# Supplementary material for: Mutation bias alters the distribution of fitness effects of mutations
Source: PLoS Biol. 2025 Jul 14;23(7):e3003282. doi: 10.1371/journal.pbio.3003282 (PMC12273949; doi:10.1371/journal.pbio.3003282)
Supplement: S2 Data — (XLSX) [file pbio.3003282.s023.xlsx]

## Sheet: Key
Column Header	Detail
block	Experimental block identity
lineage_no	MA lineage identity
This file lists the mutations observed in each sequenced line
seq_sample_name	Sequencing sample name (fastq file name)
bps	Number of base-pair substitutions
noncoding	Number of non-coding mutations
syn	Number of synonymous mutations
transi	Transition
transv	Transversion
a_t	Number of A to T mutations
a_g	Number of A to G mutations
a_c	Number of A to C mutations
t_a	Number of T to A mutations
t_c	Number of T to C mutations
t_g	Number of T to G mutations
c_a	Number of C to A mutations
c_g	Number of C to G mutations
c_t	Number of C to T mutations
g_a	Number of G to A mutations
g_t	Number of G to T mutations
g_c	Number of G to C mutations
indels	Number of insertion-deletion mutations
total_mutations	Total number of mutations
mut_rate	Mutation Rate (per bp per generation)
mean_mut_rate	Mean Mutation Rate
median_mut_rate	Median Mutation Rate
sd_mut_rate	Standard Deviation of Mutation Rate
se_mut_rate	Standard Error of Mutation Rate
mean_mut_nos	Mean number of mutations across lines
var_mut_nos	Variance in number of mutations across lines

## Sheet: WT
block	lineage_no	seq_sample_name	bps	noncoding	syn	transi	transv	a_t	a_g	a_c	t_a	t_c	t_g	c_a	c_g	c_t	g_a	g_t	g_c	indels	total_mutations	mut_rate	mean_mut_rate	median_mut_rate	sd_mut_rate	se_mut_rate	mean_mut_nos	var_mut_nos
1	wt_t300_01	T300-1_S72	8	4	0	7	1	0	2	1	0	0	0	0	0	3	2	0	0	0	8	2.12781e-10	1.86183e-10	1.86183e-10	7.72909e-11	1.27065e-11	7	8.44444
1	wt_t300_02	T300-2_S73	10	4	0	8	2	0	3	1	0	0	1	0	0	1	4	0	0	0	10	2.65976e-10
1	wt_t300_04	T300-4_S74	4	1	1	2	2	0	0	0	0	1	1	0	0	1	0	0	1	1	5	1.32988e-10
1	wt_t300_05	T300-5_S75	4	1	0	2	2	0	1	0	1	0	0	0	0	1	0	1	0	1	5	1.32988e-10
1	wt_t300_06	T300-6_S76	3	0	0	2	1	0	1	0	0	0	0	0	0	1	0	1	0	0	3	7.97928e-11
1	wt_t300_07	T300-7_S77	5	1	0	4	1	0	1	0	0	0	0	0	0	1	2	1	0	1	6	1.59586e-10
1	wt_t300_08	T300-8_S78	2	0	1	0	2	0	0	1	0	0	0	1	0	0	0	0	0	0	2	5.31952e-11
1	wt_t300_09	T300-9_S79	4	1	1	2	2	0	1	1	0	0	0	0	0	0	1	1	0	0	4	1.0639e-10
1	wt_t300_10	T300-10_S80	4	1	1	2	2	0	1	1	0	0	0	0	0	0	1	1	0	0	4	1.0639e-10
1	wt_t300_11	T300-11_S81	6	4	1	2	4	0	1	1	1	0	1	0	0	0	1	1	0	0	6	1.59586e-10
1	wt_t300_12	T300-12_S82	5	2	2	0	5	0	0	2	1	0	1	0	0	0	0	1	0	0	5	1.32988e-10
1	wt_t300_13	T300-13_S83	6	1	2	3	3	0	0	0	1	0	1	0	0	1	2	1	0	1	7	1.86183e-10
1	wt_t300_14	T300-14_S84	6	1	2	3	3	0	0	0	1	0	1	0	0	1	2	1	0	1	7	1.86183e-10
1	wt_t300_15	T300-15_S85	8	1	1	3	5	0	0	1	1	1	1	1	0	2	0	0	1	0	8	2.12781e-10
1	wt_t300_16	T300-16_S113	15	4	1	7	8	1	0	1	0	1	1	3	0	2	4	1	1	1	16	4.25562e-10
1	wt_t300_17	T300-17_S86	3	0	3	1	2	0	0	0	1	0	0	0	1	1	0	0	0	0	3	7.97928e-11
1	wt_t300_18	T300-18_S87	2	1	0	0	2	1	0	0	0	0	1	0	0	0	0	0	0	0	2	5.31952e-11
1	wt_t300_19	T300-19_S88	8	4	2	5	3	0	1	0	1	2	0	0	0	1	1	1	1	2	10	2.65976e-10
1	wt_t300_20	T300-20_S89	9	4	2	6	3	0	1	0	1	1	0	0	0	3	1	1	1	1	10	2.65976e-10
1	wt_t300_21	T300-21_S90	4	1	2	4	0	0	0	0	0	0	0	0	0	1	3	0	0	1	5	1.32988e-10
1	wt_t300_22	T300-22_S91	10	2	2	7	3	0	2	0	0	1	0	0	2	1	3	0	1	0	10	2.65976e-10
1	wt_t300_23	T300-23_S92	6	4	2	4	2	0	0	1	1	2	0	0	0	2	0	0	0	0	6	1.59586e-10
1	wt_t300_24	T300-24_S93	6	3	2	4	2	0	0	0	1	2	0	0	0	2	0	1	0	1	7	1.86183e-10
1	wt_t300_25	T300-25_S94	8	3	2	4	4	0	0	0	0	0	3	1	0	1	3	0	0	1	9	2.39378e-10
1	wt_t300_26	T300-26_S95	9	2	4	5	4	0	0	0	0	1	2	0	0	1	3	2	0	0	9	2.39378e-10
1	wt_t300_27	T300-27_S96	5	2	1	1	4	1	1	0	0	0	3	0	0	0	0	0	0	0	5	1.32988e-10
1	wt_t300_28	T300-28_S114	5	0	1	5	0	0	0	0	0	0	0	0	0	4	1	0	0	1	6	1.59586e-10
1	wt_t300_29	T300-29_S97	8	1	3	5	3	1	1	0	1	0	1	0	0	2	2	0	0	0	8	2.12781e-10
1	wt_t300_30	T300-30_S98	7	1	3	5	2	0	1	1	1	0	0	0	0	2	2	0	0	0	7	1.86183e-10
1	wt_t300_31	T300-31_S99	6	1	2	5	1	0	2	0	0	0	0	1	0	1	2	0	0	2	8	2.12781e-10
1	wt_t300_32	T300-32_S100	4	1	1	2	2	0	0	0	0	0	0	1	0	0	2	1	0	3	7	1.86183e-10
1	wt_t300_33	T300-33_S101	9	2	4	4	5	0	0	1	0	2	1	1	1	2	0	1	0	1	10	2.65976e-10
1	wt_t300_36	T300-36_S102	12	2	6	5	7	0	0	1	0	2	3	1	1	3	0	1	0	1	13	3.45769e-10
1	wt_t300_37	T300-37_S103	7	3	1	4	3	0	0	1	0	2	0	0	0	1	1	1	1	0	7	1.86183e-10
1	wt_t300_38	T300-38_S104	7	1	2	4	3	0	0	1	0	2	0	0	0	0	2	1	1	2	9	2.39378e-10
1	wt_t300_39	T300-39_S105	6	3	1	2	4	0	0	1	0	1	1	1	0	1	0	1	0	0	6	1.59586e-10
1	wt_t300_40	T300-40_S106	6	3	1	2	4	0	0	1	0	1	1	1	0	1	0	1	0	0	6	1.59586e-10
2	w081	WT01_S5	3	0	1	2	1	0	1	0	1	0	0	0	0	1	0	0	0	0	3	2.81622e-10	2.60938e-10	2.81622e-10	1.63589e-10	2.12975e-11	2.77966	3.03682
2	w082	WT02_S6	0	NA	NA	NA	NA	NA	NA	NA	NA	NA	NA	NA	NA	NA	NA	NA	NA	0	0	0
2	w083	WT03_S7	1	0	0	0	0	0	0	0	0	0	0	0	0	0	0	0	0	0	1	9.38739e-11
2	w084	WT04_S8	1	0	0	0	0	0	0	0	0	0	0	0	0	0	0	0	0	0	1	9.38739e-11
2	w085	WT05_S9	2	0	2	1	1	0	0	0	0	0	1	0	0	1	0	0	0	0	2	1.87748e-10
2	w086	WT06_S10	1	0	0	0	0	0	0	0	0	0	0	0	0	0	0	0	0	0	1	9.38739e-11
2	w087	WT07_S11	0	NA	NA	NA	NA	NA	NA	NA	NA	NA	NA	NA	NA	NA	NA	NA	NA	0	0	0
2	w088	WT08_S12	1	0	0	1	0	0	0	0	0	0	0	0	0	0	1	0	0	0	1	9.38739e-11
2	w089	WT9_S1	4	1	2	3	1	0	1	0	0	1	0	1	0	0	1	0	0	0	4	3.75496e-10
2	w090	WT10_S2	4	0	2	4	0	0	0	0	0	2	0	0	0	1	1	0	0	0	4	3.75496e-10
2	w091	WT11_S3	0	NA	NA	NA	NA	NA	NA	NA	NA	NA	NA	NA	NA	NA	NA	NA	NA	2	2	1.87748e-10
2	w092	WT12_S4	2	0	0	1	1	0	1	0	0	0	0	0	0	0	0	0	1	2	4	3.75496e-10
2	w093	WT13_S5	4	2	2	2	2	1	0	0	0	0	0	0	1	1	1	0	0	0	4	3.75496e-10
2	w094	WT14_S6	4	0	1	3	1	0	0	1	0	0	0	0	0	0	3	0	0	0	4	3.75496e-10
2	w095	WT15_S7	2	0	1	1	1	0	0	0	0	0	1	0	0	0	1	0	0	0	2	1.87748e-10
2	w096	WT16_S8	2	0	1	1	1	0	0	0	0	0	1	0	0	0	1	0	0	0	2	1.87748e-10
2	w097	WT17_S9	2	1	0	0	2	0	0	0	0	0	0	1	0	0	0	0	1	0	2	1.87748e-10
2	w098	WT18_S10	2	0	0	1	1	0	0	1	0	0	0	0	0	0	1	0	0	1	3	2.81622e-10
2	w099	WT19_S11	5	0	1	1	4	0	0	1	0	0	0	1	0	1	0	1	1	0	5	4.6937e-10
2	w100	WT20_S12	3	0	1	2	1	0	0	0	0	0	0	1	0	0	2	0	0	0	3	2.81622e-10
2	w101	WT21_S13	3	0	1	1	2	0	0	0	0	0	0	0	0	1	0	1	1	0	3	2.81622e-10
2	w102	WT22_S14	4	0	1	1	3	0	0	0	0	0	0	2	1	0	1	0	0	0	4	3.75496e-10
2	w103	WT23_S15	1	0	0	1	0	0	0	0	0	0	0	0	0	1	0	0	0	0	1	9.38739e-11
2	w104	WT24_S16	2	1	0	1	1	0	0	0	1	0	0	0	0	0	1	0	0	0	2	1.87748e-10
2	w105	WT25_S17	6	3	0	2	4	0	0	0	0	0	0	1	0	2	0	2	1	0	6	5.63243e-10
2	w106	WT26_S18	5	3	0	1	4	0	0	1	0	0	0	0	0	1	0	2	1	0	5	4.6937e-10
2	w107	WT27_S19	1	0	0	0	1	0	0	1	0	0	0	0	0	0	0	0	0	0	1	9.38739e-11
2	w108	WT28_S20	3	0	1	2	1	0	0	0	0	0	1	0	0	1	1	0	0	0	3	2.81622e-10
2	w109	WT29_S21	4	3	1	3	1	0	0	1	0	0	0	0	0	2	1	0	0	0	4	3.75496e-10
2	w110	WT30_S22	2	0	2	1	1	0	1	0	0	0	0	0	0	0	0	0	1	1	3	2.81622e-10
2	w111	WT31_S23	4	1	1	2	2	0	0	0	0	0	0	1	0	1	1	0	1	0	4	3.75496e-10
2	w112	WT32_S24	2	1	0	1	1	0	0	0	0	0	0	1	0	1	0	0	0	0	2	1.87748e-10
2	w113	WT33_S25	0	NA	NA	NA	NA	NA	NA	NA	NA	NA	NA	NA	NA	NA	NA	NA	NA	1	1	9.38739e-11
2	w114	WT34_S26	5	1	1	2	3	1	0	0	0	1	0	1	1	0	1	0	0	1	6	5.63243e-10
2	w115	WT35_S27	0	NA	NA	NA	NA	NA	NA	NA	NA	NA	NA	NA	NA	NA	NA	NA	NA	0	0	0
2	w116	WT36_S28	1	0	0	0	1	0	0	0	1	0	0	0	0	0	0	0	0	0	1	9.38739e-11
2	w117	WT37_S29	3	2	0	1	2	0	0	0	0	0	1	0	0	1	0	0	1	0	3	2.81622e-10
2	w118	WT39_S31	0	NA	NA	NA	NA	NA	NA	NA	NA	NA	NA	NA	NA	NA	NA	NA	NA	0	0	0
2	w119	WT40_S32	5	2	1	2	3	0	0	1	0	0	0	0	1	1	1	0	1	1	6	5.63243e-10
2	w120	WT41_S33	4	1	1	1	3	0	0	0	1	0	0	2	0	1	0	0	0	1	5	4.6937e-10
2	w121	WT42_S34	4	1	0	1	3	0	0	0	0	0	1	0	0	0	1	2	0	0	4	3.75496e-10
2	w122	WT43_S35	3	1	1	1	2	1	0	0	0	1	1	0	0	0	0	0	0	0	3	2.81622e-10
2	w123	WT44_S36	3	0	0	3	0	0	1	0	0	1	0	0	0	1	0	0	0	0	3	2.81622e-10
2	w124	WT45_S37	3	1	1	1	2	1	0	0	1	0	0	0	0	0	1	0	0	0	3	2.81622e-10
2	w125	WT46_S38	3	1	1	1	2	1	0	0	1	0	0	0	0	0	1	0	0	0	3	2.81622e-10
2	w126	WT47_S39	4	2	1	1	3	0	0	0	0	0	0	2	1	1	0	0	0	0	4	3.75496e-10
2	w127	WT48_S40	1	0	1	1	0	0	0	0	0	0	0	0	0	0	1	0	0	0	1	9.38739e-11
2	w128	WT49_S41	1	0	0	1	0	0	0	0	0	0	0	0	0	0	1	0	0	0	1	9.38739e-11
2	w129	WT50_S42	3	1	1	1	2	0	0	1	0	0	1	0	0	0	1	0	0	0	3	2.81622e-10
2	w130	WT51_S43	0	NA	NA	NA	NA	NA	NA	NA	NA	NA	NA	NA	NA	NA	NA	NA	NA	0	0	0
2	w131	WT52_S44	0	NA	NA	NA	NA	NA	NA	NA	NA	NA	NA	NA	NA	NA	NA	NA	NA	0	0	0
2	w132	WT53_S45	1	0	0	1	0	0	0	0	0	0	0	0	0	1	0	0	0	0	1	9.38739e-11
2	w133	WT54_S46	3	0	0	3	0	0	0	0	0	0	0	0	0	3	0	0	0	0	3	2.81622e-10
2	w134	WT55_S47	6	2	2	5	1	0	2	0	1	1	0	0	0	1	1	0	0	0	6	5.63243e-10
2	w135	WT56_S48	4	2	1	3	1	0	1	0	1	1	0	0	0	0	1	0	0	0	4	3.75496e-10
2	w136	WT57_S49	1	0	0	0	1	0	0	0	1	0	0	0	0	0	0	0	0	1	2	1.87748e-10
2	w137	WT58_S50	4	1	3	2	2	0	0	0	0	0	0	1	0	0	2	0	1	2	6	5.63243e-10
2	w138	WT59_S51	4	0	2	3	1	0	0	0	0	0	0	0	0	2	1	1	0	0	4	3.75496e-10
2	w139	WT60_S52	4	1	1	2	2	0	2	0	0	0	0	1	0	0	0	1	0	1	5	4.6937e-10

## Sheet: mutH
block	lineage_no	seq_sample_name	bps	noncoding	syn	transi	transv	a_t	a_g	a_c	t_a	t_c	t_g	c_a	c_g	c_t	g_a	g_t	g_c	indels	total_mutations	mut_rate	mean_mut_rate	median_mut_rate	sd_mut_rate	se_mut_rate	mean_mut_nos	var_mut_nos
1	h001	H1_S1	2	0	1	2	0	0	0	0	0	0	0	0	0	1	1	0	0	0	2	1.59586e-08	2.09399e-08	1.59586e-08	1.33322e-08	7.16745e-10	2.62428	2.79176
1	h002	H2_S13	4	1	2	3	1	0	2	0	0	1	0	1	0	0	0	0	0	0	4	3.19171e-08
1	h003	H3_S25	6	0	1	6	0	0	2	0	0	3	0	0	0	0	1	0	0	0	6	4.78757e-08
1	h004	H4_S37	5	3	0	5	0	0	1	0	0	2	0	0	0	1	1	0	0	0	5	3.98964e-08
1	h005	H5_S49	3	2	1	2	1	0	0	0	0	0	0	1	0	0	2	0	0	0	3	2.39378e-08
1	h006	H6_S61	0	NA	NA	NA	NA	NA	NA	NA	NA	NA	NA	NA	NA	NA	NA	NA	NA	1	1	7.97928e-09
1	h007	H7_S73	3	0	0	3	0	0	1	0	0	1	0	0	0	1	0	0	0	0	3	2.39378e-08
1	h008	H8_S85	4	0	2	4	0	0	0	0	0	2	0	0	0	1	1	0	0	0	4	3.19171e-08
1	h009	H9_S2	3	0	0	1	2	0	0	1	0	1	0	1	0	0	0	0	0	0	3	2.39378e-08
1	h010	H10_S14	1	0	1	1	0	0	0	0	0	1	0	0	0	0	0	0	0	1	2	1.59586e-08
1	h011	H11_S26	4	0	1	3	1	0	3	0	0	0	0	1	0	0	0	0	0	0	4	3.19171e-08
1	h012	H12_S38	2	1	0	2	0	0	0	0	0	1	0	0	0	0	1	0	0	0	2	1.59586e-08
1	h013	H13_S50	3	1	0	3	0	0	1	0	0	0	0	0	0	1	1	0	0	0	3	2.39378e-08
1	h014	H14_S62	3	0	1	2	1	0	0	0	0	0	0	1	0	1	1	0	0	0	3	2.39378e-08
1	h015	H15_S74	5	0	4	5	0	0	3	0	0	2	0	0	0	0	0	0	0	0	5	3.98964e-08
1	h016	H16_S86	3	1	0	3	0	0	2	0	0	0	0	0	0	0	1	0	0	0	3	2.39378e-08
1	h017	H17_S3	2	0	0	2	0	0	1	0	0	0	0	0	0	1	0	0	0	0	2	1.59586e-08
1	h018	H18_S15	2	0	0	2	0	0	1	0	0	1	0	0	0	0	0	0	0	0	2	1.59586e-08
1	h019	H19_S27	3	0	0	3	0	0	1	0	0	1	0	0	0	0	1	0	0	0	3	2.39378e-08
1	h020	H20_S39	2	0	1	2	0	0	1	0	0	0	0	0	0	1	0	0	0	1	3	2.39378e-08
1	h021	H21_S51	2	1	1	2	0	0	1	0	0	1	0	0	0	0	0	0	0	1	3	2.39378e-08
1	h022	H22_S63	4	0	0	4	0	0	3	0	0	1	0	0	0	0	0	0	0	0	4	3.19171e-08
1	h023	H23_S75	5	0	3	5	0	0	2	0	0	1	0	0	0	2	0	0	0	0	5	3.98964e-08
1	h024	H24_S87	4	0	2	4	0	0	3	0	0	1	0	0	0	0	0	0	0	0	4	3.19171e-08
1	h025	H25_S4	1	0	0	1	0	0	0	0	0	1	0	0	0	0	0	0	0	0	1	7.97928e-09
1	h026	H26_S16	2	0	2	2	0	0	0	0	0	1	0	0	0	0	1	0	0	0	2	1.59586e-08
1	h027	H27_S28	1	0	1	1	0	0	1	0	0	0	0	0	0	0	0	0	0	0	1	7.97928e-09
1	h028	H28_S40	4	0	3	4	0	0	2	0	0	2	0	0	0	0	0	0	0	1	5	3.98964e-08
1	h029	H29_S52	6	1	1	6	0	0	3	0	0	1	0	0	0	1	1	0	0	0	6	4.78757e-08
1	h030	H30_S64	6	1	3	5	1	0	3	0	0	1	0	1	0	1	0	0	0	0	6	4.78757e-08
1	h031	H31_S76	3	0	2	2	1	0	1	0	0	1	0	0	0	0	0	0	1	0	3	2.39378e-08
1	h032	H32_S88	2	0	1	2	0	0	0	0	0	0	0	0	0	0	2	0	0	0	2	1.59586e-08
1	h033	H33_S5	3	0	1	3	0	0	1	0	0	0	0	0	0	1	1	0	0	1	4	3.19171e-08
1	h034	H34_S17	8	1	5	8	0	0	2	0	0	1	0	0	0	2	3	0	0	0	8	6.38343e-08
1	h035	H35_S29	4	1	1	3	1	0	1	0	0	2	0	1	0	0	0	0	0	0	4	3.19171e-08
1	h036	H36_S41	2	0	1	2	0	0	0	0	0	1	0	0	0	0	1	0	0	0	2	1.59586e-08
1	h037	H37_S53	0	NA	NA	NA	NA	NA	NA	NA	NA	NA	NA	NA	NA	NA	NA	NA	NA	1	1	7.97928e-09
1	h038	H38_S65	1	0	0	1	0	0	0	0	0	0	0	0	0	1	0	0	0	0	1	7.97928e-09
1	h039	H39_S77	1	0	0	1	0	0	1	0	0	0	0	0	0	0	0	0	0	0	1	7.97928e-09
1	h040	H40_S89	0	NA	NA	NA	NA	NA	NA	NA	NA	NA	NA	NA	NA	NA	NA	NA	NA	0	0	0
1	h041	H41_S6	1	0	0	1	0	0	1	0	0	0	0	0	0	0	0	0	0	0	1	7.97928e-09
1	h042	H42_S18	1	0	0	0	1	0	0	0	0	0	0	1	0	0	0	0	0	0	1	7.97928e-09
1	h043	H43_S30	1	0	0	1	0	0	1	0	0	0	0	0	0	0	0	0	0	0	1	7.97928e-09
1	h044	H44_S42	1	0	0	1	0	0	0	0	0	1	0	0	0	0	0	0	0	0	1	7.97928e-09
1	h045	H45_S54	3	0	2	3	0	0	1	0	0	1	0	0	0	1	0	0	0	0	3	2.39378e-08
1	h046	H46_S66	3	0	3	3	0	0	1	0	0	1	0	0	0	0	1	0	0	0	3	2.39378e-08
1	h047	H47_S78	3	0	1	3	0	0	1	0	0	2	0	0	0	0	0	0	0	0	3	2.39378e-08
1	h048	H48_S90	3	0	2	3	0	0	1	0	0	2	0	0	0	0	0	0	0	0	3	2.39378e-08
1	h049	H49_S555_L003	2	1	0	1	1	1	1	0	0	0	0	0	0	0	0	0	0	0	2	1.59586e-08
1	h050	H50_S556_L003	2	0	0	2	0	0	0	0	0	2	0	0	0	0	0	0	0	0	2	1.59586e-08
1	h051	H51_S557_L003	2	1	0	2	0	0	1	0	0	0	0	0	0	0	1	0	0	0	2	1.59586e-08
1	h052	H52_S558_L003	3	0	2	3	0	0	1	0	0	1	0	0	0	1	0	0	0	1	4	3.19171e-08
1	h053	H53_S559_L003	2	0	1	2	0	0	0	0	0	2	0	0	0	0	0	0	0	0	2	1.59586e-08
1	h054	H54_S560_L003	3	1	2	3	0	0	1	0	0	1	0	0	0	0	1	0	0	0	3	2.39378e-08
1	h055	H55_S561_L003	1	0	0	1	0	0	0	0	0	0	0	0	0	1	0	0	0	0	1	7.97928e-09
1	h056	H56_S62_L003	1	1	NA	1	0	0	1	0	0	0	0	0	0	0	0	0	0	0	1	7.97928e-09
1	h057	H57_S563_L003	4	1	1	4	0	0	1	0	0	0	0	0	0	2	1	0	0	0	4	3.19171e-08
1	h058	H58_S64_L003	1	1	NA	1	0	0	0	0	0	1	0	0	0	0	0	0	0	0	1	7.97928e-09
1	h059	H59_S565_L003	2	0	0	2	0	0	0	0	0	2	0	0	0	0	0	0	0	0	2	1.59586e-08
1	h060	H60_S566_L003	4	0	1	4	0	0	2	0	0	0	0	0	0	1	1	0	0	0	4	3.19171e-08
1	h061	H61_S567_L003	3	0	2	3	0	0	1	0	0	1	0	0	0	1	0	0	0	0	3	2.39378e-08
1	h062	H62_S568_L003	3	1	1	3	0	0	2	0	0	1	0	0	0	0	0	0	0	0	3	2.39378e-08
1	h063	H63_S569_L003	0	NA	NA	NA	NA	NA	NA	NA	NA	NA	NA	NA	NA	NA	NA	NA	NA	0	0	0
1	h064	H64_S570_L003	6	1	3	6	0	0	1	0	0	2	0	0	0	1	2	0	0	1	7	5.5855e-08
1	h065	H65_S571_L003	0	NA	NA	NA	NA	NA	NA	NA	NA	NA	NA	NA	NA	NA	NA	NA	NA	1	1	7.97928e-09
1	h066	H66_S572_L003	7	2	0	6	1	0	2	0	0	2	0	1	0	1	1	0	0	0	7	5.5855e-08
1	h067	H67_S573_L003	1	0	1	1	0	0	0	0	0	0	0	0	0	0	1	0	0	0	1	7.97928e-09
1	h068	H68_S574_L003	1	1	NA	1	0	0	0	0	0	1	0	0	0	0	0	0	0	0	1	7.97928e-09
1	h069	H69_S575_L003	1	1	NA	1	0	0	0	0	0	1	0	0	0	0	0	0	0	0	1	7.97928e-09
1	h070	H70_S576_L003	2	1	0	2	0	0	0	0	0	2	0	0	0	0	0	0	0	0	2	1.59586e-08
1	h071	H71_S577_L003	1	0	1	1	0	0	1	0	0	0	0	0	0	0	0	0	0	1	2	1.59586e-08
1	h072	H72_S196_L001	2	0	1	2	0	0	1	0	0	1	0	0	0	0	0	0	0	1	3	2.39378e-08
1	h073	H73_S197_L001	4	1	1	4	0	0	2	0	0	0	0	0	0	2	0	0	0	1	5	3.98964e-08
1	h074	H74_S198_L001	1	0	1	1	0	0	0	0	0	1	0	0	0	0	0	0	0	0	1	7.97928e-09
1	h075	H75_S199_L001	3	1	0	3	0	0	1	0	0	1	0	0	0	1	0	0	0	0	3	2.39378e-08
1	h076	H76_S200_L001	2	0	1	2	0	0	1	0	0	0	0	0	0	1	0	0	0	0	2	1.59586e-08
1	h077	H77_S201_L001	5	0	3	5	0	0	1	0	0	2	0	0	0	2	0	0	0	2	7	5.5855e-08
1	h078	H78_S202_L001	6	1	2	5	1	1	1	0	0	2	0	0	0	0	2	0	0	0	6	4.78757e-08
1	h079	H79_S203_L001	2	0	2	2	0	0	0	0	0	2	0	0	0	0	0	0	0	0	2	1.59586e-08
1	h080	H80_S204_L001	4	1	0	4	0	0	2	0	0	1	0	0	0	1	0	0	0	0	4	3.19171e-08
1	h081	H81_S205_L001	4	0	0	4	0	0	2	0	0	1	0	0	0	1	0	0	0	0	4	3.19171e-08
1	h082	H82_S206_L001	2	1	1	2	0	0	1	0	0	1	0	0	0	0	0	0	0	1	3	2.39378e-08
1	h083	H83_S207_L001	3	1	1	3	0	0	1	0	0	2	0	0	0	0	0	0	0	1	4	3.19171e-08
1	h084	H84_S208_L001	1	0	0	1	0	0	0	0	0	1	0	0	0	0	0	0	0	0	1	7.97928e-09
1	h085	H85_S209_L001	1	0	0	1	0	0	0	0	0	0	0	0	0	0	1	0	0	0	1	7.97928e-09
1	h086	H86_S210_L001	1	0	1	1	0	0	0	0	0	0	0	0	0	0	1	0	0	2	3	2.39378e-08
1	h087	H87_S211_L001	3	0	1	3	0	0	1	0	0	2	0	0	0	0	0	0	0	0	3	2.39378e-08
1	h088	H88_S212_L001	0	NA	NA	NA	NA	NA	NA	NA	NA	NA	NA	NA	NA	NA	NA	NA	NA	1	1	7.97928e-09
1	h089	H89_S213_L001	4	1	0	4	0	0	2	0	0	1	0	0	0	1	0	0	0	1	5	3.98964e-08
1	h090	H90_S214_L001	1	0	0	1	0	0	1	0	0	0	0	0	0	0	0	0	0	0	1	7.97928e-09
1	h091	H91_S215_L001	6	1	2	6	0	0	0	0	0	4	0	0	0	1	1	0	0	0	6	4.78757e-08
1	h092	H92_S216_L001	3	0	2	3	0	0	2	0	0	1	0	0	0	0	0	0	0	1	4	3.19171e-08
1	h093	H93_S217_L001	0	NA	NA	NA	NA	NA	NA	NA	NA	NA	NA	NA	NA	NA	NA	NA	NA	1	1	7.97928e-09
1	h095	H95_S219_L001	1	0	1	1	0	0	0	0	0	1	0	0	0	0	0	0	0	0	1	7.97928e-09
1	h096	H96_S220_L001	10	0	3	10	0	0	4	0	0	5	0	0	0	0	1	0	0	1	11	8.77721e-08
1	h097	H97_S221_L001	3	2	0	2	1	0	2	0	0	0	0	0	1	0	0	0	0	0	3	2.39378e-08
1	h098	H98_S222_L001	4	0	0	3	1	1	1	0	0	1	0	0	0	0	1	0	0	0	4	3.19171e-08
1	h099	H99_S223_L001	2	0	0	2	0	0	1	0	0	1	0	0	0	0	0	0	0	0	2	1.59586e-08
1	h100	H100_S224_L001	2	0	1	2	0	0	1	0	0	1	0	0	0	0	0	0	0	0	2	1.59586e-08
1	h101	H101_S225_L001	5	2	1	5	0	0	4	0	0	0	0	0	0	0	1	0	0	0	5	3.98964e-08
1	h102	H102_S226_L001	3	0	2	3	0	0	3	0	0	0	0	0	0	0	0	0	0	0	3	2.39378e-08
1	h103	H103_S227_L001	1	0	0	1	0	0	0	0	0	0	0	0	0	1	0	0	0	0	1	7.97928e-09
1	h104	H104_S228_L001	0	NA	NA	NA	NA	NA	NA	NA	NA	NA	NA	NA	NA	NA	NA	NA	NA	0	0	0
1	h105	H105_S229_L001	0	NA	NA	NA	NA	NA	NA	NA	NA	NA	NA	NA	NA	NA	NA	NA	NA	1	1	7.97928e-09
1	h106	H106_S230_L001	0	NA	NA	NA	NA	NA	NA	NA	NA	NA	NA	NA	NA	NA	NA	NA	NA	1	1	7.97928e-09
1	h107	H107_S231_L001	3	1	1	3	0	0	1	0	0	1	0	0	0	1	0	0	0	0	3	2.39378e-08
1	h108	H108_S232_L001	1	0	1	1	0	0	1	0	0	0	0	0	0	0	0	0	0	0	1	7.97928e-09
1	h109	H109_S233_L001	0	NA	NA	NA	NA	NA	NA	NA	NA	NA	NA	NA	NA	NA	NA	NA	NA	1	1	7.97928e-09
1	h110	H110_S234_L001	3	0	2	2	1	0	1	0	0	1	0	0	0	0	0	0	1	1	4	3.19171e-08
1	h112	H112_S235_L001	1	0	1	1	0	0	0	0	0	1	0	0	0	0	0	0	0	0	1	7.97928e-09
1	h113	H113_S236_L001	1	0	1	1	0	0	0	0	0	1	0	0	0	0	0	0	0	0	1	7.97928e-09
1	h114	H114_S237_L001	3	1	0	3	0	0	1	0	0	0	0	0	0	2	0	0	0	0	3	2.39378e-08
1	h115	H115_S238_L001	3	0	1	3	0	0	0	0	0	2	0	0	0	0	1	0	0	0	3	2.39378e-08
1	h116	H116_S239_L001	3	1	0	3	0	0	2	0	0	1	0	0	0	0	0	0	0	1	4	3.19171e-08
1	h117	H117_S240_L001	1	0	0	1	0	0	0	0	0	0	0	0	0	1	0	0	0	0	1	7.97928e-09
1	h118	H118_S434_L002	3	0	0	3	0	0	1	0	0	0	0	0	0	1	1	0	0	0	3	2.39378e-08
1	h119	H119_S435_L002	2	0	1	2	0	0	1	0	0	1	0	0	0	0	0	0	0	0	2	1.59586e-08
1	h120	H120_S436_L002	0	NA	NA	NA	NA	NA	NA	NA	NA	NA	NA	NA	NA	NA	NA	NA	NA	1	1	7.97928e-09
1	h121	H121_S437_L002	1	1	NA	1	0	0	0	0	0	0	0	0	0	0	1	0	0	1	2	1.59586e-08
1	h122	H122_S438_L002	2	1	1	2	0	0	0	0	0	1	0	0	0	1	0	0	0	0	2	1.59586e-08
1	h123	H123_S578_L003	1	0	0	1	0	0	1	0	0	0	0	0	0	0	0	0	0	0	1	7.97928e-09
1	h124	H124_S579_L003	5	0	1	4	1	0	3	0	0	1	0	1	0	0	0	0	0	0	5	3.98964e-08
1	h125	H125_S580_L003	4	2	1	4	0	0	3	0	0	1	0	0	0	0	0	0	0	0	4	3.19171e-08
1	h126	H126_S581_L003	4	1	3	4	0	0	0	0	0	1	0	0	0	2	1	0	0	0	4	3.19171e-08
1	h127	H127_S582_L003	2	0	0	2	0	0	1	0	0	0	0	0	0	1	0	0	0	0	2	1.59586e-08
1	h128	H128_S583_L003	2	0	1	2	0	0	0	0	0	1	0	0	0	1	0	0	0	0	2	1.59586e-08
1	h129	H129_S584_L003	1	0	0	1	0	0	1	0	0	0	0	0	0	0	0	0	0	0	1	7.97928e-09
1	h130	H130_S585_L003	7	1	2	7	0	0	1	0	0	4	0	0	0	1	1	0	0	0	7	5.5855e-08
1	h131	H131_S586_L003	1	0	0	1	0	0	0	0	0	0	0	0	0	0	1	0	0	0	1	7.97928e-09
1	h132	H132_S587_L003	1	1	NA	1	0	0	0	0	0	1	0	0	0	0	0	0	0	0	1	7.97928e-09
1	h133	H133_S588_L003	1	0	0	1	0	0	1	0	0	0	0	0	0	0	0	0	0	0	1	7.97928e-09
1	h134	H134_S589_L003	0	NA	NA	NA	NA	NA	NA	NA	NA	NA	NA	NA	NA	NA	NA	NA	NA	0	0	0
1	h135	H135_S590_L003	5	0	3	5	0	0	3	0	0	2	0	0	0	0	0	0	0	0	5	3.98964e-08
1	h136	H136_S591_L003	2	1	0	2	0	0	1	0	0	1	0	0	0	0	0	0	0	0	2	1.59586e-08
1	h137	H137_S592_L003	2	0	0	2	0	0	1	0	0	1	0	0	0	0	0	0	0	0	2	1.59586e-08
1	h138	H138_S593_L003	3	1	1	3	0	0	0	0	0	1	0	0	0	2	0	0	0	0	3	2.39378e-08
1	h139	H139_S594_L003	3	0	1	3	0	0	1	0	0	1	0	0	0	1	0	0	0	0	3	2.39378e-08
1	h140	H140_S595_L003	4	0	2	4	0	0	1	0	0	2	0	0	0	1	0	0	0	3	7	5.5855e-08
1	h141	H141_S596_L003	2	0	1	2	0	0	1	0	0	1	0	0	0	0	0	0	0	0	2	1.59586e-08
1	h142	H142_S597_L003	0	NA	NA	NA	NA	NA	NA	NA	NA	NA	NA	NA	NA	NA	NA	NA	NA	1	1	7.97928e-09
1	h143	H143_S598_L003	1	0	0	1	0	0	0	0	0	1	0	0	0	0	0	0	0	0	1	7.97928e-09
1	h144	H144_S599_L003	5	0	2	5	0	0	2	0	0	2	0	0	0	1	0	0	0	0	5	3.98964e-08
1	h145	H145_S600_L003	4	0	3	4	0	0	1	0	0	0	0	0	0	2	1	0	0	0	4	3.19171e-08
1	h146	H146_S601_L003	2	0	0	2	0	0	0	0	0	2	0	0	0	0	0	0	0	0	2	1.59586e-08
1	h147	H147_S602_L003	4	0	1	4	0	0	0	0	0	4	0	0	0	0	0	0	0	0	4	3.19171e-08
1	h148	H148_S603_L003	7	1	2	7	0	0	2	0	0	3	0	0	0	2	0	0	0	1	8	6.38343e-08
1	h149	H149_S604_L003	2	0	0	2	0	0	2	0	0	0	0	0	0	0	0	0	0	0	2	1.59586e-08
1	h150	H150_S605_L003	2	0	1	2	0	0	0	0	0	2	0	0	0	0	0	0	0	0	2	1.59586e-08
1	h151	H151_S606_L003	1	0	0	1	0	0	1	0	0	0	0	0	0	0	0	0	0	0	1	7.97928e-09
1	h152	H152_S607_L003	5	1	2	5	0	0	2	0	0	1	0	0	0	1	1	0	0	0	5	3.98964e-08
1	h153	H153_S608_L003	1	1	NA	1	0	0	0	0	0	1	0	0	0	0	0	0	0	1	2	1.59586e-08
1	h154	H154_S609_L003	2	0	1	2	0	0	1	0	0	1	0	0	0	0	0	0	0	0	2	1.59586e-08
1	h155	H155_S610_L003	0	NA	NA	NA	NA	NA	NA	NA	NA	NA	NA	NA	NA	NA	NA	NA	NA	0	0	0
1	h156	H156_S611_L003	1	0	0	1	0	0	0	0	0	0	0	0	0	0	1	0	0	0	1	7.97928e-09
1	h157	H157_S612_L003	3	0	1	3	0	0	2	0	0	1	0	0	0	0	0	0	0	2	5	3.98964e-08
1	h158	H158_S613_L003	4	1	1	4	0	0	1	0	0	2	0	0	0	1	0	0	0	0	4	3.19171e-08
1	h159	H159_S614_L003	2	0	1	2	0	0	2	0	0	0	0	0	0	0	0	0	0	0	2	1.59586e-08
1	h160	H160_S615_L003	2	1	1	2	0	0	1	0	0	1	0	0	0	0	0	0	0	0	2	1.59586e-08
1	h161	H161_S616_L003	2	0	1	2	0	0	0	0	0	2	0	0	0	0	0	0	0	0	2	1.59586e-08
1	h162	H162_S617_L003	1	0	0	1	0	0	0	0	0	0	0	0	0	1	0	0	0	0	1	7.97928e-09
1	h163	H163_S618_L003	3	0	2	2	1	0	1	1	0	1	0	0	0	0	0	0	0	0	3	2.39378e-08
1	h164	H164_S619_L003	2	0	0	2	0	0	1	0	0	1	0	0	0	0	0	0	0	0	2	1.59586e-08
1	h165	H165_S620_L003	3	1	0	3	0	0	2	0	0	0	0	0	0	1	0	0	0	0	3	2.39378e-08
1	h166	H166_S621_L003	1	1	NA	0	1	0	0	0	1	0	0	0	0	0	0	0	0	0	1	7.97928e-09
1	h167	H167_S622_L003	2	0	1	2	0	0	0	0	0	1	0	0	0	1	0	0	0	0	2	1.59586e-08
1	h168	H168_S623_L003	5	0	2	4	1	0	1	1	0	2	0	0	0	0	1	0	0	0	5	3.98964e-08
1	h169	H169_S624_L003	1	0	0	1	0	0	0	0	0	1	0	0	0	0	0	0	0	0	1	7.97928e-09
1	h170	H170_S625_L003	2	0	1	2	0	0	2	0	0	0	0	0	0	0	0	0	0	0	2	1.59586e-08
1	h171	H171_S626_L003	1	0	1	1	0	0	0	0	0	1	0	0	0	0	0	0	0	0	1	7.97928e-09
1	h172	H172_S627_L003	2	1	0	2	0	0	1	0	0	1	0	0	0	0	0	0	0	0	2	1.59586e-08
1	h173	H173_S628_L003	2	0	2	2	0	0	1	0	0	1	0	0	0	0	0	0	0	0	2	1.59586e-08
1	h174	H174_S629_L003	2	0	2	2	0	0	2	0	0	0	0	0	0	0	0	0	0	0	2	1.59586e-08
1	h175	H175_S630_L003	3	0	2	3	0	0	0	0	0	1	0	0	0	1	1	0	0	0	3	2.39378e-08
1	h176	H176_S631_L003	1	0	0	1	0	0	1	0	0	0	0	0	0	0	0	0	0	0	1	7.97928e-09
1	h177	H177_S632_L003	1	0	1	1	0	0	0	0	0	1	0	0	0	0	0	0	0	0	1	7.97928e-09
1	h178	H178_S633_L003	0	NA	NA	NA	NA	NA	NA	NA	NA	NA	NA	NA	NA	NA	NA	NA	NA	1	1	7.97928e-09
1	h179	H179_S634_L003	1	0	1	1	0	0	0	0	0	1	0	0	0	0	0	0	0	1	2	1.59586e-08
1	h180	H180_S635_L003	2	0	1	2	0	0	2	0	0	0	0	0	0	0	0	0	0	0	2	1.59586e-08
1	h181	H181_S636_L003	1	0	0	1	0	0	0	0	0	0	0	0	0	1	0	0	0	0	1	7.97928e-09
1	h182	H182_S637_L003	1	0	1	1	0	0	0	0	0	1	0	0	0	0	0	0	0	0	1	7.97928e-09
1	h183	H183_S638_L003	5	1	4	5	0	0	3	0	0	1	0	0	0	0	1	0	0	0	5	3.98964e-08
1	h184	H184_S639_L003	1	0	0	0	1	0	0	1	0	0	0	0	0	0	0	0	0	0	1	7.97928e-09
1	h185	H185_S640_L003	2	1	1	2	0	0	0	0	0	1	0	0	0	0	1	0	0	0	2	1.59586e-08
1	h186	H186_S641_L003	1	0	0	1	0	0	0	0	0	0	0	0	0	1	0	0	0	0	1	7.97928e-09
1	h187	H187_S642_L003	1	0	1	1	0	0	0	0	0	1	0	0	0	0	0	0	0	0	1	7.97928e-09
1	h188	H188_S643_L003	4	0	0	4	0	0	2	0	0	2	0	0	0	0	0	0	0	0	4	3.19171e-08
1	h189	H189_S644_L003	1	0	0	1	0	0	0	0	0	1	0	0	0	0	0	0	0	0	1	7.97928e-09
1	h190	H190_S645_L003	2	1	0	2	0	0	0	0	0	1	0	0	0	0	1	0	0	0	2	1.59586e-08
1	h191	H191_S646_L003	2	0	1	2	0	0	0	0	0	1	0	0	0	1	0	0	0	0	2	1.59586e-08
1	h192	H192_S647_L003	4	0	3	4	0	0	1	0	0	1	0	0	0	0	2	0	0	0	4	3.19171e-08
1	h193	H193_S648_L003	4	1	1	4	0	0	3	0	0	0	0	0	0	0	1	0	0	0	4	3.19171e-08
1	h194	H194_S649_L003	2	0	0	2	0	0	0	0	0	0	0	0	0	2	0	0	0	0	2	1.59586e-08
1	h195	H195_S650_L003	0	NA	NA	NA	NA	NA	NA	NA	NA	NA	NA	NA	NA	NA	NA	NA	NA	1	1	7.97928e-09
1	h196	H196_S651_L003	2	0	0	2	0	0	1	0	0	0	0	0	0	1	0	0	0	1	3	2.39378e-08
1	h197	H197_S652_L003	4	2	0	4	0	0	1	0	0	2	0	0	0	1	0	0	0	0	4	3.19171e-08
1	h198	H198_S653_L003	5	1	2	5	0	0	0	0	0	2	0	0	0	3	0	0	0	0	5	3.98964e-08
1	h199	H199_S654_L003	2	0	1	2	0	0	1	0	0	1	0	0	0	0	0	0	0	0	2	1.59586e-08
1	h200	H200_S655_L003	2	0	0	2	0	0	0	0	0	1	0	0	0	1	0	0	0	0	2	1.59586e-08
1	h201	H201_S656_L003	3	1	2	3	0	0	0	0	0	1	0	0	0	1	1	0	0	0	3	2.39378e-08
1	h202	H202_S657_L003	1	0	0	0	1	0	0	1	0	0	0	0	0	0	0	0	0	0	1	7.97928e-09
1	h203	H203_S658_L003	1	0	1	1	0	0	1	0	0	0	0	0	0	0	0	0	0	0	1	7.97928e-09
1	h204	H204_S659_L003	1	0	0	1	0	0	1	0	0	0	0	0	0	0	0	0	0	0	1	7.97928e-09
1	h205	H205_S660_L003	4	0	1	3	1	0	1	0	0	0	0	0	0	1	1	0	1	0	4	3.19171e-08
1	h206	H206_S661_L003	2	1	1	2	0	0	2	0	0	0	0	0	0	0	0	0	0	0	2	1.59586e-08
1	h207	H207_S662_L003	2	0	0	2	0	0	1	0	0	0	0	0	0	1	0	0	0	0	2	1.59586e-08
1	h208	H208_S663_L003	2	0	2	2	0	0	2	0	0	0	0	0	0	0	0	0	0	2	4	3.19171e-08
1	h209	H209_S664_L003	1	0	1	1	0	0	0	0	0	1	0	0	0	0	0	0	0	0	1	7.97928e-09
1	h210	H210_S665_L003	0	NA	NA	NA	NA	NA	NA	NA	NA	NA	NA	NA	NA	NA	NA	NA	NA	2	2	1.59586e-08
1	h211	H211_S666_L003	2	1	0	2	0	0	0	0	0	1	0	0	0	0	1	0	0	0	2	1.59586e-08
1	h213	H213_S668_L003	0	NA	NA	NA	NA	NA	NA	NA	NA	NA	NA	NA	NA	NA	NA	NA	NA	1	1	7.97928e-09
1	h214	H214_S669_L003	3	0	1	3	0	0	1	0	0	1	0	0	0	1	0	0	0	0	3	2.39378e-08
1	h215	H215_S670_L003	0	NA	NA	NA	NA	NA	NA	NA	NA	NA	NA	NA	NA	NA	NA	NA	NA	0	0	0
1	h216	H216_S671_L003	5	1	2	5	0	0	1	0	0	2	0	0	0	2	0	0	0	0	5	3.98964e-08
1	h217	H217_S672_L003	4	1	2	4	0	0	3	0	0	0	0	0	0	0	1	0	0	0	4	3.19171e-08
1	h218	H218_S673_L003	1	0	0	1	0	0	0	0	0	1	0	0	0	0	0	0	0	0	1	7.97928e-09
1	h219	H219_S722_L004	1	0	1	1	0	0	0	0	0	0	0	0	0	1	0	0	0	0	1	7.97928e-09
1	h220	H220_S723_L004	4	0	2	4	0	0	3	0	0	1	0	0	0	0	0	0	0	0	4	3.19171e-08
1	h221	H221_S724_L004	2	0	2	2	0	0	1	0	0	0	0	0	0	1	0	0	0	1	3	2.39378e-08
1	h222	H222_S725_L004	2	0	0	1	1	0	0	0	0	0	0	0	1	0	1	0	0	0	2	1.59586e-08
1	h223	H223_S726_L004	4	0	2	4	0	0	0	0	0	0	0	0	0	2	2	0	0	1	5	3.98964e-08
1	h224	H224_S727_L004	1	0	1	1	0	0	0	0	0	0	0	0	0	0	1	0	0	0	1	7.97928e-09
1	h225	H225_S728_L004	5	0	1	4	1	0	1	1	0	3	0	0	0	0	0	0	0	1	6	4.78757e-08
1	h226	H226_S729_L004	3	0	1	2	1	0	0	0	1	1	0	0	0	0	1	0	0	0	3	2.39378e-08
1	h227	H227_S730_L004	1	0	0	1	0	0	1	0	0	0	0	0	0	0	0	0	0	0	1	7.97928e-09
1	h228	H228_S731_L004	4	0	0	2	2	0	1	2	0	0	0	0	0	1	0	0	0	0	4	3.19171e-08
1	h229	H229_S732_L004	5	1	2	5	0	0	5	0	0	0	0	0	0	0	0	0	0	0	5	3.98964e-08
1	h230	H230_S733_L004	0	NA	NA	NA	NA	NA	NA	NA	NA	NA	NA	NA	NA	NA	NA	NA	NA	0	0	0
1	h231	H231_S734_L004	3	0	1	3	0	0	3	0	0	0	0	0	0	0	0	0	0	0	3	2.39378e-08
1	h232	H232_S735_L004	0	NA	NA	NA	NA	NA	NA	NA	NA	NA	NA	NA	NA	NA	NA	NA	NA	1	1	7.97928e-09
1	h233	H233_S736_L004	1	1	NA	1	0	0	0	0	0	0	0	0	0	1	0	0	0	0	1	7.97928e-09
1	h234	H234_S737_L004	3	1	2	3	0	0	2	0	0	0	0	0	0	1	0	0	0	0	3	2.39378e-08
1	h235	H235_S738_L004	3	0	3	3	0	0	2	0	0	0	0	0	0	1	0	0	0	0	3	2.39378e-08
1	h236	H236_S739_L004	3	0	3	3	0	0	0	0	0	2	0	0	0	1	0	0	0	1	4	3.19171e-08
1	h237	H237_S740_L004	2	1	1	2	0	0	0	0	0	1	0	0	0	0	1	0	0	0	2	1.59586e-08
1	h238	H238_S741_L004	1	0	1	1	0	0	0	0	0	1	0	0	0	0	0	0	0	0	1	7.97928e-09
1	h239	H239_S742_L004	3	1	1	3	0	0	1	0	0	0	0	0	0	2	0	0	0	0	3	2.39378e-08
1	h240	H240_S743_L004	3	0	0	3	0	0	1	0	0	2	0	0	0	0	0	0	0	2	5	3.98964e-08
1	h241	H241_S744_L004	2	0	0	2	0	0	1	0	0	0	0	0	0	0	1	0	0	0	2	1.59586e-08
1	h242	H242_S745_L004	1	0	0	1	0	0	0	0	0	0	0	0	0	0	1	0	0	3	4	3.19171e-08
1	h243	H243_S746_L004	3	0	1	3	0	0	1	0	0	1	0	0	0	1	0	0	0	0	3	2.39378e-08
1	h244	H244_S747_L004	4	2	2	4	0	0	2	0	0	1	0	0	0	0	1	0	0	0	4	3.19171e-08
1	h245	H245_S748_L004	5	0	4	5	0	0	1	0	0	3	0	0	0	1	0	0	0	0	5	3.98964e-08
1	h246	H246_S749_L004	4	1	2	4	0	0	0	0	0	3	0	0	0	1	0	0	0	0	4	3.19171e-08
1	h247	H247_S750_L004	2	0	0	2	0	0	1	0	0	1	0	0	0	0	0	0	0	1	3	2.39378e-08
1	h248	H248_S751_L004	1	0	1	1	0	0	0	0	0	1	0	0	0	0	0	0	0	0	1	7.97928e-09
1	h249	H249_S752_L004	2	1	0	2	0	0	0	0	0	1	0	0	0	0	1	0	0	0	2	1.59586e-08
1	h250	H250_S753_L004	0	NA	NA	NA	NA	NA	NA	NA	NA	NA	NA	NA	NA	NA	NA	NA	NA	1	1	7.97928e-09
1	h251	H251_S754_L004	3	1	2	3	0	0	0	0	0	1	0	0	0	1	1	0	0	0	3	2.39378e-08
1	h252	H252_S755_L004	3	0	2	3	0	0	0	0	0	3	0	0	0	0	0	0	0	0	3	2.39378e-08
1	h253	H253_S756_L004	3	0	0	3	0	0	1	0	0	0	0	0	0	2	0	0	0	0	3	2.39378e-08
1	h254	H254_S757_L004	4	0	1	4	0	0	0	0	0	2	0	0	0	1	1	0	0	0	4	3.19171e-08
1	h255	H255_S758_L004	0	NA	NA	NA	NA	NA	NA	NA	NA	NA	NA	NA	NA	NA	NA	NA	NA	0	0	0
1	h256	H256_S759_L004	5	0	2	5	0	0	2	0	0	2	0	0	0	1	0	0	0	0	5	3.98964e-08
1	h257	H257_S760_L004	3	1	0	3	0	0	2	0	0	1	0	0	0	0	0	0	0	2	5	3.98964e-08
1	h258	H258_S761_L004	2	0	1	2	0	0	1	0	0	0	0	0	0	1	0	0	0	1	3	2.39378e-08
1	h259	H259_S762_L004	2	0	0	2	0	0	0	0	0	0	0	0	0	1	1	0	0	2	4	3.19171e-08
1	h260	H260_S763_L004	1	0	0	1	0	0	0	0	0	0	0	0	0	0	1	0	0	0	1	7.97928e-09
1	h261	H261_S764_L004	2	0	0	2	0	0	0	0	0	0	0	0	0	1	1	0	0	0	2	1.59586e-08
1	h262	H262_S765_L004	4	0	2	4	0	0	0	0	0	4	0	0	0	0	0	0	0	0	4	3.19171e-08
1	h263	H263_S766_L004	1	0	0	1	0	0	1	0	0	0	0	0	0	0	0	0	0	0	1	7.97928e-09
1	h264	H264_S767_L004	3	0	1	3	0	0	2	0	0	1	0	0	0	0	0	0	0	0	3	2.39378e-08
1	h265	H265_S768_L004	0	NA	NA	NA	NA	NA	NA	NA	NA	NA	NA	NA	NA	NA	NA	NA	NA	0	0	0
1	h266	H266_S769_L004	1	0	0	1	0	0	0	0	0	1	0	0	0	0	0	0	0	0	1	7.97928e-09
1	h267	H267_S770_L004	3	0	0	2	1	0	1	1	0	0	0	0	0	1	0	0	0	0	3	2.39378e-08
1	h268	H268_S771_L004	6	0	2	6	0	0	4	0	0	0	0	0	0	1	1	0	0	0	6	4.78757e-08
1	h269	H269_S772_L004	0	NA	NA	NA	NA	NA	NA	NA	NA	NA	NA	NA	NA	NA	NA	NA	NA	1	1	7.97928e-09
1	h270	H270_S773_L004	1	0	0	1	0	0	1	0	0	0	0	0	0	0	0	0	0	0	1	7.97928e-09
1	h271	H271_S774_L004	1	0	1	1	0	0	0	0	0	0	0	0	0	0	1	0	0	0	1	7.97928e-09
1	h272	H272_S775_L004	3	0	1	3	0	0	1	0	0	1	0	0	0	1	0	0	0	0	3	2.39378e-08
1	h273	H273_S776_L004	2	0	1	2	0	0	1	0	0	0	0	0	0	1	0	0	0	0	2	1.59586e-08
1	h274	H274_S777_L004	3	0	2	3	0	0	2	0	0	1	0	0	0	0	0	0	0	0	3	2.39378e-08
1	h275	H275_S778_L004	2	1	1	2	0	0	0	0	0	1	0	0	0	0	1	0	0	0	2	1.59586e-08
1	h276	H276_S779_L004	2	0	1	2	0	0	0	0	0	2	0	0	0	0	0	0	0	0	2	1.59586e-08
1	h277	H277_S780_L004	5	0	1	5	0	0	2	0	0	2	0	0	0	1	0	0	0	2	7	5.5855e-08
1	h278	H278_S781_L004	3	0	0	3	0	0	2	0	0	0	0	0	0	0	1	0	0	0	3	2.39378e-08
1	h279	H279_S782_L004	0	NA	NA	NA	NA	NA	NA	NA	NA	NA	NA	NA	NA	NA	NA	NA	NA	1	1	7.97928e-09
1	h280	H280_S783_L004	5	0	2	4	1	0	2	1	0	2	0	0	0	0	0	0	0	0	5	3.98964e-08
1	h281	H281_S784_L004	2	0	1	2	0	0	0	0	0	2	0	0	0	0	0	0	0	1	3	2.39378e-08
1	h282	H282_S785_L004	3	1	2	3	0	0	1	0	0	1	0	0	0	1	0	0	0	0	3	2.39378e-08
1	h283	H283_S786_L004	2	0	0	2	0	0	1	0	0	1	0	0	0	0	0	0	0	1	3	2.39378e-08
1	h284	H284_S787_L004	5	0	1	5	0	0	0	0	0	2	0	0	0	3	0	0	0	0	5	3.98964e-08
1	h285	H285_S788_L004	3	0	1	3	0	0	0	0	0	2	0	0	0	1	0	0	0	0	3	2.39378e-08
1	h286	H286_S789_L004	3	1	1	3	0	0	2	0	0	0	0	0	0	0	1	0	0	2	5	3.98964e-08
1	h287	H287_S790_L004	2	0	2	2	0	0	0	0	0	1	0	0	0	1	0	0	0	1	3	2.39378e-08
1	h288	H288_S791_L004	1	0	0	1	0	0	1	0	0	0	0	0	0	0	0	0	0	0	1	7.97928e-09
1	h289	H289_S792_L004	0	NA	NA	NA	NA	NA	NA	NA	NA	NA	NA	NA	NA	NA	NA	NA	NA	2	2	1.59586e-08
1	h290	H290_S793_L004	4	0	1	4	0	0	1	0	0	2	0	0	0	0	1	0	0	0	4	3.19171e-08
1	h291	H291_S794_L004	3	0	1	3	0	0	1	0	0	0	0	0	0	1	1	0	0	0	3	2.39378e-08
1	h292	H292_S795_L004	4	0	2	4	0	0	1	0	0	1	0	0	0	2	0	0	0	0	4	3.19171e-08
1	h293	H293_S796_L004	5	0	1	5	0	0	1	0	0	3	0	0	0	0	1	0	0	0	5	3.98964e-08
1	h294	H294_S797_L004	1	0	1	1	0	0	1	0	0	0	0	0	0	0	0	0	0	0	1	7.97928e-09
1	h295	H295_S798_L004	5	1	1	5	0	0	2	0	0	1	0	0	0	1	1	0	0	0	5	3.98964e-08
1	h296	H296_S799_L004	3	0	0	3	0	0	0	0	0	2	0	0	0	1	0	0	0	1	4	3.19171e-08
1	h297	H297_S800_L004	1	0	0	1	0	0	0	0	0	0	0	0	0	1	0	0	0	0	1	7.97928e-09
1	h298	H298_S801_L004	3	0	1	3	0	0	1	0	0	2	0	0	0	0	0	0	0	1	4	3.19171e-08
1	h299	H299_S802_L004	1	0	0	1	0	0	1	0	0	0	0	0	0	0	0	0	0	0	1	7.97928e-09
1	h300	H300_S803_L004	0	NA	NA	NA	NA	NA	NA	NA	NA	NA	NA	NA	NA	NA	NA	NA	NA	1	1	7.97928e-09
2	h301	Hs2_1_S1	1	1	NA	1	0	0	0	0	0	1	0	0	0	0	0	0	0	0	1	7.97928e-09
2	h302	Hs2_2_S2	0	NA	NA	NA	NA	NA	NA	NA	NA	NA	NA	NA	NA	NA	NA	NA	NA	1	1	7.97928e-09
2	h304	Hs2_4_S4	3	1	0	2	1	0	1	0	0	1	0	1	0	0	0	0	0	0	3	2.39378e-08
2	h305	Hs2_5_S5	2	0	1	2	0	0	0	0	0	1	0	0	0	1	0	0	0	2	4	3.19171e-08
2	h306	Hs2_6_S6	2	0	0	2	0	0	0	0	0	1	0	0	0	1	0	0	0	0	2	1.59586e-08
2	h307	Hs2_7_S7	3	0	2	3	0	0	2	0	0	1	0	0	0	0	0	0	0	0	3	2.39378e-08
2	h308	Hs2_8_S8	4	1	1	4	0	0	2	0	0	2	0	0	0	0	0	0	0	0	4	3.19171e-08
2	h309	Hs2_9_S9	3	0	0	2	1	0	1	1	0	1	0	0	0	0	0	0	0	0	3	2.39378e-08
2	h310	Hs2_10_S10	1	0	1	1	0	0	0	0	0	1	0	0	0	0	0	0	0	1	2	1.59586e-08
2	h311	Hs2_11_S11	0	NA	NA	NA	NA	NA	NA	NA	NA	NA	NA	NA	NA	NA	NA	NA	NA	1	1	7.97928e-09
2	h312	Hs2_12_S12	3	1	1	3	0	0	1	0	0	2	0	0	0	0	0	0	0	0	3	2.39378e-08
2	h313	Hs2_13_S13	0	NA	NA	NA	NA	NA	NA	NA	NA	NA	NA	NA	NA	NA	NA	NA	NA	0	0	0
2	h314	Hs2_14_S14	0	NA	NA	NA	NA	NA	NA	NA	NA	NA	NA	NA	NA	NA	NA	NA	NA	1	1	7.97928e-09
2	h315	Hs2_15_S15	2	0	1	2	0	0	1	0	0	1	0	0	0	0	0	0	0	0	2	1.59586e-08
2	h316	Hs2_16_S16	1	0	0	1	0	0	0	0	0	1	0	0	0	0	0	0	0	0	1	7.97928e-09
2	h317	Hs2_17_S17	2	1	1	2	0	0	1	0	0	1	0	0	0	0	0	0	0	0	2	1.59586e-08
2	h318	Hs2_18_S18	2	0	1	2	0	0	0	0	0	1	0	0	0	1	0	0	0	0	2	1.59586e-08
2	h319	Hs2_19_S19	2	0	0	2	0	0	1	0	0	0	0	0	0	0	1	0	0	0	2	1.59586e-08
2	h320	Hs2_20_S20	2	0	1	2	0	0	1	0	0	0	0	0	0	0	1	0	0	0	2	1.59586e-08
2	h321	Hs2_21_S21	3	1	0	3	0	0	1	0	0	2	0	0	0	0	0	0	0	0	3	2.39378e-08
2	h322	Hs2_22_S22	1	0	0	0	1	0	0	0	0	0	0	0	0	0	0	1	0	0	1	7.97928e-09
2	h323	Hs2_23_S23	6	1	2	6	0	0	2	0	0	4	0	0	0	0	0	0	0	0	6	4.78757e-08
2	h324	Hs2_24_S24	2	0	0	2	0	0	0	0	0	2	0	0	0	0	0	0	0	1	3	2.39378e-08
2	h325	Hs2_25_S25	4	0	2	4	0	0	0	0	0	3	0	0	0	1	0	0	0	1	5	3.98964e-08
2	h326	Hs2_26_S26	0	NA	NA	NA	NA	NA	NA	NA	NA	NA	NA	NA	NA	NA	NA	NA	NA	1	1	7.97928e-09
2	h327	Hs2_27_S27	6	1	3	6	0	0	5	0	0	1	0	0	0	0	0	0	0	0	6	4.78757e-08
2	h328	Hs2_28_S28	0	NA	NA	NA	NA	NA	NA	NA	NA	NA	NA	NA	NA	NA	NA	NA	NA	1	1	7.97928e-09
2	h329	Hs2_29_S29	0	NA	NA	NA	NA	NA	NA	NA	NA	NA	NA	NA	NA	NA	NA	NA	NA	1	1	7.97928e-09
2	h330	Hs2_30_S30	2	0	2	2	0	0	0	0	0	1	0	0	0	1	0	0	0	0	2	1.59586e-08
2	h331	Hs2_31_S31	3	0	1	3	0	0	0	0	0	2	0	0	0	0	1	0	0	0	3	2.39378e-08
2	h332	Hs2_32_S32	1	0	NA	1	0	1	0	0	0	0	0	0	0	0	0	0	0	2	3	2.39378e-08
2	h333	Hs2_33_S33	0	NA	NA	NA	NA	NA	NA	NA	NA	NA	NA	NA	NA	NA	NA	NA	NA	1	1	7.97928e-09
2	h334	Hs2_34_S34	1	0	0	1	0	0	1	0	0	0	0	0	0	0	0	0	0	0	1	7.97928e-09
2	h335	Hs2_35_S35	0	NA	NA	NA	NA	NA	NA	NA	NA	NA	NA	NA	NA	NA	NA	NA	NA	1	1	7.97928e-09
2	h336	Hs2_36_S36	1	0	0	0	1	0	0	0	0	0	0	0	0	0	0	1	0	0	1	7.97928e-09
2	h337	Hs2_37_S37	0	NA	NA	NA	NA	NA	NA	NA	NA	NA	NA	NA	NA	NA	NA	NA	NA	1	1	7.97928e-09
2	h338	Hs2_38_S38	2	1	0	2	0	0	0	0	0	1	0	0	0	1	0	0	0	0	2	1.59586e-08
2	h339	Hs2_39_S39	2	1	1	2	0	0	0	0	0	0	0	0	0	1	1	0	0	1	3	2.39378e-08
2	h340	Hs2_40_S40	1	0	0	1	0	0	0	0	0	0	0	0	0	1	0	0	0	0	1	7.97928e-09
2	h341	Hs2_41_S41	3	0	0	3	0	0	3	0	0	0	0	0	0	0	0	0	0	0	3	2.39378e-08
2	h342	Hs2_42_S42	0	NA	NA	NA	NA	NA	NA	NA	NA	NA	NA	NA	NA	NA	NA	NA	NA	1	1	7.97928e-09
2	h343	Hs2_43_S43	1	0	0	1	0	0	0	0	0	0	0	0	0	1	0	0	0	0	1	7.97928e-09
2	h344	Hs2_44_S44	3	0	1	3	0	0	1	0	0	1	0	0	0	1	0	0	0	0	3	2.39378e-08
2	h345	Hs2_45_S45	1	0	0	1	0	0	0	0	0	1	0	0	0	0	0	0	0	0	1	7.97928e-09
2	h346	Hs2_46_S46	3	1	0	2	1	0	1	0	0	1	0	0	0	0	0	0	1	0	3	2.39378e-08
2	h347	Hs2_47_S47	5	1	3	5	0	0	1	0	0	3	0	0	0	1	0	0	0	0	5	3.98964e-08
2	h348	Hs2_48_S48	3	0	0	3	0	0	1	0	0	1	0	0	0	0	1	0	0	0	3	2.39378e-08
2	h349	Hs2_49_S49	2	0	1	2	0	0	0	0	0	2	0	0	0	0	0	0	0	1	3	2.39378e-08
2	h350	Hs2_50_S50	2	1	0	2	0	0	1	0	0	1	0	0	0	0	0	0	0	1	3	2.39378e-08

## Sheet: mutL
block	lineage_no	seq_sample_name	bps	noncoding	syn	transi	transv	a_t	a_g	a_c	t_a	t_c	t_g	c_a	c_g	c_t	g_a	g_t	g_c	indels	total_mutations	mut_rate	mean_mut_rate	median_mut_rate	sd_mut_rate	se_mut_rate	mean_mut_nos	var_mut_nos
1	l001	L1_S7	0	NA	NA	NA	NA	NA	NA	NA	NA	NA	NA	NA	NA	NA	NA	NA	NA	1	1	7.97928e-09	1.39869e-08	7.97928e-09	1.26641e-08	6.828e-10	1.75291	2.51894
1	l002	L2_S19	0	NA	NA	NA	NA	NA	NA	NA	NA	NA	NA	NA	NA	NA	NA	NA	NA	0	0	0
1	l003	L3_S31	0	NA	NA	NA	NA	NA	NA	NA	NA	NA	NA	NA	NA	NA	NA	NA	NA	0	0	0
1	l004	L4_S43	1	0	0	1	0	0	0	0	0	0	0	0	0	1	0	0	0	1	2	1.59586e-08
1	l005	L5_S55	0	NA	NA	NA	NA	NA	NA	NA	NA	NA	NA	NA	NA	NA	NA	NA	NA	0	0	0
1	l006	L6_S67	1	0	0	1	0	0	0	0	0	0	0	0	0	1	0	0	0	0	1	7.97928e-09
1	l007	L7_S79	3	0	3	3	0	0	0	0	0	1	0	0	0	1	1	0	0	0	3	2.39378e-08
1	l008	L8_S91	4	0	2	4	0	0	1	0	0	2	0	0	0	0	1	0	0	2	6	4.78757e-08
1	l009	L9_S8	0	NA	NA	NA	NA	NA	NA	NA	NA	NA	NA	NA	NA	NA	NA	NA	NA	0	0	0
1	l010	L10_S20	1	0	0	1	0	0	0	0	0	0	0	0	0	1	0	0	0	0	1	7.97928e-09
1	l011	L11_S32	1	0	0	0	1	0	0	1	0	0	0	0	0	0	0	0	0	0	1	7.97928e-09
1	l012	L12_S44	1	0	0	1	0	0	1	0	0	0	0	0	0	0	0	0	0	0	1	7.97928e-09
1	l013	L13_S56	0	NA	NA	NA	NA	NA	NA	NA	NA	NA	NA	NA	NA	NA	NA	NA	NA	1	1	7.97928e-09
1	l014	L14_S68	1	0	0	1	0	0	0	0	0	1	0	0	0	0	0	0	0	0	1	7.97928e-09
1	l015	L15_S80	3	1	1	3	0	0	2	0	0	0	0	0	0	0	1	0	0	0	3	2.39378e-08
1	l016	L16_S92	2	0	0	1	1	1	0	0	0	1	0	0	0	0	0	0	0	1	3	2.39378e-08
1	l017	L17_S9	1	0	0	1	0	0	0	0	0	0	0	0	0	1	0	0	0	1	2	1.59586e-08
1	l018	L18_S21	2	0	1	2	0	0	2	0	0	0	0	0	0	0	0	0	0	1	3	2.39378e-08
1	l019	L19_S33	3	0	2	2	1	0	0	0	0	2	0	1	0	0	0	0	0	0	3	2.39378e-08
1	l020	L20_S45	0	NA	NA	NA	NA	NA	NA	NA	NA	NA	NA	NA	NA	NA	NA	NA	NA	0	0	0
1	l021	L21_S57	2	1	0	2	0	0	0	0	0	0	0	0	0	2	0	0	0	0	2	1.59586e-08
1	l022	L22_S69	3	0	1	3	0	0	3	0	0	0	0	0	0	0	0	0	0	0	3	2.39378e-08
1	l023	L23_S81	2	0	1	2	0	0	0	0	0	1	0	0	0	0	1	0	0	0	2	1.59586e-08
1	l024	L24_S93	1	0	0	1	0	0	0	0	0	1	0	0	0	0	0	0	0	0	1	7.97928e-09
1	l025	L25_S10	3	0	0	3	0	0	0	0	0	3	0	0	0	0	0	0	0	0	3	2.39378e-08
1	l026	L26_S22	2	1	0	1	1	0	1	1	0	0	0	0	0	0	0	0	0	0	2	1.59586e-08
1	l027	L27_S34	1	0	0	1	0	0	1	0	0	0	0	0	0	0	0	0	0	0	1	7.97928e-09
1	l028	L28_S46	0	NA	NA	NA	NA	NA	NA	NA	NA	NA	NA	NA	NA	NA	NA	NA	NA	0	0	0
1	l029	L29_S58	1	0	0	1	0	0	0	0	0	0	0	0	0	1	0	0	0	0	1	7.97928e-09
1	l030	L30_S70	2	0	1	2	0	0	1	0	0	0	0	0	0	0	1	0	0	1	3	2.39378e-08
1	l031	L31_S82	2	0	0	2	0	0	1	0	0	1	0	0	0	0	0	0	0	0	2	1.59586e-08
1	l032	L32_S94	3	0	0	2	1	1	1	0	0	0	0	0	0	1	0	0	0	0	3	2.39378e-08
1	l033	L33_S11	0	NA	NA	NA	NA	NA	NA	NA	NA	NA	NA	NA	NA	NA	NA	NA	NA	0	0	0
1	l034	L34_S23	1	0	1	1	0	0	0	0	0	0	0	0	0	0	1	0	0	1	2	1.59586e-08
1	l035	L35_S35	4	1	1	4	0	0	2	0	0	2	0	0	0	0	0	0	0	0	4	3.19171e-08
1	l036	L36_S47	1	0	0	1	0	0	0	0	0	0	0	0	0	1	0	0	0	0	1	7.97928e-09
1	l037	L37_S59	2	0	0	2	0	0	1	0	0	0	0	0	0	0	1	0	0	0	2	1.59586e-08
1	l038	L38_S71	0	NA	NA	NA	NA	NA	NA	NA	NA	NA	NA	NA	NA	NA	NA	NA	NA	0	0	0
1	l039	L39_S83	0	NA	NA	NA	NA	NA	NA	NA	NA	NA	NA	NA	NA	NA	NA	NA	NA	0	0	0
1	l040	L40_S95	2	0	0	2	0	0	1	0	0	1	0	0	0	0	0	0	0	0	2	1.59586e-08
1	l041	L41_S12	0	NA	NA	NA	NA	NA	NA	NA	NA	NA	NA	NA	NA	NA	NA	NA	NA	0	0	0
1	l042	L42_S24	1	0	0	1	0	0	0	0	0	1	0	0	0	0	0	0	0	0	1	7.97928e-09
1	l043	L43_S36	1	0	0	1	0	0	1	0	0	0	0	0	0	0	0	0	0	0	1	7.97928e-09
1	l044	L44_S48	6	3	2	4	2	0	1	0	0	1	0	0	0	1	1	2	0	0	6	4.78757e-08
1	l045	L45_S60	1	0	0	1	0	0	1	0	0	0	0	0	0	0	0	0	0	0	1	7.97928e-09
1	l046	L46_S72	0	NA	NA	NA	NA	NA	NA	NA	NA	NA	NA	NA	NA	NA	NA	NA	NA	0	0	0
1	l047	L47_S84	5	1	2	5	0	0	0	0	0	3	0	0	0	0	2	0	0	0	5	3.98964e-08
1	l048	L48_S96	0	NA	NA	NA	NA	NA	NA	NA	NA	NA	NA	NA	NA	NA	NA	NA	NA	0	0	0
1	l049	L49_S804_L004	6	0	4	6	0	0	2	0	0	2	0	0	0	2	0	0	0	0	6	4.78757e-08
1	l050	L50_S805_L004	1	0	1	1	0	0	0	0	0	1	0	0	0	0	0	0	0	0	1	7.97928e-09
1	l051	L51_S806_L004	1	0	1	1	0	0	0	0	0	0	0	0	0	0	1	0	0	2	3	2.39378e-08
1	l052	L52_S807_L004	1	0	1	1	0	0	0	0	0	0	0	0	0	0	1	0	0	2	3	2.39378e-08
1	l053	L53_S808_L004	4	1	1	4	0	0	1	0	0	0	0	0	0	2	1	0	0	0	4	3.19171e-08
1	l054	L54_S809_L004	1	0	0	1	0	0	0	0	0	1	0	0	0	0	0	0	0	0	1	7.97928e-09
1	l055	L55_S810_L004	1	0	1	1	0	0	1	0	0	0	0	0	0	0	0	0	0	0	1	7.97928e-09
1	l056	L56_S811_L004	1	0	0	1	0	0	1	0	0	0	0	0	0	0	0	0	0	0	1	7.97928e-09
1	l057	L57_S812_L004	0	NA	NA	NA	NA	NA	NA	NA	NA	NA	NA	NA	NA	NA	NA	NA	NA	0	0	0
1	l058	L58_S813_L004	1	0	0	1	0	0	1	0	0	0	0	0	0	0	0	0	0	0	1	7.97928e-09
1	l059	L59_S814_L004	2	0	1	2	0	0	0	0	0	0	0	0	0	1	1	0	0	0	2	1.59586e-08
1	l060	L60_S815_L004	1	0	0	1	0	0	0	0	0	0	0	0	0	0	1	0	0	1	2	1.59586e-08
1	l061	L61_S816_L004	2	0	1	2	0	0	1	0	0	1	0	0	0	0	0	0	0	0	2	1.59586e-08
1	l062	L62_S817_L004	2	0	1	2	0	0	0	0	0	1	0	0	0	1	0	0	0	2	4	3.19171e-08
1	l063	L63_S674_L003	1	0	1	1	0	0	0	0	0	0	0	0	0	0	1	0	0	0	1	7.97928e-09
1	l064	L64_S675_L003	2	0	0	2	0	0	0	0	0	1	0	0	0	0	1	0	0	0	2	1.59586e-08
1	l065	L65_S676_L003	6	0	5	6	0	0	1	0	0	3	0	0	0	2	0	0	0	0	6	4.78757e-08
1	l066	L66_S677_L003	3	0	2	3	0	0	1	0	0	0	0	0	0	1	1	0	0	1	4	3.19171e-08
1	l067	L67_S678_L003	0	NA	NA	NA	NA	NA	NA	NA	NA	NA	NA	NA	NA	NA	NA	NA	NA	1	1	7.97928e-09
1	l068	L68_S679_L003	3	0	2	3	0	0	2	0	0	0	0	0	0	0	1	0	0	0	3	2.39378e-08
1	l069	L69_S680_L003	2	0	0	2	0	0	0	0	0	2	0	0	0	0	0	0	0	1	3	2.39378e-08
1	l070	L70_S681_L003	1	0	1	1	0	0	0	0	0	1	0	0	0	0	0	0	0	0	1	7.97928e-09
1	l071	L71_S682_L003	1	0	0	1	0	0	0	0	0	0	0	0	0	0	1	0	0	0	1	7.97928e-09
1	l072	L72_S683_L003	0	NA	NA	NA	NA	NA	NA	NA	NA	NA	NA	NA	NA	NA	NA	NA	NA	0	0	0
1	l073	L73_S684_L003	1	0	1	1	0	0	0	0	0	0	0	0	0	1	0	0	0	0	1	7.97928e-09
1	l074	L74_S685_L003	6	0	1	6	0	0	2	0	0	3	0	0	0	0	1	0	0	0	6	4.78757e-08
1	l075	L75_S686_L003	5	1	1	5	0	0	3	0	0	1	0	0	0	1	0	0	0	1	6	4.78757e-08
1	l076	L76_S687_L003	1	0	1	1	0	0	0	0	0	1	0	0	0	0	0	0	0	1	2	1.59586e-08
1	l077	L77_S688_L003	0	NA	NA	NA	NA	NA	NA	NA	NA	NA	NA	NA	NA	NA	NA	NA	NA	1	1	7.97928e-09
1	l078	L78_S689_L003	5	0	1	5	0	0	2	0	0	1	0	0	0	2	0	0	0	1	6	4.78757e-08
1	l079	L79_S690_L003	1	0	0	1	0	0	1	0	0	0	0	0	0	0	0	0	0	1	2	1.59586e-08
1	l080	L80_S691_L003	0	NA	NA	NA	NA	NA	NA	NA	NA	NA	NA	NA	NA	NA	NA	NA	NA	0	0	0
1	l081	L81_S692_L003	2	0	1	2	0	0	2	0	0	0	0	0	0	0	0	0	0	0	2	1.59586e-08
1	l082	L82_S693_L003	1	0	0	1	0	0	0	0	0	0	0	0	0	0	1	0	0	0	1	7.97928e-09
1	l083	L83_S694_L003	1	0	0	1	0	0	0	0	0	1	0	0	0	0	0	0	0	0	1	7.97928e-09
1	l084	L84_S695_L003	0	NA	NA	NA	NA	NA	NA	NA	NA	NA	NA	NA	NA	NA	NA	NA	NA	2	2	1.59586e-08
1	l085	L85_S696_L003	1	0	0	1	0	0	1	0	0	0	0	0	0	0	0	0	0	0	1	7.97928e-09
1	l086	L86_S697_L003	1	1	NA	1	0	0	1	0	0	0	0	0	0	0	0	0	0	0	1	7.97928e-09
1	l087	L87_S698_L003	0	NA	NA	NA	NA	NA	NA	NA	NA	NA	NA	NA	NA	NA	NA	NA	NA	0	0	0
1	l088	L88_S699_L003	5	0	4	5	0	0	1	0	0	2	0	0	0	1	1	0	0	1	6	4.78757e-08
1	l089	L89_S700_L003	0	NA	NA	NA	NA	NA	NA	NA	NA	NA	NA	NA	NA	NA	NA	NA	NA	0	0	0
1	l090	L90_S701_L003	2	0	2	1	1	0	0	0	0	1	0	0	0	0	0	1	0	0	2	1.59586e-08
1	l091	L91_S702_L003	0	NA	NA	NA	NA	NA	NA	NA	NA	NA	NA	NA	NA	NA	NA	NA	NA	0	0	0
1	l092	L92_S703_L003	3	1	2	3	0	0	1	0	0	1	0	0	0	1	0	0	0	1	4	3.19171e-08
1	l093	L93_S704_L003	0	NA	NA	NA	NA	NA	NA	NA	NA	NA	NA	NA	NA	NA	NA	NA	NA	0	0	0
1	l094	L94_S705_L003	1	0	0	1	0	0	1	0	0	0	0	0	0	0	0	0	0	0	1	7.97928e-09
1	l095	L95_S706_L003	1	0	0	1	0	0	0	0	0	0	0	0	0	0	1	0	0	0	1	7.97928e-09
1	l096	L96_S707_L003	3	0	1	2	1	0	1	0	0	1	0	1	0	0	0	0	0	0	3	2.39378e-08
1	l097	L97_S708_L003	2	0	1	2	0	0	1	0	0	0	0	0	0	0	1	0	0	0	2	1.59586e-08
1	l098	L98_S709_L003	3	1	1	3	0	0	2	0	0	1	0	0	0	0	0	0	0	1	4	3.19171e-08
1	l099	L99_S710_L003	1	0	0	0	1	0	0	1	0	0	0	0	0	0	0	0	0	0	1	7.97928e-09
1	l100	L100_S711_L003	2	1	0	2	0	0	1	0	0	1	0	0	0	0	0	0	0	0	2	1.59586e-08
1	l101	L101_S712_L003	0	NA	NA	NA	NA	NA	NA	NA	NA	NA	NA	NA	NA	NA	NA	NA	NA	0	0	0
1	l102	L102_S713_L003	1	1	NA	1	0	0	0	0	0	1	0	0	0	0	0	0	0	0	1	7.97928e-09
1	l103	L103_S714_L003	2	1	0	2	0	0	0	0	0	2	0	0	0	0	0	0	0	0	2	1.59586e-08
1	l104	L104_S715_L003	3	1	1	3	0	0	0	0	0	2	0	0	0	1	0	0	0	1	4	3.19171e-08
1	l105	L105_S716_L003	1	0	0	1	0	0	0	0	0	0	0	0	0	1	0	0	0	0	1	7.97928e-09
1	l106	L106_S717_L003	1	0	1	1	0	0	1	0	0	0	0	0	0	0	0	0	0	0	1	7.97928e-09
1	l107	L107_S718_L003	4	0	4	4	0	0	4	0	0	0	0	0	0	0	0	0	0	0	4	3.19171e-08
1	l108	L108_S719_L003	3	0	0	3	0	0	1	0	0	1	0	0	0	0	1	0	0	2	5	3.98964e-08
1	l109	L109_S720_L003	3	0	1	3	0	0	3	0	0	0	0	0	0	0	0	0	0	0	3	2.39378e-08
1	l110	L110_S721_L003	1	0	0	1	0	0	0	0	0	1	0	0	0	0	0	0	0	0	1	7.97928e-09
1	l111	L111_S914_L004	4	2	1	3	1	0	2	0	0	1	0	0	1	0	0	0	0	0	4	3.19171e-08
1	l112	L112_S915_L004	3	0	0	3	0	0	0	0	0	3	0	0	0	0	0	0	0	0	3	2.39378e-08
1	l113	L113_S916_L004	1	0	0	1	0	0	1	0	0	0	0	0	0	0	0	0	0	0	1	7.97928e-09
1	l114	L114_S917_L004	0	NA	NA	NA	NA	NA	NA	NA	NA	NA	NA	NA	NA	NA	NA	NA	NA	0	0	0
1	l115	L115_S918_L004	2	0	2	2	0	0	0	0	0	2	0	0	0	0	0	0	0	0	2	1.59586e-08
1	l116	L116_S919_L004	1	0	0	1	0	0	0	0	0	1	0	0	0	0	0	0	0	0	1	7.97928e-09
1	l117	L117_S920_L004	0	NA	NA	NA	NA	NA	NA	NA	NA	NA	NA	NA	NA	NA	NA	NA	NA	0	0	0
1	l118	L118_S921_L004	1	1	NA	1	0	0	1	0	0	0	0	0	0	0	0	0	0	0	1	7.97928e-09
1	l119	L119_S922_L004	5	0	2	4	1	0	2	0	0	0	0	1	0	1	1	0	0	0	5	3.98964e-08
1	l120	L120_S923_L004	4	1	2	4	0	0	2	0	0	1	0	0	0	1	0	0	0	0	4	3.19171e-08
1	l121	L121_S924_L004	3	0	1	3	0	0	2	0	0	1	0	0	0	0	0	0	0	1	4	3.19171e-08
1	l122	L122_S925_L004	0	NA	NA	NA	NA	NA	NA	NA	NA	NA	NA	NA	NA	NA	NA	NA	NA	0	0	0
1	l123	L123_S926_L004	2	0	1	2	0	0	0	0	0	1	0	0	0	1	0	0	0	0	2	1.59586e-08
1	l124	L124_S927_L004	2	0	0	2	0	0	1	0	0	1	0	0	0	0	0	0	0	0	2	1.59586e-08
1	l125	L125_S928_L004	1	0	0	1	0	0	0	0	0	1	0	0	0	0	0	0	0	0	1	7.97928e-09
1	l126	L126_S929_L004	1	0	0	1	0	0	0	0	0	1	0	0	0	0	0	0	0	1	2	1.59586e-08
1	l127	L127_S930_L004	0	NA	NA	NA	NA	NA	NA	NA	NA	NA	NA	NA	NA	NA	NA	NA	NA	0	0	0
1	l128	L128_S931_L004	0	NA	NA	NA	NA	NA	NA	NA	NA	NA	NA	NA	NA	NA	NA	NA	NA	0	0	0
1	l130	L130_S933_L004	1	0	1	1	0	0	1	0	0	0	0	0	0	0	0	0	0	0	1	7.97928e-09
1	l131	L131_S934_L004	0	NA	NA	NA	NA	NA	NA	NA	NA	NA	NA	NA	NA	NA	NA	NA	NA	0	0	0
1	l132	L132_S935_L004	3	1	1	3	0	0	2	0	0	1	0	0	0	0	0	0	0	1	4	3.19171e-08
1	l133	L133_S936_L004	0	NA	NA	NA	NA	NA	NA	NA	NA	NA	NA	NA	NA	NA	NA	NA	NA	0	0	0
1	l134	L134_S937_L004	0	NA	NA	NA	NA	NA	NA	NA	NA	NA	NA	NA	NA	NA	NA	NA	NA	0	0	0
1	l135	L135_S938_L004	4	2	1	4	0	0	1	0	0	1	0	0	0	1	1	0	0	0	4	3.19171e-08
1	l136	L136_S939_L004	1	0	0	1	0	0	0	0	0	1	0	0	0	0	0	0	0	0	1	7.97928e-09
1	l137	L137_S940_L004	1	0	0	1	0	0	1	0	0	0	0	0	0	0	0	0	0	0	1	7.97928e-09
1	l138	L138_S941_L004	2	0	1	2	0	0	0	0	0	0	0	0	0	0	2	0	0	1	3	2.39378e-08
1	l139	L139_S942_L004	1	0	1	1	0	0	0	0	0	0	0	0	0	0	1	0	0	0	1	7.97928e-09
1	l140	L140_S943_L004	1	1	NA	1	0	0	0	0	0	1	0	0	0	0	0	0	0	0	1	7.97928e-09
1	l141	L141_S944_L004	1	0	0	1	0	0	1	0	0	0	0	0	0	0	0	0	0	0	1	7.97928e-09
1	l142	L142_S945_L004	0	NA	NA	NA	NA	NA	NA	NA	NA	NA	NA	NA	NA	NA	NA	NA	NA	0	0	0
1	l143	L143_S946_L004	1	0	1	1	0	0	0	0	0	0	0	0	0	0	1	0	0	0	1	7.97928e-09
1	l144	L144_S947_L004	2	0	1	1	1	0	0	1	0	0	0	0	0	0	1	0	0	1	3	2.39378e-08
1	l145	L145_S948_L004	1	0	0	1	0	0	0	0	0	1	0	0	0	0	0	0	0	0	1	7.97928e-09
1	l146	L146_S949_L004	1	0	0	1	0	0	0	0	0	1	0	0	0	0	0	0	0	1	2	1.59586e-08
1	l147	L147_S950_L004	5	1	2	5	0	0	5	0	0	0	0	0	0	0	0	0	0	2	7	5.5855e-08
1	l148	L148_S951_L004	2	0	1	2	0	0	0	0	0	1	0	0	0	1	0	0	0	2	4	3.19171e-08
1	l149	L149_S952_L004	0	NA	NA	NA	NA	NA	NA	NA	NA	NA	NA	NA	NA	NA	NA	NA	NA	0	0	0
1	l150	L150_S953_L004	2	0	1	2	0	0	0	0	0	1	0	0	0	0	1	0	0	0	2	1.59586e-08
1	l151	L151_S954_L004	0	NA	NA	NA	NA	NA	NA	NA	NA	NA	NA	NA	NA	NA	NA	NA	NA	0	0	0
1	l152	L152_S955_L004	0	NA	NA	NA	NA	NA	NA	NA	NA	NA	NA	NA	NA	NA	NA	NA	NA	0	0	0
1	l153	L153_S956_L004	3	0	3	3	0	0	1	0	0	2	0	0	0	0	0	0	0	1	4	3.19171e-08
1	l154	L154_S957_L004	2	0	1	2	0	0	0	0	0	1	0	0	0	0	1	0	0	1	3	2.39378e-08
1	l155	L155_S958_L004	1	1	NA	1	0	0	0	0	0	1	0	0	0	0	0	0	0	0	1	7.97928e-09
1	l156	L156_S959_L004	1	0	0	1	0	0	0	0	0	0	0	0	0	1	0	0	0	0	1	7.97928e-09
1	l157	L157_S960_L004	0	NA	NA	NA	NA	NA	NA	NA	NA	NA	NA	NA	NA	NA	NA	NA	NA	1	1	7.97928e-09
1	l158	L158_S961_L004	0	NA	NA	NA	NA	NA	NA	NA	NA	NA	NA	NA	NA	NA	NA	NA	NA	0	0	0
1	l159	L159_S818_L004	1	0	1	0	1	0	0	0	0	0	0	1	0	0	0	0	0	0	1	7.97928e-09
1	l160	L160_S819_L004	0	NA	NA	NA	NA	NA	NA	NA	NA	NA	NA	NA	NA	NA	NA	NA	NA	0	0	0
1	l161	L161_S820_L004	0	NA	NA	NA	NA	NA	NA	NA	NA	NA	NA	NA	NA	NA	NA	NA	NA	0	0	0
1	l162	L162_S821_L004	0	NA	NA	NA	NA	NA	NA	NA	NA	NA	NA	NA	NA	NA	NA	NA	NA	0	0	0
1	l163	L163_S822_L004	3	0	1	3	0	0	2	0	0	0	0	0	0	0	1	0	0	0	3	2.39378e-08
1	l164	L164_S823_L004	2	0	1	2	0	0	0	0	0	2	0	0	0	0	0	0	0	1	3	2.39378e-08
1	l165	L165_S824_L004	0	NA	NA	NA	NA	NA	NA	NA	NA	NA	NA	NA	NA	NA	NA	NA	NA	0	0	0
1	l166	L166_S825_L004	0	NA	NA	NA	NA	NA	NA	NA	NA	NA	NA	NA	NA	NA	NA	NA	NA	0	0	0
1	l167	L167_S826_L004	3	0	1	3	0	0	1	0	0	1	0	0	0	0	1	0	0	0	3	2.39378e-08
1	l168	L168_S827_L004	2	0	1	2	0	0	1	0	0	1	0	0	0	0	0	0	0	0	2	1.59586e-08
1	l169	L169_S828_L004	0	NA	NA	NA	NA	NA	NA	NA	NA	NA	NA	NA	NA	NA	NA	NA	NA	0	0	0
1	l170	L170_S829_L004	0	NA	NA	NA	NA	NA	NA	NA	NA	NA	NA	NA	NA	NA	NA	NA	NA	0	0	0
1	l171	L171_S830_L004	3	1	1	3	0	0	0	0	0	2	0	0	0	0	1	0	0	1	4	3.19171e-08
1	l172	L172_S831_L004	4	0	2	4	0	0	3	0	0	1	0	0	0	0	0	0	0	0	4	3.19171e-08
1	l174	L174_S833_L004	3	1	0	3	0	0	2	0	0	1	0	0	0	0	0	0	0	1	4	3.19171e-08
1	l175	L175_S834_L004	1	0	1	1	0	0	0	0	0	0	0	0	0	1	0	0	0	0	1	7.97928e-09
1	l176	L176_S835_L004	2	0	0	2	0	0	1	0	0	0	0	0	0	0	1	0	0	1	3	2.39378e-08
1	l177	L177_S836_L004	2	1	0	2	0	0	0	0	0	2	0	0	0	0	0	0	0	1	3	2.39378e-08
1	l178	L178_S837_L004	1	1	NA	1	0	0	0	0	0	1	0	0	0	0	0	0	0	1	2	1.59586e-08
1	l179	L179_S838_L004	0	NA	NA	NA	NA	NA	NA	NA	NA	NA	NA	NA	NA	NA	NA	NA	NA	2	2	1.59586e-08
1	l180	L180_S839_L004	3	0	0	3	0	0	1	0	0	2	0	0	0	0	0	0	0	0	3	2.39378e-08
1	l181	L181_S840_L004	2	0	1	2	0	0	1	0	0	1	0	0	0	0	0	0	0	0	2	1.59586e-08
1	l182	L182_S841_L004	0	NA	NA	NA	NA	NA	NA	NA	NA	NA	NA	NA	NA	NA	NA	NA	NA	0	0	0
1	l183	L183_S842_L004	3	0	1	3	0	0	2	0	0	1	0	0	0	0	0	0	0	0	3	2.39378e-08
1	l184	L184_S843_L004	0	NA	NA	NA	NA	NA	NA	NA	NA	NA	NA	NA	NA	NA	NA	NA	NA	0	0	0
1	l185	L185_S844_L004	2	1	0	2	0	0	0	0	0	1	0	0	0	0	1	0	0	0	2	1.59586e-08
1	l186	L186_S845_L004	0	NA	NA	NA	NA	NA	NA	NA	NA	NA	NA	NA	NA	NA	NA	NA	NA	0	0	0
1	l187	L187_S846_L004	1	1	NA	1	0	0	0	0	0	0	0	0	0	0	1	0	0	0	1	7.97928e-09
1	l188	L188_S847_L004	1	0	0	1	0	0	1	0	0	0	0	0	0	0	0	0	0	0	1	7.97928e-09
1	l189	L189_S848_L004	0	NA	NA	NA	NA	NA	NA	NA	NA	NA	NA	NA	NA	NA	NA	NA	NA	1	1	7.97928e-09
1	l190	L190_S849_L004	4	0	2	4	0	0	2	0	0	1	0	0	0	1	0	0	0	0	4	3.19171e-08
1	l191	L191_S850_L004	1	0	0	1	0	0	1	0	0	0	0	0	0	0	0	0	0	0	1	7.97928e-09
1	l192	L192_S851_L004	0	NA	NA	NA	NA	NA	NA	NA	NA	NA	NA	NA	NA	NA	NA	NA	NA	1	1	7.97928e-09
1	l193	L193_S53	1	0	1	1	0	0	0	0	0	0	0	0	0	0	1	0	0	2	3	2.39378e-08
1	l194	L194_S54	0	NA	NA	NA	NA	NA	NA	NA	NA	NA	NA	NA	NA	NA	NA	NA	NA	0	0	0
1	l195	L195_S55	0	NA	NA	NA	NA	NA	NA	NA	NA	NA	NA	NA	NA	NA	NA	NA	NA	0	0	0
1	l196	L196_S56	3	0	0	3	0	0	2	0	0	1	0	0	0	0	0	0	0	0	3	2.39378e-08
1	l197	L197_S57	1	1	0	1	0	0	1	0	0	0	0	0	0	0	0	0	0	0	1	7.97928e-09
1	l198	L198_S58	0	NA	NA	NA	NA	NA	NA	NA	NA	NA	NA	NA	NA	NA	NA	NA	NA	1	1	7.97928e-09
1	l199	L199_S59	1	1	NA	1	0	0	0	0	0	1	0	0	0	0	0	0	0	0	1	7.97928e-09
1	l201	L201_S61	1	0	0	1	0	0	1	0	0	0	0	0	0	0	0	0	0	0	1	7.97928e-09
1	l202	L202_S62	0	NA	NA	NA	NA	NA	NA	NA	NA	NA	NA	NA	NA	NA	NA	NA	NA	0	0	0
1	l203	L203_S63	2	0	1	2	0	0	1	0	0	1	0	0	0	0	0	0	0	0	2	1.59586e-08
1	l204	L204_S64	0	NA	NA	NA	NA	NA	NA	NA	NA	NA	NA	NA	NA	NA	NA	NA	NA	0	0	0
1	l205	L205_S65	3	0	1	3	0	0	0	0	0	1	0	0	0	1	1	0	0	1	4	3.19171e-08
1	l206	L206_S66	3	0	2	3	0	0	1	0	0	2	0	0	0	0	0	0	0	1	4	3.19171e-08
1	l207	L207_S67	1	0	0	1	0	0	1	0	0	0	0	0	0	0	0	0	0	1	2	1.59586e-08
1	l208	L208_S68	2	0	1	2	0	0	1	0	0	1	0	0	0	0	0	0	0	0	2	1.59586e-08
1	l209	L209_S69	2	0	1	2	0	0	1	0	0	1	0	0	0	0	0	0	0	1	3	2.39378e-08
1	l210	L210_S70	0	NA	NA	NA	NA	NA	NA	NA	NA	NA	NA	NA	NA	NA	NA	NA	NA	0	0	0
1	l211	L211_S71	2	0	1	2	0	0	1	0	0	1	0	0	0	0	0	0	0	0	2	1.59586e-08
1	l212	L212_S72	3	0	1	3	0	0	0	0	0	2	0	0	0	0	1	0	0	0	3	2.39378e-08
1	l213	L213_S73	2	0	1	2	0	0	2	0	0	0	0	0	0	0	0	0	0	0	2	1.59586e-08
1	l214	L214_S74	2	1	0	2	0	0	0	0	0	1	0	0	0	1	0	0	0	1	3	2.39378e-08
1	l215	L215_S75	2	1	0	2	0	0	1	0	0	0	0	0	0	1	0	0	0	0	2	1.59586e-08
1	l216	L216_S76	0	NA	NA	NA	NA	NA	NA	NA	NA	NA	NA	NA	NA	NA	NA	NA	NA	0	0	0
1	l217	L217_S77	2	0	0	2	0	0	2	0	0	0	0	0	0	0	0	0	0	0	2	1.59586e-08
1	l218	L218_S78	4	1	1	4	0	0	2	0	0	1	0	0	0	0	1	0	0	1	5	3.98964e-08
1	l219	L219_S79	1	1	NA	1	0	0	0	0	0	1	0	0	0	0	0	0	0	1	2	1.59586e-08
1	l220	L220_S80	1	0	1	1	0	0	0	0	0	1	0	0	0	0	0	0	0	1	2	1.59586e-08
1	l221	L221_S81	0	NA	NA	NA	NA	NA	NA	NA	NA	NA	NA	NA	NA	NA	NA	NA	NA	1	1	7.97928e-09
1	l222	L222_S82	0	NA	NA	NA	NA	NA	NA	NA	NA	NA	NA	NA	NA	NA	NA	NA	NA	0	0	0
1	l223	L223_S83	0	NA	NA	NA	NA	NA	NA	NA	NA	NA	NA	NA	NA	NA	NA	NA	NA	0	0	0
1	l224	L224_S84	0	NA	NA	NA	NA	NA	NA	NA	NA	NA	NA	NA	NA	NA	NA	NA	NA	0	0	0
1	l225	L225_S85	7	0	4	6	1	1	3	0	0	2	0	0	0	0	1	0	0	0	7	5.5855e-08
1	l226	L226_S86	2	0	0	2	0	0	0	0	0	1	0	0	0	1	0	0	0	0	2	1.59586e-08
1	l227	L227_S87	4	0	0	4	0	0	1	0	0	0	0	0	0	0	3	0	0	1	5	3.98964e-08
1	l228	L228_S88	3	1	1	3	0	0	1	0	0	2	0	0	0	0	0	0	0	0	3	2.39378e-08
1	l229	L229_S89	0	NA	NA	NA	NA	NA	NA	NA	NA	NA	NA	NA	NA	NA	NA	NA	NA	0	0	0
1	l230	L230_S90	1	0	0	1	0	0	0	0	0	0	0	0	0	0	1	0	0	0	1	7.97928e-09
1	l231	L231_S91	4	0	0	4	0	0	0	0	0	0	0	0	0	4	0	0	0	0	4	3.19171e-08
1	l232	L232_S92	1	0	0	1	0	0	0	0	0	1	0	0	0	0	0	0	0	0	1	7.97928e-09
1	l233	L233_S93	0	NA	NA	NA	NA	NA	NA	NA	NA	NA	NA	NA	NA	NA	NA	NA	NA	0	0	0
1	l234	L234_S94	1	0	1	1	0	0	1	0	0	0	0	0	0	0	0	0	0	0	1	7.97928e-09
1	l235	L235_S95	3	1	0	3	0	0	0	0	0	1	0	0	0	0	2	0	0	0	3	2.39378e-08
1	l236	L236_S96	0	NA	NA	NA	NA	NA	NA	NA	NA	NA	NA	NA	NA	NA	NA	NA	NA	0	0	0
1	l237	L237_S97	0	NA	NA	NA	NA	NA	NA	NA	NA	NA	NA	NA	NA	NA	NA	NA	NA	1	1	7.97928e-09
1	l238	L238_S98	2	0	1	1	1	0	0	0	0	0	0	0	1	0	1	0	0	0	2	1.59586e-08
1	l239	L239_S99	2	0	0	2	0	0	1	0	0	1	0	0	0	0	0	0	0	0	2	1.59586e-08
1	l240	L240_S100	3	1	1	3	0	0	0	0	0	3	0	0	0	0	0	0	0	0	3	2.39378e-08
1	l241	L241_S101	4	0	0	4	0	0	1	0	0	3	0	0	0	0	0	0	0	0	4	3.19171e-08
1	l242	L242_S102	3	0	3	3	0	0	0	0	0	2	0	0	0	1	0	0	0	0	3	2.39378e-08
1	l243	L243_S103	0	NA	NA	NA	NA	NA	NA	NA	NA	NA	NA	NA	NA	NA	NA	NA	NA	0	0	0
1	l244	L244_S104	0	NA	NA	NA	NA	NA	NA	NA	NA	NA	NA	NA	NA	NA	NA	NA	NA	0	0	0
1	l245	L245_S105	4	3	1	4	0	0	1	0	0	2	0	0	0	0	1	0	0	0	4	3.19171e-08
1	l246	L246_S106	1	1	NA	1	0	0	0	0	0	0	0	0	0	1	0	0	0	0	1	7.97928e-09
1	l247	L247_S107	2	0	1	2	0	0	0	0	0	1	0	0	0	1	0	0	0	0	2	1.59586e-08
1	l248	L248_S108	2	0	1	2	0	0	0	0	0	2	0	0	0	0	0	0	0	3	5	3.98964e-08
1	l249	L249_S109	1	1	NA	1	0	0	0	0	0	1	0	0	0	0	0	0	0	1	2	1.59586e-08
1	l250	L250_S110	0	NA	NA	NA	NA	NA	NA	NA	NA	NA	NA	NA	NA	NA	NA	NA	NA	0	0	0
1	l251	L251_S111	1	0	0	1	0	0	0	0	0	1	0	0	0	0	0	0	0	0	1	7.97928e-09
1	l252	L252_S112	1	1	NA	1	0	0	0	0	0	0	0	0	0	1	0	0	0	0	1	7.97928e-09
1	l254	L254_S114	2	1	0	2	0	0	1	0	0	1	0	0	0	0	0	0	0	1	3	2.39378e-08
1	l255	L255_S115	0	NA	NA	NA	NA	NA	NA	NA	NA	NA	NA	NA	NA	NA	NA	NA	NA	0	0	0
1	l256	L256_S116	3	1	1	3	0	0	1	0	0	1	0	0	0	1	0	0	0	0	3	2.39378e-08
1	l257	L257_S117	0	NA	NA	NA	NA	NA	NA	NA	NA	NA	NA	NA	NA	NA	NA	NA	NA	0	0	0
1	l258	L258_S118	1	0	0	1	0	0	0	0	0	0	0	0	0	1	0	0	0	0	1	7.97928e-09
1	l260	L260_S120	1	0	0	1	0	0	0	0	0	0	0	0	0	1	0	0	0	0	1	7.97928e-09
1	l261	L261_S121	2	1	0	2	0	0	0	0	0	0	0	0	0	2	0	0	0	0	2	1.59586e-08
1	l262	L262_S122	4	0	2	4	0	0	1	0	0	2	0	0	0	1	0	0	0	0	4	3.19171e-08
1	l263	L263_S123	3	0	0	3	0	0	2	0	0	1	0	0	0	0	0	0	0	1	4	3.19171e-08
1	l264	L264_S124	2	0	0	2	0	0	1	0	0	1	0	0	0	0	0	0	0	0	2	1.59586e-08
1	l265	L265_S125	3	0	2	2	1	0	0	0	0	1	0	0	0	1	0	1	0	2	5	3.98964e-08
1	l266	L266_S126	0	NA	NA	NA	NA	NA	NA	NA	NA	NA	NA	NA	NA	NA	NA	NA	NA	0	0	0
1	l267	L267_S127	3	1	1	3	0	0	1	0	0	0	0	0	0	1	1	0	0	2	5	3.98964e-08
1	l268	L268_S128	2	1	0	2	0	0	0	0	0	1	0	0	0	0	1	0	0	0	2	1.59586e-08
1	l270	L270_S130	1	0	0	1	0	0	1	0	0	0	0	0	0	0	0	0	0	0	1	7.97928e-09
1	l271	L271_S131	0	NA	NA	NA	NA	NA	NA	NA	NA	NA	NA	NA	NA	NA	NA	NA	NA	0	0	0
1	l272	L272_S132	1	0	1	1	0	0	0	0	0	1	0	0	0	0	0	0	0	2	3	2.39378e-08
1	l273	L273_S133	0	NA	NA	NA	NA	NA	NA	NA	NA	NA	NA	NA	NA	NA	NA	NA	NA	1	1	7.97928e-09
1	l274	L274_S134	3	0	0	3	0	0	2	0	0	0	0	0	0	1	0	0	0	0	3	2.39378e-08
1	l275	L275_S135	4	2	1	4	0	0	0	0	0	3	0	0	0	0	1	0	0	0	4	3.19171e-08
1	l276	L276_S136	1	0	0	1	0	0	0	0	0	0	0	0	0	1	0	0	0	1	2	1.59586e-08
1	l277	L277_S137	1	0	0	1	0	0	0	0	0	0	0	0	0	0	1	0	0	0	1	7.97928e-09
1	l278	L278_S138	1	1	NA	1	0	0	0	0	0	1	0	0	0	0	0	0	0	0	1	7.97928e-09
1	l279	L279_S139	1	0	1	1	0	0	0	0	0	0	0	0	0	0	1	0	0	0	1	7.97928e-09
1	l280	L280_S140	1	0	1	1	0	0	0	0	0	1	0	0	0	0	0	0	0	0	1	7.97928e-09
1	l281	L281_S141	3	0	0	3	0	0	3	0	0	0	0	0	0	0	0	0	0	0	3	2.39378e-08
1	l282	L282_S142	0	NA	NA	NA	NA	NA	NA	NA	NA	NA	NA	NA	NA	NA	NA	NA	NA	0	0	0
1	l283	L283_S143	1	0	1	1	0	0	1	0	0	0	0	0	0	0	0	0	0	0	1	7.97928e-09
1	l284	L284_S144	0	NA	NA	NA	NA	NA	NA	NA	NA	NA	NA	NA	NA	NA	NA	NA	NA	0	0	0
1	l285	L285_S145	5	1	1	5	0	0	0	0	0	3	0	0	0	1	1	0	0	0	5	3.98964e-08
1	l286	L286_S146	3	0	0	3	0	0	2	0	0	1	0	0	0	0	0	0	0	0	3	2.39378e-08
1	l287	L287_S147	3	1	0	3	0	0	1	0	0	0	0	0	0	1	1	0	0	0	3	2.39378e-08
1	l288	L288_S148	1	0	0	1	0	0	0	0	0	0	0	0	0	0	1	0	0	1	2	1.59586e-08
1	l289	L289_S149	1	0	1	1	0	0	1	0	0	0	0	0	0	0	0	0	0	0	1	7.97928e-09
1	l290	L290_S150	1	0	1	1	0	0	1	0	0	0	0	0	0	0	0	0	0	2	3	2.39378e-08
1	l291	L291_S151	1	0	0	1	0	0	0	0	0	0	0	0	0	0	1	0	0	0	1	7.97928e-09
1	l292	L292_S152	3	1	0	3	0	0	1	0	0	1	0	0	0	0	1	0	0	0	3	2.39378e-08
1	l293	L293_S153	2	0	0	2	0	0	1	0	0	0	0	0	0	0	1	0	0	0	2	1.59586e-08
1	l294	L294_S154	0	NA	NA	NA	NA	NA	NA	NA	NA	NA	NA	NA	NA	NA	NA	NA	NA	0	0	0
1	l295	L295_S155	2	0	0	2	0	0	1	0	0	1	0	0	0	0	0	0	0	0	2	1.59586e-08
1	l296	L296_S156	0	NA	NA	NA	NA	NA	NA	NA	NA	NA	NA	NA	NA	NA	NA	NA	NA	0	0	0
1	l297	L297_S157	3	0	2	3	0	0	1	0	0	1	0	0	0	0	1	0	0	0	3	2.39378e-08
1	l298	L298_S158	2	0	0	2	0	0	2	0	0	0	0	0	0	0	0	0	0	0	2	1.59586e-08
1	l299	L299_S159	2	0	2	2	0	0	0	0	0	2	0	0	0	0	0	0	0	0	2	1.59586e-08
1	l300	L300_S160	1	0	0	1	0	0	1	0	0	0	0	0	0	0	0	0	0	0	1	7.97928e-09
2	l301	Ls2_1_S103	0	NA	NA	NA	NA	NA	NA	NA	NA	NA	NA	NA	NA	NA	NA	NA	NA	0	0	0
2	l302	Ls2_2_S104	2	0	1	2	0	0	1	0	0	0	0	0	0	0	1	0	0	0	2	1.59586e-08
2	l303	Ls2_3_S105	1	1	NA	1	0	0	0	0	0	0	0	0	0	1	0	0	0	0	1	7.97928e-09
2	l304	Ls2_4_S106	0	NA	NA	NA	NA	NA	NA	NA	NA	NA	NA	NA	NA	NA	NA	NA	NA	1	1	7.97928e-09
2	l305	Ls2_5_S107	1	0	1	1	0	0	0	0	0	1	0	0	0	0	0	0	0	0	1	7.97928e-09
2	l306	Ls2_6_S108	1	0	0	1	0	0	0	0	0	1	0	0	0	0	0	0	0	0	1	7.97928e-09
2	l307	Ls2_7_S109	1	0	0	1	0	0	1	0	0	0	0	0	0	0	0	0	0	0	1	7.97928e-09
2	l308	Ls2_8_S110	1	0	0	1	0	0	0	0	0	0	0	0	0	1	0	0	0	0	1	7.97928e-09
2	l309	Ls2_9_S111	1	0	1	1	0	0	0	0	0	0	0	0	0	0	1	0	0	0	1	7.97928e-09
2	l310	Ls2_10_S112	3	0	1	3	0	0	2	0	0	1	0	0	0	0	0	0	0	0	3	2.39378e-08
2	l311	Ls2_11_S113	1	1	NA	1	0	0	1	0	0	0	0	0	0	0	0	0	0	0	1	7.97928e-09
2	l312	Ls2_12_S114	1	0	1	1	0	0	0	0	0	1	0	0	0	0	0	0	0	0	1	7.97928e-09
2	l313	Ls2_13_S115	0	NA	NA	NA	NA	NA	NA	NA	NA	NA	NA	NA	NA	NA	NA	NA	NA	0	0	0
2	l314	Ls2_14_S116	0	NA	NA	NA	NA	NA	NA	NA	NA	NA	NA	NA	NA	NA	NA	NA	NA	0	0	0
2	l315	Ls2_15_S117	0	NA	NA	NA	NA	NA	NA	NA	NA	NA	NA	NA	NA	NA	NA	NA	NA	0	0	0
2	l316	Ls2_16_S118	0	NA	NA	NA	NA	NA	NA	NA	NA	NA	NA	NA	NA	NA	NA	NA	NA	0	0	0
2	l317	Ls2_17_S119	3	1	0	3	0	0	1	0	0	1	0	0	0	0	1	0	0	0	3	2.39378e-08
2	l318	Ls2_18_S120	4	1	1	4	0	0	2	0	0	2	0	0	0	0	0	0	0	0	4	3.19171e-08
2	l319	Ls2_19_S121	0	NA	NA	NA	NA	NA	NA	NA	NA	NA	NA	NA	NA	NA	NA	NA	NA	0	0	0
2	l320	Ls2_20_S122	0	NA	NA	NA	NA	NA	NA	NA	NA	NA	NA	NA	NA	NA	NA	NA	NA	0	0	0
2	l321	Ls2_21_S123	1	0	0	1	0	0	0	0	0	1	0	0	0	0	0	0	0	0	1	7.97928e-09
2	l322	Ls2_22_S124	3	1	1	3	0	0	3	0	0	0	0	0	0	0	0	0	0	0	3	2.39378e-08
2	l323	Ls2_23_S125	7	1	3	7	0	0	3	0	0	3	0	0	0	0	1	0	0	0	7	5.5855e-08
2	l324	Ls2_24_S126	1	1	NA	1	0	0	0	0	0	1	0	0	0	0	0	0	0	0	1	7.97928e-09
2	l325	Ls2_25_S127	0	NA	NA	NA	NA	NA	NA	NA	NA	NA	NA	NA	NA	NA	NA	NA	NA	0	0	0
2	l326	Ls2_26_S128	2	1	0	2	0	0	2	0	0	0	0	0	0	0	0	0	0	1	3	2.39378e-08
2	l327	Ls2_27_S129	1	0	0	1	0	0	0	0	0	1	0	0	0	0	0	0	0	1	2	1.59586e-08
2	l328	Ls2_28_S130	0	NA	NA	NA	NA	NA	NA	NA	NA	NA	NA	NA	NA	NA	NA	NA	NA	0	0	0
2	l329	Ls2_29_S131	0	NA	NA	NA	NA	NA	NA	NA	NA	NA	NA	NA	NA	NA	NA	NA	NA	0	0	0
2	l330	Ls2_30_S132	0	NA	NA	NA	NA	NA	NA	NA	NA	NA	NA	NA	NA	NA	NA	NA	NA	0	0	0
2	l331	Ls2_31_S133	0	NA	NA	NA	NA	NA	NA	NA	NA	NA	NA	NA	NA	NA	NA	NA	NA	1	1	7.97928e-09
2	l332	Ls2_32_S134	1	0	1	1	0	0	1	0	0	0	0	0	0	0	0	0	0	0	1	7.97928e-09
2	l333	Ls2_33_S135	0	NA	NA	NA	NA	NA	NA	NA	NA	NA	NA	NA	NA	NA	NA	NA	NA	0	0	0
2	l334	Ls2_34_S136	0	NA	NA	NA	NA	NA	NA	NA	NA	NA	NA	NA	NA	NA	NA	NA	NA	0	0	0
2	l335	Ls2_35_S137	1	1	NA	1	0	0	1	0	0	0	0	0	0	0	0	0	0	0	1	7.97928e-09
2	l336	Ls2_36_S138	0	NA	NA	NA	NA	NA	NA	NA	NA	NA	NA	NA	NA	NA	NA	NA	NA	0	0	0
2	l337	Ls2_37_S139	2	0	1	2	0	0	1	0	0	1	0	0	0	0	0	0	0	1	3	2.39378e-08
2	l338	Ls2_38_S140	2	1	0	2	0	0	0	0	0	1	0	0	0	1	0	0	0	0	2	1.59586e-08
2	l339	Ls2_39_S141	2	0	2	2	0	0	1	0	0	1	0	0	0	0	0	0	0	0	2	1.59586e-08
2	l340	Ls2_40_S142	0	NA	NA	NA	NA	NA	NA	NA	NA	NA	NA	NA	NA	NA	NA	NA	NA	0	0	0
2	l341	Ls2_41_S143	3	0	1	3	0	0	1	0	0	2	0	0	0	0	0	0	0	0	3	2.39378e-08
2	l342	Ls2_42_S144	0	NA	NA	NA	NA	NA	NA	NA	NA	NA	NA	NA	NA	NA	NA	NA	NA	2	2	1.59586e-08
2	l343	Ls2_43_S145	2	1	1	2	0	0	2	0	0	0	0	0	0	0	0	0	0	0	2	1.59586e-08
2	l344	Ls2_44_S146	0	NA	NA	NA	NA	NA	NA	NA	NA	NA	NA	NA	NA	NA	NA	NA	NA	0	0	0
2	l345	Ls2_45_S147	0	NA	NA	NA	NA	NA	NA	NA	NA	NA	NA	NA	NA	NA	NA	NA	NA	0	0	0
2	l346	Ls2_46_S148	0	NA	NA	NA	NA	NA	NA	NA	NA	NA	NA	NA	NA	NA	NA	NA	NA	0	0	0
2	l347	Ls2_47_S149	3	0	0	3	0	0	0	0	0	2	0	0	0	0	1	0	0	0	3	2.39378e-08
2	l348	Ls2_48_S150	1	1	NA	0	1	0	0	0	0	0	1	0	0	0	0	0	0	0	1	7.97928e-09
2	l349	Ls2_49_S151	0	NA	NA	NA	NA	NA	NA	NA	NA	NA	NA	NA	NA	NA	NA	NA	NA	0	0	0
2	l350	Ls2_50_S152	2	1	1	2	0	0	1	0	0	0	0	0	0	1	0	0	0	0	2	1.59586e-08

## Sheet: mutS
block	lineage_no	seq_sample_name	bps	noncoding	syn	transi	transv	a_t	a_g	a_c	t_a	t_c	t_g	c_a	c_g	c_t	g_a	g_t	g_c	indels	total_mutations	mut_rate	mean_mut_rate	median_mut_rate	sd_mut_rate	se_mut_rate	mean_mut_nos	var_mut_nos
1	s001	S1_S103	0	NA	NA	NA	NA	NA	NA	NA	NA	NA	NA	NA	NA	NA	NA	NA	NA	0	0	0	1.42471e-08	7.97928e-09	1.35918e-08	7.31759e-10	1.78551	2.90153
1	s002	S2_S115	3	0	1	2	1	0	2	0	0	0	0	0	0	0	0	1	0	3	6	4.78757e-08
1	s003	S3_S127	1	0	0	1	0	0	0	0	0	1	0	0	0	0	0	0	0	0	1	7.97928e-09
1	s004	S4_S139	3	0	1	3	0	0	0	0	0	3	0	0	0	0	0	0	0	0	3	2.39378e-08
1	s005	S5_S140	1	1	NA	1	0	0	1	0	0	0	0	0	0	0	0	0	0	0	1	7.97928e-09
1	s006	S6_S163	1	0	1	1	0	0	0	0	0	1	0	0	0	0	0	0	0	0	1	7.97928e-09
1	s007	S7_S175	3	1	0	3	0	0	0	0	0	1	0	0	0	0	2	0	0	1	4	3.19171e-08
1	s008	S8_S187	3	1	0	3	0	0	1	0	0	1	0	0	0	0	1	0	0	0	3	2.39378e-08
1	s009	S9_S104	3	0	2	3	0	0	1	0	0	2	0	0	0	0	0	0	0	0	3	2.39378e-08
1	s010	S10_S116	3	0	1	3	0	0	1	0	0	1	0	0	0	0	1	0	0	0	3	2.39378e-08
1	s011	S11_S128	0	NA	NA	NA	NA	NA	NA	NA	NA	NA	NA	NA	NA	NA	NA	NA	NA	0	0	0
1	s012	S12_S140	0	NA	NA	NA	NA	NA	NA	NA	NA	NA	NA	NA	NA	NA	NA	NA	NA	1	1	7.97928e-09
1	s013	S13_S152	2	0	1	2	0	0	2	0	0	0	0	0	0	0	0	0	0	0	2	1.59586e-08
1	s014	S14_S164	3	0	1	3	0	0	2	0	0	0	0	0	0	0	1	0	0	0	3	2.39378e-08
1	s015	S15_S176	0	NA	NA	NA	NA	NA	NA	NA	NA	NA	NA	NA	NA	NA	NA	NA	NA	0	0	0
1	s016	S16_S188	3	0	2	3	0	0	0	0	0	1	0	0	0	0	2	0	0	0	3	2.39378e-08
1	s017	S17_S105	0	NA	NA	NA	NA	NA	NA	NA	NA	NA	NA	NA	NA	NA	NA	NA	NA	0	0	0
1	s018	S18_S117	1	0	0	1	0	0	0	0	0	0	0	0	0	0	1	0	0	0	1	7.97928e-09
1	s019	S19_S129	1	0	1	1	0	0	0	0	0	0	0	0	0	0	1	0	0	0	1	7.97928e-09
1	s020	S20_S141	2	0	0	2	0	0	0	0	0	2	0	0	0	0	0	0	0	0	2	1.59586e-08
1	s021	S21_S153	1	0	0	1	0	0	0	0	0	0	0	0	0	0	1	0	0	0	1	7.97928e-09
1	s022	S22_S165	1	0	0	1	0	0	1	0	0	0	0	0	0	0	0	0	0	1	2	1.59586e-08
1	s023	S23_S177	3	0	0	3	0	0	0	0	0	1	0	0	0	2	0	0	0	0	3	2.39378e-08
1	s024	S24_S189	0	NA	NA	NA	NA	NA	NA	NA	NA	NA	NA	NA	NA	NA	NA	NA	NA	0	0	0
1	s025	S25_S106	0	NA	NA	NA	NA	NA	NA	NA	NA	NA	NA	NA	NA	NA	NA	NA	NA	0	0	0
1	s026	S26_S118	2	0	0	1	1	0	0	1	0	1	0	0	0	0	0	0	0	0	2	1.59586e-08
1	s027	S27_S130	3	0	0	3	0	0	1	0	0	1	0	0	0	1	0	0	0	1	4	3.19171e-08
1	s028	S28_S142	0	NA	NA	NA	NA	NA	NA	NA	NA	NA	NA	NA	NA	NA	NA	NA	NA	2	2	1.59586e-08
1	s029	S29_S154	4	1	2	4	0	0	3	0	0	1	0	0	0	0	0	0	0	0	4	3.19171e-08
1	s030	S30_S166	1	0	1	1	0	0	0	0	0	0	0	0	0	0	1	0	0	1	2	1.59586e-08
1	s031	S31_S167	1	1	NA	1	0	0	1	0	0	0	0	0	0	0	0	0	0	0	1	7.97928e-09
1	s032	S32_S190	3	0	1	3	0	0	2	0	0	0	0	0	0	0	1	0	0	0	3	2.39378e-08
1	s033	S33_S107	3	0	0	3	0	0	0	0	0	3	0	0	0	0	0	0	0	0	3	2.39378e-08
1	s034	S34_S119	0	NA	NA	NA	NA	NA	NA	NA	NA	NA	NA	NA	NA	NA	NA	NA	NA	0	0	0
1	s035	S35_S131	0	NA	NA	NA	NA	NA	NA	NA	NA	NA	NA	NA	NA	NA	NA	NA	NA	0	0	0
1	s036	S36_S143	0	NA	NA	NA	NA	NA	NA	NA	NA	NA	NA	NA	NA	NA	NA	NA	NA	1	1	7.97928e-09
1	s037	S37_S155	6	1	3	5	1	0	3	0	0	1	0	0	0	0	1	0	1	0	6	4.78757e-08
1	s038	S38_S156	1	1	NA	1	0	0	1	0	0	0	0	0	0	0	0	0	0	0	1	7.97928e-09
1	s039	S39_S179	1	0	0	1	0	0	0	0	0	0	0	0	0	1	0	0	0	0	1	7.97928e-09
1	s040	S40_S191	0	NA	NA	NA	NA	NA	NA	NA	NA	NA	NA	NA	NA	NA	NA	NA	NA	0	0	0
1	s041	S41_S108	0	NA	NA	NA	NA	NA	NA	NA	NA	NA	NA	NA	NA	NA	NA	NA	NA	1	1	7.97928e-09
1	s042	S42_S120	1	0	0	1	0	0	0	0	0	1	0	0	0	0	0	0	0	0	1	7.97928e-09
1	s043	S43_S132	1	0	1	1	0	0	0	0	0	1	0	0	0	0	0	0	0	0	1	7.97928e-09
1	s044	S44_S144	0	NA	NA	NA	NA	NA	NA	NA	NA	NA	NA	NA	NA	NA	NA	NA	NA	1	1	7.97928e-09
1	s045	S45_S156	5	0	2	5	0	0	1	0	0	3	0	0	0	1	0	0	0	3	8	6.38343e-08
1	s046	S46_S168	4	0	2	4	0	0	3	0	0	1	0	0	0	0	0	0	0	0	4	3.19171e-08
1	s047	S47_S180	5	1	3	5	0	0	0	0	0	3	0	0	0	2	0	0	0	0	5	3.98964e-08
1	s048	S48_S192	4	0	1	4	0	0	2	0	0	2	0	0	0	0	0	0	0	1	5	3.98964e-08
1	s049	S49_S52_L001	0	NA	NA	NA	NA	NA	NA	NA	NA	NA	NA	NA	NA	NA	NA	NA	NA	0	0	0
1	s050	S50_S53_L001	1	0	0	1	0	0	0	0	0	0	0	0	0	1	0	0	0	0	1	7.97928e-09
1	s051	S51_S54_L001	4	1	0	4	0	0	2	0	0	1	0	0	0	0	1	0	0	0	4	3.19171e-08
1	s052	S52_S55_L001	2	0	1	2	0	0	0	0	0	1	0	0	0	0	1	0	0	0	2	1.59586e-08
1	s053	S53_S56_L001	2	1	0	2	0	0	1	0	0	0	0	0	0	1	0	0	0	0	2	1.59586e-08
1	s054	S54_S57_L001	0	NA	NA	NA	NA	NA	NA	NA	NA	NA	NA	NA	NA	NA	NA	NA	NA	0	0	0
1	s055	S55_S58_L001	2	1	1	2	0	0	0	0	0	1	0	0	0	1	0	0	0	0	2	1.59586e-08
1	s056	S56_S59_L001	3	0	0	3	0	0	0	0	0	2	0	0	0	1	0	0	0	1	4	3.19171e-08
1	s057	S57_S60_L001	2	0	1	1	1	0	0	0	0	0	0	1	0	0	1	0	0	0	2	1.59586e-08
1	s058	S58_S61_L001	2	1	1	2	0	0	1	0	0	0	0	0	0	0	1	0	0	0	2	1.59586e-08
1	s059	S59_S62_L001	3	0	1	3	0	0	2	0	0	0	0	0	0	0	1	0	0	0	3	2.39378e-08
1	s060	S60_S63_L001	0	NA	NA	NA	NA	NA	NA	NA	NA	NA	NA	NA	NA	NA	NA	NA	NA	0	0	0
1	s061	S61_S64_L001	0	NA	NA	NA	NA	NA	NA	NA	NA	NA	NA	NA	NA	NA	NA	NA	NA	0	0	0
1	s062	S62_S65_L001	2	1	1	2	0	0	1	0	0	1	0	0	0	0	0	0	0	0	2	1.59586e-08
1	s063	S63_S66_L001	2	0	2	2	0	0	0	0	0	1	0	0	0	0	1	0	0	1	3	2.39378e-08
1	s064	S64_S67_L001	0	NA	NA	NA	NA	NA	NA	NA	NA	NA	NA	NA	NA	NA	NA	NA	NA	0	0	0
1	s065	S65_S68_L001	1	0	0	1	0	0	0	0	0	0	0	0	0	1	0	0	0	0	1	7.97928e-09
1	s066	S66_S66_L001	2	2	NA	2	0	0	0	0	0	1	0	0	0	1	0	0	0	0	2	1.59586e-08
1	s067	S67_S70_L001	2	0	1	2	0	0	0	0	0	1	0	0	0	1	0	0	0	0	2	1.59586e-08
1	s068	S68_S71_L001	3	0	1	3	0	0	1	0	0	1	0	0	0	1	0	0	0	0	3	2.39378e-08
1	s069	S69_S72_L001	1	1	NA	1	0	0	1	0	0	0	0	0	0	0	0	0	0	0	1	7.97928e-09
1	s070	S70_S73_L001	8	1	3	7	1	0	2	1	0	2	0	0	0	0	3	0	0	0	8	6.38343e-08
1	s071	S71_S74_L001	3	1	1	3	0	0	3	0	0	0	0	0	0	0	0	0	0	0	3	2.39378e-08
1	s072	S72_S75_L001	0	NA	NA	NA	NA	NA	NA	NA	NA	NA	NA	NA	NA	NA	NA	NA	NA	0	0	0
1	s073	S73_S76_L001	2	0	1	2	0	0	1	0	0	0	0	0	0	1	0	0	0	0	2	1.59586e-08
1	s074	S74_S77_L001	2	0	1	2	0	0	0	0	0	1	0	0	0	1	0	0	0	1	3	2.39378e-08
1	s075	S75_S78_L001	3	0	2	3	0	0	1	0	0	1	0	0	0	1	0	0	0	0	3	2.39378e-08
1	s076	S76_S79_L001	2	1	0	2	0	0	2	0	0	0	0	0	0	0	0	0	0	0	2	1.59586e-08
1	s077	S77_S80_L001	1	0	1	1	0	0	0	0	0	1	0	0	0	0	0	0	0	0	1	7.97928e-09
1	s078	S78_S81_L001	2	1	0	2	0	0	0	0	0	2	0	0	0	0	0	0	0	0	2	1.59586e-08
1	s079	S79_S82_L001	0	NA	NA	NA	NA	NA	NA	NA	NA	NA	NA	NA	NA	NA	NA	NA	NA	1	1	7.97928e-09
1	s080	S80_S83_L001	0	NA	NA	NA	NA	NA	NA	NA	NA	NA	NA	NA	NA	NA	NA	NA	NA	0	0	0
1	s081	S81_S84_L001	0	NA	NA	NA	NA	NA	NA	NA	NA	NA	NA	NA	NA	NA	NA	NA	NA	0	0	0
1	s082	S82_S85_L001	0	NA	NA	NA	NA	NA	NA	NA	NA	NA	NA	NA	NA	NA	NA	NA	NA	0	0	0
1	s083	S83_S86_L001	0	NA	NA	NA	NA	NA	NA	NA	NA	NA	NA	NA	NA	NA	NA	NA	NA	0	0	0
1	s084	S84_S87_L001	1	0	0	1	0	0	0	0	0	0	0	0	0	1	0	0	0	0	1	7.97928e-09
1	s085	S85_S88_L001	2	0	0	2	0	0	0	0	0	1	0	0	0	0	1	0	0	0	2	1.59586e-08
1	s086	S86_S89_L001	2	0	0	2	0	0	0	0	0	1	0	0	0	0	1	0	0	0	2	1.59586e-08
1	s087	S87_S90_L001	0	NA	NA	NA	NA	NA	NA	NA	NA	NA	NA	NA	NA	NA	NA	NA	NA	2	2	1.59586e-08
1	s088	S88_S91_L001	1	0	0	1	0	0	0	0	0	1	0	0	0	0	0	0	0	0	1	7.97928e-09
1	s089	S89_S92_L001	1	0	0	1	0	0	0	0	0	0	0	0	0	1	0	0	0	0	1	7.97928e-09
1	s090	S90_S93_L001	0	NA	NA	NA	NA	NA	NA	NA	NA	NA	NA	NA	NA	NA	NA	NA	NA	0	0	0
1	s091	S91_S94_L001	2	0	0	2	0	0	1	0	0	0	0	0	0	0	1	0	0	0	2	1.59586e-08
1	s092	S92_S95_L001	1	1	NA	1	0	0	0	0	0	1	0	0	0	0	0	0	0	2	3	2.39378e-08
1	s093	S93_S96_L001	1	0	0	1	0	0	0	0	0	0	0	0	0	1	0	0	0	0	1	7.97928e-09
1	s094	S94_S97_L001	1	0	0	1	0	0	1	0	0	0	0	0	0	0	0	0	0	0	1	7.97928e-09
1	s095	S95_S98_L001	0	NA	NA	NA	NA	NA	NA	NA	NA	NA	NA	NA	NA	NA	NA	NA	NA	1	1	7.97928e-09
1	s096	S96_S99_L001	1	0	1	1	0	0	1	0	0	0	0	0	0	0	0	0	0	1	2	1.59586e-08
1	s097	S97_S100_L001	3	1	0	3	0	0	0	0	0	2	0	0	0	1	0	0	0	0	3	2.39378e-08
1	s098	S98_S101_L001	1	0	0	1	0	0	0	0	0	0	0	0	0	1	0	0	0	0	1	7.97928e-09
1	s099	S99_S102_L001	2	0	1	2	0	0	1	0	0	0	0	0	0	0	1	0	0	0	2	1.59586e-08
1	s100	S100_S103_L001	0	NA	NA	NA	NA	NA	NA	NA	NA	NA	NA	NA	NA	NA	NA	NA	NA	0	0	0
1	s101	S101_S104_L001	5	0	1	5	0	0	2	0	0	1	0	0	0	2	0	0	0	1	6	4.78757e-08
1	s102	S102_S105_L001	5	0	2	5	0	0	0	0	0	0	0	0	0	0	5	0	0	1	6	4.78757e-08
1	s103	S103_S106_L001	3	0	0	3	0	0	0	0	0	0	0	0	0	0	3	0	0	0	3	2.39378e-08
1	s104	S104_S107_L001	0	NA	NA	NA	NA	NA	NA	NA	NA	NA	NA	NA	NA	NA	NA	NA	NA	1	1	7.97928e-09
1	s105	S105_S108_L001	3	0	1	3	0	0	1	0	0	1	0	0	0	1	0	0	0	0	3	2.39378e-08
1	s106	S106_S109_L001	4	0	1	4	0	0	1	0	0	3	0	0	0	0	0	0	0	0	4	3.19171e-08
1	s107	S107_S110_L001	2	0	1	2	0	0	0	0	0	1	0	0	0	1	0	0	0	1	3	2.39378e-08
1	s108	S108_S111_L001	0	NA	NA	NA	NA	NA	NA	NA	NA	NA	NA	NA	NA	NA	NA	NA	NA	0	0	0
1	s109	S109_S112_L001	0	NA	NA	NA	NA	NA	NA	NA	NA	NA	NA	NA	NA	NA	NA	NA	NA	0	0	0
1	s110	S110_S113_L001	0	NA	NA	NA	NA	NA	NA	NA	NA	NA	NA	NA	NA	NA	NA	NA	NA	0	0	0
1	s111	S111_S114_L001	2	0	1	2	0	0	2	0	0	0	0	0	0	0	0	0	0	0	2	1.59586e-08
1	s112	S112_S115_L001	4	0	1	4	0	0	1	0	0	3	0	0	0	0	0	0	0	0	4	3.19171e-08
1	s113	S113_S116_L001	1	0	1	1	0	0	1	0	0	0	0	0	0	0	0	0	0	1	2	1.59586e-08
1	s114	S114_S117_L001	1	0	0	1	0	0	1	0	0	0	0	0	0	0	0	0	0	0	1	7.97928e-09
1	s115	S115_S118_L001	0	NA	NA	NA	NA	NA	NA	NA	NA	NA	NA	NA	NA	NA	NA	NA	NA	0	0	0
1	s116	S116_S119_L001	0	NA	NA	NA	NA	NA	NA	NA	NA	NA	NA	NA	NA	NA	NA	NA	NA	1	1	7.97928e-09
1	s117	S117_S120_L001	2	0	1	2	0	0	0	0	0	1	0	0	0	0	1	0	0	1	3	2.39378e-08
1	s118	S118_S121_L001	0	NA	NA	NA	NA	NA	NA	NA	NA	NA	NA	NA	NA	NA	NA	NA	NA	1	1	7.97928e-09
1	s119	S119_S122_L001	1	0	0	1	0	0	0	0	0	1	0	0	0	0	0	0	0	1	2	1.59586e-08
1	s120	S120_S123_L001	3	1	2	3	0	0	2	0	0	1	0	0	0	0	0	0	0	0	3	2.39378e-08
1	s121	S121_S124_L001	3	1	0	3	0	0	3	0	0	0	0	0	0	0	0	0	0	0	3	2.39378e-08
1	s122	S122_S125_L001	2	0	1	2	0	0	1	0	0	0	0	0	0	0	1	0	0	1	3	2.39378e-08
1	s123	S123_S126_L001	1	0	0	1	0	0	1	0	0	0	0	0	0	0	0	0	0	0	1	7.97928e-09
1	s124	S124_S127_L001	2	1	0	2	0	0	0	0	0	0	0	0	0	1	1	0	0	1	3	2.39378e-08
1	s125	S125_S128_L001	5	1	1	5	0	0	2	0	0	1	0	0	0	1	1	0	0	1	6	4.78757e-08
1	s126	S126_S129_L001	0	NA	NA	NA	NA	NA	NA	NA	NA	NA	NA	NA	NA	NA	NA	NA	NA	1	1	7.97928e-09
1	s127	S127_S130_L001	0	NA	NA	NA	NA	NA	NA	NA	NA	NA	NA	NA	NA	NA	NA	NA	NA	1	1	7.97928e-09
1	s128	S128_S131_L001	0	NA	NA	NA	NA	NA	NA	NA	NA	NA	NA	NA	NA	NA	NA	NA	NA	0	0	0
1	s129	S129_S132_L001	3	0	2	2	1	0	0	0	0	1	1	0	0	0	1	0	0	1	4	3.19171e-08
1	s130	S130_S133_L001	1	0	0	1	0	0	0	0	0	0	0	0	0	0	1	0	0	2	3	2.39378e-08
1	s131	S131_S134_L001	0	NA	NA	NA	NA	NA	NA	NA	NA	NA	NA	NA	NA	NA	NA	NA	NA	0	0	0
1	s132	S132_S135_L001	1	0	0	1	0	0	0	0	0	1	0	0	0	0	0	0	0	1	2	1.59586e-08
1	s133	S133_S136_L001	0	NA	NA	NA	NA	NA	NA	NA	NA	NA	NA	NA	NA	NA	NA	NA	NA	0	0	0
1	s134	S134_S137_L001	4	2	2	4	0	0	1	0	0	2	0	0	0	0	1	0	0	2	6	4.78757e-08
1	s135	S135_S138_L001	1	0	0	1	0	0	0	0	0	0	0	0	0	1	0	0	0	1	2	1.59586e-08
1	s136	S136_S139_L001	1	0	0	1	0	0	0	0	0	1	0	0	0	0	0	0	0	0	1	7.97928e-09
1	s137	S137_S140_L001	0	NA	NA	NA	NA	NA	NA	NA	NA	NA	NA	NA	NA	NA	NA	NA	NA	0	0	0
1	s138	S138_S141_L001	3	0	1	3	0	0	0	0	0	1	0	0	0	1	1	0	0	0	3	2.39378e-08
1	s139	S139_S142_L001	3	0	1	3	0	0	0	0	0	1	0	0	0	1	1	0	0	1	4	3.19171e-08
1	s140	S140_S143_L001	3	1	0	3	0	0	0	0	0	0	0	0	0	3	0	0	0	0	3	2.39378e-08
1	s141	S141_S144_L001	0	NA	NA	NA	NA	NA	NA	NA	NA	NA	NA	NA	NA	NA	NA	NA	NA	0	0	0
1	s142	S142_S145_L001	2	0	1	2	0	0	1	0	0	1	0	0	0	0	0	0	0	0	2	1.59586e-08
1	s143	S143_S146_L001	0	NA	NA	NA	NA	NA	NA	NA	NA	NA	NA	NA	NA	NA	NA	NA	NA	0	0	0
1	s144	S144_S147_L001	1	0	1	1	0	0	0	0	0	0	0	0	0	0	1	0	0	0	1	7.97928e-09
1	s145	S145_S148_L001	0	NA	NA	NA	NA	NA	NA	NA	NA	NA	NA	NA	NA	NA	NA	NA	NA	0	0	0
1	s146	S146_S149_L001	2	0	1	2	0	0	0	0	0	1	0	0	0	0	1	0	0	0	2	1.59586e-08
1	s147	S147_S150_L001	0	NA	NA	NA	NA	NA	NA	NA	NA	NA	NA	NA	NA	NA	NA	NA	NA	0	0	0
1	s148	S148_S151_L001	3	1	1	2	1	0	0	0	0	0	0	1	0	1	1	0	0	0	3	2.39378e-08
1	s149	S149_S152_L001	4	1	0	4	0	0	1	0	0	2	0	0	0	0	1	0	0	0	4	3.19171e-08
1	s150	S150_S153_L001	1	0	1	1	0	0	0	0	0	1	0	0	0	0	0	0	0	0	1	7.97928e-09
1	s151	S151_S154_L001	0	NA	NA	NA	NA	NA	NA	NA	NA	NA	NA	NA	NA	NA	NA	NA	NA	2	2	1.59586e-08
1	s152	S152_S155_L001	1	0	1	1	0	0	0	0	0	1	0	0	0	0	0	0	0	1	2	1.59586e-08
1	s153	S153_S156_L001	3	0	1	3	0	0	1	0	0	1	0	0	0	1	0	0	0	0	3	2.39378e-08
1	s154	S154_S157_L001	2	0	0	2	0	0	0	0	0	1	0	0	0	1	0	0	0	0	2	1.59586e-08
1	s155	S155_S158_L001	1	0	1	1	0	0	1	0	0	0	0	0	0	0	0	0	0	0	1	7.97928e-09
1	s156	S156_S159_L001	1	0	0	1	0	0	1	0	0	0	0	0	0	0	0	0	0	0	1	7.97928e-09
1	s157	S157_S160_L001	0	NA	NA	NA	NA	NA	NA	NA	NA	NA	NA	NA	NA	NA	NA	NA	NA	0	0	0
1	s158	S158_S161_L001	0	NA	NA	NA	NA	NA	NA	NA	NA	NA	NA	NA	NA	NA	NA	NA	NA	1	1	7.97928e-09
1	s159	S159_S162_L001	5	0	1	5	0	0	1	0	0	2	0	0	0	0	2	0	0	1	6	4.78757e-08
1	s160	S160_S163_L001	1	0	1	1	0	0	1	0	0	0	0	0	0	0	0	0	0	0	1	7.97928e-09
1	s161	S161_S164_L001	0	NA	NA	NA	NA	NA	NA	NA	NA	NA	NA	NA	NA	NA	NA	NA	NA	0	0	0
1	s162	S162_S165_L001	0	NA	NA	NA	NA	NA	NA	NA	NA	NA	NA	NA	NA	NA	NA	NA	NA	0	0	0
1	s163	S163_S166_L001	1	1	NA	1	0	0	0	0	0	1	0	0	0	0	0	0	0	1	2	1.59586e-08
1	s164	S164_S167_L001	7	2	0	6	1	0	1	0	1	1	0	0	0	2	2	0	0	0	7	5.5855e-08
1	s165	S165_S168_L001	1	1	NA	1	0	0	0	0	0	0	0	0	0	1	0	0	0	0	1	7.97928e-09
1	s166	S166_S169_L001	4	0	3	4	0	0	0	0	0	3	0	0	0	0	1	0	0	2	6	4.78757e-08
1	s167	S167_S170_L001	1	0	1	1	0	0	1	0	0	0	0	0	0	0	0	0	0	0	1	7.97928e-09
1	s168	S168_S171_L001	7	0	1	7	0	0	2	0	0	2	0	0	0	2	1	0	0	1	8	6.38343e-08
1	s169	S169_S172_L001	0	NA	NA	NA	NA	NA	NA	NA	NA	NA	NA	NA	NA	NA	NA	NA	NA	0	0	0
1	s170	S170_S173_L001	1	0	0	1	0	0	1	0	0	0	0	0	0	0	0	0	0	0	1	7.97928e-09
1	s171	S171_S174_L001	0	NA	NA	NA	NA	NA	NA	NA	NA	NA	NA	NA	NA	NA	NA	NA	NA	1	1	7.97928e-09
1	s172	S172_S175_L001	2	0	0	2	0	0	1	0	0	1	0	0	0	0	0	0	0	0	2	1.59586e-08
1	s173	S173_S176_L001	1	0	1	1	0	0	0	0	0	1	0	0	0	0	0	0	0	0	1	7.97928e-09
1	s174	S174_S177_L001	1	0	0	1	0	0	0	0	0	0	0	0	0	1	0	0	0	0	1	7.97928e-09
1	s175	S175_S178_L001	4	1	1	4	0	0	0	0	0	2	0	0	0	0	2	0	0	0	4	3.19171e-08
1	s176	S176_S179_L001	1	0	1	1	0	0	1	0	0	0	0	0	0	0	0	0	0	0	1	7.97928e-09
1	s177	S177_S180_L001	2	0	1	2	0	0	0	0	0	1	0	0	0	1	0	0	0	1	3	2.39378e-08
1	s178	S178_S181_L001	0	NA	NA	NA	NA	NA	NA	NA	NA	NA	NA	NA	NA	NA	NA	NA	NA	0	0	0
1	s179	S179_S182_L001	0	NA	NA	NA	NA	NA	NA	NA	NA	NA	NA	NA	NA	NA	NA	NA	NA	0	0	0
1	s180	S180_S183_L001	0	NA	NA	NA	NA	NA	NA	NA	NA	NA	NA	NA	NA	NA	NA	NA	NA	1	1	7.97928e-09
1	s181	S181_S184_L001	1	0	0	1	0	0	0	0	0	0	0	0	0	0	1	0	0	0	1	7.97928e-09
1	s182	S182_S185_L001	4	0	3	4	0	0	1	0	0	2	0	0	0	1	0	0	0	1	5	3.98964e-08
1	s183	S183_S186_L001	0	NA	NA	NA	NA	NA	NA	NA	NA	NA	NA	NA	NA	NA	NA	NA	NA	1	1	7.97928e-09
1	s184	S184_S187_L001	2	0	0	2	0	0	0	0	0	1	0	0	0	1	0	0	0	0	2	1.59586e-08
1	s185	S185_S188_L001	0	NA	NA	NA	NA	NA	NA	NA	NA	NA	NA	NA	NA	NA	NA	NA	NA	1	1	7.97928e-09
1	s186	S186_S189_L001	2	0	1	2	0	0	1	0	0	1	0	0	0	0	0	0	0	0	2	1.59586e-08
1	s187	S187_S190_L001	1	0	1	1	0	0	0	0	0	1	0	0	0	0	0	0	0	1	2	1.59586e-08
1	s188	S188_S191_L001	0	NA	NA	NA	NA	NA	NA	NA	NA	NA	NA	NA	NA	NA	NA	NA	NA	0	0	0
1	s189	S189_S192_L001	0	NA	NA	NA	NA	NA	NA	NA	NA	NA	NA	NA	NA	NA	NA	NA	NA	0	0	0
1	s190	S190_S242_L002	4	1	1	4	0	0	2	0	0	1	0	0	0	1	0	0	0	0	4	3.19171e-08
1	s191	S191_S243_L002	2	2	NA	2	0	0	1	0	0	1	0	0	0	0	0	0	0	0	2	1.59586e-08
1	s192	S192_S244_L002	1	0	1	1	0	0	0	0	0	1	0	0	0	0	0	0	0	1	2	1.59586e-08
1	s193	S193_S245_L002	1	0	0	1	0	0	0	0	0	1	0	0	0	0	0	0	0	0	1	7.97928e-09
1	s194	S194_S246_L002	0	NA	NA	NA	NA	NA	NA	NA	NA	NA	NA	NA	NA	NA	NA	NA	NA	0	0	0
1	s195	S195_S247_L002	0	NA	NA	NA	NA	NA	NA	NA	NA	NA	NA	NA	NA	NA	NA	NA	NA	0	0	0
1	s196	S196_S248_L002	1	0	0	1	0	0	0	0	0	1	0	0	0	0	0	0	0	1	2	1.59586e-08
1	s197	S197_S249_L002	1	0	0	1	0	0	1	0	0	0	0	0	0	0	0	0	0	0	1	7.97928e-09
1	s198	S198_S250_L002	1	0	0	1	0	0	1	0	0	0	0	0	0	0	0	0	0	0	1	7.97928e-09
1	s199	S199_S251_L002	1	0	0	1	0	0	1	0	0	0	0	0	0	0	0	0	0	1	2	1.59586e-08
1	s200	S200_S252_L002	0	NA	NA	NA	NA	NA	NA	NA	NA	NA	NA	NA	NA	NA	NA	NA	NA	0	0	0
1	s201	S201_S253_L002	0	NA	NA	NA	NA	NA	NA	NA	NA	NA	NA	NA	NA	NA	NA	NA	NA	0	0	0
1	s202	S202_S254_L002	3	0	0	3	0	0	2	0	0	1	0	0	0	0	0	0	0	1	4	3.19171e-08
1	s203	S203_S255_L002	5	1	0	5	0	0	0	0	0	2	0	0	0	1	2	0	0	1	6	4.78757e-08
1	s204	S204_S256_L002	0	NA	NA	NA	NA	NA	NA	NA	NA	NA	NA	NA	NA	NA	NA	NA	NA	0	0	0
1	s205	S205_S257_L002	0	NA	NA	NA	NA	NA	NA	NA	NA	NA	NA	NA	NA	NA	NA	NA	NA	0	0	0
1	s206	S206_S258_L002	1	0	0	1	0	0	0	0	0	1	0	0	0	0	0	0	0	0	1	7.97928e-09
1	s207	S207_S259_L002	2	1	0	2	0	0	0	0	0	1	0	0	0	1	0	0	0	1	3	2.39378e-08
1	s208	S208_S260_L002	0	NA	NA	NA	NA	NA	NA	NA	NA	NA	NA	NA	NA	NA	NA	NA	NA	0	0	0
1	s209	S209_S261_L002	2	0	1	2	0	0	1	0	0	1	0	0	0	0	0	0	0	2	4	3.19171e-08
1	s210	S210_S262_L002	0	NA	NA	NA	NA	NA	NA	NA	NA	NA	NA	NA	NA	NA	NA	NA	NA	0	0	0
1	s211	S211_S263_L002	0	NA	NA	NA	NA	NA	NA	NA	NA	NA	NA	NA	NA	NA	NA	NA	NA	0	0	0
1	s212	S212_S264_L002	0	NA	NA	NA	NA	NA	NA	NA	NA	NA	NA	NA	NA	NA	NA	NA	NA	0	0	0
1	s213	S213_S265_L002	0	NA	NA	NA	NA	NA	NA	NA	NA	NA	NA	NA	NA	NA	NA	NA	NA	0	0	0
1	s214	S214_S266_L002	0	NA	NA	NA	NA	NA	NA	NA	NA	NA	NA	NA	NA	NA	NA	NA	NA	0	0	0
1	s215	S215_S267_L002	2	0	0	1	1	0	0	0	0	0	0	0	0	1	0	0	1	0	2	1.59586e-08
1	s216	S216_S268_L002	0	NA	NA	NA	NA	NA	NA	NA	NA	NA	NA	NA	NA	NA	NA	NA	NA	0	0	0
1	s217	S217_S269_L002	3	0	2	2	1	0	0	0	0	2	0	0	0	0	0	1	0	0	3	2.39378e-08
1	s218	S218_S270_L002	1	0	0	1	0	0	0	0	0	0	0	0	0	1	0	0	0	0	1	7.97928e-09
1	s219	S219_S271_L002	1	0	0	1	0	0	1	0	0	0	0	0	0	0	0	0	0	0	1	7.97928e-09
1	s220	S220_S272_L002	3	1	2	2	1	0	1	0	0	1	0	0	0	0	0	1	0	1	4	3.19171e-08
1	s221	S221_S273_L002	3	0	1	3	0	0	2	0	0	0	0	0	0	0	1	0	0	1	4	3.19171e-08
1	s222	S222_S274_L002	0	NA	NA	NA	NA	NA	NA	NA	NA	NA	NA	NA	NA	NA	NA	NA	NA	0	0	0
1	s223	S223_S275_L002	0	NA	NA	NA	NA	NA	NA	NA	NA	NA	NA	NA	NA	NA	NA	NA	NA	0	0	0
1	s224	S224_S276_L002	1	0	0	1	0	0	0	0	0	1	0	0	0	0	0	0	0	0	1	7.97928e-09
1	s225	S225_S277_L002	1	0	1	1	0	0	1	0	0	0	0	0	0	0	0	0	0	1	2	1.59586e-08
1	s226	S226_S278_L002	3	0	1	2	1	0	0	1	0	1	0	0	0	1	0	0	0	1	4	3.19171e-08
1	s227	S227_S279_L002	3	2	0	3	0	0	1	0	0	2	0	0	0	0	0	0	0	0	3	2.39378e-08
1	s228	S228_S280_L002	2	0	1	1	1	1	0	0	0	1	0	0	0	0	0	0	0	0	2	1.59586e-08
1	s229	S229_S281_L002	4	2	1	4	0	0	1	0	0	1	0	0	0	1	1	0	0	2	6	4.78757e-08
1	s230	S230_S282_L002	0	NA	NA	NA	NA	NA	NA	NA	NA	NA	NA	NA	NA	NA	NA	NA	NA	1	1	7.97928e-09
1	s231	S231_S283_L002	0	NA	NA	NA	NA	NA	NA	NA	NA	NA	NA	NA	NA	NA	NA	NA	NA	1	1	7.97928e-09
1	s232	S232_S284_L002	1	0	0	1	0	0	0	0	0	0	0	0	0	0	1	0	0	0	1	7.97928e-09
1	s233	S233_S285_L002	2	0	1	2	0	0	1	0	0	1	0	0	0	0	0	0	0	0	2	1.59586e-08
1	s234	S234_S286_L002	0	NA	NA	NA	NA	NA	NA	NA	NA	NA	NA	NA	NA	NA	NA	NA	NA	0	0	0
1	s235	S235_S287_L002	1	0	0	1	0	0	1	0	0	0	0	0	0	0	0	0	0	1	2	1.59586e-08
1	s236	S236_S288_L002	2	0	1	2	0	0	0	0	0	1	0	0	0	0	1	0	0	0	2	1.59586e-08
1	s237	S237_S289_L002	3	0	1	3	0	0	1	0	0	2	0	0	0	0	0	0	0	2	5	3.98964e-08
1	s238	S238_S290_L002	1	0	1	1	0	0	1	0	0	0	0	0	0	0	0	0	0	0	1	7.97928e-09
1	s239	S239_S291_L002	0	NA	NA	NA	NA	NA	NA	NA	NA	NA	NA	NA	NA	NA	NA	NA	NA	0	0	0
1	s240	S240_S292_L002	1	1	NA	1	0	0	0	0	0	1	0	0	0	0	0	0	0	0	1	7.97928e-09
1	s241	S241_S293_L002	3	0	1	3	0	0	1	0	0	2	0	0	0	0	0	0	0	0	3	2.39378e-08
1	s242	S242_S294_L002	2	1	1	2	0	0	0	0	0	1	0	0	0	0	1	0	0	1	3	2.39378e-08
1	s243	S243_S295_L002	0	NA	NA	NA	NA	NA	NA	NA	NA	NA	NA	NA	NA	NA	NA	NA	NA	0	0	0
1	s244	S244_S296_L002	0	NA	NA	NA	NA	NA	NA	NA	NA	NA	NA	NA	NA	NA	NA	NA	NA	0	0	0
1	s245	S245_S297_L002	1	0	1	1	0	0	0	0	0	1	0	0	0	0	0	0	0	0	1	7.97928e-09
1	s246	S246_S298_L002	0	NA	NA	NA	NA	NA	NA	NA	NA	NA	NA	NA	NA	NA	NA	NA	NA	0	0	0
1	s247	S247_S299_L002	1	1	NA	1	0	0	0	0	0	1	0	0	0	0	0	0	0	0	1	7.97928e-09
1	s248	S248_S300_L002	0	NA	NA	NA	NA	NA	NA	NA	NA	NA	NA	NA	NA	NA	NA	NA	NA	1	1	7.97928e-09
1	s249	S249_S301_L002	1	0	0	1	0	0	1	0	0	0	0	0	0	0	0	0	0	0	1	7.97928e-09
1	s250	S250_S302_L002	3	1	0	2	1	1	0	0	0	2	0	0	0	0	0	0	0	0	3	2.39378e-08
1	s251	S251_S303_L002	3	0	1	3	0	0	0	0	0	2	0	0	0	1	0	0	0	0	3	2.39378e-08
1	s252	S252_S304_L002	1	0	1	1	0	0	1	0	0	0	0	0	0	0	0	0	0	0	1	7.97928e-09
1	s253	S253_S305_L002	3	0	1	3	0	0	1	0	0	1	0	0	0	0	1	0	0	0	3	2.39378e-08
1	s254	S254_S306_L002	0	NA	NA	NA	NA	NA	NA	NA	NA	NA	NA	NA	NA	NA	NA	NA	NA	0	0	0
1	s255	S255_S307_L002	1	0	1	1	0	0	1	0	0	0	0	0	0	0	0	0	0	0	1	7.97928e-09
1	s256	S256_S308_L002	6	2	1	6	0	0	3	0	0	3	0	0	0	0	0	0	0	0	6	4.78757e-08
1	s257	S257_S309_L002	5	1	2	5	0	0	2	0	0	1	0	0	0	2	0	0	0	2	7	5.5855e-08
1	s258	S258_S310_L002	0	NA	NA	NA	NA	NA	NA	NA	NA	NA	NA	NA	NA	NA	NA	NA	NA	0	0	0
1	s259	S259_S311_L002	0	NA	NA	NA	NA	NA	NA	NA	NA	NA	NA	NA	NA	NA	NA	NA	NA	0	0	0
1	s260	S260_S312_L002	3	1	2	3	0	0	1	0	0	1	0	0	0	1	0	0	0	0	3	2.39378e-08
1	s261	S261_S313_L002	1	0	0	1	0	0	0	0	0	0	0	0	0	1	0	0	0	1	2	1.59586e-08
1	s263	S263_S315_L002	0	NA	NA	NA	NA	NA	NA	NA	NA	NA	NA	NA	NA	NA	NA	NA	NA	0	0	0
1	s264	S264_S316_L002	3	0	1	3	0	0	2	0	0	0	0	0	0	0	1	0	0	0	3	2.39378e-08
1	s265	S265_S317_L002	0	NA	NA	NA	NA	NA	NA	NA	NA	NA	NA	NA	NA	NA	NA	NA	NA	1	1	7.97928e-09
1	s266	S266_S318_L002	5	0	1	4	1	0	1	0	0	1	0	1	0	1	1	0	0	0	5	3.98964e-08
1	s267	S267_S319_L002	4	0	0	4	0	0	0	0	0	2	0	0	0	0	2	0	0	1	5	3.98964e-08
1	s268	S268_S320_L002	1	0	0	1	0	0	1	0	0	0	0	0	0	0	0	0	0	1	2	1.59586e-08
1	s269	S269_S321_L002	2	0	0	2	0	0	0	0	0	0	0	0	0	2	0	0	0	1	3	2.39378e-08
1	s270	S270_S322_L002	0	NA	NA	NA	NA	NA	NA	NA	NA	NA	NA	NA	NA	NA	NA	NA	NA	0	0	0
1	s271	S271_S323_L002	0	NA	NA	NA	NA	NA	NA	NA	NA	NA	NA	NA	NA	NA	NA	NA	NA	0	0	0
1	s272	S272_S324_L002	2	0	0	2	0	0	2	0	0	0	0	0	0	0	0	0	0	1	3	2.39378e-08
1	s273	S273_S325_L002	1	1	NA	1	0	0	0	0	0	0	0	0	0	1	0	0	0	0	1	7.97928e-09
1	s278	S278_S330_L002	0	NA	NA	NA	NA	NA	NA	NA	NA	NA	NA	NA	NA	NA	NA	NA	NA	0	0	0
1	s279	S279_S331_L002	1	0	1	1	0	0	0	0	0	1	0	0	0	0	0	0	0	0	1	7.97928e-09
1	s280	S280_S332_L002	2	0	0	2	0	0	0	0	0	1	0	0	0	0	1	0	0	0	2	1.59586e-08
1	s281	S281_S333_L002	1	0	0	1	0	0	0	0	0	0	0	0	0	1	0	0	0	0	1	7.97928e-09
1	s282	S282_S334_L002	2	1	1	2	0	0	0	0	0	1	0	0	0	0	1	0	0	1	3	2.39378e-08
1	s283	S283_S335_L002	4	2	0	4	0	0	2	0	0	2	0	0	0	0	0	0	0	0	4	3.19171e-08
1	s284	S284_S336_L002	0	NA	NA	NA	NA	NA	NA	NA	NA	NA	NA	NA	NA	NA	NA	NA	NA	0	0	0
1	s285	S285_S337_L002	0	NA	NA	NA	NA	NA	NA	NA	NA	NA	NA	NA	NA	NA	NA	NA	NA	0	0	0
1	s286	S286_S338_L002	0	NA	NA	NA	NA	NA	NA	NA	NA	NA	NA	NA	NA	NA	NA	NA	NA	0	0	0
1	s287	S287_S339_L002	0	NA	NA	NA	NA	NA	NA	NA	NA	NA	NA	NA	NA	NA	NA	NA	NA	0	0	0
1	s288	S288_S340_L002	0	NA	NA	NA	NA	NA	NA	NA	NA	NA	NA	NA	NA	NA	NA	NA	NA	0	0	0
1	s289	S289_S341_L002	2	0	1	2	0	0	0	0	0	1	0	0	0	1	0	0	0	0	2	1.59586e-08
1	s290	S290_S342_L002	0	NA	NA	NA	NA	NA	NA	NA	NA	NA	NA	NA	NA	NA	NA	NA	NA	0	0	0
1	s291	S291_S343_L002	0	NA	NA	NA	NA	NA	NA	NA	NA	NA	NA	NA	NA	NA	NA	NA	NA	0	0	0
1	s292	S292_S344_L002	2	0	1	2	0	0	1	0	0	1	0	0	0	0	0	0	0	1	3	2.39378e-08
1	s293	S293_S345_L002	4	0	1	4	0	0	2	0	0	0	0	0	0	1	1	0	0	1	5	3.98964e-08
1	s294	S294_S346_L002	2	0	1	2	0	0	1	0	0	0	0	0	0	0	1	0	0	0	2	1.59586e-08
1	s295	S295_S347_L002	0	NA	NA	NA	NA	NA	NA	NA	NA	NA	NA	NA	NA	NA	NA	NA	NA	1	1	7.97928e-09
1	s296	S296_S348_L002	4	1	1	4	0	0	2	0	0	1	0	0	0	0	1	0	0	0	4	3.19171e-08
1	s297	S297_S349_L002	2	0	0	2	0	0	1	0	0	1	0	0	0	0	0	0	0	0	2	1.59586e-08
1	s298	S298_S350_L002	0	NA	NA	NA	NA	NA	NA	NA	NA	NA	NA	NA	NA	NA	NA	NA	NA	0	0	0
1	s299	S299_S351_L002	1	0	1	1	0	0	0	0	0	1	0	0	0	0	0	0	0	0	1	7.97928e-09
1	s300	S300_S352_L002	0	NA	NA	NA	NA	NA	NA	NA	NA	NA	NA	NA	NA	NA	NA	NA	NA	0	0	0
2	s301	Ss2_01_S1_L001	1	0	0	1	0	0	0	0	0	1	0	0	0	0	0	0	0	0	1	7.97928e-09
2	s302	Ss2_02_S2_L001	3	0	2	3	0	0	0	0	0	3	0	0	0	0	0	0	0	1	4	3.19171e-08
2	s303	Ss2_03_S3_L001	0	NA	NA	NA	NA	NA	NA	NA	NA	NA	NA	NA	NA	NA	NA	NA	NA	0	0	0
2	s304	Ss2_04_S4_L001	0	NA	NA	NA	NA	NA	NA	NA	NA	NA	NA	NA	NA	NA	NA	NA	NA	1	1	7.97928e-09
2	s305	Ss2_05_S5_L001	2	0	1	1	1	1	1	0	0	0	0	0	0	0	0	0	0	0	2	1.59586e-08
2	s306	Ss2_06_S6_L001	1	0	1	1	0	0	1	0	0	0	0	0	0	0	0	0	0	1	2	1.59586e-08
2	s307	Ss2_07_S7_L001	2	1	0	2	0	0	1	0	0	1	0	0	0	0	0	0	0	0	2	1.59586e-08
2	s308	Ss2_08_S8_L001	2	0	0	2	0	0	1	0	0	1	0	0	0	0	0	0	0	0	2	1.59586e-08
2	s309	Ss2_09_S9_L001	0	NA	NA	NA	NA	NA	NA	NA	NA	NA	NA	NA	NA	NA	NA	NA	NA	0	0	0
2	s310	Ss2_10_S10_L001	0	NA	NA	NA	NA	NA	NA	NA	NA	NA	NA	NA	NA	NA	NA	NA	NA	0	0	0
2	s311	Ss2_11_S11_L001	1	0	0	1	0	0	1	0	0	0	0	0	0	0	0	0	0	0	1	7.97928e-09
2	s312	Ss2_12_S12_L001	0	NA	NA	NA	NA	NA	NA	NA	NA	NA	NA	NA	NA	NA	NA	NA	NA	0	0	0
2	s313	Ss2_13_S13_L001	2	0	1	2	0	0	0	0	0	1	0	0	0	0	1	0	0	0	2	1.59586e-08
2	s314	Ss2_14_S14_L001	1	0	1	1	0	0	0	0	0	1	0	0	0	0	0	0	0	1	2	1.59586e-08
2	s315	Ss2_15_S15_L001	3	0	1	3	0	0	1	0	0	1	0	0	0	1	0	0	0	1	4	3.19171e-08
2	s316	Ss2_16_S16_L001	4	0	1	4	0	0	1	0	0	3	0	0	0	0	0	0	0	0	4	3.19171e-08
2	s317	Ss2_17_S17_L001	1	1	NA	1	0	0	1	0	0	0	0	0	0	0	0	0	0	0	1	7.97928e-09
2	s318	Ss2_18_S18_L001	1	0	0	1	0	0	0	0	0	1	0	0	0	0	0	0	0	1	2	1.59586e-08
2	s319	Ss2_19_S19_L001	0	NA	NA	NA	NA	NA	NA	NA	NA	NA	NA	NA	NA	NA	NA	NA	NA	1	1	7.97928e-09
2	s320	Ss2_20_S20_L001	2	1	0	2	0	0	2	0	0	0	0	0	0	0	0	0	0	0	2	1.59586e-08
2	s321	Ss2_21_S21_L001	0	NA	NA	NA	NA	NA	NA	NA	NA	NA	NA	NA	NA	NA	NA	NA	NA	0	0	0
2	s322	Ss2_22_S22_L001	1	0	0	1	0	0	0	0	0	0	0	0	0	0	1	0	0	0	1	7.97928e-09
2	s323	Ss2_23_S23_L001	5	0	3	5	0	0	2	0	0	1	0	0	0	2	0	0	0	0	5	3.98964e-08
2	s324	Ss2_24_S24_L001	1	0	0	1	0	0	0	0	0	1	0	0	0	0	0	0	0	0	1	7.97928e-09
2	s325	Ss2_25_S25_L001	1	1	NA	1	0	0	0	0	0	0	0	0	0	1	0	0	0	0	1	7.97928e-09
2	s326	Ss2_26_S26_L001	1	0	0	1	0	0	0	0	0	1	0	0	0	0	0	0	0	0	1	7.97928e-09
2	s327	Ss2_27_S27_L001	0	NA	NA	NA	NA	NA	NA	NA	NA	NA	NA	NA	NA	NA	NA	NA	NA	0	0	0
2	s328	Ss2_28_S28_L001	0	NA	NA	NA	NA	NA	NA	NA	NA	NA	NA	NA	NA	NA	NA	NA	NA	1	1	7.97928e-09
2	s329	Ss2_29_S29_L001	0	NA	NA	NA	NA	NA	NA	NA	NA	NA	NA	NA	NA	NA	NA	NA	NA	0	0	0
2	s330	Ss2_30_S30_L002	1	1	NA	1	0	0	1	0	0	0	0	0	0	0	0	0	0	1	2	1.59586e-08
2	s331	Ss2_31_S31_L001	1	0	0	1	0	0	0	0	0	1	0	0	0	0	0	0	0	0	1	7.97928e-09
2	s332	Ss2_32_S32_L001	3	0	1	3	0	0	2	0	0	1	0	0	0	0	0	0	0	0	3	2.39378e-08
2	s333	Ss2_33_S33_L001	1	0	0	1	0	0	0	0	0	1	0	0	0	0	0	0	0	0	1	7.97928e-09
2	s334	Ss2_34_S34_L001	1	0	1	1	0	0	0	0	0	1	0	0	0	0	0	0	0	0	1	7.97928e-09
2	s335	Ss2_35_S35_L001	0	NA	NA	NA	NA	NA	NA	NA	NA	NA	NA	NA	NA	NA	NA	NA	NA	0	0	0
2	s336	Ss2_36_S36_L001	2	0	0	2	0	0	1	0	0	0	0	0	0	1	0	0	0	1	3	2.39378e-08
2	s337	Ss2_37_S37_L001	3	1	0	3	0	0	1	0	0	1	0	0	0	0	1	0	0	0	3	2.39378e-08
2	s338	Ss2_38_S38_L001	1	1	NA	0	1	1	0	0	0	0	0	0	0	0	0	0	0	0	1	7.97928e-09
2	s339	Ss2_39_S39_L001	2	0	2	2	0	0	0	0	0	2	0	0	0	0	0	0	0	0	2	1.59586e-08
2	s340	Ss2_40_S40_L001	0	NA	NA	NA	NA	NA	NA	NA	NA	NA	NA	NA	NA	NA	NA	NA	NA	0	0	0
2	s341	Ss2_41_S41_L001	4	1	1	4	0	0	1	0	0	1	0	0	0	1	1	0	0	0	4	3.19171e-08
2	s342	Ss2_42_S42_L001	5	0	1	5	0	0	0	0	0	2	0	0	0	2	1	0	0	0	5	3.98964e-08
2	s343	Ss2_43_S43_L001	1	0	0	1	0	0	0	0	0	1	0	0	0	0	0	0	0	0	1	7.97928e-09
2	s344	Ss2_44_S44_L001	0	NA	NA	NA	NA	NA	NA	NA	NA	NA	NA	NA	NA	NA	NA	NA	NA	0	0	0
2	s345	Ss2_45_S45_L001	4	1	1	4	0	0	1	0	0	1	0	0	0	0	2	0	0	0	4	3.19171e-08
2	s346	Ss2_46_S46_L001	0	NA	NA	NA	NA	NA	NA	NA	NA	NA	NA	NA	NA	NA	NA	NA	NA	0	0	0
2	s347	Ss2_47_S47_L001	0	NA	NA	NA	NA	NA	NA	NA	NA	NA	NA	NA	NA	NA	NA	NA	NA	0	0	0
2	s348	Ss2_48_S48_L001	0	NA	NA	NA	NA	NA	NA	NA	NA	NA	NA	NA	NA	NA	NA	NA	NA	0	0	0
2	s349	Ss2_49_S49_L001	2	0	2	2	0	0	1	0	0	0	0	0	0	1	0	0	0	0	2	1.59586e-08
2	s350	Ss2_50_S50_L001	2	0	0	2	0	0	0	0	0	1	0	0	0	0	1	0	0	0	2	1.59586e-08

## Sheet: nth-nei
block	lineage_no	seq_sample_name	bps	noncoding	syn	transi	transv	a_t	a_g	a_c	t_a	t_c	t_g	c_a	c_g	c_t	g_a	g_t	g_c	indels	total_mutations	mut_rate	mean_mut_rate	median_mut_rate	sd_mut_rate	se_mut_rate	mean_mut_nos	var_mut_nos
1	nn001	NN1_S852_L004	4	1	1	4	0	0	0	0	0	1	0	0	0	2	1	0	0	0	4	3.98964e-09	1.75684e-09	1.99482e-09	1.25799e-09	7.45167e-11	1.7614	1.59076
1	nn002	NN2_S853_L004	1	0	0	1	0	0	0	0	0	0	0	0	0	0	1	0	0	0	1	9.9741e-10
1	nn003	NN3_S854_L004	2	0	1	2	0	0	0	0	0	0	0	0	0	1	1	0	0	0	2	1.99482e-09
1	nn004	NN4_S855_L004	0	NA	NA	NA	NA	NA	NA	NA	NA	NA	NA	NA	NA	NA	NA	NA	NA	0	0	0
1	nn005	NN5_S856_L004	0	NA	NA	NA	NA	NA	NA	NA	NA	NA	NA	NA	NA	NA	NA	NA	NA	0	0	0
1	nn006	NN6_S857_L004	0	NA	NA	NA	NA	NA	NA	NA	NA	NA	NA	NA	NA	NA	NA	NA	NA	0	0	0
1	nn007	NN7_S858_L004	1	1	NA	1	0	0	0	0	0	1	0	0	0	0	0	0	0	0	1	9.9741e-10
1	nn008	NN8_S859_L004	1	0	0	1	0	0	0	0	0	0	0	0	0	0	1	0	0	0	1	9.9741e-10
1	nn009	NN9_S860_L004	0	NA	NA	NA	NA	NA	NA	NA	NA	NA	NA	NA	NA	NA	NA	NA	NA	0	0	0
1	nn010	NN10_S861_L004	2	0	0	2	0	0	0	0	0	0	0	0	0	2	0	0	0	0	2	1.99482e-09
1	nn011	NN11_S862_L004	1	0	0	1	0	0	0	0	0	0	0	0	0	0	1	0	0	0	1	9.9741e-10
1	nn012	NN12_S863_L004	0	NA	NA	NA	NA	NA	NA	NA	NA	NA	NA	NA	NA	NA	NA	NA	NA	0	0	0
1	nn013	NN13_S864_L004	3	2	0	3	0	0	0	0	0	0	0	0	0	2	1	0	0	0	3	2.99223e-09
1	nn014	NN14_S865_L004	2	1	1	2	0	0	0	0	0	0	0	0	0	1	1	0	0	0	2	1.99482e-09
1	nn015	NN15_S866_L004	1	1	NA	1	0	0	0	0	0	1	0	0	0	0	0	0	0	0	1	9.9741e-10
1	nn016	NN16_S867_L004	0	NA	NA	NA	NA	NA	NA	NA	NA	NA	NA	NA	NA	NA	NA	NA	NA	0	0	0
1	nn017	NN17_S868_L004	0	NA	NA	NA	NA	NA	NA	NA	NA	NA	NA	NA	NA	NA	NA	NA	NA	1	1	9.9741e-10
1	nn018	NN18_S869_L004	1	0	0	1	0	0	1	0	0	0	0	0	0	0	0	0	0	0	1	9.9741e-10
1	nn019	NN19_S870_L004	1	0	0	1	0	0	0	0	0	0	0	0	0	1	0	0	0	0	1	9.9741e-10
1	nn020	NN20_S871_L004	1	0	0	1	0	0	0	0	0	0	0	0	0	0	1	0	0	0	1	9.9741e-10
1	nn021	NN21_S872_L004	1	0	0	1	0	0	0	0	0	0	0	0	0	0	1	0	0	0	1	9.9741e-10
1	nn022	NN22_S873_L004	0	NA	NA	NA	NA	NA	NA	NA	NA	NA	NA	NA	NA	NA	NA	NA	NA	0	0	0
1	nn023	NN23_S874_L004	3	0	1	3	0	0	0	0	0	0	0	0	0	2	1	0	0	0	3	2.99223e-09
1	nn024	NN24_S875_L004	0	NA	NA	NA	NA	NA	NA	NA	NA	NA	NA	NA	NA	NA	NA	NA	NA	0	0	0
1	nn025	NN25_S876_L004	2	0	0	2	0	0	0	0	0	0	0	0	0	2	0	0	0	0	2	1.99482e-09
1	nn026	NN26_S877_L004	2	0	0	1	1	0	0	0	0	0	0	0	0	0	1	1	0	0	2	1.99482e-09
1	nn027	NN27_S878_L004	0	NA	NA	NA	NA	NA	NA	NA	NA	NA	NA	NA	NA	NA	NA	NA	NA	0	0	0
1	nn028	NN28_S879_L004	1	0	0	1	0	0	0	0	0	0	0	0	0	1	0	0	0	0	1	9.9741e-10
1	nn029	NN29_S880_L004	1	0	0	1	0	0	0	0	0	0	0	0	0	1	0	0	0	0	1	9.9741e-10
1	nn030	NN30_S881_L004	4	2	0	4	0	0	0	0	0	1	0	0	0	1	2	0	0	0	4	3.98964e-09
1	nn031	NN31_S882_L004	2	1	0	2	0	0	0	0	0	0	0	0	0	2	0	0	0	0	2	1.99482e-09
1	nn032	NN32_S883_L004	1	0	1	1	0	0	0	0	0	0	0	0	0	0	1	0	0	0	1	9.9741e-10
1	nn033	NN33_S884_L004	1	0	0	1	0	0	0	0	0	0	0	0	0	0	1	0	0	0	1	9.9741e-10
1	nn034	NN34_S885_L004	2	1	0	1	1	0	0	0	0	0	0	0	0	1	0	1	0	0	2	1.99482e-09
1	nn035	NN35_S886_L004	3	1	0	3	0	0	0	0	0	0	0	0	0	3	0	0	0	0	3	2.99223e-09
1	nn036	NN36_S887_L004	1	0	0	1	0	0	0	0	0	0	0	0	0	1	0	0	0	0	1	9.9741e-10
1	nn037	NN37_S888_L004	0	NA	NA	NA	NA	NA	NA	NA	NA	NA	NA	NA	NA	NA	NA	NA	NA	0	0	0
1	nn038	NN38_S889_L004	2	0	0	1	1	0	0	0	0	0	0	0	0	1	0	1	0	1	3	2.99223e-09
1	nn039	NN39_S890_L004	1	0	1	1	0	0	0	0	0	0	0	0	0	0	1	0	0	0	1	9.9741e-10
1	nn040	NN40_S891_L004	1	0	1	1	0	0	0	0	0	0	0	0	0	0	1	0	0	0	1	9.9741e-10
1	nn041	NN41_S892_L004	2	1	0	1	1	0	0	0	0	0	0	0	0	1	0	1	0	0	2	1.99482e-09
1	nn042	NN42_S893_L004	1	1	NA	1	0	0	0	0	0	0	0	0	0	1	0	0	0	0	1	9.9741e-10
1	nn043	NN43_S894_L004	1	0	0	1	0	0	0	0	0	0	0	0	0	1	0	0	0	0	1	9.9741e-10
1	nn044	NN44_S895_L004	1	0	0	1	0	0	0	0	0	0	0	0	0	1	0	0	0	0	1	9.9741e-10
1	nn045	NN45_S896_L004	3	0	0	3	0	0	0	0	0	0	0	0	0	2	1	0	0	0	3	2.99223e-09
1	nn046	NN46_S897_L004	3	0	0	3	0	0	0	0	0	0	0	0	0	2	1	0	0	0	3	2.99223e-09
1	nn047	NN47_S898_L004	1	0	0	1	0	0	0	0	0	0	0	0	0	0	1	0	0	0	1	9.9741e-10
1	nn048	NN48_S899_L004	1	0	1	0	1	0	0	0	0	0	0	1	0	0	0	0	0	0	1	9.9741e-10
1	nn049	NN49_S900_L004	3	0	1	3	0	0	0	0	0	0	0	0	0	2	1	0	0	0	3	2.99223e-09
1	nn050	NN50_S901_L004	2	0	0	2	0	0	0	0	0	0	0	0	0	2	0	0	0	0	2	1.99482e-09
1	nn051	NN51_S902_L004	1	0	1	1	0	0	0	0	0	0	0	0	0	0	1	0	0	0	1	9.9741e-10
1	nn052	NN52_S903_L004	1	1	NA	0	1	0	0	0	0	0	0	0	0	0	0	1	0	0	1	9.9741e-10
1	nn053	NN53_S904_L004	2	1	0	2	0	0	0	0	0	1	0	0	0	1	0	0	0	0	2	1.99482e-09
1	nn054	NN54_S905_L004	2	1	1	2	0	0	0	0	0	0	0	0	0	0	2	0	0	0	2	1.99482e-09
1	nn055	NN55_S906_L004	1	0	0	0	1	0	0	0	0	0	1	0	0	0	0	0	0	0	1	9.9741e-10
1	nn056	NN56_S907_L004	0	NA	NA	NA	NA	NA	NA	NA	NA	NA	NA	NA	NA	NA	NA	NA	NA	0	0	0
1	nn057	NN57_S908_L004	1	0	0	1	0	0	0	0	0	0	0	0	0	1	0	0	0	0	1	9.9741e-10
1	nn058	NN58_S909_L004	0	NA	NA	NA	NA	NA	NA	NA	NA	NA	NA	NA	NA	NA	NA	NA	NA	0	0	0
1	nn059	NN59_S910_L004	2	0	2	2	0	0	0	0	0	0	0	0	0	0	2	0	0	0	2	1.99482e-09
1	nn060	NN60_S911_L004	1	1	NA	1	0	0	0	0	0	0	0	0	0	1	0	0	0	0	1	9.9741e-10
1	nn061	NN61_S912_L004	1	0	0	1	0	0	0	0	0	0	0	0	0	1	0	0	0	0	1	9.9741e-10
1	nn062	NN62_S913_L004	3	1	0	3	0	0	0	0	0	1	0	0	0	0	2	0	0	0	3	2.99223e-09
1	nn063	NN63_S914_L004	1	1	NA	1	0	0	0	0	0	0	0	0	0	0	1	0	0	1	2	1.99482e-09
1	nn064	NN64_S915_L004	2	2	NA	2	0	0	0	0	0	0	0	0	0	0	2	0	0	1	3	2.99223e-09
1	nn065	NN65_S1034_L005	1	0	0	1	0	0	0	0	0	0	0	0	0	1	0	0	0	1	2	1.99482e-09
1	nn066	NN66_S1035_L005	3	2	0	2	1	1	0	0	0	1	0	0	0	1	0	0	0	0	3	2.99223e-09
1	nn067	NN67_S1036_L005	1	0	0	1	0	0	0	0	0	0	0	0	0	1	0	0	0	0	1	9.9741e-10
1	nn068	NN68_S1037_L005	8	0	0	7	1	0	0	0	0	0	0	0	0	2	5	1	0	0	8	7.97928e-09
1	nn069	NN69_S1038_L005	2	0	0	2	0	0	0	0	0	0	0	0	0	2	0	0	0	0	2	1.99482e-09
1	nn070	NN70_S1039_L005	2	0	0	2	0	0	0	0	0	0	0	0	0	2	0	0	0	0	2	1.99482e-09
1	nn071	NN71_S1040_L005	2	1	0	2	0	0	0	0	0	0	0	0	0	1	1	0	0	0	2	1.99482e-09
1	nn072	NN72_S1041_L005	1	1	NA	1	0	0	0	0	0	0	0	0	0	1	0	0	0	0	1	9.9741e-10
1	nn073	NN73_S1042_L005	3	0	1	3	0	0	0	0	0	0	0	0	0	0	3	0	0	0	3	2.99223e-09
1	nn074	NN74_S1043_L005	1	0	0	1	0	0	0	0	0	0	0	0	0	0	1	0	0	0	1	9.9741e-10
1	nn075	NN75_S1044_L005	3	0	3	3	0	0	0	0	0	0	0	0	0	2	1	0	0	0	3	2.99223e-09
1	nn076	NN76_S1045_L005	0	NA	NA	NA	NA	NA	NA	NA	NA	NA	NA	NA	NA	NA	NA	NA	NA	0	0	0
1	nn077	NN77_S29	3	0	3	3	0	0	0	0	0	0	0	0	0	2	1	0	0	0	3	2.99223e-09
1	nn078	NN78_S30	2	0	0	2	0	0	0	0	0	0	0	0	0	2	0	0	0	0	2	1.99482e-09
1	nn079	NN79_S31	1	0	0	1	0	0	0	0	0	1	0	0	0	0	0	0	0	0	1	9.9741e-10
1	nn080	NN80_S32	1	0	0	1	0	0	0	0	0	0	0	0	0	0	1	0	0	0	1	9.9741e-10
2	nn081	NN_s2_01_S33	2	0	2	2	0	0	0	0	0	0	0	0	0	1	1	0	0	0	2	1.99482e-09
2	nn082	NN_s2_02_S34	3	0	1	3	0	0	0	0	0	0	0	0	0	1	2	0	0	0	3	2.99223e-09
2	nn083	NN_s2_03_S35	1	0	0	1	0	0	0	0	0	0	0	0	0	1	0	0	0	0	1	9.9741e-10
2	nn084	NN_s2_04_S36	0	NA	NA	NA	NA	NA	NA	NA	NA	NA	NA	NA	NA	NA	NA	NA	NA	0	0	0
2	nn086	NN_s2_06_S38	3	0	2	3	0	0	0	0	0	0	0	0	0	2	1	0	0	0	3	2.99223e-09
2	nn088	NN_s2_08_S40	2	0	2	2	0	0	0	0	0	0	0	0	0	0	2	0	0	0	2	1.99482e-09
2	nn089	NN_s2_09_S41	1	0	0	1	0	0	0	0	0	0	0	0	0	0	1	0	0	0	1	9.9741e-10
2	nn090	NN_s2_10_S42	1	0	0	0	1	0	0	0	0	0	0	0	0	0	0	1	0	0	1	9.9741e-10
2	nn091	NN_s2_11_S43	0	NA	NA	NA	NA	NA	NA	NA	NA	NA	NA	NA	NA	NA	NA	NA	NA	0	0	0
2	nn092	NN_s2_12_S44	1	1	NA	1	0	0	0	0	0	0	0	0	0	0	1	0	0	0	1	9.9741e-10
2	nn096	NN_s2_16_S48	2	0	1	2	0	0	0	0	0	0	0	0	0	0	2	0	0	1	3	2.99223e-09
2	nn098	NN_s2_18_S50	2	0	0	1	1	0	0	0	0	0	0	0	0	1	0	1	0	0	2	1.99482e-09
2	nn099	NN_s2_19_S51	1	0	0	1	0	0	0	0	0	0	0	0	0	1	0	0	0	0	1	9.9741e-10
2	nn100	NN_s2_20_S52	1	0	0	1	0	0	0	0	0	0	0	0	0	1	0	0	0	0	1	9.9741e-10
2	nn101	NN_s2_21_S53	1	0	0	1	0	0	0	0	0	0	0	0	0	1	0	0	0	0	1	9.9741e-10
2	nn102	NN_s2_22_S54	1	0	0	1	0	0	0	0	0	0	0	0	0	1	0	0	0	0	1	9.9741e-10
2	nn104	NN_s2_24_S56	3	1	0	3	0	0	0	0	0	0	0	0	0	1	2	0	0	0	3	2.99223e-09
2	nn105	NN_s2_25_S57	5	1	1	5	0	0	0	0	0	0	0	0	0	4	1	0	0	0	5	4.98705e-09
2	nn106	NN_s2_26_S58	1	0	0	1	0	0	0	0	0	0	0	0	0	0	1	0	0	0	1	9.9741e-10
2	nn107	NN_s2_27_S59	1	0	0	1	0	0	0	0	0	0	0	0	0	1	0	0	0	1	2	1.99482e-09
2	nn108	NN_s2_28_S60	1	0	0	1	0	0	0	0	0	0	0	0	0	0	1	0	0	0	1	9.9741e-10
2	nn109	NN_s2_29_S61	3	0	1	3	0	0	0	0	0	0	0	0	0	1	2	0	0	0	3	2.99223e-09
2	nn110	NN_s2_30_S62	4	0	3	4	0	0	0	0	0	0	0	0	0	1	3	0	0	0	4	3.98964e-09
2	nn111	NN_s2_31_S63	0	NA	NA	NA	NA	NA	NA	NA	NA	NA	NA	NA	NA	NA	NA	NA	NA	0	0	0
2	nn112	NN_s2_32_S64	1	0	0	1	0	0	0	0	0	0	0	0	0	1	0	0	0	0	1	9.9741e-10
2	nn113	NN_s2_33_S65	0	NA	NA	NA	NA	NA	NA	NA	NA	NA	NA	NA	NA	NA	NA	NA	NA	0	0	0
2	nn114	NN_s2_34_S66	4	2	0	4	0	0	0	0	0	1	0	0	0	1	2	0	0	0	4	3.98964e-09
2	nn115	NN_s2_35_S67	1	0	0	1	0	0	0	0	0	0	0	0	0	1	0	0	0	0	1	9.9741e-10
2	nn116	NN_s2_36_S68	0	NA	NA	NA	NA	NA	NA	NA	NA	NA	NA	NA	NA	NA	NA	NA	NA	0	0	0
2	nn117	NN_s2_37_S69	0	NA	NA	NA	NA	NA	NA	NA	NA	NA	NA	NA	NA	NA	NA	NA	NA	0	0	0
2	nn118	NN_s2_38_S70	1	0	0	1	0	0	0	0	0	0	0	0	0	1	0	0	0	0	1	9.9741e-10
2	nn119	NN_s2_39_S71	4	1	3	2	2	0	0	0	0	0	0	0	1	1	1	1	0	0	4	3.98964e-09
2	nn120	NN_s2_40_S72	2	1	0	2	0	0	0	0	0	0	0	0	0	1	1	0	0	0	2	1.99482e-09
2	nn121	NN_s2_41_S73	1	0	0	1	0	0	0	0	0	0	0	0	0	0	1	0	0	0	1	9.9741e-10
2	nn122	NN_s2_42_S74	3	0	1	3	0	0	0	0	0	0	0	0	0	0	3	0	0	0	3	2.99223e-09
2	nn123	NN_s2_43_S75	2	0	2	1	1	0	0	0	0	0	0	1	0	1	0	0	0	0	2	1.99482e-09
2	nn124	NN_s2_44_S76	2	0	1	2	0	0	0	0	0	0	0	0	0	1	1	0	0	0	2	1.99482e-09
2	nn125	NN_s2_45_S77	2	0	1	2	0	0	0	0	0	0	0	0	0	1	1	0	0	0	2	1.99482e-09
2	nn126	NN_s2_46_S78	3	0	2	3	0	0	0	0	0	0	0	0	0	2	1	0	0	0	3	2.99223e-09
2	nn127	NN_s2_47_S79	2	0	2	2	0	0	0	0	0	0	0	0	0	1	1	0	0	0	2	1.99482e-09
2	nn128	NN_s2_48_S80	1	0	0	1	0	0	0	0	0	0	0	0	0	1	0	0	0	0	1	9.9741e-10
2	nn129	NN_s2_49_S81	2	0	1	2	0	0	0	0	0	0	0	0	0	1	1	0	0	0	2	1.99482e-09
2	nn130	NN_s2_50_S82	1	0	0	1	0	0	0	0	0	0	0	0	0	1	0	0	0	1	2	1.99482e-09
2	nn131	NN_s2_51_S83	2	0	1	2	0	0	0	0	0	0	0	0	0	1	1	0	0	0	2	1.99482e-09
2	nn132	NN_s2_52_S84	3	0	1	3	0	0	0	0	0	0	0	0	0	1	2	0	0	0	3	2.99223e-09
2	nn134	NN_s2_54_S86	1	0	0	1	0	0	0	0	0	0	0	0	0	0	1	0	0	0	1	9.9741e-10
2	nn135	NN_s2_55_S87	2	0	1	2	0	0	0	0	0	0	0	0	0	1	1	0	0	0	2	1.99482e-09
2	nn136	NN_s2_56_S88	0	NA	NA	NA	NA	NA	NA	NA	NA	NA	NA	NA	NA	NA	NA	NA	NA	0	0	0
2	nn137	NN_s2_57_S89	1	0	0	1	0	0	0	0	0	0	0	0	0	1	0	0	0	0	1	9.9741e-10
2	nn138	NN_s2_58_S90	2	0	0	2	0	0	0	0	0	0	0	0	0	1	1	0	0	1	3	2.99223e-09
2	nn139	NN_s2_59_S91	1	0	0	1	0	0	0	0	0	0	0	0	0	0	1	0	0	0	1	9.9741e-10
2	nn140	NN_s2_60_S92	1	0	0	1	0	0	0	0	0	0	0	0	0	1	0	0	0	0	1	9.9741e-10
2	nn141	NN_s2_61_S93	0	NA	NA	NA	NA	NA	NA	NA	NA	NA	NA	NA	NA	NA	NA	NA	NA	0	0	0
2	nn142	NN_s2_62_S94	0	NA	NA	NA	NA	NA	NA	NA	NA	NA	NA	NA	NA	NA	NA	NA	NA	0	0	0
2	nn143	NN_s2_63_S95	2	0	1	2	0	0	0	0	0	0	0	0	0	1	1	0	0	0	2	1.99482e-09
2	nn144	NN_s2_64_S96	1	0	0	1	0	0	0	0	0	0	0	0	0	1	0	0	0	1	2	1.99482e-09
2	nn146	NN_s2_66_S98	2	0	2	2	0	0	1	0	0	0	0	0	0	0	1	0	0	0	2	1.99482e-09
2	nn148	NN_s2_68_S100	0	NA	NA	NA	NA	NA	NA	NA	NA	NA	NA	NA	NA	NA	NA	NA	NA	0	0	0
2	nn149	NN_s2_69_S101	0	NA	NA	NA	NA	NA	NA	NA	NA	NA	NA	NA	NA	NA	NA	NA	NA	1	1	9.9741e-10
2	nn150	NN_s2_70_S102	1	0	0	0	1	0	0	0	0	0	0	1	0	0	0	0	0	0	1	9.9741e-10
2	nn151	NN_s2_71_S103	2	1	0	2	0	0	0	0	0	0	0	0	0	2	0	0	0	0	2	1.99482e-09
2	nn153	NN_s2_73_S105	6	2	2	5	1	0	0	0	0	0	0	0	0	3	2	0	1	0	6	5.98446e-09
2	nn154	NN_s2_74_S106	0	NA	NA	NA	NA	NA	NA	NA	NA	NA	NA	NA	NA	NA	NA	NA	NA	0	0	0
2	nn155	NN_s2_75_S107	4	1	1	4	0	0	0	0	0	0	0	0	0	1	3	0	0	0	4	3.98964e-09
2	nn156	NN_s2_76_S108	2	0	0	1	1	0	0	0	0	0	0	0	0	0	1	0	1	0	2	1.99482e-09
2	nn157	NN_s2_77_S109	1	0	0	0	1	0	0	0	0	0	0	0	0	0	0	1	0	0	1	9.9741e-10
2	nn158	NN_s2_78_S110	3	1	0	2	1	0	0	0	0	0	0	1	0	0	2	0	0	0	3	2.99223e-09
2	nn159	NN_s2_79_S111	4	0	1	4	0	0	0	0	0	0	0	0	0	2	2	0	0	0	4	3.98964e-09
2	nn160	NN_s2_80_S112	2	1	0	1	1	0	0	0	0	0	0	1	0	0	1	0	0	0	2	1.99482e-09
2	nn161	NN_s2_81_S113	2	0	0	1	1	0	0	0	0	0	0	0	1	0	1	0	0	0	2	1.99482e-09
2	nn162	NN_s2_82_S114	2	0	1	2	0	0	0	0	0	0	0	0	0	0	2	0	0	0	2	1.99482e-09
2	nn163	NN_s2_83_S115	0	NA	NA	NA	NA	NA	NA	NA	NA	NA	NA	NA	NA	NA	NA	NA	NA	2	2	1.99482e-09
2	nn164	NN_s2_84_S116	2	0	1	2	0	0	0	0	0	0	0	0	0	1	1	0	0	0	2	1.99482e-09
2	nn165	NN_s2_85_S117	2	0	0	1	1	0	0	0	0	0	0	0	0	1	0	1	0	0	2	1.99482e-09
2	nn166	NN_s2_86_S118	1	0	0	1	0	0	0	0	0	0	0	0	0	1	0	0	0	0	1	9.9741e-10
2	nn167	NN_s2_87_S119	1	0	0	1	0	0	0	0	0	0	0	0	0	0	1	0	0	0	1	9.9741e-10
2	nn168	NN_s2_88_S120	3	0	2	3	0	0	0	0	0	0	0	0	0	1	2	0	0	0	3	2.99223e-09
2	nn169	NN_s2_89_S121	2	0	0	2	0	0	0	0	0	0	0	0	0	2	0	0	0	0	2	1.99482e-09
2	nn170	NN_s2_90_S122	7	0	4	6	1	0	1	0	0	1	0	0	0	2	2	0	1	0	7	6.98187e-09
2	nn171	NN_s2_91_S123	1	1	NA	1	0	0	0	0	0	0	0	0	0	0	1	0	0	0	1	9.9741e-10
2	nn172	NN_s2_92_S124	2	1	0	2	0	0	0	0	0	0	0	0	0	0	2	0	0	0	2	1.99482e-09
2	nn173	NN_s2_93_S125	4	3	0	4	0	0	0	0	0	0	0	0	0	1	3	0	0	0	4	3.98964e-09
2	nn174	NN_s2_94_S126	1	1	NA	1	0	0	0	0	0	0	0	0	0	1	0	0	0	0	1	9.9741e-10
2	nn175	NN_s2_95_S127	2	0	0	2	0	0	0	0	0	0	0	0	0	1	1	0	0	0	2	1.99482e-09
2	nn176	NN_s2_96_S128	2	0	0	2	0	0	0	0	0	0	0	0	0	2	0	0	0	0	2	1.99482e-09
2	nn177	NN_s2_97_S129	5	0	4	4	1	0	0	0	0	0	0	0	0	3	1	0	1	0	5	4.98705e-09
2	nn178	NN_s2_98_S130	4	2	0	3	1	0	0	0	0	0	0	0	0	3	0	1	0	0	4	3.98964e-09
2	nn179	NN_s2_99_S131	2	1	0	2	0	0	0	0	0	0	0	0	0	2	0	0	0	0	2	1.99482e-09
2	nn180	NN_s2_100_S132	2	0	0	2	0	0	0	0	0	0	0	0	0	1	1	0	0	0	2	1.99482e-09
2	nn181	NN_s2_101_S133	0	NA	NA	NA	NA	NA	NA	NA	NA	NA	NA	NA	NA	NA	NA	NA	NA	1	1	9.9741e-10
2	nn182	NN_s2_102_S134	1	0	0	1	0	0	0	0	0	0	0	0	0	1	0	0	0	0	1	9.9741e-10
2	nn183	NN_s2_103_S135	1	1	NA	1	0	0	0	0	0	0	0	0	0	1	0	0	0	0	1	9.9741e-10
2	nn184	NN_s2_104_S136	1	0	0	1	0	0	0	0	0	0	0	0	0	1	0	0	0	0	1	9.9741e-10
2	nn185	NN_s2_105_S137	1	0	1	1	0	0	0	0	0	0	0	0	0	0	1	0	0	0	1	9.9741e-10
2	nn186	NN_s2_106_S138	3	0	1	1	2	1	0	0	0	0	0	1	0	0	1	0	0	0	3	2.99223e-09
2	nn187	NN_s2_107_S139	1	0	0	0	1	0	0	0	0	1	0	0	0	0	0	0	0	0	1	9.9741e-10
2	nn188	NN_s2_108_S140	2	0	1	2	0	0	0	0	0	0	0	0	0	0	2	0	0	0	2	1.99482e-09
2	nn189	NN_s2_109_S141	1	0	0	1	0	0	0	0	0	0	0	0	0	1	0	0	0	0	1	9.9741e-10
2	nn190	NN_s2_110_S142	1	0	1	1	0	0	0	0	0	0	0	0	0	0	1	0	0	0	1	9.9741e-10
2	nn191	NN_s2_111_S143	1	0	0	1	0	0	0	0	0	0	0	0	0	0	1	0	0	0	1	9.9741e-10
2	nn192	NN_s2_112_S144	5	1	4	4	1	0	0	0	0	0	0	0	0	4	0	0	1	0	5	4.98705e-09
2	nn193	NN_s2_113_S145	1	0	1	1	0	0	0	0	0	0	0	0	0	0	1	0	0	0	1	9.9741e-10
2	nn194	NN_s2_114_S146	3	0	1	2	1	0	0	1	0	0	0	0	0	1	1	0	0	0	3	2.99223e-09
2	nn195	NN_s2_115_S147	2	0	0	2	0	0	0	0	0	0	0	0	0	2	0	0	0	0	2	1.99482e-09
2	nn196	NN_s2_116_S148	2	0	2	1	1	0	0	0	0	0	0	0	1	1	0	0	0	0	2	1.99482e-09
2	nn197	NN_s2_117_S149	2	1	0	2	0	0	0	0	0	0	0	0	0	1	1	0	0	0	2	1.99482e-09
2	nn198	NN_s2_118_S150	0	NA	NA	NA	NA	NA	NA	NA	NA	NA	NA	NA	NA	NA	NA	NA	NA	1	1	9.9741e-10
2	nn199	NN_s2_119_S151	1	1	NA	1	0	0	0	0	0	0	0	0	0	0	1	0	0	0	1	9.9741e-10
2	nn200	NN_s2_120_S152	3	0	0	3	0	0	0	0	0	0	0	0	0	3	0	0	0	0	3	2.99223e-09
2	nn201	NN_s2_121_S153	2	0	2	2	0	0	0	0	0	0	0	0	0	0	2	0	0	0	2	1.99482e-09
2	nn202	NN_s2_122_S154	1	0	1	0	1	0	0	0	0	0	0	0	1	0	0	0	0	0	1	9.9741e-10
2	nn203	NN_s2_123_S155	2	0	2	2	0	0	0	0	0	0	0	0	0	1	1	0	0	0	2	1.99482e-09
2	nn204	NN_s2_124_S156	2	0	2	2	0	0	0	0	0	0	0	0	0	0	2	0	0	0	2	1.99482e-09
2	nn205	NN_s2_125_S157	1	0	0	1	0	0	0	0	0	0	0	0	0	1	0	0	0	0	1	9.9741e-10
2	nn206	NN_s2_126_S158	1	0	0	0	1	0	0	0	0	0	0	1	0	0	0	0	0	0	1	9.9741e-10
2	nn207	NN_s2_127_S159	1	1	NA	0	1	0	0	0	0	0	1	0	0	0	0	0	0	0	1	9.9741e-10
2	nn208	NN_s2_128_S160	2	0	1	2	0	0	0	0	0	0	0	0	0	1	1	0	0	0	2	1.99482e-09
2	nn209	NN_s2_129_S161	1	0	0	0	1	0	0	0	0	0	0	0	1	0	0	0	0	0	1	9.9741e-10
2	nn210	NN_s2_130_S162	2	0	0	2	0	0	0	0	0	0	0	0	0	1	1	0	0	0	2	1.99482e-09
2	nn214	NN_s2_134_S166	5	0	2	5	0	0	0	0	0	0	0	0	0	1	4	0	0	0	5	4.98705e-09
2	nn215	NN_s2_135_S167	2	0	0	2	0	0	0	0	0	0	0	0	0	2	0	0	0	0	2	1.99482e-09
2	nn216	NN_s2_136_S168	3	0	1	2	1	0	0	0	0	0	0	1	0	1	1	0	0	0	3	2.99223e-09
2	nn217	NN_s2_137_S169	0	NA	NA	NA	NA	NA	NA	NA	NA	NA	NA	NA	NA	NA	NA	NA	NA	0	0	0
2	nn218	NN_s2_138_S170	0	NA	NA	NA	NA	NA	NA	NA	NA	NA	NA	NA	NA	NA	NA	NA	NA	0	0	0
2	nn219	NN_s2_139_S171	1	0	0	1	0	0	0	0	0	0	0	0	0	0	1	0	0	0	1	9.9741e-10
2	nn220	NN_s2_140_S172	2	0	1	2	0	0	0	0	0	0	0	0	0	1	1	0	0	0	2	1.99482e-09
2	nn221	NN_s2_141_S173	0	NA	NA	NA	NA	NA	NA	NA	NA	NA	NA	NA	NA	NA	NA	NA	NA	0	0	0
2	nn222	NN_s2_142_S174	1	0	0	1	0	0	0	0	0	0	0	0	0	1	0	0	0	0	1	9.9741e-10
2	nn224	NN_s2_144_S176	0	NA	NA	NA	NA	NA	NA	NA	NA	NA	NA	NA	NA	NA	NA	NA	NA	0	0	0
2	nn225	NN_s2_145_S177	2	1	1	2	0	0	0	0	0	0	0	0	0	1	1	0	0	0	2	1.99482e-09
2	nn226	NN_s2_146_S178	1	0	0	1	0	0	0	0	0	0	0	0	0	1	0	0	0	0	1	9.9741e-10
2	nn227	NN_s2_147_S179	4	1	2	4	0	0	0	0	0	0	0	0	0	2	2	0	0	0	4	3.98964e-09
2	nn228	NN_s2_148_S180	2	1	0	2	0	0	0	0	0	0	0	0	0	1	1	0	0	0	2	1.99482e-09
2	nn229	NN_s2_149_S181	0	NA	NA	NA	NA	NA	NA	NA	NA	NA	NA	NA	NA	NA	NA	NA	NA	0	0	0
2	nn230	NN_s2_150_S182	1	1	NA	1	0	0	0	0	0	0	0	0	0	1	0	0	0	0	1	9.9741e-10
2	nn231	NN_s2_151_S183	6	2	2	4	2	0	0	0	0	0	0	1	0	2	2	1	0	0	6	5.98446e-09
2	nn232	NN_s2_152_S184	2	1	0	2	0	0	0	0	0	1	0	0	0	0	1	0	0	0	2	1.99482e-09
2	nn233	NN_s2_153_S185	0	NA	NA	NA	NA	NA	NA	NA	NA	NA	NA	NA	NA	NA	NA	NA	NA	0	0	0
2	nn234	NN_s2_154_S186	1	0	0	1	0	0	0	0	0	0	0	0	0	0	1	0	0	0	1	9.9741e-10
2	nn235	NN_s2_155_S187	5	1	1	4	1	1	0	0	0	1	0	0	0	1	2	0	0	0	5	4.98705e-09
2	nn236	NN_s2_156_S188	2	0	1	2	0	0	0	0	0	0	0	0	0	1	1	0	0	0	2	1.99482e-09
2	nn237	NN_s2_157_S189	0	NA	NA	NA	NA	NA	NA	NA	NA	NA	NA	NA	NA	NA	NA	NA	NA	0	0	0
2	nn238	NN_s2_158_S190	1	0	0	1	0	0	0	0	0	0	0	0	0	1	0	0	0	0	1	9.9741e-10
2	nn239	NN_s2_159_S191	3	0	0	3	0	0	0	0	0	0	0	0	0	1	2	0	0	0	3	2.99223e-09
2	nn240	NN_s2_160_S192	3	0	3	3	0	0	0	0	0	0	0	0	0	2	1	0	0	0	3	2.99223e-09
2	nn241	NN_s2_161_S193	0	NA	NA	NA	NA	NA	NA	NA	NA	NA	NA	NA	NA	NA	NA	NA	NA	0	0	0
2	nn242	NN_s2_162_S194	2	1	0	2	0	0	0	0	0	0	0	0	0	0	2	0	0	0	2	1.99482e-09
2	nn243	NN_s2_163_S195	2	0	1	2	0	0	0	0	0	0	0	0	0	1	1	0	0	0	2	1.99482e-09
2	nn244	NN_s2_164_S196	2	0	0	2	0	0	0	0	0	0	0	0	0	2	0	0	0	0	2	1.99482e-09
2	nn245	NN_s2_165_S197	3	2	0	3	0	0	0	0	0	0	0	0	0	3	0	0	0	0	3	2.99223e-09
2	nn246	NN_s2_166_S198	2	1	1	2	0	0	0	0	0	0	0	0	0	1	1	0	0	0	2	1.99482e-09
2	nn247	NN_s2_167_S199	1	1	0	1	0	0	0	0	0	0	0	0	0	0	1	0	0	0	1	9.9741e-10
2	nn248	NN_s2_168_S200	1	0	0	1	0	0	0	0	0	0	0	0	0	1	0	0	0	0	1	9.9741e-10
2	nn249	NN_s2_169_S201	1	0	0	1	0	0	0	0	0	0	0	0	0	0	1	0	0	0	1	9.9741e-10
2	nn250	NN_s2_170_S202	2	0	1	2	0	0	0	0	0	0	0	0	0	1	1	0	0	0	2	1.99482e-09
2	nn251	NN_s2_171_S203	4	0	3	4	0	0	0	0	0	0	0	0	0	2	2	0	0	0	4	3.98964e-09
2	nn252	NN_s2_172_S204	1	0	0	1	0	0	0	0	0	0	0	0	0	1	0	0	0	0	1	9.9741e-10
2	nn253	NN_s2_173_S205	1	1	NA	1	0	0	0	0	0	0	0	0	0	1	0	0	0	0	1	9.9741e-10
2	nn254	NN_s2_174_S206	2	0	0	2	0	0	0	0	0	0	0	0	0	0	2	0	0	0	2	1.99482e-09
2	nn255	NN_s2_175_S207	0	NA	NA	NA	NA	NA	NA	NA	NA	NA	NA	NA	NA	NA	NA	NA	NA	0	0	0
2	nn256	NN_s2_176_S208	3	1	0	3	0	0	0	0	0	0	0	0	0	1	2	0	0	0	3	2.99223e-09
2	nn257	NN_s2_177_S209	2	0	0	2	0	0	0	0	0	0	0	0	0	1	1	0	0	0	2	1.99482e-09
2	nn258	NN_s2_178_S210	1	1	0	1	0	0	0	0	0	0	0	0	0	1	0	0	0	0	1	9.9741e-10
2	nn259	NN_s2_179_S211	2	0	2	2	0	0	0	0	0	0	0	0	0	1	1	0	0	0	2	1.99482e-09
2	nn260	NN_s2_180_S212	3	1	0	1	2	1	0	0	0	0	0	0	1	1	0	0	0	0	3	2.99223e-09
2	nn261	NN_s2_181_S213	3	1	0	1	2	1	0	0	0	0	0	0	1	1	0	0	0	0	3	2.99223e-09
2	nn262	NN_s2_182_S214	4	0	2	3	1	0	0	0	0	0	0	0	1	1	2	0	0	1	5	4.98705e-09
2	nn263	NN_s2_183_S215	2	0	0	1	1	0	0	0	0	0	0	0	0	0	1	0	1	0	2	1.99482e-09
2	nn264	NN_s2_184_S216	2	0	1	2	0	0	0	0	0	0	0	0	0	1	1	0	0	0	2	1.99482e-09
2	nn265	NN_s2_185_S217	2	0	0	2	0	0	0	0	0	0	0	0	0	2	0	0	0	0	2	1.99482e-09
2	nn266	NN_s2_186_S218	2	0	0	2	0	0	0	0	0	0	0	0	0	2	0	0	0	0	2	1.99482e-09
2	nn267	NN_s2_187_S219	3	0	0	3	0	0	0	0	0	1	0	0	0	0	2	0	0	0	3	2.99223e-09
2	nn268	NN_s2_188_S220	3	0	0	3	0	0	0	0	0	0	0	0	0	0	3	0	0	0	3	2.99223e-09
2	nn269	NN_s2_189_S221	2	2	NA	2	0	0	0	0	0	0	0	0	0	0	2	0	0	0	2	1.99482e-09
2	nn270	NN_s2_190_S222	1	0	0	1	0	0	0	0	0	0	0	0	0	0	1	0	0	0	1	9.9741e-10
2	nn271	NN_s2_191_S223	3	0	2	3	0	0	0	0	0	0	0	0	0	1	2	0	0	0	3	2.99223e-09
2	nn272	NN_s2_192_S224	2	0	2	2	0	0	0	0	0	0	0	0	0	1	1	0	0	0	2	1.99482e-09
2	nn273	NN_s2_193_S225	2	0	1	1	1	0	0	0	0	0	0	0	1	0	1	0	0	0	2	1.99482e-09
2	nn274	NN_s2_194_S226	2	1	0	2	0	0	0	0	0	0	0	0	0	1	1	0	0	0	2	1.99482e-09
2	nn275	NN_s2_195_S227	2	0	1	1	1	0	0	0	1	0	0	0	0	1	0	0	0	0	2	1.99482e-09
2	nn276	NN_s2_196_S228	1	0	0	1	0	0	0	0	0	0	0	0	0	1	0	0	0	0	1	9.9741e-10
2	nn277	NN_s2_197_S229	2	0	1	1	1	0	0	0	0	0	0	1	0	1	0	0	0	0	2	1.99482e-09
2	nn278	NN_s2_198_S230	2	0	2	2	0	0	0	0	0	0	0	0	0	1	1	0	0	1	3	2.99223e-09
2	nn279	NN_s2_199_S231	4	0	1	2	2	1	1	0	0	0	0	0	0	0	1	1	0	0	4	3.98964e-09
2	nn280	NN_s2_200_S232	2	1	0	2	0	0	0	0	0	0	0	0	0	1	1	0	0	0	2	1.99482e-09
2	nn281	NN_s2_201_S233	2	2	NA	2	0	0	0	0	0	0	0	0	0	0	2	0	0	0	2	1.99482e-09
2	nn282	NN_s2_202_S234	1	0	0	1	0	0	0	0	0	0	0	0	0	1	0	0	0	0	1	9.9741e-10
2	nn283	NN_s2_203_S235	1	0	0	1	0	0	0	0	0	0	0	0	0	1	0	0	0	0	1	9.9741e-10
2	nn284	NN_s2_204_S236	2	1	0	2	0	0	0	0	0	0	0	0	0	1	1	0	0	0	2	1.99482e-09
2	nn285	NN_s2_205_S237	1	1	NA	1	0	0	0	0	0	0	0	0	0	0	1	0	0	0	1	9.9741e-10
2	nn286	NN_s2_206_S238	0	NA	NA	NA	NA	NA	NA	NA	NA	NA	NA	NA	NA	NA	NA	NA	NA	1	1	9.9741e-10
2	nn287	NN_s2_207_S239	2	1	0	2	0	0	0	0	0	0	0	0	0	2	0	0	0	1	3	2.99223e-09
2	nn288	NN_s2_208_S240	2	0	0	2	0	0	0	0	0	0	0	0	0	0	2	0	0	0	2	1.99482e-09
2	nn289	NN_s2_209_S241	1	1	NA	1	0	0	0	0	0	1	0	0	0	0	0	0	0	0	1	9.9741e-10
2	nn290	NN_s2_210_S242	2	0	1	2	0	0	0	0	0	0	0	0	0	1	1	0	0	0	2	1.99482e-09
2	nn291	NN_s2_211_S243	0	NA	NA	NA	NA	NA	NA	NA	NA	NA	NA	NA	NA	NA	NA	NA	NA	1	1	9.9741e-10
2	nn292	NN_s2_212_S244	1	1	NA	1	0	0	0	0	0	0	0	0	0	1	0	0	0	0	1	9.9741e-10
2	nn293	NN_s2_213_S245	1	0	0	1	0	0	0	0	0	0	0	0	0	1	0	0	0	0	1	9.9741e-10
2	nn294	NN_s2_214_S246	1	1	NA	1	0	0	0	0	0	0	0	0	0	1	0	0	0	0	1	9.9741e-10
2	nn295	NN_s2_215_S247	2	0	1	2	0	0	0	0	0	0	0	0	0	0	2	0	0	0	2	1.99482e-09
2	nn296	NN_s2_216_S248	1	0	0	1	0	0	0	0	0	0	0	0	0	1	0	0	0	0	1	9.9741e-10
2	nn297	NN_s2_217_S249	1	0	0	1	0	0	0	0	0	0	0	0	0	1	0	0	0	0	1	9.9741e-10
2	nn298	NN_s2_218_S250	2	0	1	1	1	0	0	0	0	0	0	1	0	1	0	0	0	0	2	1.99482e-09
2	nn299	NN_s2_219_S251	1	0	1	1	0	0	0	0	0	0	0	0	0	0	1	0	0	0	1	9.9741e-10
2	nn300	NN_s2_220_S252	2	0	0	1	1	0	0	0	0	0	0	0	0	0	1	1	0	0	2	1.99482e-09

## Sheet: mutY
block	lineage_no	seq_sample_name	bps	noncoding	syn	transi	transv	a_t	a_g	a_c	t_a	t_c	t_g	c_a	c_g	c_t	g_a	g_t	g_c	indels	total_mutations	mut_rate	mean_mut_rate	median_mut_rate	sd_mut_rate	se_mut_rate	mean_mut_nos	var_mut_nos
1	y001	Y001_S596_L005	1	0	0	0	0	0	0	0	0	0	0	0	0	0	0	1	0	0	1	6.6494e-10	1.48282e-09	1.32988e-09	1.00655e-09	5.81129e-11	2.23	2.2914
1	y002	Y002_S597_L005	4	0	0	0	4	0	0	0	0	0	0	2	0	0	0	1	1	0	4	2.65976e-09
1	y003	Y003_S598_L005	NA	NA	NA	NA	NA	NA	NA	NA	NA	NA	NA	NA	NA	NA	NA	NA	NA	NA	0	0
1	y004	Y004_S599_L005	1	1	NA	0	1	0	0	0	0	0	0	0	0	0	0	1	0	0	1	6.6494e-10
1	y005	Y005_S600_L005	2	0	0	0	2	0	0	0	0	0	0	1	0	0	0	1	0	0	2	1.32988e-09
1	y006	Y006_S601_L005	1	0	1	0	2	0	0	0	0	0	0	1	0	0	0	0	0	0	1	6.6494e-10
1	y007	Y007_S602_L005	4	2	0	0	4	0	0	0	0	0	0	2	0	0	0	2	0	0	4	2.65976e-09
1	y008	Y008_S603_L005	1	0	1	1	0	0	0	0	0	0	0	0	0	0	1	0	0	0	1	6.6494e-10
1	y009	Y009_S604_L005	4	1	2	0	4	0	0	0	0	0	0	3	0	0	0	1	0	0	4	2.65976e-09
1	y010	Y010_S605_L005	1	0	0	0	0	0	0	0	0	0	0	0	0	0	0	1	0	1	2	1.32988e-09
1	y011	Y011_S606_L005	1	1	NA	0	1	0	0	0	0	0	0	1	0	0	0	0	0	0	1	6.6494e-10
1	y012	Y012_S607_L005	2	1	0	2	0	0	1	0	0	0	0	0	0	0	1	0	0	0	2	1.32988e-09
1	y013	Y013_S608_L005	2	0	1	1	1	0	0	0	0	0	0	0	0	0	1	1	0	0	2	1.32988e-09
1	y014	Y014_S609_L005	2	0	1	0	2	0	0	0	0	0	0	1	0	0	0	1	0	0	2	1.32988e-09
1	y015	Y015_S610_L005	6	1	1	0	6	0	0	0	1	0	0	2	0	0	0	3	0	0	6	3.98964e-09
1	y016	Y016_S611_L005	2	0	1	1	1	0	0	0	0	0	0	0	0	0	1	1	0	0	2	1.32988e-09
1	y017	Y017_S612_L005	3	1	1	0	3	0	0	0	0	0	0	1	0	0	0	2	0	0	3	1.99482e-09
1	y018	Y018_S613_L005	4	0	3	1	3	0	0	0	0	0	0	1	0	0	1	2	0	0	4	2.65976e-09
1	y019	Y019_S614_L005	1	0	0	0	1	0	0	0	0	0	0	1	0	0	0	0	0	0	1	6.6494e-10
1	y020	Y020_S615_L005	4	0	3	1	3	0	0	0	0	0	0	1	0	0	1	2	0	0	4	2.65976e-09
1	y021	Y021_S616_L005	1	0	1	0	1	0	0	0	0	0	0	1	0	0	0	0	0	0	1	6.6494e-10
1	y022	Y022_S617_L005	1	0	0	0	1	0	0	0	0	0	0	1	0	0	0	0	0	0	1	6.6494e-10
1	y023	Y023_S618_L005	1	0	0	0	1	0	0	0	0	0	0	1	0	0	0	0	0	0	1	6.6494e-10
1	y024	Y024_S619_L005	4	1	2	1	3	0	0	0	0	0	0	1	0	0	1	2	0	0	4	2.65976e-09
1	y025	Y025_S620_L005	1	0	0	1	0	0	0	0	0	0	0	0	0	0	1	0	0	0	1	6.6494e-10
1	y026	Y026_S621_L005	1	0	0	0	1	0	0	0	0	0	0	1	0	0	0	0	0	0	1	6.6494e-10
1	y027	Y027_S622_L005	1	0	0	0	0	0	0	0	0	0	0	0	0	0	0	1	0	0	1	6.6494e-10
1	y028	Y028_S623_L005	3	0	3	0	3	0	0	0	0	0	0	1	0	0	0	2	0	0	3	1.99482e-09
1	y029	Y029_S624_L005	2	0	0	0	0	1	0	0	0	0	0	0	0	0	0	1	0	0	2	1.32988e-09
1	y030	Y030_S625_L005	2	0	2	0	2	0	0	0	0	0	0	1	0	0	0	1	0	0	2	1.32988e-09
1	y031	Y031_S626_L005	0	0	0	0	0	0	0	0	0	0	0	0	0	0	0	0	0	0	0	0
1	y032	Y032_S627_L005	1	0	1	0	1	0	0	0	0	0	0	1	0	0	0	0	0	0	1	6.6494e-10
1	y033	Y033_S628_L005	4	1	1	0	4	0	0	0	0	0	0	4	0	0	0	0	0	0	4	2.65976e-09
1	y034	Y034_S629_L005	0	0	0	0	0	0	0	0	0	0	0	0	0	0	0	0	0	0	0	0
1	y035	Y035_S630_L005	1	0	1	0	1	0	0	0	0	0	0	1	0	0	0	0	0	0	1	6.6494e-10
1	y036	Y036_S631_L005	2	0	0	0	0	0	0	0	0	0	0	0	0	0	0	2	0	0	2	1.32988e-09
1	y037	Y037_S632_L005	5	1	1	0	5	0	0	0	0	0	0	3	0	0	0	2	0	0	5	3.3247e-09
1	y038	Y038_S633_L005	4	0	1	0	4	0	0	0	0	0	0	3	0	0	0	1	0	0	4	2.65976e-09
1	y039	Y039_S634_L005	7	2	3	0	7	0	0	0	0	0	0	1	0	0	0	5	1	0	7	4.65458e-09
1	y040	Y040_S635_L005	3	0	2	1	2	0	0	0	1	0	0	1	0	0	1	0	0	0	3	1.99482e-09
1	y041	Y041_S636_L005	1	0	0	0	0	0	0	0	0	0	0	0	0	0	0	1	0	0	1	6.6494e-10
1	y042	Y042_S637_L005	2	0	2	0	2	0	0	0	0	0	0	1	0	0	0	1	0	0	2	1.32988e-09
1	y043	Y043_S638_L005	5	1	1	1	4	0	0	0	0	0	0	3	0	1	0	1	0	0	5	3.3247e-09
1	y044	Y044_S639_L005	4	0	3	2	2	0	0	0	0	0	0	2	0	2	0	0	0	0	4	2.65976e-09
1	y045	Y045_S640_L005	2	0	0	1	1	0	0	0	0	0	0	1	0	0	1	0	0	0	2	1.32988e-09
1	y046	Y046_S641_L005	2	1	1	0	2	0	0	0	0	0	0	2	0	0	0	0	0	0	2	1.32988e-09
1	y047	Y047_S642_L005	0	0	0	0	0	0	0	0	0	0	0	0	0	0	0	0	0	0	0	0
1	y048	Y048_S643_L005	0	0	0	0	0	0	0	0	0	0	0	0	0	0	0	0	0	0	0	0
1	y049	Y049_S644_L005	2	0	1	0	2	0	0	0	0	0	0	1	0	0	0	1	0	0	2	1.32988e-09
1	y050	Y050_S645_L005	3	0	0	0	3	0	0	0	0	0	1	0	0	0	0	2	0	0	3	1.99482e-09
1	y051	Y051_S646_L005	3	0	0	0	3	0	0	0	0	0	0	1	0	0	0	2	0	0	3	1.99482e-09
1	y052	Y052_S647_L005	3	1	0	0	3	0	0	0	0	0	0	1	0	0	0	2	0	0	3	1.99482e-09
1	y053	Y053_S648_L005	1	1	NA	1	0	0	1	0	0	0	0	0	0	0	0	0	0	0	1	6.6494e-10
1	y054	Y054_S649_L005	1	0	0	0	0	0	0	0	0	0	0	0	0	0	0	1	0	0	1	6.6494e-10
1	y055	Y055_S650_L005	4	0	1	0	4	0	0	0	0	0	0	4	0	0	0	0	0	0	4	2.65976e-09
1	y056	Y056_S651_L005	6	1	0	1	5	0	0	0	0	0	0	2	0	0	1	3	0	0	6	3.98964e-09
1	y057	Y057_S652_L005	5	0	3	1	4	0	0	0	0	0	0	2	0	1	0	2	0	0	5	3.3247e-09
1	y058	Y058_S653_L005	1	0	0	0	0	0	0	0	0	0	0	0	0	0	0	1	0	0	1	6.6494e-10
1	y059	Y059_S654_L005	0	0	0	0	0	0	0	0	0	0	0	0	0	0	0	0	0	0	0	0
1	y060	Y060_S655_L005	1	0	0	0	0	0	0	0	0	0	0	0	0	0	0	1	0	0	1	6.6494e-10
1	y061	Y061_S656_L005	2	1	1	0	2	0	0	0	0	0	0	1	0	0	0	1	0	0	2	1.32988e-09
1	y062	Y062_S657_L005	1	0	1	0	1	0	0	0	0	0	0	1	0	0	0	0	0	0	1	6.6494e-10
1	y063	Y063_S658_L005	2	0	0	0	2	0	0	0	0	0	0	2	0	0	0	0	0	1	3	1.99482e-09
1	y064	Y069_S659_L005	0	0	0	0	0	0	0	0	0	0	0	0	0	0	0	0	0	0	0	0
1	y065	Y065_S660_L005	2	1	0	0	2	0	0	0	0	0	0	1	0	0	0	1	0	0	2	1.32988e-09
1	y066	Y066_S661_L005	1	0	0	0	0	0	0	0	0	0	0	0	0	1	0	0	0	0	1	6.6494e-10
1	y067	Y067_S662_L005	2	0	0	0	2	0	0	0	0	0	0	2	0	0	0	0	0	0	2	1.32988e-09
1	y068	Y068_S663_L005	3	1	1	0	3	0	0	0	0	0	0	3	0	0	0	0	0	0	3	1.99482e-09
1	y069	Y069_S664_L005	2	0	1	0	2	0	0	0	0	0	0	2	0	0	0	0	0	0	2	1.32988e-09
1	y070	Y070_S665_L005	2	0	0	1	1	0	0	0	0	1	0	0	0	0	0	1	0	0	2	1.32988e-09
1	y071	Y071_S666_L005	1	1	NA	1	0	0	0	0	0	1	0	0	0	0	0	0	0	0	1	6.6494e-10
1	y072	Y072_S667_L005	6	1	1	1	5	0	0	0	0	0	0	3	0	0	1	2	0	0	6	3.98964e-09
1	y073	Y073_S668_L005	2	0	0	0	2	0	0	0	0	0	0	2	0	0	0	0	0	0	2	1.32988e-09
1	y074	Y074_S669_L005	3	0	0	1	2	0	0	0	0	1	0	2	0	0	0	0	0	0	3	1.99482e-09
1	y075	Y075_S670_L005	0	0	0	0	0	0	0	0	0	0	0	0	0	0	0	0	0	0	0	0
1	y076	Y076_S671_L005	5	1	0	0	5	0	0	0	0	0	0	3	0	0	0	2	0	0	5	3.3247e-09
1	y077	Y077_S672_L005	2	0	0	0	2	0	0	0	0	0	0	2	0	0	0	0	0	0	2	1.32988e-09
1	y078	Y078_S673_L005	2	1	0	0	2	0	0	0	0	0	0	1	0	0	0	1	0	0	2	1.32988e-09
1	y079	Y079_S674_L005	1	1	NA	0	1	0	0	0	0	0	0	0	0	0	0	1	0	0	1	6.6494e-10
1	y080	Y080_S675_L005	1	0	0	0	0	0	0	0	0	0	0	0	0	0	0	1	0	0	1	6.6494e-10
1	y081	Y081_S676_L005	3	0	1	1	2	0	0	0	0	0	0	1	0	0	1	1	0	0	3	1.99482e-09
1	y082	Y082_S677_L005	1	0	0	0	1	0	0	0	0	0	0	1	0	0	0	0	0	0	1	6.6494e-10
1	y083	Y083_S678_L005	2	1	0	0	0	0	0	0	0	0	0	0	0	0	0	2	0	0	2	1.32988e-09
1	y084	Y084_S679_L005	2	0	0	0	0	0	0	0	0	0	0	0	0	0	0	2	0	0	2	1.32988e-09
1	y085	Y085_S680_L005	2	0	0	0	0	0	0	0	0	0	0	0	0	0	0	2	0	0	2	1.32988e-09
1	y086	Y086_S681_L005	5	2	2	0	5	0	0	0	0	0	0	3	0	0	0	2	0	0	5	3.3247e-09
1	y087	Y087_S682_L005	1	0	0	0	0	0	0	0	0	0	0	0	0	0	0	1	0	0	1	6.6494e-10
1	y088	Y088_S683_L005	0	0	0	0	0	0	0	0	0	0	0	0	0	0	0	0	0	0	0	0
1	y089	Y089_S684_L005	3	0	1	0	3	0	0	0	0	0	0	3	0	0	0	0	0	0	3	1.99482e-09
1	y090	Y090_S685_L005	3	1	0	0	3	0	0	0	0	0	0	1	0	0	0	2	0	0	3	1.99482e-09
1	y091	Y091_S686_L005	3	0	2	1	2	0	0	0	0	1	0	2	0	0	0	0	0	0	3	1.99482e-09
1	y092	Y092_S687_L005	1	0	0	0	1	0	0	0	0	0	0	1	0	0	0	0	0	0	1	6.6494e-10
1	y093	Y093_S688_L005	2	1	0	1	1	0	0	0	0	1	0	0	0	0	0	1	0	0	2	1.32988e-09
1	y094	Y094_S689_L005	5	1	1	0	5	0	0	0	1	0	0	4	0	0	0	0	0	0	5	3.3247e-09
1	y095	Y095_S690_L005	2	0	0	0	2	0	0	0	0	0	0	2	0	0	0	0	0	0	2	1.32988e-09
1	y096	Y096_S691_L005	1	0	0	0	1	0	0	0	0	0	0	1	0	0	0	0	0	0	1	6.6494e-10
1	y097	Y097_S692_L005	1	0	1	0	1	0	0	0	0	0	0	1	0	0	0	0	0	0	1	6.6494e-10
1	y098	Y098_S693_L005	4	0	0	1	3	0	0	0	0	0	0	0	0	0	1	3	0	0	4	2.65976e-09
1	y099	Y099_S694_L005	1	0	1	0	1	0	0	0	0	0	0	1	0	0	0	0	0	0	1	6.6494e-10
1	y100	Y100_S695_L005	4	0	0	1	3	0	0	0	0	0	0	3	0	0	1	0	0	0	4	2.65976e-09
1	y101	Y101_S696_L005	3	2	0	0	3	0	0	0	0	0	0	1	0	0	0	2	0	0	3	1.99482e-09
1	y102	Y102_S697_L005	2	1	1	0	2	0	0	0	0	0	0	1	0	0	0	1	0	0	2	1.32988e-09
1	y103	Y103_S698_L005	1	0	1	0	1	0	0	0	0	0	0	1	0	0	0	0	0	0	1	6.6494e-10
1	y104	Y104_S699_L005	1	0	1	0	1	0	0	0	0	0	0	1	0	0	0	0	0	0	1	6.6494e-10
1	y105	Y105_S700_L005	1	1	NA	0	1	0	0	0	0	0	0	1	0	0	0	0	0	0	1	6.6494e-10
1	y106	Y106_S701_L005	2	0	1	0	2	0	0	0	0	0	0	1	1	0	0	0	0	0	2	1.32988e-09
1	y107	Y107_S702_L005	1	0	1	0	1	0	0	0	0	0	0	1	0	0	0	0	0	0	1	6.6494e-10
1	y108	Y108_S703_L005	3	1	1	1	2	0	0	0	0	0	0	1	1	0	1	0	0	0	3	1.99482e-09
1	y109	Y109_S704_L005	2	1	1	0	2	0	0	0	0	0	0	1	0	0	0	1	0	0	2	1.32988e-09
1	y110	Y110_S705_L005	0	0	0	0	0	0	0	0	0	0	0	0	0	0	0	0	0	0	0	0
1	y111	Y111_S706_L005	1	0	1	0	1	0	0	0	0	0	0	1	0	0	0	0	0	0	1	6.6494e-10
1	y112	Y112_S707_L005	0	0	0	0	0	0	0	0	0	0	0	0	0	0	0	0	0	1	1	6.6494e-10
1	y113	Y113_S708_L005	4	0	2	0	4	0	0	0	0	0	0	3	0	0	0	1	0	0	4	2.65976e-09
1	y114	Y114_S709_L005	3	0	1	0	3	0	0	0	0	0	0	2	0	0	0	1	0	0	3	1.99482e-09
1	y115	Y115_S710_L005	2	2	NA	0	2	0	0	0	0	0	0	0	0	0	0	2	0	0	2	1.32988e-09
1	y116	Y116_S711_L005	0	0	0	0	0	0	0	0	0	0	0	0	0	0	0	0	0	0	0	0
1	y117	Y117_S712_L005	2	0	0	1	1	0	0	0	0	1	0	0	0	0	0	1	0	0	2	1.32988e-09
1	y118	Y118_S713_L005	4	0	2	0	4	0	0	0	0	0	0	3	0	0	0	0	1	1	5	3.3247e-09
1	y119	Y119_S714_L005	1	0	0	0	1	0	0	0	0	0	0	1	0	0	0	0	0	0	1	6.6494e-10
1	y120	Y120_S715_L005	1	0	0	1	0	0	0	0	0	0	0	0	0	0	1	0	0	0	1	6.6494e-10
1	y121	Y121_S716_L005	0	0	0	0	0	0	0	0	0	0	0	0	0	0	0	0	0	0	0	0
1	y122	Y122_S717_L005	1	0	0	0	0	0	0	0	0	0	0	0	0	0	0	0	1	0	1	6.6494e-10
1	y123	Y123_S718_L005	3	0	2	0	3	0	0	0	0	0	0	2	0	0	0	1	0	0	3	1.99482e-09
1	y124	Y124_S719_L005	2	1	0	1	1	0	0	0	0	0	0	1	0	0	1	0	0	0	2	1.32988e-09
1	y125	Y125_S720_L005	2	0	2	0	2	0	0	0	0	0	0	1	0	0	0	1	0	0	2	1.32988e-09
1	y126	Y126_S721_L005	1	1	NA	0	1	0	0	0	0	0	0	0	0	0	0	1	0	0	1	6.6494e-10
1	y127	Y127_S722_L005	2	0	0	0	2	0	0	0	0	0	0	1	0	0	0	1	0	0	2	1.32988e-09
1	y128	Y128_S723_L005	5	0	0	0	5	0	0	0	0	0	0	1	0	0	0	4	0	0	5	3.3247e-09
1	y129	Y129_S724_L005	2	0	0	0	0	0	0	0	0	0	0	0	0	0	0	2	0	0	2	1.32988e-09
1	y130	Y130_S725_L005	1	0	0	0	0	0	0	0	0	0	0	0	0	0	0	1	0	0	1	6.6494e-10
1	y131	Y131_S726_L005	2	0	1	0	2	0	0	0	0	0	0	2	0	0	0	0	0	0	2	1.32988e-09
1	y132	Y132_S727_L005	4	1	2	2	2	0	0	0	0	1	0	1	0	1	0	1	0	0	4	2.65976e-09
1	y133	Y133_S728_L005	1	0	0	0	1	0	0	0	0	0	0	1	0	0	0	0	0	0	1	6.6494e-10
1	y134	Y134_S729_L005	4	0	0	0	4	0	0	0	0	0	0	2	0	0	0	2	0	0	4	2.65976e-09
1	y135	Y135_S730_L005	3	1	1	0	3	0	0	0	0	0	0	2	0	0	0	1	0	0	3	1.99482e-09
1	y136	Y136_S731_L005	1	0	1	0	1	0	0	0	0	0	0	1	0	0	0	0	0	0	1	6.6494e-10
1	y137	Y137_S732_L005	3	0	0	0	3	0	0	0	0	0	0	2	0	0	0	1	0	0	3	1.99482e-09
1	y138	Y138_S733_L005	2	2	0	0	2	0	0	0	0	0	0	2	0	0	0	0	0	0	2	1.32988e-09
1	y139	Y139_S734_L005	1	0	0	0	0	0	0	0	0	0	0	0	0	0	0	1	0	0	1	6.6494e-10
1	y140	Y140_S735_L005	3	1	0	0	3	1	0	1	0	0	0	0	0	0	0	1	0	0	3	1.99482e-09
1	y141	Y141_S736_L005	3	0	1	0	3	0	0	0	0	0	0	3	0	0	0	0	0	0	3	1.99482e-09
1	y142	Y142_S737_L005	1	0	0	0	0	0	0	0	0	0	0	0	0	1	0	0	0	0	1	6.6494e-10
1	y143	Y143_S738_L005	1	0	0	0	0	0	0	0	0	0	0	0	0	0	0	1	0	0	1	6.6494e-10
1	y144	Y144_S739_L005	2	0	1	0	2	0	0	0	0	0	0	1	0	0	0	1	0	0	2	1.32988e-09
1	y145	Y145_S740_L005	2	1	1	1	1	0	0	0	0	1	0	0	0	0	0	1	0	0	2	1.32988e-09
1	y146	Y146_S741_L005	3	0	1	0	3	0	0	0	0	0	0	2	0	0	0	1	0	0	3	1.99482e-09
1	y147	Y147_S742_L005	0	0	0	0	0	0	0	0	0	0	0	0	0	0	0	0	0	0	0	0
1	y148	Y148_S743_L005	1	0	0	0	0	0	0	0	0	0	0	0	0	0	0	1	0	0	1	6.6494e-10
1	y149	Y149_S744_L005	3	0	1	0	3	0	0	0	0	0	0	1	0	0	0	2	0	0	3	1.99482e-09
1	y150	Y150_S745_L005	2	0	0	0	2	0	0	0	0	0	0	2	0	0	0	0	0	1	3	1.99482e-09
1	y151	Y151_S746_L006	2	0	0	0	0	0	0	0	0	0	0	0	0	0	0	2	0	0	2	1.32988e-09
1	y152	Y152_S747_L006	3	1	0	1	2	0	0	0	0	0	0	2	0	0	1	0	0	0	3	1.99482e-09
1	y153	Y153_S748_L006	5	0	0	0	5	0	0	0	0	0	0	2	0	0	0	3	0	0	5	3.3247e-09
1	y154	Y154_S749_L006	1	0	1	0	1	0	0	0	0	0	0	1	0	0	0	0	0	0	1	6.6494e-10
1	y155	Y155_S750_L006	1	0	0	0	1	0	0	0	0	0	0	1	0	0	0	0	0	0	1	6.6494e-10
1	y156	Y156_S751_L006	2	0	0	0	0	0	0	0	0	0	0	0	0	0	0	2	0	0	2	1.32988e-09
1	y157	Y157_S752_L006	2	0	0	0	0	0	0	0	0	0	0	0	0	0	0	2	0	0	2	1.32988e-09
1	y158	Y158_S753_L006	0	0	0	0	0	0	0	0	0	0	0	0	0	0	0	0	0	0	0	0
1	y159	Y159_S754_L006	1	0	0	0	0	0	0	0	0	0	0	0	0	0	0	1	0	0	1	6.6494e-10
1	y160	Y160_S755_L006	1	0	0	0	0	0	0	0	0	0	0	0	0	0	0	1	0	0	1	6.6494e-10
1	y161	Y161_S756_L006	1	0	1	0	1	0	0	0	0	0	0	1	0	0	0	0	0	1	2	1.32988e-09
1	y162	Y162_S757_L006	4	1	0	0	0	0	0	0	0	0	0	0	0	1	0	3	0	0	4	2.65976e-09
1	y163	Y163_S758_L006	1	0	1	0	1	0	0	0	0	0	0	1	0	0	0	0	0	0	1	6.6494e-10
1	y164	Y164_S759_L006	2	0	0	0	2	0	0	0	0	0	0	2	0	0	0	0	0	0	2	1.32988e-09
1	y165	Y165_S760_L006	3	0	1	1	2	0	0	0	0	0	0	2	0	0	1	0	0	0	3	1.99482e-09
1	y166	Y166_S761_L006	2	2	NA	0	2	0	0	0	0	0	0	1	0	0	0	1	0	0	2	1.32988e-09
1	y167	Y167_S762_L006	5	0	1	0	5	0	0	0	0	0	0	3	0	0	0	2	0	0	5	3.3247e-09
1	y168	Y168_S763_L006	3	0	2	1	2	0	1	0	0	0	0	0	0	0	0	2	0	0	3	1.99482e-09
1	y169	Y169_S764_L006	3	1	0	0	3	0	0	0	0	0	0	1	0	0	0	2	0	0	3	1.99482e-09
1	y170	Y170_S765_L006	1	1	NA	0	1	0	0	0	0	0	0	0	0	0	0	1	0	0	1	6.6494e-10
1	y171	Y171_S766_L006	1	0	0	0	0	0	0	0	0	0	0	0	0	1	0	0	0	0	1	6.6494e-10
1	y172	Y172_S767_L006	2	0	0	0	0	0	0	0	0	0	0	0	0	0	0	2	0	2	4	2.65976e-09
1	y173	Y173_S768_L006	4	1	1	0	4	0	0	0	0	0	0	4	0	0	0	0	0	0	4	2.65976e-09
1	y174	Y174_S769_L006	2	0	0	2	0	0	0	0	0	0	0	0	0	0	2	0	0	0	2	1.32988e-09
1	y175	Y175_S770_L006	2	1	1	1	1	0	0	0	0	1	0	1	0	0	0	0	0	0	2	1.32988e-09
1	y176	Y176_S771_L006	2	0	1	0	2	0	0	0	0	0	0	1	0	0	0	1	0	0	2	1.32988e-09
1	y177	Y177_S772_L006	2	0	2	0	2	0	0	0	0	0	0	1	0	0	0	1	0	0	2	1.32988e-09
1	y178	Y178_S773_L006	5	0	1	1	4	0	0	0	0	0	0	1	0	0	1	3	0	0	5	3.3247e-09
1	y179	Y179_S774_L006	3	0	1	0	3	0	0	0	0	0	0	2	0	0	0	1	0	0	3	1.99482e-09
1	y180	Y180_S775_L006	2	1	0	0	2	0	0	0	0	0	0	2	0	0	0	0	0	0	2	1.32988e-09
1	y181	Y181_S776_L006	3	1	0	0	3	0	0	0	0	0	0	2	0	0	0	1	0	1	4	2.65976e-09
1	y182	Y182_S777_L006	2	0	0	0	2	0	0	0	0	0	0	1	0	0	0	1	0	0	2	1.32988e-09
1	y183	Y183_S778_L006	4	0	2	0	4	0	0	0	1	0	0	2	0	0	0	1	0	0	4	2.65976e-09
1	y184	Y184_S779_L006	3	0	0	1	2	0	0	0	0	0	0	1	0	0	1	1	0	0	3	1.99482e-09
1	y185	Y185_S780_L006	0	0	0	0	0	0	0	0	0	0	0	0	0	0	0	0	0	0	0	0
1	y186	Y186_S781_L006	5	2	1	1	4	0	0	0	0	0	0	1	0	0	1	3	0	0	5	3.3247e-09
1	y187	Y187_S782_L006	1	0	1	1	0	0	0	0	0	0	0	0	0	0	1	0	0	0	1	6.6494e-10
1	y188	Y188_S783_L006	1	0	0	0	0	0	0	0	0	0	0	0	0	0	0	1	0	0	1	6.6494e-10
1	y189	Y189_S784_L006	0	0	0	0	0	0	0	0	0	0	0	0	0	0	0	0	0	0	0	0
1	y190	Y190_S785_L006	3	1	0	0	3	0	0	0	0	0	0	2	0	0	0	1	0	0	3	1.99482e-09
1	y191	Y191_S786_L006	1	0	0	0	0	0	0	0	0	0	0	0	0	0	0	1	0	0	1	6.6494e-10
1	y192	Y192_S787_L006	2	0	0	0	2	0	0	0	0	0	0	1	0	0	0	1	0	0	2	1.32988e-09
1	y193	Y193_S788_L006	2	0	0	0	0	0	0	0	0	0	0	0	0	1	0	1	0	0	2	1.32988e-09
1	y194	Y194_S789_L006	1	0	0	0	1	0	0	0	0	0	0	1	0	0	0	0	0	0	1	6.6494e-10
1	y195	Y195_S790_L006	0	0	0	0	0	0	0	0	0	0	0	0	0	0	0	0	0	0	0	0
1	y196	Y196_S791_L006	3	0	0	0	0	0	0	0	0	0	0	0	0	0	0	3	0	0	3	1.99482e-09
1	y197	Y197_S792_L006	2	0	0	0	2	0	0	0	0	0	0	1	0	0	0	1	0	0	2	1.32988e-09
1	y198	Y198_S793_L006	1	0	0	0	1	0	0	0	0	0	0	1	0	0	0	0	0	0	1	6.6494e-10
1	y199	Y199_S794_L006	2	0	0	1	1	0	0	0	0	0	0	1	0	0	1	0	0	0	2	1.32988e-09
1	y200	Y200_S795_L006	1	0	0	0	1	0	0	0	0	0	0	1	0	0	0	0	0	0	1	6.6494e-10
1	y201	Y201_S796_L006	1	0	0	0	0	0	0	0	0	0	0	0	0	0	0	1	0	0	1	6.6494e-10
1	y202	Y202_S797_L006	1	0	0	0	0	0	0	0	0	0	0	0	0	0	0	1	0	0	1	6.6494e-10
1	y203	Y203_S798_L006	1	0	0	0	1	0	0	0	0	0	0	1	0	0	0	0	0	0	1	6.6494e-10
1	y204	Y204_S799_L006	0	0	0	0	0	0	0	0	0	0	0	0	0	0	0	0	0	0	0	0
1	y205	Y205_S800_L006	0	0	0	0	0	0	0	0	0	0	0	0	0	0	0	0	0	0	0	0
1	y206	Y206_S801_L006	1	0	1	0	1	0	0	0	0	0	0	1	0	0	0	0	0	0	1	6.6494e-10
1	y207	Y207_S802_L006	5	0	2	0	5	0	0	0	0	0	0	2	0	0	0	3	0	0	5	3.3247e-09
1	y208	Y208_S803_L006	5	1	2	0	5	0	0	0	0	0	0	2	0	0	0	3	0	0	5	3.3247e-09
1	y209	Y209_S804_L006	1	0	0	0	0	0	0	0	0	0	0	0	0	0	0	1	0	0	1	6.6494e-10
1	y210	Y210_S805_L006	7	1	0	0	7	0	0	0	0	0	0	3	0	0	0	4	0	0	7	4.65458e-09
1	y211	Y211_S806_L006	2	0	1	0	2	0	0	0	0	0	0	2	0	0	0	0	0	0	2	1.32988e-09
1	y212	Y212_S807_L006	2	1	0	0	0	0	0	0	0	0	0	0	0	0	0	2	0	0	2	1.32988e-09
1	y213	Y213_S808_L006	5	0	2	0	5	0	0	0	0	0	0	1	0	0	0	3	1	0	5	3.3247e-09
1	y214	Y214_S809_L006	1	1	NA	0	1	0	0	0	0	0	0	0	0	0	0	1	0	0	1	6.6494e-10
1	y215	Y215_S810_L006	2	0	0	0	2	0	0	0	1	0	0	0	0	0	0	1	0	0	2	1.32988e-09
1	y216	Y216_S811_L006	0	0	0	0	0	0	0	0	0	0	0	0	0	0	0	0	0	0	0	0
1	y217	Y217_S812_L006	2	0	0	0	2	0	0	0	0	0	0	1	0	0	0	1	0	0	2	1.32988e-09
1	y218	Y218_S813_L006	1	0	0	0	0	0	0	0	0	0	0	0	0	0	0	1	0	0	1	6.6494e-10
1	y219	Y219_S814_L006	2	1	0	0	0	0	0	0	0	0	0	0	0	0	0	2	0	0	2	1.32988e-09
1	y220	Y220_S815_L006	3	1	1	1	2	0	0	0	0	0	0	1	0	0	1	1	0	0	3	1.99482e-09
1	y221	Y221_S816_L006	NA	NA	NA	NA	NA	NA	NA	NA	NA	NA	NA	NA	NA	NA	NA	NA	NA	NA	0	0
1	y222	Y222_S817_L006	5	0	2	1	4	0	0	0	0	0	0	0	0	0	1	4	0	0	5	3.3247e-09
1	y223	Y223_S818_L006	2	1	0	0	2	0	0	0	0	0	0	1	0	0	0	1	0	0	2	1.32988e-09
1	y224	Y224_S819_L006	3	0	1	0	3	0	0	0	0	0	0	2	0	0	0	1	0	0	3	1.99482e-09
1	y225	Y225_S820_L006	4	0	1	0	4	0	0	0	0	0	0	3	0	0	0	1	0	0	4	2.65976e-09
1	y226	Y226_S821_L006	0	0	0	0	0	0	0	0	0	0	0	0	0	0	0	0	0	0	0	0
1	y227	Y227_S822_L006	3	1	1	0	3	0	0	0	0	0	0	2	0	0	0	1	0	0	3	1.99482e-09
1	y228	Y228_S823_L006	0	0	0	0	0	0	0	0	0	0	0	0	0	0	0	0	0	0	0	0
1	y229	Y229_S824_L006	0	0	0	0	0	0	0	0	0	0	0	0	0	0	0	0	0	0	0	0
1	y230	Y230_S825_L006	5	2	0	0	5	0	0	0	0	0	0	2	0	0	0	3	0	0	5	3.3247e-09
1	y231	Y231_S826_L006	4	0	1	0	4	0	0	0	0	0	0	2	0	0	0	2	0	0	4	2.65976e-09
1	y232	Y232_S827_L006	2	0	0	0	2	0	0	0	0	0	0	2	0	0	0	0	0	0	2	1.32988e-09
1	y233	Y233_S828_L006	3	1	2	0	3	0	0	0	0	0	0	1	0	0	0	2	0	0	3	1.99482e-09
1	y234	Y234_S829_L006	1	0	0	0	1	0	0	0	0	0	0	1	0	0	0	0	0	0	1	6.6494e-10
1	y235	Y235_S830_L006	1	0	0	0	1	0	0	0	0	0	0	1	0	0	0	0	0	0	1	6.6494e-10
1	y236	Y236_S831_L006	3	1	1	0	3	0	0	0	0	0	0	1	0	0	0	2	0	0	3	1.99482e-09
1	y237	Y237_S832_L006	2	1	1	1	1	0	0	0	0	1	0	0	0	0	0	1	0	0	2	1.32988e-09
1	y238	Y238_S833_L006	3	0	0	0	3	0	0	0	0	0	0	3	0	0	0	0	0	0	3	1.99482e-09
1	y239	Y239_S834_L006	3	3	NA	0	3	0	0	0	0	0	0	1	0	0	0	2	0	0	3	1.99482e-09
1	y240	Y240_S835_L006	0	0	0	0	0	0	0	0	0	0	0	0	0	0	0	0	0	0	0	0
1	y241	Y241_S836_L006	0	0	0	0	0	0	0	0	0	0	0	0	0	0	0	0	0	0	0	0
1	y242	Y242_S837_L006	3	0	1	0	3	0	0	0	0	0	0	1	0	0	0	2	0	0	3	1.99482e-09
1	y243	Y243_S838_L006	5	1	2	0	5	0	0	0	0	0	0	3	0	0	0	2	0	0	5	3.3247e-09
1	y244	Y244_S839_L006	3	1	1	0	3	0	0	0	0	0	0	2	0	0	0	1	0	0	3	1.99482e-09
1	y245	Y245_S840_L006	4	1	0	0	4	0	0	0	0	0	0	2	0	0	0	2	0	0	4	2.65976e-09
1	y246	Y246_S841_L006	6	1	1	0	6	0	0	1	0	0	0	4	0	0	0	1	0	0	6	3.98964e-09
1	y247	Y247_S842_L006	3	1	1	2	1	0	1	0	0	0	0	0	0	1	0	1	0	0	3	1.99482e-09
1	y248	Y248_S843_L006	2	1	0	0	2	0	0	0	0	0	0	2	0	0	0	0	0	0	2	1.32988e-09
1	y249	Y249_S844_L006	0	0	0	0	0	0	0	0	0	0	0	0	0	0	0	0	0	0	0	0
1	y250	Y250_S845_L006	2	0	0	0	0	0	0	0	0	0	0	0	0	0	0	2	0	0	2	1.32988e-09
1	y251	Y251_S846_L006	3	0	1	1	2	0	1	0	0	0	0	2	0	0	0	0	0	0	3	1.99482e-09
1	y252	Y252_S847_L006	1	0	0	1	0	0	0	0	0	0	0	0	0	0	1	0	0	0	1	6.6494e-10
1	y253	Y253_S848_L006	3	0	1	0	3	0	0	0	0	0	0	1	0	0	0	2	0	0	3	1.99482e-09
1	y254	Y254_S849_L006	3	0	0	1	2	0	0	0	0	0	0	2	0	0	1	0	0	0	3	1.99482e-09
1	y255	Y255_S850_L006	1	0	0	0	1	0	0	0	0	0	0	1	0	0	0	0	0	0	1	6.6494e-10
1	y256	Y256_S851_L006	1	0	0	0	1	0	0	0	0	0	0	1	0	0	0	0	0	0	1	6.6494e-10
1	y257	Y257_S852_L006	2	0	0	0	0	0	0	0	0	0	0	0	0	1	0	1	0	0	2	1.32988e-09
1	y258	Y258_S853_L006	2	0	1	1	1	0	0	0	0	0	0	0	0	0	1	1	0	0	2	1.32988e-09
1	y259	Y259_S854_L006	4	0	1	0	4	0	0	0	0	0	0	2	0	0	0	2	0	0	4	2.65976e-09
1	y260	Y260_S855_L006	4	1	0	0	4	0	0	0	0	0	0	3	0	0	0	1	0	0	4	2.65976e-09
1	y261	Y261_S856_L006	2	0	1	1	1	0	0	0	0	0	0	0	0	0	1	1	0	0	2	1.32988e-09
1	y262	Y262_S857_L006	3	1	1	1	2	0	0	0	0	0	0	0	0	0	1	2	0	0	3	1.99482e-09
1	y263	Y263_S858_L006	3	1	1	0	3	0	0	0	0	0	0	1	0	0	0	2	0	0	3	1.99482e-09
1	y264	Y264_S859_L006	2	1	1	2	0	0	1	0	0	1	0	0	0	0	0	0	0	0	2	1.32988e-09
1	y265	Y265_S860_L006	6	1	3	1	5	0	0	0	0	0	0	5	0	0	1	0	0	0	6	3.98964e-09
1	y266	Y266_S861_L006	1	1	NA	0	1	0	0	0	0	0	0	1	0	0	0	0	0	0	1	6.6494e-10
1	y267	Y267_S862_L006	0	0	0	0	0	0	0	0	0	0	0	0	0	0	0	0	0	0	0	0
1	y268	Y268_S863_L006	1	0	0	0	0	0	0	0	0	0	0	0	0	0	0	1	0	0	1	6.6494e-10
1	y269	Y269_S864_L006	2	0	2	0	2	0	0	0	0	0	0	1	0	0	0	1	0	0	2	1.32988e-09
1	y270	Y270_S865_L006	2	0	1	0	2	0	0	0	0	0	0	1	0	0	0	1	0	0	2	1.32988e-09
1	y271	Y271_S866_L006	3	0	0	1	2	0	0	0	0	0	0	1	0	1	0	1	0	0	3	1.99482e-09
1	y272	Y272_S867_L006	2	0	0	1	1	0	0	0	0	0	0	1	0	0	1	0	0	0	2	1.32988e-09
1	y273	Y273_S868_L006	4	1	1	1	3	0	0	0	0	0	0	2	0	1	0	1	0	0	4	2.65976e-09
1	y274	Y274_S869_L006	2	0	2	0	2	0	0	0	0	0	0	1	0	0	0	1	0	0	2	1.32988e-09
1	y275	Y275_S870_L006	1	0	0	0	0	0	0	0	0	0	0	0	0	0	0	1	0	0	1	6.6494e-10
1	y276	Y276_S871_L006	0	0	0	0	0	0	0	0	0	0	0	0	0	0	0	0	0	0	0	0
1	y277	Y277_S872_L006	4	0	0	0	4	0	0	0	0	0	0	2	0	0	0	2	0	0	4	2.65976e-09
1	y278	Y278_S873_L006	4	0	1	1	3	0	0	0	0	0	0	2	0	1	0	1	0	0	4	2.65976e-09
1	y279	Y279_S874_L006	1	0	1	0	1	0	0	0	0	0	0	1	0	0	0	0	0	0	1	6.6494e-10
1	y280	Y280_S875_L006	4	0	2	0	4	1	0	0	0	0	0	2	0	0	0	1	0	0	4	2.65976e-09
1	y281	Y281_S876_L006	4	0	1	0	4	0	0	0	0	0	0	2	0	0	0	2	0	0	4	2.65976e-09
1	y282	Y282_S877_L006	5	0	1	0	5	0	0	0	0	0	0	1	0	0	0	4	0	0	5	3.3247e-09
1	y283	Y283_S878_L006	0	0	0	0	0	0	0	0	0	0	0	0	0	0	0	0	0	0	0	0
1	y284	Y284_S879_L006	2	1	1	0	2	0	0	0	0	0	0	0	1	0	0	1	0	0	2	1.32988e-09
1	y285	Y285_S880_L006	1	0	0	0	0	0	0	0	0	0	0	0	0	0	0	1	0	0	1	6.6494e-10
1	y286	Y286_S881_L006	1	0	0	0	1	0	0	0	0	0	0	1	0	0	0	0	0	0	1	6.6494e-10
1	y287	Y287_S882_L006	2	1	0	0	0	0	0	0	0	0	0	0	0	0	0	2	0	0	2	1.32988e-09
1	y288	Y288_S883_L006	5	1	1	0	5	0	0	0	0	0	0	3	0	0	0	2	0	0	5	3.3247e-09
1	y289	Y289_S884_L006	4	1	1	0	4	0	0	0	0	0	0	1	0	0	0	3	0	0	4	2.65976e-09
1	y290	Y290_S885_L006	3	0	1	1	2	0	0	0	0	0	0	1	0	0	1	1	0	0	3	1.99482e-09
1	y291	Y291_S886_L006	3	0	0	0	3	0	0	0	0	0	0	2	0	0	0	1	0	0	3	1.99482e-09
1	y292	Y292_S887_L006	1	0	0	0	1	0	0	0	0	0	0	1	0	0	0	0	0	0	1	6.6494e-10
1	y293	Y293_S888_L006	4	0	1	1	3	0	0	0	0	0	0	2	0	1	0	1	0	0	4	2.65976e-09
1	y294	Y294_S889_L006	4	2	0	1	3	0	1	0	0	0	0	3	0	0	0	0	0	0	4	2.65976e-09
1	y295	Y295_S890_L006	2	0	1	1	1	0	0	0	0	0	0	1	0	0	1	0	0	0	2	1.32988e-09
1	y296	Y296_S891_L006	4	1	1	0	4	0	0	0	0	0	0	2	0	0	0	2	0	0	4	2.65976e-09
1	y297	Y297_S892_L006	3	0	1	0	3	0	0	0	0	0	0	2	0	0	0	1	0	0	3	1.99482e-09
1	y298	Y298_S893_L006	3	0	1	0	3	0	0	0	0	0	0	1	0	0	0	2	0	0	3	1.99482e-09
1	y299	Y299_S894_L006	2	0	0	0	2	0	0	0	0	0	0	2	0	0	0	0	0	0	2	1.32988e-09
1	y300	Y300_S196	0	0	0	0	0	0	0	0	0	0	0	0	0	0	0	0	0	0	0	0
2	y301	Ys2_01_S475_L002	1	0	0	0	1	0	0	0	0	0	0	0	0	0	0	1	0	0	1	1.59586e-09	2.25057e-09	1.59586e-09	1.86242e-09	2.10878e-10	1.41026	1.36197
2	y302	Ys2_02_S476_L002	1	0	0	0	1	0	0	0	0	0	0	0	0	0	0	1	0	0	1	1.59586e-09
2	y303	Ys2_03_S477_L002	4	0	1	1	3	0	1	0	0	0	0	0	0	0	0	3	0	0	4	6.38343e-09
2	y304	Ys2_04_S478_L002	1	1	NA	0	1	0	0	0	0	0	0	0	0	0	0	1	0	0	1	1.59586e-09
2	y305	Ys2_05_S479_L002	3	0	1	0	3	0	0	0	0	0	0	1	0	0	0	2	0	0	3	4.78757e-09
2	y306	Ys2_06_S480_L002	1	0	0	0	1	0	0	0	0	0	0	1	0	0	0	0	0	0	1	1.59586e-09
2	y307	Ys2_07_S481_L002	1	0	0	0	1	0	0	0	0	0	0	1	0	0	0	0	0	0	1	1.59586e-09
2	y308	Ys2_08_S482_L003	0	NA	NA	NA	NA	NA	NA	NA	NA	NA	NA	NA	NA	NA	NA	NA	NA	0	0	0
2	y309	Ys2_09_S483_L003	0	NA	NA	NA	NA	NA	NA	NA	NA	NA	NA	NA	NA	NA	NA	NA	NA	0	0	0
2	y310	Ys2_10_S484_L003	0	NA	NA	NA	NA	NA	NA	NA	NA	NA	NA	NA	NA	NA	NA	NA	NA	0	0	0
2	y311	Ys2_11_S485_L003	0	NA	NA	NA	NA	NA	NA	NA	NA	NA	NA	NA	NA	NA	NA	NA	NA	0	0	0
2	y312	Ys2_12_S486_L003	0	NA	NA	NA	NA	NA	NA	NA	NA	NA	NA	NA	NA	NA	NA	NA	NA	0	0	0
2	y313	Ys2_13_S487_L003	1	0	0	0	1	0	0	0	0	0	0	0	0	0	0	1	0	0	1	1.59586e-09
2	y314	Ys2_14_S488_L003	3	0	0	0	3	0	0	0	0	0	0	3	0	0	0	0	0	0	3	4.78757e-09
2	y315	Ys2_15_S489_L003	1	0	0	0	1	0	0	0	0	0	0	0	0	0	0	1	0	0	1	1.59586e-09
2	y316	Ys2_16_S490_L003	2	0	0	0	2	1	0	0	0	0	0	0	0	0	0	1	0	0	2	3.19171e-09
2	y317	Ys2_17_S491_L003	0	NA	NA	NA	NA	NA	NA	NA	NA	NA	NA	NA	NA	NA	NA	NA	NA	0	0	0
2	y318	Ys2_18_S492_L003	4	1	0	0	4	0	0	0	0	0	0	0	0	0	0	4	0	0	4	6.38343e-09
2	y319	Ys2_19_S493_L003	1	0	0	0	1	0	0	0	0	0	0	0	0	0	0	1	0	0	1	1.59586e-09
2	y320	Ys2_20_S494_L003	3	0	0	0	3	0	0	0	0	0	0	0	0	0	0	3	0	0	3	4.78757e-09
2	y321	Ys2_21_S495_L003	1	0	0	0	1	0	0	0	0	0	0	0	0	0	0	1	0	0	1	1.59586e-09
2	y323	Ys2_23_S497_L003	0	NA	NA	NA	NA	NA	NA	NA	NA	NA	NA	NA	NA	NA	NA	NA	NA	0	0	0
2	y324	Ys2_24_S498_L003	1	0	0	0	1	0	0	0	0	0	0	0	0	0	0	1	0	0	1	1.59586e-09
2	y325	Ys2_25_S499_L003	2	0	0	0	2	0	0	0	0	0	0	1	0	0	0	1	0	0	2	3.19171e-09
2	y326	Ys2_26_S500_L003	0	NA	NA	NA	NA	NA	NA	NA	NA	NA	NA	NA	NA	NA	NA	NA	NA	0	0	0
2	y327	Ys2_27_S501_L003	0	NA	NA	NA	NA	NA	NA	NA	NA	NA	NA	NA	NA	NA	NA	NA	NA	0	0	0
2	y328	Ys2_28_S502_L003	2	0	0	0	2	0	0	0	0	0	0	0	0	0	0	2	0	0	2	3.19171e-09
2	y329	Ys2_29_S503_L003	1	0	0	0	1	0	0	0	0	0	0	1	0	0	0	0	0	0	1	1.59586e-09
2	y330	Ys2_30_S504_L003	2	0	0	0	2	0	0	0	0	0	0	1	0	0	0	1	0	0	2	3.19171e-09
2	y331	Ys2_31_S505_L003	3	0	1	0	3	0	0	0	0	0	0	1	0	0	0	2	0	0	3	4.78757e-09
2	y332	Ys2_32_S506_L003	1	0	0	0	1	0	0	0	0	0	0	0	0	0	0	1	0	0	1	1.59586e-09
2	y333	Ys2_33_S507_L003	2	2	NA	0	2	0	0	0	0	1	0	0	0	0	0	1	0	0	2	3.19171e-09
2	y334	Ys2_34_S508_L003	1	0	0	0	1	0	0	0	0	0	0	0	0	0	0	1	0	0	1	1.59586e-09
2	y335	Ys2_35_S509_L003	1	1	NA	0	1	0	0	0	0	0	0	1	0	0	0	0	0	0	1	1.59586e-09
2	y336	Ys2_36_S510_L003	3	1	2	0	3	0	0	0	0	0	0	1	0	0	0	2	0	0	3	4.78757e-09
2	y337	Ys2_37_S511_L003	2	0	1	0	2	0	0	0	0	0	0	2	0	0	0	0	0	0	2	3.19171e-09
2	y338	Ys2_38_S512_L003	2	0	1	0	2	0	0	0	0	0	0	2	0	0	0	0	0	1	3	4.78757e-09
2	y339	Ys2_39_S513_L003	1	0	0	0	1	0	0	0	0	0	0	0	0	0	0	1	0	0	1	1.59586e-09
2	y340	Ys2_40_S514_L003	1	0	1	0	1	0	0	0	0	0	0	1	0	0	0	0	0	0	1	1.59586e-09
2	y341	Ys2_41_S515_L003	0	NA	NA	NA	NA	NA	NA	NA	NA	NA	NA	NA	NA	NA	NA	NA	NA	0	0	0
2	y342	Ys2_42_S516_L003	1	0	0	0	1	0	0	0	0	0	0	0	0	0	0	1	0	0	1	1.59586e-09
2	y343	Ys2_43_S517_L003	2	0	1	0	2	0	0	0	0	0	0	1	0	0	0	1	0	0	2	3.19171e-09
2	y344	Ys2_44_S518_L003	2	0	2	0	2	0	0	0	0	0	0	0	0	0	0	1	1	0	2	3.19171e-09
2	y346	Ys2_46_S520_L003	2	0	0	0	2	0	0	0	0	0	0	2	0	0	0	0	0	0	2	3.19171e-09
2	y347	Ys2_47_S521_L003	0	NA	NA	NA	NA	NA	NA	NA	NA	NA	NA	NA	NA	NA	NA	NA	NA	0	0	0
2	y348	Ys2_48_S522_L003	0	NA	NA	NA	NA	NA	NA	NA	NA	NA	NA	NA	NA	NA	NA	NA	NA	0	0	0
2	y349	Ys2_49_S523_L003	2	1	0	0	2	0	0	0	0	0	0	1	0	0	0	1	0	0	2	3.19171e-09
2	y350	Ys2_50_S524_L003	3	1	1	0	3	0	0	0	0	0	0	2	0	0	0	1	0	0	3	4.78757e-09
2	y351	Ys2_51_S525_L003	2	0	1	0	2	0	0	0	0	0	0	1	0	0	0	1	0	0	2	3.19171e-09
2	y352	Ys2_52_S526_L003	0	NA	NA	NA	NA	NA	NA	NA	NA	NA	NA	NA	NA	NA	NA	NA	NA	0	0	0
2	y353	Ys2_53_S527_L003	0	NA	NA	NA	NA	NA	NA	NA	NA	NA	NA	NA	NA	NA	NA	NA	NA	0	0	0
2	y354	Ys2_54_S528_L003	1	0	1	0	1	0	0	0	0	0	0	1	0	0	0	0	0	0	1	1.59586e-09
2	y355	Ys2_55_S529_L003	4	0	0	0	4	0	0	0	0	0	0	2	0	0	0	2	0	0	4	6.38343e-09
2	y356	Ys2_56_S530_L003	2	0	1	0	2	0	0	0	0	0	0	1	0	0	0	1	0	0	2	3.19171e-09
2	y357	Ys2_57_S531_L003	1	0	1	0	1	0	0	0	0	0	0	1	0	0	0	0	0	0	1	1.59586e-09
2	y358	Ys2_58_S532_L003	1	0	1	0	1	0	0	0	0	0	0	1	0	0	0	0	0	0	1	1.59586e-09
2	y359	Ys2_59_S533_L003	5	0	0	0	5	0	0	0	0	0	0	2	0	0	0	3	0	0	5	7.97928e-09
2	y360	Ys2_60_S534_L003	1	0	0	0	1	0	0	0	0	0	0	0	0	0	0	1	0	0	1	1.59586e-09
2	y361	Ys2_61_S535_L003	0	NA	NA	NA	NA	NA	NA	NA	NA	NA	NA	NA	NA	NA	NA	NA	NA	0	0	0
2	y362	Ys2_62_S536_L003	1	0	0	0	1	0	0	0	0	0	0	1	0	0	0	0	0	0	1	1.59586e-09
2	y363	Ys2_63_S537_L003	0	NA	NA	NA	NA	NA	NA	NA	NA	NA	NA	NA	NA	NA	NA	NA	NA	0	0	0
2	y364	Ys2_64_S538_L003	0	NA	NA	NA	NA	NA	NA	NA	NA	NA	NA	NA	NA	NA	NA	NA	NA	0	0	0
2	y365	Ys2_65_S539_L003	0	NA	NA	NA	NA	NA	NA	NA	NA	NA	NA	NA	NA	NA	NA	NA	NA	0	0	0
2	y366	Ys2_66_S540_L003	2	1	0	0	2	0	0	0	0	0	0	2	0	0	0	0	0	0	2	3.19171e-09
2	y367	Ys2_67_S541_L003	2	0	2	0	2	0	0	0	0	0	0	1	0	0	0	1	0	0	2	3.19171e-09
2	y368	Ys2_68_S542_L003	1	0	0	0	1	0	0	0	0	0	0	0	0	0	0	1	0	0	1	1.59586e-09
2	y369	Ys2_69_S543_L003	1	0	1	0	1	0	0	0	0	0	0	1	0	0	0	0	0	0	1	1.59586e-09
2	y370	Ys2_70_S544_L003	2	0	1	0	2	0	0	0	0	0	0	1	0	0	0	1	0	0	2	3.19171e-09
2	y371	Ys2_71_S545_L003	1	0	0	0	1	0	0	0	0	0	0	1	0	0	0	0	0	0	1	1.59586e-09
2	y372	Ys2_72_S546_L003	0	NA	NA	NA	NA	NA	NA	NA	NA	NA	NA	NA	NA	NA	NA	NA	NA	1	1	1.59586e-09
2	y373	Ys2_73_S547_L003	2	0	1	0	2	0	0	0	0	0	0	2	0	0	0	0	0	0	2	3.19171e-09
2	y374	Ys2_74_S548_L003	0	NA	NA	NA	NA	NA	NA	NA	NA	NA	NA	NA	NA	NA	NA	NA	NA	0	0	0
2	y375	Ys2_75_S549_L003	3	0	2	1	2	0	0	0	0	0	0	1	0	1	0	1	0	0	3	4.78757e-09
2	y376	Ys2_76_S550_L003	2	0	0	0	2	0	0	0	0	0	0	0	0	0	0	2	0	0	2	3.19171e-09
2	y377	Ys2_77_S551_L003	3	1	2	0	3	0	0	0	0	0	0	2	0	0	0	1	0	0	3	4.78757e-09
2	y378	Ys2_78_S552_L003	2	0	2	0	2	0	0	0	0	0	0	1	0	0	0	1	0	0	2	3.19171e-09
2	y379	Ys2_79_S553_L003	2	0	2	0	2	0	0	0	0	0	0	1	0	0	0	1	0	0	2	3.19171e-09
2	y380	Ys2_80_S554_L003	2	0	0	0	2	0	0	0	0	0	0	0	0	0	0	2	0	0	2	3.19171e-09
3	y381	Ts2_1_S52	2	1	1	0	2	0	0	0	0	0	0	1	0	0	0	1	0	0	2	1.59586e-08	1.73463e-09	0	3.72862e-09	5.49755e-10	0.217391	0.218357
3	y382	Ts2_3_S54	0	NA	NA	NA	NA	NA	NA	NA	NA	NA	NA	NA	NA	NA	NA	NA	NA	0	0	0
3	y383	Ts2_2_S53	0	NA	NA	NA	NA	NA	NA	NA	NA	NA	NA	NA	NA	NA	NA	NA	NA	0	0	0
3	y384	Ts2_4_S55	0	NA	NA	NA	NA	NA	NA	NA	NA	NA	NA	NA	NA	NA	NA	NA	NA	0	0	0
3	y385	Ts2_5_S56	0	NA	NA	NA	NA	NA	NA	NA	NA	NA	NA	NA	NA	NA	NA	NA	NA	0	0	0
3	y386	Ts2_6_S57	1	0	0	0	1	0	0	0	0	0	0	1	0	0	0	0	0	0	1	7.97928e-09
3	y387	Ts2_7_S58	1	0	0	0	1	0	0	0	0	0	0	0	0	0	0	1	0	0	1	7.97928e-09
3	y388	Ts2_8_S59	1	0	0	0	1	0	0	0	0	0	0	1	0	0	0	0	0	0	1	7.97928e-09
3	y389	Ts2_9_S60	0	NA	NA	NA	NA	NA	NA	NA	NA	NA	NA	NA	NA	NA	NA	NA	NA	0	0	0
3	y390	Ts2_12_S63	0	NA	NA	NA	NA	NA	NA	NA	NA	NA	NA	NA	NA	NA	NA	NA	NA	0	0	0
3	y391	Ts2_13_S64	0	NA	NA	NA	NA	NA	NA	NA	NA	NA	NA	NA	NA	NA	NA	NA	NA	0	0	0
3	y392	Ts2_14_S65	0	NA	NA	NA	NA	NA	NA	NA	NA	NA	NA	NA	NA	NA	NA	NA	NA	0	0	0
3	y393	Ts2_15_S66	0	NA	NA	NA	NA	NA	NA	NA	NA	NA	NA	NA	NA	NA	NA	NA	NA	0	0	0
3	y394	Ts2_16_S67	0	NA	NA	NA	NA	NA	NA	NA	NA	NA	NA	NA	NA	NA	NA	NA	NA	0	0	0
3	y395	Ts2_17_S68	0	NA	NA	NA	NA	NA	NA	NA	NA	NA	NA	NA	NA	NA	NA	NA	NA	0	0	0
3	y396	Ts2_18_S69	1	0	0	0	1	0	0	0	0	0	0	1	0	0	0	0	0	0	1	7.97928e-09
3	y397	Ts2_19_S70	0	NA	NA	NA	NA	NA	NA	NA	NA	NA	NA	NA	NA	NA	NA	NA	NA	0	0	0
3	y398	Ts2_20_S71	0	NA	NA	NA	NA	NA	NA	NA	NA	NA	NA	NA	NA	NA	NA	NA	NA	0	0	0
3	y399	Ts2_21_S72	0	NA	NA	NA	NA	NA	NA	NA	NA	NA	NA	NA	NA	NA	NA	NA	NA	0	0	0
3	y400	Ts2_22_S73	0	NA	NA	NA	NA	NA	NA	NA	NA	NA	NA	NA	NA	NA	NA	NA	NA	0	0	0
3	y401	Ts2_23_S74	0	NA	NA	NA	NA	NA	NA	NA	NA	NA	NA	NA	NA	NA	NA	NA	NA	0	0	0
3	y402	Ts2_24_S75	0	NA	NA	NA	NA	NA	NA	NA	NA	NA	NA	NA	NA	NA	NA	NA	NA	0	0	0
3	y403	Ts2_25_S76	1	0	0	0	1	0	0	0	0	0	0	1	0	0	0	0	0	0	1	7.97928e-09
3	y404	Ts2_26_S77	0	NA	NA	NA	NA	NA	NA	NA	NA	NA	NA	NA	NA	NA	NA	NA	NA	0	0	0
3	y405	Ts2_27_S78	0	NA	NA	NA	NA	NA	NA	NA	NA	NA	NA	NA	NA	NA	NA	NA	NA	0	0	0
3	y406	Ts2_28_S79	0	NA	NA	NA	NA	NA	NA	NA	NA	NA	NA	NA	NA	NA	NA	NA	NA	0	0	0
3	y407	Ts2_29_S80	0	NA	NA	NA	NA	NA	NA	NA	NA	NA	NA	NA	NA	NA	NA	NA	NA	0	0	0
3	y408	Ts2_30_S81	0	NA	NA	NA	NA	NA	NA	NA	NA	NA	NA	NA	NA	NA	NA	NA	NA	0	0	0
3	y409	Ts2_31_S82	1	0	1	0	1	0	0	0	0	0	0	1	0	0	0	0	0	0	1	7.97928e-09
3	y410	Ts2_33_S84	0	NA	NA	NA	NA	NA	NA	NA	NA	NA	NA	NA	NA	NA	NA	NA	NA	0	0	0
3	y411	Ts2_34_S85	0	NA	NA	NA	NA	NA	NA	NA	NA	NA	NA	NA	NA	NA	NA	NA	NA	0	0	0
3	y412	Ts2_35_S86	1	0	1	0	1	0	0	0	0	0	0	1	0	0	0	0	0	0	1	7.97928e-09
3	y413	Ts2_36_S87	1	0	0	0	1	0	0	0	0	0	0	1	0	0	0	0	0	0	1	7.97928e-09
3	y414	Ts2_37_S88	0	NA	NA	NA	NA	NA	NA	NA	NA	NA	NA	NA	NA	NA	NA	NA	NA	0	0	0
3	y415	Ts2_38_S89	0	NA	NA	NA	NA	NA	NA	NA	NA	NA	NA	NA	NA	NA	NA	NA	NA	0	0	0
3	y416	Ts2_39_S90	0	NA	NA	NA	NA	NA	NA	NA	NA	NA	NA	NA	NA	NA	NA	NA	NA	0	0	0
3	y417	Ts2_40_S91	0	NA	NA	NA	NA	NA	NA	NA	NA	NA	NA	NA	NA	NA	NA	NA	NA	0	0	0
3	y418	Ts2_41_S92	0	NA	NA	NA	NA	NA	NA	NA	NA	NA	NA	NA	NA	NA	NA	NA	NA	0	0	0
3	y419	Ts2_42_S93	0	NA	NA	NA	NA	NA	NA	NA	NA	NA	NA	NA	NA	NA	NA	NA	NA	0	0	0
3	y420	Ts2_43_S94	0	NA	NA	NA	NA	NA	NA	NA	NA	NA	NA	NA	NA	NA	NA	NA	NA	0	0	0
3	y421	Ts2_44_S95	0	NA	NA	NA	NA	NA	NA	NA	NA	NA	NA	NA	NA	NA	NA	NA	NA	0	0	0
3	y422	Ts2_46_S97	0	NA	NA	NA	NA	NA	NA	NA	NA	NA	NA	NA	NA	NA	NA	NA	NA	0	0	0
3	y423	Ts2_47_S98	0	NA	NA	NA	NA	NA	NA	NA	NA	NA	NA	NA	NA	NA	NA	NA	NA	0	0	0
3	y424	Ts2_48_S99	0	NA	NA	NA	NA	NA	NA	NA	NA	NA	NA	NA	NA	NA	NA	NA	NA	0	0	0
3	y425	Ts2_49_S100	0	NA	NA	NA	NA	NA	NA	NA	NA	NA	NA	NA	NA	NA	NA	NA	NA	0	0	0
3	y426	Ts2_50_S101	0	NA	NA	NA	NA	NA	NA	NA	NA	NA	NA	NA	NA	NA	NA	NA	NA	0	0	0

## Sheet: mutT
block	lineage_no	seq_sample_name	bps	noncoding	syn	transi	transv	a_t	a_g	a_c	t_a	t_c	t_g	c_a	c_g	c_t	g_a	g_t	g_c	indels	total_mutations	mut_rate	mean_mut_rate	median_mut_rate	sd_mut_rate	se_mut_rate	mean_mut_nos	var_mut_nos
1	t001	T1_S97	1	0	1	0	1	0	0	0	0	0	1	0	0	0	0	0	0	0	1	7.8342e-09	2.2725e-08	1.95855e-08	1.65288e-08	1.00221e-09	2.90074	4.45136
1	t002	T2_S109	1	0	0	0	1	0	0	1	0	0	0	0	0	0	0	0	0	0	1	7.8342e-09
1	t003	T3_S121	3	0	1	0	3	0	0	2	0	0	1	0	0	0	0	0	0	0	3	2.35026e-08
1	t004	T4_S133	4	0	0	0	4	0	0	1	0	0	3	0	0	0	0	0	0	0	4	3.13368e-08
1	t005	T5_S145	1	0	0	0	1	0	0	1	0	0	0	0	0	0	0	0	0	0	1	7.8342e-09
1	t006	T6_S157	1	0	0	0	1	0	0	0	0	0	1	0	0	0	0	0	0	0	1	7.8342e-09
1	t007	T7_S169	1	0	0	0	1	0	0	0	0	0	1	0	0	0	0	0	0	0	1	7.8342e-09
1	t008	T8_S181	2	0	1	0	2	0	0	1	0	0	1	0	0	0	0	0	0	0	2	1.56684e-08
1	t009	T9_S98	1	0	0	0	1	0	0	1	0	0	0	0	0	0	0	0	0	0	1	7.8342e-09
1	t010	T10_S110	1	0	0	0	1	0	0	1	0	0	0	0	0	0	0	0	0	0	1	7.8342e-09
1	t011	T11_S122	1	0	0	0	1	0	0	1	0	0	0	0	0	0	0	0	0	0	1	7.8342e-09
1	t012	T12_S134	2	1	0	0	2	0	0	2	0	0	0	0	0	0	0	0	0	0	2	1.56684e-08
1	t013	T13_S146	1	0	0	0	1	0	0	0	0	0	1	0	0	0	0	0	0	0	1	7.8342e-09
1	t014	T14_S158	3	1	1	0	3	0	0	0	0	0	3	0	0	0	0	0	0	0	3	2.35026e-08
1	t015	T15_S170	0	NA	NA	NA	NA	NA	NA	NA	NA	NA	NA	NA	NA	NA	NA	NA	NA	0	0	0
1	t016	T16_S182	4	2	1	0	4	0	0	2	0	0	2	0	0	0	0	0	0	0	4	3.13368e-08
1	t017	T17_S99	1	0	0	0	1	0	0	0	0	0	1	0	0	0	0	0	0	0	1	7.8342e-09
1	t018	T18_S111	4	0	1	0	4	0	0	3	0	0	1	0	0	0	0	0	0	0	4	3.13368e-08
1	t019	T19_S123	5	1	3	0	5	0	0	1	0	0	4	0	0	0	0	0	0	0	5	3.9171e-08
1	t020	T20_S135	8	0	2	0	8	0	0	3	0	0	5	0	0	0	0	0	0	0	8	6.26736e-08
1	t021	T21_S147	6	1	1	0	6	0	0	2	0	0	4	0	0	0	0	0	0	0	6	4.70052e-08
1	t022	T22_S159	1	0	0	0	1	0	0	0	0	0	1	0	0	0	0	0	0	0	1	7.8342e-09
1	t023	T23_S171	1	0	0	0	1	0	0	0	0	0	1	0	0	0	0	0	0	0	1	7.8342e-09
1	t024	T24_S183	1	0	1	0	1	0	0	1	0	0	0	0	0	0	0	0	0	0	1	7.8342e-09
1	t025	T25_S100	1	0	1	0	1	0	0	0	0	0	1	0	0	0	0	0	0	0	1	7.8342e-09
1	t026	T26_S112	1	0	0	0	1	0	0	0	0	0	1	0	0	0	0	0	0	0	1	7.8342e-09
1	t027	T27_S124	1	0	1	0	1	0	0	0	0	0	1	0	0	0	0	0	0	0	1	7.8342e-09
1	t028	T28_S136	1	0	0	0	1	0	0	0	0	0	1	0	0	0	0	0	0	0	1	7.8342e-09
1	t029	T29_S148	1	0	0	0	1	0	0	0	0	0	1	0	0	0	0	0	0	0	1	7.8342e-09
1	t030	T30_S160	4	0	3	0	4	0	0	2	0	0	2	0	0	0	0	0	0	0	4	3.13368e-08
1	t031	T31_S172	4	0	2	0	4	0	0	2	0	0	2	0	0	0	0	0	0	0	4	3.13368e-08
1	t032	T32_S184	4	0	1	0	4	0	0	1	0	0	3	0	0	0	0	0	0	0	4	3.13368e-08
1	t033	T33_S101	1	1	0	0	1	0	0	0	0	0	1	0	0	0	0	0	0	0	1	7.8342e-09
1	t034	T34_S113	4	1	0	0	4	0	0	2	0	0	2	0	0	0	0	0	0	0	4	3.13368e-08
1	t035	T35_S125	2	1	1	0	2	0	0	1	0	0	1	0	0	0	0	0	0	0	2	1.56684e-08
1	t036	T36_S137	1	0	0	0	1	0	0	1	0	0	0	0	0	0	0	0	0	0	1	7.8342e-09
1	t037	T37_S149	5	1	1	0	5	0	0	2	0	0	3	0	0	0	0	0	0	0	5	3.9171e-08
1	t038	T38_S161	3	1	1	0	3	0	0	2	0	0	1	0	0	0	0	0	0	0	3	2.35026e-08
1	t039	T39_S173	4	1	0	0	4	0	0	2	0	0	2	0	0	0	0	0	0	0	4	3.13368e-08
1	t040	T40_S185	4	2	0	0	4	0	0	1	0	0	3	0	0	0	0	0	0	0	4	3.13368e-08
1	t041	T41_S102	5	0	1	0	5	0	0	5	0	0	0	0	0	0	0	0	0	0	5	3.9171e-08
1	t042	T42_S114	4	1	0	0	4	0	0	4	0	0	0	0	0	0	0	0	0	0	4	3.13368e-08
1	t043	T43_S126	0	NA	NA	NA	NA	NA	NA	NA	NA	NA	NA	NA	NA	NA	NA	NA	NA	0	0	0
1	t044	T44_S138	1	0	0	0	1	0	0	1	0	0	0	0	0	0	0	0	0	0	1	7.8342e-09
1	t045	T45_S150	0	NA	NA	NA	NA	NA	NA	NA	NA	NA	NA	NA	NA	NA	NA	NA	NA	0	0	0
1	t046	T46_S162	6	0	3	0	6	0	0	3	0	0	3	0	0	0	0	0	0	0	6	4.70052e-08
1	t047	T47_S174	6	0	3	0	6	0	0	2	0	0	4	0	0	0	0	0	0	0	6	4.70052e-08
1	t048	T48_S186	2	0	1	0	2	0	0	1	0	0	1	0	0	0	0	0	0	0	2	1.56684e-08
1	t049	T49_S155	2	0	2	1	1	0	0	1	0	1	0	0	0	0	0	0	0	0	2	1.56684e-08
1	t050	T50_S156	7	4	0	0	7	0	0	2	0	0	5	0	0	0	0	0	0	0	7	5.48394e-08
1	t051	T51_S157	2	0	1	0	2	0	0	1	0	0	1	0	0	0	0	0	0	0	2	1.56684e-08
1	t052	T52_S158	5	1	0	0	5	0	0	4	0	0	1	0	0	0	0	0	0	0	5	3.9171e-08
1	t053	T53_S159	0	NA	NA	NA	NA	NA	NA	NA	NA	NA	NA	NA	NA	NA	NA	NA	NA	0	0	0
1	t054	T54_S160	3	1	1	0	3	0	0	1	0	0	2	0	0	0	0	0	0	0	3	2.35026e-08
1	t055	T55_S161	1	0	0	0	1	0	0	1	0	0	0	0	0	0	0	0	0	0	1	7.8342e-09
1	t056	T56_S162	1	1	0	0	1	0	0	0	0	0	1	0	0	0	0	0	0	0	1	7.8342e-09
1	t057	T57_S163	3	1	1	0	3	0	0	1	0	0	2	0	0	0	0	0	0	0	3	2.35026e-08
1	t058	T58_S164	1	0	1	0	1	0	0	0	0	0	1	0	0	0	0	0	0	0	1	7.8342e-09
1	t059	T59_S165	2	0	1	0	2	0	0	1	0	0	1	0	0	0	0	0	0	0	2	1.56684e-08
1	t060	T60_S166	1	0	0	0	1	0	0	1	0	0	0	0	0	0	0	0	0	0	1	7.8342e-09
1	t061	T61_S167	1	0	1	0	1	0	0	0	0	0	1	0	0	0	0	0	0	0	1	7.8342e-09
1	t062	T62_S168	4	0	2	0	4	0	0	0	0	0	4	0	0	0	0	0	0	0	4	3.13368e-08
1	t063	T63_S169	1	0	0	0	1	0	0	0	0	0	1	0	0	0	0	0	0	0	1	7.8342e-09
1	t064	T64_S170	4	0	1	0	4	0	0	3	0	0	1	0	0	0	0	0	0	0	4	3.13368e-08
1	t065	T65_S171	1	0	0	0	1	0	0	0	0	0	1	0	0	0	0	0	0	0	1	7.8342e-09
1	t066	T66_S172	7	0	2	0	7	0	0	4	0	0	3	0	0	0	0	0	0	0	7	5.48394e-08
1	t067	T67_S173	5	1	0	0	5	0	0	3	0	0	2	0	0	0	0	0	0	0	5	3.9171e-08
1	t068	T68_S174	1	1	NA	0	1	0	0	1	0	0	0	0	0	0	0	0	0	0	1	7.8342e-09
1	t069	T69_S175	1	0	0	0	1	0	0	0	0	0	1	0	0	0	0	0	0	0	1	7.8342e-09
1	t070	T70_S176	1	1	NA	0	1	0	0	0	0	0	1	0	0	0	0	0	0	0	1	7.8342e-09
1	t071	T71_S177	2	0	0	0	2	0	0	1	0	0	1	0	0	0	0	0	0	0	2	1.56684e-08
1	t072	T72_S178	1	0	0	0	1	0	0	0	0	0	1	0	0	0	0	0	0	0	1	7.8342e-09
1	t073	T73_S179	5	1	0	0	5	0	0	4	0	0	1	0	0	0	0	0	0	0	5	3.9171e-08
1	t074	T74_S180	6	3	0	0	6	0	0	1	0	0	5	0	0	0	0	0	0	0	6	4.70052e-08
1	t075	T75_S181	2	0	0	0	2	0	0	0	1	0	1	0	0	0	0	0	0	0	2	1.56684e-08
1	t076	T76_S182	1	0	0	0	1	0	0	1	0	0	0	0	0	0	0	0	0	0	1	7.8342e-09
1	t077	T77_S183	5	1	1	0	5	0	0	4	0	0	1	0	0	0	0	0	0	0	5	3.9171e-08
1	t078	T78_S184	1	0	0	0	1	0	0	0	0	0	1	0	0	0	0	0	0	0	1	7.8342e-09
1	t079	T79_S185	1	0	0	0	1	0	0	1	0	0	0	0	0	0	0	0	0	0	1	7.8342e-09
1	t080	T80_S186	5	0	1	0	5	0	0	3	1	0	1	0	0	0	0	0	0	0	5	3.9171e-08
1	t081	T81_S187	1	1	NA	0	1	0	0	1	0	0	0	0	0	0	0	0	0	0	1	7.8342e-09
1	t082	T82_S188	4	1	0	0	4	0	0	2	0	0	2	0	0	0	0	0	0	0	4	3.13368e-08
1	t083	T83_S189	5	0	2	2	3	0	0	0	0	0	2	1	0	2	0	0	0	1	6	4.70052e-08
1	t084	T84_S190	5	0	0	0	5	0	0	3	0	0	2	0	0	0	0	0	0	0	5	3.9171e-08
1	t085	T85_S191	1	0	1	0	1	0	0	0	0	0	1	0	0	0	0	0	0	0	1	7.8342e-09
1	t086	T86_S192	1	0	0	0	1	0	0	1	0	0	0	0	0	0	0	0	0	0	1	7.8342e-09
1	t087	T87_S193	1	0	1	0	1	0	0	1	0	0	0	0	0	0	0	0	0	0	1	7.8342e-09
1	t088	T88_S194	1	0	0	0	1	0	0	1	0	0	0	0	0	0	0	0	0	0	1	7.8342e-09
1	t089	T89_S195	1	0	1	0	1	0	0	0	0	0	1	0	0	0	0	0	0	0	1	7.8342e-09
1	t090	T90_S196	1	0	0	0	1	0	0	1	0	0	0	0	0	0	0	0	0	0	1	7.8342e-09
1	t091	T91_S197	4	1	1	0	4	0	0	1	0	0	3	0	0	0	0	0	0	0	4	3.13368e-08
1	t092	T92_S198	1	0	0	0	1	0	0	1	0	0	0	0	0	0	0	0	0	0	1	7.8342e-09
1	t093	T93_S199	2	0	0	0	2	0	0	1	0	0	1	0	0	0	0	0	0	0	2	1.56684e-08
1	t094	T94_S200	5	0	1	0	5	0	0	4	0	0	1	0	0	0	0	0	0	0	5	3.9171e-08
1	t095	T95_S201	2	0	1	0	2	0	0	1	0	0	1	0	0	0	0	0	0	0	2	1.56684e-08
1	t096	T96_S202	2	0	1	0	2	0	0	2	0	0	0	0	0	0	0	0	0	0	2	1.56684e-08
1	t097	T97_S203	1	0	0	0	1	0	0	1	0	0	0	0	0	0	0	0	0	0	1	7.8342e-09
1	t098	T98_S204	4	0	1	0	4	0	0	0	0	0	4	0	0	0	0	0	0	0	4	3.13368e-08
1	t099	T99_S205	1	0	0	0	1	0	0	0	0	0	1	0	0	0	0	0	0	0	1	7.8342e-09
1	t100	T100_S206	4	0	0	0	4	0	0	2	0	0	2	0	0	0	0	0	0	0	4	3.13368e-08
1	t101	T101_S207	5	0	4	0	5	0	0	3	0	0	2	0	0	0	0	0	0	0	5	3.9171e-08
1	t102	T102_S208	0	NA	NA	NA	NA	NA	NA	NA	NA	NA	NA	NA	NA	NA	NA	NA	NA	1	1	7.8342e-09
1	t103	T103_S209	4	1	2	0	4	0	0	0	0	0	4	0	0	0	0	0	0	0	4	3.13368e-08
1	t104	T104_S210	6	1	2	2	4	0	0	3	0	2	1	0	0	0	0	0	0	0	6	4.70052e-08
1	t105	T105_S211	2	0	0	0	2	0	0	1	0	0	1	0	0	0	0	0	0	0	2	1.56684e-08
1	t106	T106_S212	1	0	0	0	1	0	0	1	0	0	0	0	0	0	0	0	0	0	1	7.8342e-09
1	t107	T107_S213	1	0	1	0	1	0	0	0	0	0	1	0	0	0	0	0	0	0	1	7.8342e-09
1	t108	T108_S214	5	2	0	0	5	0	0	4	0	0	1	0	0	0	0	0	0	1	6	4.70052e-08
1	t109	T109_S215	1	0	0	0	1	0	0	0	0	0	1	0	0	0	0	0	0	0	1	7.8342e-09
1	t110	T110_S216	1	0	0	0	1	0	0	0	0	0	1	0	0	0	0	0	0	0	1	7.8342e-09
1	t111	T111_S217	4	2	1	1	3	0	0	0	0	0	3	0	0	0	1	0	0	0	4	3.13368e-08
1	t112	T112_S218	1	0	0	0	1	0	0	1	0	0	0	0	0	0	0	0	0	0	1	7.8342e-09
1	t113	T113_S219	3	0	2	0	3	0	0	0	0	0	3	0	0	0	0	0	0	0	3	2.35026e-08
1	t114	T114_S220	7	3	1	0	7	0	0	1	0	0	6	0	0	0	0	0	0	0	7	5.48394e-08
1	t115	T115_S221	2	0	0	0	2	0	0	1	0	0	1	0	0	0	0	0	0	0	2	1.56684e-08
1	t116	T116_S222	4	1	1	0	4	0	0	0	0	0	4	0	0	0	0	0	0	0	4	3.13368e-08
1	t117	T117_S223	7	1	1	2	5	0	0	2	0	2	3	0	0	0	0	0	0	0	7	5.48394e-08
1	t118	T118_S224	7	3	3	0	7	0	0	3	0	0	4	0	0	0	0	0	0	0	7	5.48394e-08
1	t119	T119_S225	3	0	0	0	3	0	0	1	0	0	2	0	0	0	0	0	0	0	3	2.35026e-08
1	t120	T120_S226	1	1	NA	0	1	0	0	0	0	0	1	0	0	0	0	0	0	0	1	7.8342e-09
1	t121	T121_S227	1	0	0	0	1	0	0	1	0	0	0	0	0	0	0	0	0	0	1	7.8342e-09
1	t122	T122_S228	8	1	3	0	8	0	0	6	0	0	2	0	0	0	0	0	0	0	8	6.26736e-08
1	t123	T123_S229	5	0	1	0	5	0	0	1	0	0	4	0	0	0	0	0	0	0	5	3.9171e-08
1	t124	T124_S230	5	2	1	0	5	0	0	1	0	0	4	0	0	0	0	0	0	0	5	3.9171e-08
1	t125	T125_S231	1	0	0	0	1	0	0	0	0	0	1	0	0	0	0	0	0	0	1	7.8342e-09
1	t126	T126_S232	3	0	0	0	3	0	0	0	0	0	3	0	0	0	0	0	0	0	3	2.35026e-08
1	t127	T127_S233	4	0	1	0	4	0	0	1	0	0	3	0	0	0	0	0	0	0	4	3.13368e-08
1	t128	T128_S234	1	0	0	0	1	0	0	1	0	0	0	0	0	0	0	0	0	1	2	1.56684e-08
1	t129	T129_S353_L002	1	0	0	0	1	0	0	1	0	0	0	0	0	0	0	0	0	0	1	7.8342e-09
1	t130	T130_S354_L002	4	1	0	0	4	0	0	2	0	0	2	0	0	0	0	0	0	0	4	3.13368e-08
1	t131	T131_S355_L002	1	0	0	0	1	0	0	1	0	0	0	0	0	0	0	0	0	0	1	7.8342e-09
1	t132	T132_S356_L002	3	0	2	0	3	0	0	0	0	0	3	0	0	0	0	0	0	0	3	2.35026e-08
1	t133	T133_S357_L002	2	1	0	0	2	0	0	1	0	0	1	0	0	0	0	0	0	0	2	1.56684e-08
1	t134	T134_S358_L002	6	1	2	0	6	0	0	3	1	0	2	0	0	0	0	0	0	0	6	4.70052e-08
1	t135	T135_S359_L002	5	0	1	0	5	0	0	3	0	0	2	0	0	0	0	0	0	0	5	3.9171e-08
1	t136	T136_S360_L002	3	0	1	0	3	0	0	2	0	0	1	0	0	0	0	0	0	0	3	2.35026e-08
1	t137	T137_S361_L002	5	3	1	0	5	0	0	2	0	0	3	0	0	0	0	0	0	0	5	3.9171e-08
1	t138	T138_S362_L002	5	0	2	0	5	0	0	2	0	0	3	0	0	0	0	0	0	0	5	3.9171e-08
1	t139	T139_S363_L002	1	0	1	1	0	0	0	0	0	1	0	0	0	0	0	0	0	0	1	7.8342e-09
1	t140	T140_S364_L002	5	0	3	0	5	0	0	2	0	0	3	0	0	0	0	0	0	0	5	3.9171e-08
1	t141	T141_S365_L002	1	0	1	0	1	0	0	0	0	0	1	0	0	0	0	0	0	0	1	7.8342e-09
1	t142	T142_S366_L002	1	0	0	0	1	0	0	0	0	0	1	0	0	0	0	0	0	0	1	7.8342e-09
1	t143	T143_S367_L002	1	0	0	0	1	0	0	1	0	0	0	0	0	0	0	0	0	0	1	7.8342e-09
1	t144	T144_S368_L002	6	2	0	0	6	0	0	5	0	0	1	0	0	0	0	0	0	0	6	4.70052e-08
1	t145	T145_S369_L002	1	0	0	0	1	0	0	0	0	0	1	0	0	0	0	0	0	0	1	7.8342e-09
1	t146	T146_S370_L002	1	0	0	0	1	0	0	0	0	0	1	0	0	0	0	0	0	0	1	7.8342e-09
1	t147	T147_S371_L002	4	0	1	0	4	0	0	1	0	0	3	0	0	0	0	0	0	0	4	3.13368e-08
1	t148	T148_S372_L002	7	2	3	0	7	0	0	2	0	0	5	0	0	0	0	0	0	0	7	5.48394e-08
1	t149	T149_S373_L002	2	0	1	0	2	0	0	2	0	0	0	0	0	0	0	0	0	0	2	1.56684e-08
1	t150	T150_S374_L002	1	0	0	0	1	0	0	1	0	0	0	0	0	0	0	0	0	0	1	7.8342e-09
1	t151	T151_S375_L002	4	0	0	0	4	0	0	4	0	0	0	0	0	0	0	0	0	0	4	3.13368e-08
1	t152	T152_S376_L002	6	3	2	0	6	0	0	2	0	0	4	0	0	0	0	0	0	0	6	4.70052e-08
1	t153	T153_S377_L002	2	2	0	0	2	0	0	2	0	0	0	0	0	0	0	0	0	0	2	1.56684e-08
1	t154	T154_S378_L002	2	0	1	0	2	0	0	1	0	0	1	0	0	0	0	0	0	0	2	1.56684e-08
1	t155	T155_S379_L002	1	0	0	0	1	0	0	0	0	0	1	0	0	0	0	0	0	0	1	7.8342e-09
1	t156	T156_S380_L002	4	1	1	0	4	0	0	0	0	0	4	0	0	0	0	0	0	0	4	3.13368e-08
1	t157	T157_S381_L002	1	1	0	0	1	0	0	0	0	0	1	0	0	0	0	0	0	0	1	7.8342e-09
1	t158	T158_S382_L002	2	0	1	0	2	0	0	2	0	0	0	0	0	0	0	0	0	0	2	1.56684e-08
1	t159	T159_S383_L002	3	0	1	0	3	0	0	1	0	0	2	0	0	0	0	0	0	0	3	2.35026e-08
1	t160	T160_S384_L002	2	0	1	0	2	0	0	1	0	0	1	0	0	0	0	0	0	0	2	1.56684e-08
1	t161	T161_S385_L002	1	1	NA	0	1	0	0	0	0	0	1	0	0	0	0	0	0	0	1	7.8342e-09
1	t162	T162_S386_L002	1	0	1	0	1	0	0	1	0	0	0	0	0	0	0	0	0	0	1	7.8342e-09
1	t163	T163_S387_L002	5	0	0	0	5	0	0	3	0	0	2	0	0	0	0	0	0	0	5	3.9171e-08
1	t164	T164_S388_L002	0	NA	NA	NA	NA	NA	NA	NA	NA	NA	NA	NA	NA	NA	NA	NA	NA	0	0	0
1	t165	T165_S389_L002	1	0	0	0	1	0	0	1	0	0	0	0	0	0	0	0	0	0	1	7.8342e-09
1	t166	T166_S390_L002	1	0	0	0	1	0	0	1	0	0	0	0	0	0	0	0	0	0	1	7.8342e-09
1	t167	T167_S391_L002	2	0	1	0	2	0	0	0	0	0	2	0	0	0	0	0	0	0	2	1.56684e-08
1	t168	T168_S392_L002	4	0	3	1	3	0	0	3	0	1	0	0	0	0	0	0	0	0	4	3.13368e-08
1	t169	T169_S393_L002	4	0	3	0	4	0	0	2	0	0	2	0	0	0	0	0	0	0	4	3.13368e-08
1	t170	T170_S394_L002	5	0	1	0	5	0	0	3	0	0	2	0	0	0	0	0	0	0	5	3.9171e-08
1	t171	T171_S395_L002	4	1	0	0	4	0	0	3	0	0	1	0	0	0	0	0	0	0	4	3.13368e-08
1	t172	T172_S396_L002	6	2	0	0	6	0	0	2	0	0	4	0	0	0	0	0	0	0	6	4.70052e-08
1	t173	T173_S397_L002	1	0	0	0	1	0	0	1	0	0	0	0	0	0	0	0	0	0	1	7.8342e-09
1	t174	T174_S398_L002	1	0	0	0	1	0	0	1	0	0	0	0	0	0	0	0	0	0	1	7.8342e-09
1	t175	T175_S399_L002	1	0	0	0	1	0	0	1	0	0	0	0	0	0	0	0	0	1	2	1.56684e-08
1	t176	T176_S400_L002	4	0	0	0	4	0	0	1	0	0	3	0	0	0	0	0	0	0	4	3.13368e-08
1	t177	T177_S401_L002	1	0	1	0	1	0	0	1	0	0	0	0	0	0	0	0	0	0	1	7.8342e-09
1	t178	T178_S402_L002	3	0	3	0	3	0	0	2	0	0	1	0	0	0	0	0	0	0	3	2.35026e-08
1	t179	T179_S403_L002	1	0	0	0	1	0	0	1	0	0	0	0	0	0	0	0	0	0	1	7.8342e-09
1	t180	T180_S404_L002	1	0	1	0	1	0	0	0	0	0	1	0	0	0	0	0	0	0	1	7.8342e-09
1	t181	T181_S405_L002	4	0	1	0	4	0	0	2	0	0	2	0	0	0	0	0	0	0	4	3.13368e-08
1	t182	T182_S406_L002	2	1	1	0	2	0	0	1	0	0	1	0	0	0	0	0	0	0	2	1.56684e-08
1	t183	T183_S407_L002	3	1	1	0	3	0	0	1	0	0	2	0	0	0	0	0	0	0	3	2.35026e-08
1	t184	T184_S408_L002	6	1	1	0	6	0	0	5	0	0	1	0	0	0	0	0	0	0	6	4.70052e-08
1	t185	T185_S409_L002	1	0	1	0	1	0	0	0	0	0	1	0	0	0	0	0	0	0	1	7.8342e-09
1	t186	T186_S410_L002	5	0	2	0	5	0	0	2	0	0	3	0	0	0	0	0	0	0	5	3.9171e-08
1	t187	T187_S411_L002	1	0	0	0	1	0	0	1	0	0	0	0	0	0	0	0	0	0	1	7.8342e-09
1	t188	T188_S412_L002	4	0	1	0	4	0	0	2	0	0	2	0	0	0	0	0	0	0	4	3.13368e-08
1	t189	T189_S413_L002	1	0	1	0	1	0	0	1	0	0	0	0	0	0	0	0	0	0	1	7.8342e-09
1	t190	T190_S414_L002	5	3	2	0	5	0	0	2	0	0	3	0	0	0	0	0	0	0	5	3.9171e-08
1	t191	T191_S415_L002	4	2	0	0	4	0	0	2	0	0	2	0	0	0	0	0	0	0	4	3.13368e-08
1	t192	T192_S416_L002	1	0	1	0	1	0	0	0	0	0	1	0	0	0	0	0	0	0	1	7.8342e-09
1	t193	T193_S417_L002	1	0	0	0	1	0	0	0	0	0	1	0	0	0	0	0	0	0	1	7.8342e-09
1	t194	T194_S418_L002	4	0	2	0	4	0	0	3	0	0	1	0	0	0	0	0	0	0	4	3.13368e-08
1	t195	T195_S419_L002	1	0	1	0	1	0	0	0	0	0	1	0	0	0	0	0	0	0	1	7.8342e-09
1	t198	T198_S420_L002	1	0	0	0	1	0	0	1	0	0	0	0	0	0	0	0	0	0	1	7.8342e-09
1	t199	T199_S421_L002	5	1	1	0	5	0	0	3	0	0	2	0	0	0	0	0	0	0	5	3.9171e-08
1	t200	T200_S422_L002	5	0	1	0	5	0	0	2	0	0	3	0	0	0	0	0	0	0	5	3.9171e-08
1	t201	T201_S423_L002	3	1	1	0	3	0	0	0	0	0	3	0	0	0	0	0	0	0	3	2.35026e-08
1	t202	T202_S424_L002	2	0	0	0	2	0	0	0	0	0	2	0	0	0	0	0	0	0	2	1.56684e-08
1	t203	T203_S425_L002	1	0	1	0	1	0	0	0	0	0	1	0	0	0	0	0	0	0	1	7.8342e-09
1	t204	T204_S426_L002	1	0	0	0	1	0	0	1	0	0	0	0	0	0	0	0	0	0	1	7.8342e-09
1	t205	T205_S427_L002	3	0	1	0	3	0	0	1	0	0	1	1	0	0	0	0	0	0	3	2.35026e-08
1	t206	T206_S428_L002	4	0	1	0	4	0	0	2	0	0	2	0	0	0	0	0	0	0	4	3.13368e-08
1	t207	T207_S429_L002	1	1	0	0	1	0	0	0	0	0	1	0	0	0	0	0	0	0	1	7.8342e-09
1	t208	T208_S430_L002	5	0	0	0	5	0	0	4	0	0	1	0	0	0	0	0	0	0	5	3.9171e-08
1	t210	T210_S432_L002	1	0	0	0	1	0	0	0	0	0	1	0	0	0	0	0	0	0	1	7.8342e-09
1	t211	T211_S433_L002	1	0	0	0	1	0	0	1	0	0	0	0	0	0	0	0	0	0	1	7.8342e-09
1	t212	T212_S193_L001	1	0	0	0	1	0	0	0	0	0	1	0	0	0	0	0	0	0	1	7.8342e-09
1	t213	T213_S194_L001	4	0	1	0	4	0	0	3	0	0	1	0	0	0	0	0	0	0	4	3.13368e-08
1	t214	T214_S195_L001	3	0	0	0	3	0	0	0	0	0	3	0	0	0	0	0	0	0	3	2.35026e-08
1	t215	T215_S1	4	2	1	0	4	0	0	1	0	0	3	0	0	0	0	0	0	0	4	3.13368e-08
1	t216	T216_S2	3	0	0	0	3	0	0	0	0	0	3	0	0	0	0	0	0	0	3	2.35026e-08
1	t217	T217_S3	1	1	NA	0	1	0	0	0	0	0	1	0	0	0	0	0	0	0	1	7.8342e-09
1	t219	T219_S5	1	0	0	0	1	0	0	1	0	0	0	0	0	0	0	0	0	0	1	7.8342e-09
1	t220	T220_S6	5	1	1	0	5	0	0	3	0	0	2	0	0	0	0	0	0	0	5	3.9171e-08
1	t221	T221_S7	7	2	1	0	7	0	0	2	0	0	5	0	0	0	0	0	0	0	7	5.48394e-08
1	t222	T222_S8	4	0	1	0	4	0	0	2	0	0	2	0	0	0	0	0	0	0	4	3.13368e-08
1	t223	T223_S9	6	2	0	0	6	0	0	3	0	0	3	0	0	0	0	0	0	0	6	4.70052e-08
1	t224	T224_S10	3	1	1	0	3	0	0	1	0	0	2	0	0	0	0	0	0	0	3	2.35026e-08
1	t225	T225_S11	3	1	0	0	3	0	0	0	0	0	3	0	0	0	0	0	0	0	3	2.35026e-08
1	t226	T226_S12	5	0	1	0	5	0	0	4	0	0	1	0	0	0	0	0	0	0	5	3.9171e-08
1	t227	T227_S13	1	0	0	0	1	0	0	1	0	0	0	0	0	0	0	0	0	0	1	7.8342e-09
1	t228	T228_S14	5	0	1	0	5	0	0	4	0	0	1	0	0	0	0	0	0	0	5	3.9171e-08
1	t229	T229_S15	4	1	2	0	4	0	0	2	0	0	2	0	0	0	0	0	0	0	4	3.13368e-08
1	t230	T230_S16	4	1	1	0	4	0	0	3	0	0	1	0	0	0	0	0	0	0	4	3.13368e-08
1	t231	T231_S17	1	1	NA	0	1	0	0	1	0	0	0	0	0	0	0	0	0	0	1	7.8342e-09
1	t232	T232_S18	6	1	1	0	6	0	0	4	0	0	2	0	0	0	0	0	0	0	6	4.70052e-08
1	t233	T233_S19	6	2	3	0	6	0	0	3	0	0	3	0	0	0	0	0	0	0	6	4.70052e-08
1	t234	T233_S20	6	4	?	0	6	0	0	3	0	0	3	0	0	0	0	0	0	0	6	4.70052e-08
1	t235	T235_S21	4	1	0	0	4	0	0	1	0	0	3	0	0	0	0	0	0	0	4	3.13368e-08
1	t236	T236_S22	3	0	2	0	3	0	0	1	0	0	2	0	0	0	0	0	0	0	3	2.35026e-08
1	t237	T237_S23	6	1	2	0	6	0	0	4	0	0	2	0	0	0	0	0	0	0	6	4.70052e-08
1	t238	T238_S24	0	NA	NA	NA	NA	NA	NA	NA	NA	NA	NA	NA	NA	NA	NA	NA	NA	0	0	0
1	t241	T241_S27	2	0	0	0	2	0	0	1	0	0	1	0	0	0	0	0	0	0	2	1.56684e-08
1	t242	T242_S28	3	1	1	0	3	0	0	3	0	0	0	0	0	0	0	0	0	0	3	2.35026e-08
1	t265	T265_S439_L002	11	4	1	0	11	0	0	5	0	0	6	0	0	0	0	0	0	0	11	8.61763e-08
1	t266	T266_S440_L002	8	0	3	0	8	0	0	5	0	0	3	0	0	0	0	0	0	0	8	6.26736e-08
1	t267	T267_S441_L002	1	0	0	0	1	0	0	0	0	0	1	0	0	0	0	0	0	0	1	7.8342e-09
1	t268	T268_S442_L002	0	NA	NA	NA	NA	NA	NA	NA	NA	NA	NA	NA	NA	NA	NA	NA	NA	0	0	0
1	t269	T269_S443_L002	2	0	0	0	2	0	0	0	0	0	2	0	0	0	0	0	0	0	2	1.56684e-08
1	t270	T270_S444_L002	1	0	1	0	1	0	0	1	0	0	0	0	0	0	0	0	0	0	1	7.8342e-09
1	t271	T271_S445_L002	4	1	1	0	4	0	0	2	0	0	2	0	0	0	0	0	0	0	4	3.13368e-08
1	t272	T272_S446_L002	3	0	1	0	3	0	0	2	0	0	1	0	0	0	0	0	0	0	3	2.35026e-08
1	t273	T273_S447_L002	2	0	1	0	2	0	0	1	0	0	1	0	0	0	0	0	0	1	3	2.35026e-08
1	t274	T274_S448_L002	4	0	2	0	4	0	0	3	0	0	1	0	0	0	0	0	0	0	4	3.13368e-08
1	t275	T275_S449_L002	4	0	0	0	4	0	0	1	0	0	3	0	0	0	0	0	0	0	4	3.13368e-08
1	t276	T276_S450_L002	3	0	0	0	3	0	0	1	0	0	2	0	0	0	0	0	0	0	3	2.35026e-08
1	t277	T277_S451_L002	5	1	3	1	4	0	0	1	0	1	3	0	0	0	0	0	0	0	5	3.9171e-08
1	t278	T278_S452_L002	4	1	2	0	4	0	0	1	0	0	3	0	0	0	0	0	0	0	4	3.13368e-08
1	t279	T279_S453_L002	1	1	NA	0	1	0	0	0	0	0	1	0	0	0	0	0	0	0	1	7.8342e-09
1	t280	T280_S454_L002	9	1	4	1	8	0	0	4	0	1	4	0	0	0	0	0	0	0	9	7.05078e-08
1	t281	T281_S455_L002	12	1	4	0	12	0	0	8	0	0	4	0	0	0	0	0	0	0	12	9.40105e-08
1	t282	T282_S456_L002	3	0	0	0	3	0	0	0	0	0	3	0	0	0	0	0	0	0	3	2.35026e-08
1	t283	T283_S457_L002	4	0	2	0	4	0	0	2	0	0	2	0	0	0	0	0	0	0	4	3.13368e-08
1	t284	T284_S458_L002	1	0	0	0	1	0	0	1	0	0	0	0	0	0	0	0	0	0	1	7.8342e-09
1	t285	T285_S459_L002	1	0	1	0	1	0	0	0	0	0	1	0	0	0	0	0	0	0	1	7.8342e-09
1	t286	T286_S460_L002	0	NA	NA	NA	NA	NA	NA	NA	NA	NA	NA	NA	NA	NA	NA	NA	NA	0	0	0
1	t287	T287_S461_L002	5	2	1	0	5	0	0	3	0	0	2	0	0	0	0	0	0	0	5	3.9171e-08
1	t288	T288_S462_L002	4	1	1	0	4	0	0	2	0	0	2	0	0	0	0	0	0	0	4	3.13368e-08
1	t289	T289_S463_L002	5	0	1	0	5	0	0	2	0	0	3	0	0	0	0	0	0	0	5	3.9171e-08
1	t290	T290_S464_L002	4	0	1	0	4	0	0	2	0	0	2	0	0	0	0	0	0	0	4	3.13368e-08
1	t291	T291_S465_L002	1	1	NA	0	1	0	0	1	0	0	0	0	0	0	0	0	0	0	1	7.8342e-09
1	t292	T292_S466_L002	0	NA	NA	NA	NA	NA	NA	NA	NA	NA	NA	NA	NA	NA	NA	NA	NA	0	0	0
1	t293	T293_S467_L002	3	1	0	0	3	0	0	2	0	0	1	0	0	0	0	0	0	0	3	2.35026e-08
1	t294	T294_S468_L002	1	0	0	0	1	0	0	1	0	0	0	0	0	0	0	0	0	0	1	7.8342e-09
1	t295	T295_S469_L002	1	0	0	0	1	0	0	1	0	0	0	0	0	0	0	0	0	0	1	7.8342e-09
1	t296	T296_S470_L002	4	1	2	0	4	0	0	2	0	0	2	0	0	0	0	0	0	0	4	3.13368e-08
1	t297	T297_S471_L002	3	1	1	0	3	0	0	1	0	0	2	0	0	0	0	0	0	0	3	2.35026e-08
1	t298	T298_S472_L002	0	NA	NA	NA	NA	NA	NA	NA	NA	NA	NA	NA	NA	NA	NA	NA	NA	0	0	0
1	t299	T299_S473_L002	5	1	0	0	5	0	0	3	0	0	2	0	0	0	0	0	0	0	5	3.9171e-08
1	t300	T300_S474_L002	5	1	0	0	5	0	0	3	0	0	2	0	0	0	0	0	0	0	5	3.9171e-08
