# Supplementary material for: Mutation bias alters the distribution of fitness effects of mutations
Source: PLoS Biol. 2025 Jul 14;23(7):e3003282. doi: 10.1371/journal.pbio.3003282 (PMC12273949; doi:10.1371/journal.pbio.3003282)
Supplement: S4 Data — Data underlying Fig 2. (XLSX) [file pbio.3003282.s025.xlsx]

## Sheet: Key
fig_2_data
The bin_mids column gives the values of fitness effect (s), measured in LB, plotted on the x-axis
Each subsequent column represents the y-axis values of frequency for each mutator

## Sheet: fig_2_data
	mutS	mutL	mutH	nth-nei	WT	mutY	mutT
bin_mids	muts_lb_freq_corr_norm	mutl_lb_freq_corr_norm	muth_lb_freq_corr_norm	nth_nei_lb_freq_corr_norm	wt_lb_freq_corr_norm	muty_lb_freq_corr_norm	mutt_lb_freq_corr_norm
-0.475	0	0	0	0	0	0	0
-0.425	0	0	0	0	0.0687135	0	0
-0.375	0	0	0	0	0.0606626	0	0
-0.325	0	0	0	0	0	0	0
-0.275	0	0	0.0294309	0	0	0	0
-0.225	0.036943	0.0362742	0.291602	0	0	0	0
-0.175	0.0588393	0	0.270921	0.0332727	0.117581	0	0
-0.125	0.0671287	0.109856	0.0588741	0.0253068	0.134147	0.0684117	0
-0.075	0.273419	0.284261	0.0634757	0.163709	0.208912	0.221276	0.124918
-0.025	0.335487	0.403797	0.156608	0.391664	0.259517	0.165435	0.302594
0.025	0.19657	0.113144	0.09363	0.30664	0.0677266	0.165787	0.421165
0.075	0.0316143	0.0388025	0.0155963	0.0759789	0.0513308	0.289966	0.08594
0.125	0	0.0105888	0.0198617	0.00243928	0.0237053	0.085723	0.0636559
0.175	0	0.00327686	0	0	0.00444603	0.00340106	0.001728
0.225	0	0	0	0	0.0027377	0	0
0.275	0	0	0	0	0.000520295	0	0
0.325	0	0	0	0.000136034	0	0	0
0.375	0	0	0	0	0	0	0
