# Supplementary material for: Mutation bias alters the distribution of fitness effects of mutations
Source: PLoS Biol. 2025 Jul 14;23(7):e3003282. doi: 10.1371/journal.pbio.3003282 (PMC12273949; doi:10.1371/journal.pbio.3003282)
Supplement: S5 Data — Data underlying Fig 3. (XLSX) [file pbio.3003282.s026.xlsx]

## Sheet: Key
fig_3_data
The bin_mids column gives the values of fitness effect (s), measured in Glucose, plotted on the x-axis
Each subsequent column represents the y-axis values of frequency for each mutator

## Sheet: fig_3_data
	mutS	mutL	mutH	nth-nei	WT	mutY	mutT
bin_mids	muts_glu_freq_corr_norm	mutl_glu_freq_corr_norm	muth_glu_freq_corr_norm	nth_nei_glu_freq_corr_norm	wt_glu_freq_corr_norm	muty_glu_freq_corr_norm	mutt_glu_freq_corr_norm
-1.0375	0	0	0	0	0	0	0
-1.0125	0	0	0.0050861	0.00983103	0.0442044	0.00527435	0.00932204
-0.9875	0	0	0	0	0	0	0
-0.9625	0	0	0	0	0	0	0
-0.9375	0	0	0	0	0	0	0
-0.9125	0	0	0	0	0	0	0
-0.8875	0	0	0	0	0	0	0
-0.8625	0	0	0	0	0	0	0
-0.8375	0	0	0	0	0	0	0
-0.8125	0	0	0	0	0	0	0
-0.7875	0	0	0	0	0	0	0
-0.7625	0	0	0	0	0	0	0
-0.7375	0	0	0	0	0	0	0
-0.7125	0	0	0	0	0	0	0
-0.6875	0	0	0	0	0	0	0
-0.6625	0	0	0	0	0	0	0
-0.6375	0	0	0	0	0	0	0
-0.6125	0	0	0	0	0	0	0
-0.5875	0	0	0	0	0	0	0
-0.5625	0	0	0	0	0	0	0
-0.5375	0	0	0	0	0	0	0
-0.5125	0	0	0	0	0	0	0
-0.4875	0	0	0	0	0	0	0
-0.4625	0	0	0	0	0	0	0
-0.4375	0	0	0	0	0	0	0
-0.4125	0	0	0	0	0	0	0
-0.3875	0	0	0	0	0	0	0
-0.3625	0	0	0	0	0	0	0
-0.3375	0	0	0	0	0	0	0
-0.3125	0	0	0	0	0	0	0
-0.2875	0.0060618	0	0	0	0.01777	0	0
-0.2625	0	0	0	0	0	0	0
-0.2375	0.0341277	0	0	0	0	0	0
-0.2125	0.0122291	0	0	0	0.0121647	0	0
-0.1875	0.0393651	0.0204959	0	0	0.0157746	0	0
-0.1625	0.0647376	0.0118971	0.00301785	0.01084	0.00980371	0	0
-0.1375	0.051793	0.0075881	0	0	0.0719967	0.0149642	0
-0.1125	0.060488	0	0.00395276	0.01084	0.00646939	0.0130998	0
-0.0875	0.0448465	0.0491509	0.0875917	0.0655185	0.00736376	0.014054	0
-0.0625	0.0775278	0.0152766	0.187023	0.053181	0.0635199	0.0215053	0.00932204
-0.0375	0.056859	0.0890736	0.120961	0.0301962	0.0544387	0.0329142	0.0514618
-0.0125	0.160155	0.142799	0.0956747	0.124446	0.112217	0.110265	0.0377463
0.0125	0.149474	0.224767	0.0455084	0.327803	0.163963	0.129987	0.208669
0.0375	0.0829767	0.0513093	0.0644111	0.296647	0.179847	0.106396	0.342293
0.0625	0.050943	0.164924	0.0724255	0.070583	0.184147	0.135096	0.158243
0.0875	0.0554778	0.0468676	0.256858	0	0.0138111	0.056847	0.0890458
0.1125	0.0220847	0.0824336	0.0574887	0.000113559	0.0121647	0.0899815	0.0203511
0.1375	0.0209687	0.038372	0	0	0	0.048035	0.0147097
0.1625	0	0.0213672	0	0	0	0.146153	0
0.1875	0	0.00958806	0	0	0	0.0262875	0.0225219
0.2125	0	0.0145022	0	0	0	0.0187148	0.0188127
0.2375	0	0	0	0	0.0304705	0.00779187	0.0135559
0.2625	0	0.00958806	0	0	0	0	0
0.2875	0	0	0	0	0	0	0
0.3125	0.00985562	0	0	0	0	0.0226338	0
0.3375	0	0	0	0	0	0	0
0.3625	0	0	0	0	0	0	0
0.3875	0	0	0	0	0	0	0
0.4125	0	0	0	0	0	0	0.00394594
