# Supplementary material for: Mutation bias alters the distribution of fitness effects of mutations
Source: PLoS Biol. 2025 Jul 14;23(7):e3003282. doi: 10.1371/journal.pbio.3003282 (PMC12273949; doi:10.1371/journal.pbio.3003282)
Supplement: S6 Data — Data underlying Fig 4. (XLSX) [file pbio.3003282.s027.xlsx]

## Sheet: Key
fig_4A_data
The first column contains strain identity information. The second column shows the identity of the environment in which fitness effects were measured. The last three columns show the frequencies of beneficial, neutral and deleterious mutations respectively. The values in the last three columns were used to plot the figure.
fig_4B_data
The first column contains strain identity information. The next two columns show number of transition and transversion mutations for each strain. The last two colums show proportion of transition and transversion mutations for each strain. The values in the last two columns were used to plot the figure.
fig_4C_data
The first column contains strain identity information. The next two columns show number of SNP and indel mutations for each strain. The last two colums show proportion of SNP and indel mutations for each strain. The values in the last two columns were used to plot the figure.
fig_4D_data
The first column contains strain identity information. The next two columns show number of coding and non-coding mutations for each strain. The last two colums show proportion of coding and non-coding mutations for each strain. The values in the last two columns were used to plot the figure.
fig_4E_data
The first column contains strain identity information. The next two columns show number of synonymous and non-synonymous mutations for each strain. The last two colums show proportion of synonymous and non-synonymous mutations for each strain. The values in the last two columns were used to plot the figure.
fig_4F_data
The first column contains strain identity information. The next three columns show number of GC-->AT, AT-->GC and no GC change mutations for each strain. The last three colums show proportion of GC-->AT, AT-->GC and no GC change mutations for each strain. The values in the last three columns were used to plot the figure.
fig_4G_data
The first column contains strain identity information. The next twelve columns show number of base-pair substitutions of each type for each strain. The last twelve colums show proportion of base-pair substitutions of each typefor each strain. The values in the last twelve columns were used to plot the figure.

## Sheet: fig_4A_data
strain	res	ben_freq	neu_freq	del_freq
muts	lb	0.032	0.532	0.436
mutl	lb	0.053	0.517	0.43
muth	lb	0.035	0.25	0.714
nth_nei	lb	0.079	0.698	0.222
wt	lb	0.083	0.327	0.59
muty	lb	0.379	0.331	0.29
mutt	lb	0.151	0.724	0.125
muts	glucose	0.242	0.31	0.448
mutl	glucose	0.439	0.368	0.193
muth	glucose	0.451	0.141	0.408
nth_nei	glucose	0.367	0.452	0.18
wt	glucose	0.42	0.276	0.304
muty	glucose	0.658	0.24	0.102
mutt	glucose	0.683	0.246	0.07

## Sheet: fig_4B_data
	Counts		Proportions
Strain	transi	transv	transi	transv
muts	491	17	0.967	0.033
mutl	491	18	0.965	0.035
muth	774	35	0.957	0.043
nth_nei	430	52	0.892	0.108
wt	206	178	0.532	0.46
muty	74	713	0.094	0.906
mutt	12	771	0.015	0.985

## Sheet: fig_4C_data
	Counts		Proportions
Strain	snp	indel	snp	indel
muts	508	108	0.825	0.175
mutl	509	94	0.844	0.156
muth	809	99	0.891	0.109
nth_nei	482	20	0.96	0.04
wt	387	39	0.908	0.092
muty	787	11	0.986	0.014
mutt	783	6	0.992	0.008

## Sheet: fig_4D_data
	Counts		Proportions
Strain	non_coding	coding	non_coding	coding
muts	68	440	0.134	0.866
mutl	72	437	0.141	0.859
muth	99	710	0.122	0.878
nth_nei	82	400	0.17	0.83
wt	105	282	0.271	0.729
muty	103	684	0.131	0.869
mutt	126	657	0.161	0.839

## Sheet: fig_4E_data
	Counts		Proportions
Strain	synonymous	non_synonymous	synonymous	non_synonymous
muts	150	290	0.341	0.659
mutl	163	274	0.373	0.627
muth	277	633	0.39	0.61
nth_nei	127	273	0.318	0.683
wt	99	183	0.351	0.649
muty	195	489	0.285	0.715
mutt	195	462	0.297	0.703

## Sheet: fig_4F_data
	Counts			Proportions
Strain	gc_at	at_gc	no_gc_change	gc_at	at_gc	no_gc_change
muts	162	339	7	0.319	0.667	0.014
mutl	143	361	5	0.281	0.709	0.01
muth	229	568	12	0.283	0.702	0.015
nth_nei	438	22	22	0.909	0.046	0.046
wt	206	118	60	0.532	0.305	0.155
muty	746	24	17	0.948	0.03	0.022
mutt	5	775	3	0.006	0.99	0.004

## Sheet: fig_4G_data
	Counts												Proportions
Strain	a_c	a_t	t_a	t_g	c_a	c_g	g_t	g_c	a_g	g_a	t_c	c_t	a_c	a_t	t_a	t_g	c_a	c_g	g_t	g_c	a_g	g_a	t_c	c_t
muts	3	4	1	1	3	0	3	2	151	81	184	75	0.0059	0.0079	0.002	0.002	0.0059	0	0.0059	0.0039	0.2972	0.1594	0.3622	0.1476
mutl	4	3	0	1	4	2	4	0	178	71	178	64	0.0079	0.0059	0	0.002	0.0079	0.0039	0.0079	0	0.3497	0.1395	0.3497	0.1257
muth	11	4	2	0	11	2	2	4	276	87	281	129	0.0136	0.0049	0.0025	0	0.0136	0.0025	0.0025	0.0049	0.3412	0.1075	0.3473	0.1595
nth_nei	1	6	1	2	11	9	15	6	4	199	15	213	0.0021	0.0124	0.0021	0.0041	0.0228	0.0187	0.0311	0.0124	0.0083	0.4129	0.0311	0.4419
wt	26	9	22	31	28	10	32	19	31	74	30	72	0.0677	0.0234	0.0573	0.0807	0.0729	0.026	0.0833	0.0495	0.0807	0.1927	0.0781	0.1875
muty	3	4	5	1	368	3	323	5	8	38	12	17	0.0038	0.0051	0.0064	0.0013	0.4676	0.0038	0.4104	0.0064	0.0102	0.0483	0.0152	0.0216
mutt	369	0	3	397	2	0	0	0	0	1	9	2	0.4713	0	0.0038	0.507	0.0026	0	0	0	0	0.0013	0.0115	0.0026
