# Supplementary material for: Mutation bias alters the distribution of fitness effects of mutations
Source: PLoS Biol. 2025 Jul 14;23(7):e3003282. doi: 10.1371/journal.pbio.3003282 (PMC12273949; doi:10.1371/journal.pbio.3003282)
Supplement: S8 Data — Data underlying Fig 6. (XLSX) [file pbio.3003282.s029.xlsx]

## Sheet: Key
fig_6A_data
The first column shows the environment in which fitness effects were measured (here LB). The second column shows strain identity. The third and fourth columns show lineage ID and lineage name (also the name used for the whole genome sequencing data files). Columns five through twentyfour show mutation characteristics for that lineage. Column twentyfive shows growth rate relative to ancestor. Colu…
fig_6B_data
The first column shows the environment in which fitness effects were measured (here Glucose). The second column shows strain identity. The third and fourth columns show lineage ID and lineage name (also the name used for the whole genome sequencing data files). Columns five through twentyfour show mutation characteristics for that lineage. Column twentyfive shows growth rate relative to ancestor.…
fig_6C_data
The first column shows strain identity. The second and third columns show lineage ID and lineage name (also the name used for the whole genome sequencing data files). Columns four through eight show gene names, genomic position of the mutation, gene start and end sites, and gene GC content for each mutation. Column nine shows GC content category for the given gene. Columns ten through twentynine …
fig_6D_data
The first column shows strain identity. The second and third columns show lineage ID and lineage name (also the name used for the whole genome sequencing data files). Columns four through eight show gene names, genomic position of the mutation, gene start and end sites, and gene GC content for each mutation. Column nine shows GC content category for the given gene. Columns ten through twentynine …

## Sheet: fig_6A_data
env	strain	strain_id	lineage_no	lineage_name	mut_type	cod_or_ncod	syn_or_nsyn	ts_or_tv	at_gc	a_t	a_g	a_c	t_a	t_c	t_g	c_a	c_g	c_t	g_a	g_t	g_c	orig_base	mut_base	bps_type	rel_gr	fitness
lb	muts	1	s003	S3_S127	bps	cod	nsyn	ts	1	0	0	0	0	1	0	0	0	0	0	0	0	T	C	2	0.9981	-0.0019
lb	muts	1	s005	S5_S140	bps	ncod	NA	ts	1	0	1	0	0	0	0	0	0	0	0	0	0	A	G	4	0.9362	-0.0638
lb	muts	1	s006	S6_S163	bps	cod	syn	ts	1	0	0	0	0	1	0	0	0	0	0	0	0	T	C	2	1.0392	0.0392
lb	muts	1	s018	S18_S117	bps	cod	nsyn	ts	2	0	0	0	0	0	0	0	0	0	1	0	0	G	A	3	0.9574	-0.0426
lb	muts	1	s019	S19_S129	bps	cod	syn	ts	2	0	0	0	0	0	0	0	0	0	1	0	0	G	A	3	0.946	-0.054
lb	muts	1	s021	S21_S153	bps	cod	nsyn	ts	2	0	0	0	0	0	0	0	0	0	1	0	0	G	A	3	0.9989	-0.0011
lb	muts	1	s031	S31_S167	bps	ncod	NA	ts	1	0	1	0	0	0	0	0	0	0	0	0	0	A	G	4	0.9247	-0.0753
lb	muts	1	s038	S38_S156	bps	ncod	NA	ts	1	0	1	0	0	0	0	0	0	0	0	0	0	A	G	4	1.0226	0.0226
lb	muts	1	s039	S39_S179	bps	cod	nsyn	ts	2	0	0	0	0	0	0	0	0	1	0	0	0	C	T	1	0.9137	-0.0863
lb	muts	1	s042	S42_S120	bps	cod	nsyn	ts	1	0	0	0	0	1	0	0	0	0	0	0	0	T	C	2	0.9516	-0.0484
lb	muts	1	s043	S43_S132	bps	cod	syn	ts	1	0	0	0	0	1	0	0	0	0	0	0	0	T	C	2	0.8742	-0.1258
lb	muts	1	s050	S50_S53_L001	bps	cod	nsyn	ts	2	0	0	0	0	0	0	0	0	1	0	0	0	C	T	1	0.9924	-0.0076
lb	muts	1	s065	S65_S68_L001	bps	cod	nsyn	ts	2	0	0	0	0	0	0	0	0	1	0	0	0	C	T	1	1.0175	0.0175
lb	muts	1	s069	S69_S72_L001	bps	ncod	NA	ts	1	0	1	0	0	0	0	0	0	0	0	0	0	A	G	4	1.0063	0.0063
lb	muts	1	s077	S77_S80_L001	bps	cod	syn	ts	1	0	0	0	0	1	0	0	0	0	0	0	0	T	C	2	0.9938	-0.0062
lb	muts	1	s084	S84_S87_L001	bps	cod	nsyn	ts	2	0	0	0	0	0	0	0	0	1	0	0	0	C	T	1	0.9979	-0.0021
lb	muts	1	s088	S88_S91_L001	bps	cod	nsyn	ts	1	0	0	0	0	1	0	0	0	0	0	0	0	T	C	2	0.9181	-0.0819
lb	muts	1	s089	S89_S92_L001	bps	cod	nsyn	ts	2	0	0	0	0	0	0	0	0	1	0	0	0	C	T	1	1.0407	0.0407
lb	muts	1	s093	S93_S96_L001	bps	cod	nsyn	ts	2	0	0	0	0	0	0	0	0	1	0	0	0	C	T	1	1.0225	0.0225
lb	muts	1	s094	S94_S97_L001	bps	cod	nsyn	ts	1	0	1	0	0	0	0	0	0	0	0	0	0	A	G	4	0.9423	-0.0577
lb	muts	1	s098	S98_S101_L001	bps	cod	nsyn	ts	2	0	0	0	0	0	0	0	0	1	0	0	0	C	T	1	0.9766	-0.0234
lb	muts	1	s114	S114_S117_L001	bps	cod	nsyn	ts	1	0	1	0	0	0	0	0	0	0	0	0	0	A	G	4	0.9521	-0.0479
lb	muts	1	s123	S123_S126_L001	bps	cod	nsyn	ts	1	0	1	0	0	0	0	0	0	0	0	0	0	A	G	4	1.0106	0.0106
lb	muts	1	s136	S136_S139_L001	bps	cod	nsyn	ts	1	0	0	0	0	1	0	0	0	0	0	0	0	T	C	2	0.9874	-0.0126
lb	muts	1	s144	S144_S147_L001	bps	cod	syn	ts	2	0	0	0	0	0	0	0	0	0	1	0	0	G	A	3	1.0491	0.0491
lb	muts	1	s150	S150_S153_L001	bps	cod	syn	ts	1	0	0	0	0	1	0	0	0	0	0	0	0	T	C	2	0.9855	-0.0145
lb	muts	1	s155	S155_S158_L001	bps	cod	syn	ts	1	0	1	0	0	0	0	0	0	0	0	0	0	A	G	4	0.8443	-0.1557
lb	muts	1	s156	S156_S159_L001	bps	cod	nsyn	ts	1	0	1	0	0	0	0	0	0	0	0	0	0	A	G	4	0.9899	-0.0101
lb	muts	1	s160	S160_S163_L001	bps	cod	syn	ts	1	0	1	0	0	0	0	0	0	0	0	0	0	A	G	4	1.0272	0.0272
lb	muts	1	s165	S165_S168_L001	bps	ncod	NA	ts	2	0	0	0	0	0	0	0	0	1	0	0	0	C	T	1	0.9998	-0.0002
lb	muts	1	s167	S167_S170_L001	bps	cod	syn	ts	1	0	1	0	0	0	0	0	0	0	0	0	0	A	G	4	0.9727	-0.0273
lb	muts	1	s170	S170_S173_L001	bps	cod	nsyn	ts	1	0	1	0	0	0	0	0	0	0	0	0	0	A	G	4	1.0399	0.0399
lb	muts	1	s173	S173_S176_L001	bps	cod	syn	ts	1	0	0	0	0	1	0	0	0	0	0	0	0	T	C	2	0.9351	-0.0649
lb	muts	1	s174	S174_S177_L001	bps	cod	nsyn	ts	2	0	0	0	0	0	0	0	0	1	0	0	0	C	T	1	1.0852	0.0852
lb	muts	1	s176	S176_S179_L001	bps	cod	syn	ts	1	0	1	0	0	0	0	0	0	0	0	0	0	A	G	4	0.9494	-0.0506
lb	muts	1	s181	S181_S184_L001	bps	cod	nsyn	ts	2	0	0	0	0	0	0	0	0	0	1	0	0	G	A	3	1.0239	0.0239
lb	muts	1	s193	S193_S245_L002	bps	cod	nsyn	ts	1	0	0	0	0	1	0	0	0	0	0	0	0	T	C	2	0.9456	-0.0544
lb	muts	1	s197	S197_S249_L002	bps	cod	nsyn	ts	1	0	1	0	0	0	0	0	0	0	0	0	0	A	G	4	1.0389	0.0389
lb	muts	1	s198	S198_S250_L002	bps	cod	nsyn	ts	1	0	1	0	0	0	0	0	0	0	0	0	0	A	G	4	1.0284	0.0284
lb	muts	1	s206	S206_S258_L002	bps	cod	nsyn	ts	1	0	0	0	0	1	0	0	0	0	0	0	0	T	C	2	0.758	-0.242
lb	muts	1	s218	S218_S270_L002	bps	cod	nsyn	ts	2	0	0	0	0	0	0	0	0	1	0	0	0	C	T	1	1.0877	0.0877
lb	muts	1	s219	S219_S271_L002	bps	cod	nsyn	ts	1	0	1	0	0	0	0	0	0	0	0	0	0	A	G	4	1.0063	0.0063
lb	muts	1	s224	S224_S276_L002	bps	cod	nsyn	ts	1	0	0	0	0	1	0	0	0	0	0	0	0	T	C	2	1.0006	0.0006
lb	muts	1	s232	S232_S284_L002	bps	cod	nsyn	ts	2	0	0	0	0	0	0	0	0	0	1	0	0	G	A	3	1.054	0.054
lb	muts	1	s238	S238_S290_L002	bps	cod	syn	ts	1	0	1	0	0	0	0	0	0	0	0	0	0	A	G	4	0.9872	-0.0128
lb	muts	1	s240	S240_S292_L002	bps	ncod	NA	ts	1	0	0	0	0	1	0	0	0	0	0	0	0	T	C	2	0.9636	-0.0364
lb	muts	1	s245	S245_S297_L002	bps	cod	syn	ts	1	0	0	0	0	1	0	0	0	0	0	0	0	T	C	2	1.0493	0.0493
lb	muts	1	s247	S247_S299_L002	bps	ncod	NA	ts	1	0	0	0	0	1	0	0	0	0	0	0	0	T	C	2	0.8311	-0.1689
lb	muts	1	s249	S249_S301_L002	bps	cod	nsyn	ts	1	0	1	0	0	0	0	0	0	0	0	0	0	A	G	4	1.0514	0.0514
lb	muts	1	s252	S252_S304_L002	bps	cod	syn	ts	1	0	1	0	0	0	0	0	0	0	0	0	0	A	G	4	1.005	0.005
lb	muts	1	s255	S255_S307_L002	bps	cod	syn	ts	1	0	1	0	0	0	0	0	0	0	0	0	0	A	G	4	1.0696	0.0696
lb	muts	1	s273	S273_S325_L002	bps	ncod	NA	ts	2	0	0	0	0	0	0	0	0	1	0	0	0	C	T	1	1.0192	0.0192
lb	muts	1	s279	S279_S331_L002	bps	cod	syn	ts	1	0	0	0	0	1	0	0	0	0	0	0	0	T	C	2	1.0256	0.0256
lb	muts	1	s281	S281_S333_L002	bps	cod	nsyn	ts	2	0	0	0	0	0	0	0	0	1	0	0	0	C	T	1	1.0834	0.0834
lb	muts	1	s299	S299_S351_L002	bps	cod	syn	ts	1	0	0	0	0	1	0	0	0	0	0	0	0	T	C	2	1.0368	0.0368
lb	muts	1	s301	Ss2_01_S1_L001	bps	cod	nsyn	ts	1	0	0	0	0	1	0	0	0	0	0	0	0	T	C	2	0.9863	-0.0137
lb	muts	1	s311	Ss2_11_S11_L001	bps	cod	nsyn	ts	1	0	1	0	0	0	0	0	0	0	0	0	0	A	G	4	0.9424	-0.0576
lb	muts	1	s317	Ss2_17_S17_L001	bps	ncod	NA	ts	1	0	1	0	0	0	0	0	0	0	0	0	0	A	G	4	0.8924	-0.1076
lb	muts	1	s322	Ss2_22_S22_L001	bps	cod	nsyn	ts	2	0	0	0	0	0	0	0	0	0	1	0	0	G	A	3	0.9661	-0.0339
lb	muts	1	s324	Ss2_24_S24_L001	bps	cod	nsyn	ts	1	0	0	0	0	1	0	0	0	0	0	0	0	T	C	2	1.0188	0.0188
lb	muts	1	s325	Ss2_25_S25_L001	bps	ncod	NA	ts	2	0	0	0	0	0	0	0	0	1	0	0	0	C	T	1	1.0167	0.0167
lb	muts	1	s326	Ss2_26_S26_L001	bps	cod	nsyn	ts	1	0	0	0	0	1	0	0	0	0	0	0	0	T	C	2	0.9663	-0.0337
lb	muts	1	s331	Ss2_31_S31_L001	bps	cod	nsyn	ts	1	0	0	0	0	1	0	0	0	0	0	0	0	T	C	2	0.9437	-0.0563
lb	muts	1	s333	Ss2_33_S33_L001	bps	cod	nsyn	ts	1	0	0	0	0	1	0	0	0	0	0	0	0	T	C	2	0.9113	-0.0887
lb	muts	1	s334	Ss2_34_S34_L001	bps	cod	syn	ts	1	0	0	0	0	1	0	0	0	0	0	0	0	T	C	2	0.945	-0.055
lb	muts	1	s343	Ss2_43_S43_L001	bps	cod	nsyn	ts	1	0	0	0	0	1	0	0	0	0	0	0	0	T	C	2	0.9692	-0.0308
lb	mutl	2	l006	L6_S67	bps	cod	nsyn	ts	2	0	0	0	0	0	0	0	0	1	0	0	0	C	T	1	1.0077	0.00769521
lb	mutl	2	l010	L10_S20	bps	cod	nsyn	ts	2	0	0	0	0	0	0	0	0	1	0	0	0	C	T	1	0.98912	-0.0108802
lb	mutl	2	l011	L11_S32	bps	cod	nsyn	tv	1	0	0	1	0	0	0	0	0	0	0	0	0	A	C	12	0.982686	-0.0173145
lb	mutl	2	l012	L12_S44	bps	cod	nsyn	ts	1	0	1	0	0	0	0	0	0	0	0	0	0	A	G	4	0.993689	-0.0063107
lb	mutl	2	l014	L14_S68	bps	cod	nsyn	ts	1	0	0	0	0	1	0	0	0	0	0	0	0	T	C	2	1.00008	7.79281e-05
lb	mutl	2	l024	L24_S93	bps	cod	nsyn	ts	1	0	0	0	0	1	0	0	0	0	0	0	0	T	C	2	0.96619	-0.0338097
lb	mutl	2	l027	L27_S34	bps	cod	nsyn	ts	1	0	1	0	0	0	0	0	0	0	0	0	0	A	G	4	0.968052	-0.0319484
lb	mutl	2	l029	L29_S58	bps	cod	nsyn	ts	2	0	0	0	0	0	0	0	0	1	0	0	0	C	T	1	0.966121	-0.033879
lb	mutl	2	l036	L36_S47	bps	cod	nsyn	ts	2	0	0	0	0	0	0	0	0	1	0	0	0	C	T	1	0.953407	-0.0465935
lb	mutl	2	l042	L42_S24	bps	cod	nsyn	ts	1	0	0	0	0	1	0	0	0	0	0	0	0	T	C	2	0.881531	-0.118469
lb	mutl	2	l043	L43_S36	bps	cod	nsyn	ts	1	0	1	0	0	0	0	0	0	0	0	0	0	A	G	4	0.986164	-0.0138359
lb	mutl	2	l045	L45_S60	bps	cod	nsyn	ts	1	0	1	0	0	0	0	0	0	0	0	0	0	A	G	4	0.988377	-0.0116231
lb	mutl	2	l050	L50_S805_L004	bps	cod	syn	ts	1	0	0	0	0	1	0	0	0	0	0	0	0	T	C	2	0.985034	-0.0149662
lb	mutl	2	l054	L54_S809_L004	bps	cod	nsyn	ts	1	0	0	0	0	1	0	0	0	0	0	0	0	T	C	2	0.961556	-0.0384445
lb	mutl	2	l055	L55_S810_L004	bps	cod	syn	ts	1	0	1	0	0	0	0	0	0	0	0	0	0	A	G	4	0.902117	-0.0978831
lb	mutl	2	l056	L56_S811_L004	bps	cod	nsyn	ts	1	0	1	0	0	0	0	0	0	0	0	0	0	A	G	4	0.958536	-0.0414644
lb	mutl	2	l058	L58_S813_L004	bps	cod	nsyn	ts	1	0	1	0	0	0	0	0	0	0	0	0	0	A	G	4	0.970641	-0.0293594
lb	mutl	2	l063	L63_S674_L003	bps	cod	syn	ts	2	0	0	0	0	0	0	0	0	0	1	0	0	G	A	3	0.993479	-0.00652098
lb	mutl	2	l070	L70_S681_L003	bps	cod	syn	ts	1	0	0	0	0	1	0	0	0	0	0	0	0	T	C	2	0.98364	-0.01636
lb	mutl	2	l071	L71_S682_L003	bps	cod	nsyn	ts	2	0	0	0	0	0	0	0	0	0	1	0	0	G	A	3	0.913022	-0.0869778
lb	mutl	2	l073	L73_S684_L003	bps	cod	syn	ts	2	0	0	0	0	0	0	0	0	1	0	0	0	C	T	1	0.986453	-0.0135467
lb	mutl	2	l082	L82_S693_L003	bps	cod	nsyn	ts	2	0	0	0	0	0	0	0	0	0	1	0	0	G	A	3	0.950203	-0.0497968
lb	mutl	2	l083	L83_S694_L003	bps	cod	nsyn	ts	1	0	0	0	0	1	0	0	0	0	0	0	0	T	C	2	0.949235	-0.0507649
lb	mutl	2	l085	L85_S696_L003	bps	cod	nsyn	ts	1	0	1	0	0	0	0	0	0	0	0	0	0	A	G	4	0.907405	-0.0925955
lb	mutl	2	l086	L86_S697_L003	bps	ncod	NA	ts	1	0	1	0	0	0	0	0	0	0	0	0	0	A	G	4	0.931014	-0.0689858
lb	mutl	2	l094	L94_S705_L003	bps	cod	nsyn	ts	1	0	1	0	0	0	0	0	0	0	0	0	0	A	G	4	0.965415	-0.0345854
lb	mutl	2	l095	L95_S706_L003	bps	cod	nsyn	ts	2	0	0	0	0	0	0	0	0	0	1	0	0	G	A	3	1.00224	0.00223995
lb	mutl	2	l099	L99_S710_L003	bps	cod	nsyn	tv	1	0	0	1	0	0	0	0	0	0	0	0	0	A	C	12	1.00245	0.00244693
lb	mutl	2	l102	L102_S713_L003	bps	ncod	NA	ts	1	0	0	0	0	1	0	0	0	0	0	0	0	T	C	2	0.967249	-0.0327514
lb	mutl	2	l105	L105_S716_L003	bps	cod	nsyn	ts	2	0	0	0	0	0	0	0	0	1	0	0	0	C	T	1	0.977159	-0.0228412
lb	mutl	2	l106	L106_S717_L003	bps	cod	syn	ts	1	0	1	0	0	0	0	0	0	0	0	0	0	A	G	4	0.983354	-0.0166457
lb	mutl	2	l110	L110_S721_L003	bps	cod	nsyn	ts	1	0	0	0	0	1	0	0	0	0	0	0	0	T	C	2	0.960028	-0.0399721
lb	mutl	2	l113	L113_S916_L004	bps	cod	nsyn	ts	1	0	1	0	0	0	0	0	0	0	0	0	0	A	G	4	0.933563	-0.0664372
lb	mutl	2	l116	L116_S919_L004	bps	cod	nsyn	ts	1	0	0	0	0	1	0	0	0	0	0	0	0	T	C	2	0.985596	-0.0144038
lb	mutl	2	l118	L118_S921_L004	bps	ncod	NA	ts	1	0	1	0	0	0	0	0	0	0	0	0	0	A	G	4	1.03113	0.0311316
lb	mutl	2	l125	L125_S928_L004	bps	cod	nsyn	ts	1	0	0	0	0	1	0	0	0	0	0	0	0	T	C	2	1.04118	0.0411778
lb	mutl	2	l130	L130_S933_L004	bps	cod	syn	ts	1	0	1	0	0	0	0	0	0	0	0	0	0	A	G	4	1.02895	0.0289469
lb	mutl	2	l136	L136_S939_L004	bps	cod	nsyn	ts	1	0	0	0	0	1	0	0	0	0	0	0	0	T	C	2	0.974252	-0.025748
lb	mutl	2	l137	L137_S940_L004	bps	cod	nsyn	ts	1	0	1	0	0	0	0	0	0	0	0	0	0	A	G	4	0.963784	-0.0362156
lb	mutl	2	l139	L139_S942_L004	bps	cod	syn	ts	2	0	0	0	0	0	0	0	0	0	1	0	0	G	A	3	0.991432	-0.00856789
lb	mutl	2	l140	L140_S943_L004	bps	ncod	NA	ts	1	0	0	0	0	1	0	0	0	0	0	0	0	T	C	2	0.951457	-0.0485433
lb	mutl	2	l141	L141_S944_L004	bps	cod	nsyn	ts	1	0	1	0	0	0	0	0	0	0	0	0	0	A	G	4	1.01201	0.0120147
lb	mutl	2	l143	L143_S946_L004	bps	cod	syn	ts	2	0	0	0	0	0	0	0	0	0	1	0	0	G	A	3	1.05168	0.0516752
lb	mutl	2	l145	L145_S948_L004	bps	cod	nsyn	ts	1	0	0	0	0	1	0	0	0	0	0	0	0	T	C	2	1.03691	0.0369084
lb	mutl	2	l155	L155_S958_L004	bps	ncod	NA	ts	1	0	0	0	0	1	0	0	0	0	0	0	0	T	C	2	1.07504	0.0750391
lb	mutl	2	l156	L156_S959_L004	bps	cod	nsyn	ts	2	0	0	0	0	0	0	0	0	1	0	0	0	C	T	1	1.09762	0.0976233
lb	mutl	2	l159	L159_S818_L004	bps	cod	syn	tv	2	0	0	0	0	0	0	1	0	0	0	0	0	C	A	4	1.06333	0.0633318
lb	mutl	2	l175	L175_S834_L004	bps	cod	syn	ts	2	0	0	0	0	0	0	0	0	1	0	0	0	C	T	1	0.971181	-0.0288191
lb	mutl	2	l187	L187_S846_L004	bps	ncod	NA	ts	2	0	0	0	0	0	0	0	0	0	1	0	0	G	A	3	1.05113	0.0511297
lb	mutl	2	l188	L188_S847_L004	bps	cod	nsyn	ts	1	0	1	0	0	0	0	0	0	0	0	0	0	A	G	4	1.16791	0.167914
lb	mutl	2	l191	L191_S850_L004	bps	cod	nsyn	ts	1	0	1	0	0	0	0	0	0	0	0	0	0	A	G	4	1.17961	0.179609
lb	mutl	2	l197	L197_S57	bps	ncod	nsyn	ts	1	0	1	0	0	0	0	0	0	0	0	0	0	A	G	4	0.909989	-0.0900111
lb	mutl	2	l199	L199_S59	bps	ncod	NA	ts	1	0	0	0	0	1	0	0	0	0	0	0	0	T	C	2	0.981476	-0.0185245
lb	mutl	2	l201	L201_S61	bps	cod	nsyn	ts	1	0	1	0	0	0	0	0	0	0	0	0	0	A	G	4	0.940965	-0.0590347
lb	mutl	2	l230	L230_S90	bps	cod	nsyn	ts	2	0	0	0	0	0	0	0	0	0	1	0	0	G	A	3	1.02347	0.0234723
lb	mutl	2	l232	L232_S92	bps	cod	nsyn	ts	1	0	0	0	0	1	0	0	0	0	0	0	0	T	C	2	0.940117	-0.0598826
lb	mutl	2	l234	L234_S94	bps	cod	syn	ts	1	0	1	0	0	0	0	0	0	0	0	0	0	A	G	4	0.891755	-0.108245
lb	mutl	2	l246	L246_S106	bps	ncod	NA	ts	2	0	0	0	0	0	0	0	0	1	0	0	0	C	T	1	1.15201	0.152014
lb	mutl	2	l251	L251_S111	bps	cod	nsyn	ts	1	0	0	0	0	1	0	0	0	0	0	0	0	T	C	2	1.08627	0.0862701
lb	mutl	2	l252	L252_S112	bps	ncod	NA	ts	2	0	0	0	0	0	0	0	0	1	0	0	0	C	T	1	0.868088	-0.131912
lb	mutl	2	l258	L258_S118	bps	cod	nsyn	ts	2	0	0	0	0	0	0	0	0	1	0	0	0	C	T	1	0.905023	-0.0949773
lb	mutl	2	l260	L260_S120	bps	cod	nsyn	ts	2	0	0	0	0	0	0	0	0	1	0	0	0	C	T	1	1.11257	0.112566
lb	mutl	2	l270	L270_S130	bps	cod	nsyn	ts	1	0	1	0	0	0	0	0	0	0	0	0	0	A	G	4	1.03724	0.0372419
lb	mutl	2	l277	L277_S137	bps	cod	nsyn	ts	2	0	0	0	0	0	0	0	0	0	1	0	0	G	A	3	0.787573	-0.212427
lb	mutl	2	l278	L278_S138	bps	ncod	NA	ts	1	0	0	0	0	1	0	0	0	0	0	0	0	T	C	2	0.943321	-0.0566788
lb	mutl	2	l279	L279_S139	bps	cod	syn	ts	2	0	0	0	0	0	0	0	0	0	1	0	0	G	A	3	1.08042	0.0804243
lb	mutl	2	l280	L280_S140	bps	cod	syn	ts	1	0	0	0	0	1	0	0	0	0	0	0	0	T	C	2	0.934849	-0.0651507
lb	mutl	2	l283	L283_S143	bps	cod	syn	ts	1	0	1	0	0	0	0	0	0	0	0	0	0	A	G	4	0.927901	-0.0720987
lb	mutl	2	l289	L289_S149	bps	cod	syn	ts	1	0	1	0	0	0	0	0	0	0	0	0	0	A	G	4	0.934527	-0.0654732
lb	mutl	2	l291	L291_S151	bps	cod	nsyn	ts	2	0	0	0	0	0	0	0	0	0	1	0	0	G	A	3	0.92027	-0.0797304
lb	mutl	2	l300	L300_S160	bps	cod	nsyn	ts	1	0	1	0	0	0	0	0	0	0	0	0	0	A	G	4	0.939488	-0.0605115
lb	mutl	2	l303	Ls2_3_S105	bps	ncod	NA	ts	2	0	0	0	0	0	0	0	0	1	0	0	0	C	T	1	0.96498	-0.0350198
lb	mutl	2	l305	Ls2_5_S107	bps	cod	syn	ts	1	0	0	0	0	1	0	0	0	0	0	0	0	T	C	2	1.0008	0.000796899
lb	mutl	2	l306	Ls2_6_S108	bps	cod	nsyn	ts	1	0	0	0	0	1	0	0	0	0	0	0	0	T	C	2	1.0959	0.0959004
lb	mutl	2	l307	Ls2_7_S109	bps	cod	nsyn	ts	1	0	1	0	0	0	0	0	0	0	0	0	0	A	G	4	1.12817	0.128173
lb	mutl	2	l308	Ls2_8_S110	bps	cod	nsyn	ts	2	0	0	0	0	0	0	0	0	1	0	0	0	C	T	1	1.04366	0.0436592
lb	mutl	2	l309	Ls2_9_S111	bps	cod	syn	ts	2	0	0	0	0	0	0	0	0	0	1	0	0	G	A	3	1.06286	0.0628569
lb	mutl	2	l311	Ls2_11_S113	bps	ncod	NA	ts	1	0	1	0	0	0	0	0	0	0	0	0	0	A	G	4	1.04809	0.0480906
lb	mutl	2	l312	Ls2_12_S114	bps	cod	syn	ts	1	0	0	0	0	1	0	0	0	0	0	0	0	T	C	2	1.1096	0.109605
lb	mutl	2	l321	Ls2_21_S123	bps	cod	nsyn	ts	1	0	0	0	0	1	0	0	0	0	0	0	0	T	C	2	0.977311	-0.0226885
lb	mutl	2	l324	Ls2_24_S126	bps	ncod	NA	ts	1	0	0	0	0	1	0	0	0	0	0	0	0	T	C	2	0.887978	-0.112022
lb	mutl	2	l332	Ls2_32_S134	bps	cod	syn	ts	1	0	1	0	0	0	0	0	0	0	0	0	0	A	G	4	0.927903	-0.0720973
lb	mutl	2	l335	Ls2_35_S137	bps	ncod	NA	ts	1	0	1	0	0	0	0	0	0	0	0	0	0	A	G	4	1.01049	0.0104927
lb	mutl	2	l348	Ls2_48_S150	bps	ncod	NA	tv	1	0	0	0	0	0	1	0	0	0	0	0	0	T	G	5	1.02618	0.0261751
lb	muth	3	h025	H25_S4	bps	cod	nsyn	ts	1	0	0	0	0	1	0	0	0	0	0	0	0	T	C	2	1.1162	0.1162
lb	muth	3	h027	H27_S28	bps	cod	syn	ts	1	0	1	0	0	0	0	0	0	0	0	0	0	A	G	4	1.1302	0.1302
lb	muth	3	h038	H38_S65	bps	cod	nsyn	ts	2	0	0	0	0	0	0	0	0	1	0	0	0	C	T	1	1.1232	0.1232
lb	muth	3	h039	H39_S77	bps	cod	nsyn	ts	1	0	1	0	0	0	0	0	0	0	0	0	0	A	G	4	0.8747	-0.1253
lb	muth	3	h041	H41_S6	bps	cod	nsyn	ts	1	0	1	0	0	0	0	0	0	0	0	0	0	A	G	4	1.1074	0.1074
lb	muth	3	h042	H42_S18	bps	cod	nsyn	tv	2	0	0	0	0	0	0	1	0	0	0	0	0	C	A	8	1.1223	0.1223
lb	muth	3	h043	H43_S30	bps	cod	nsyn	ts	1	0	1	0	0	0	0	0	0	0	0	0	0	A	G	4	1.0801	0.0801
lb	muth	3	h044	H44_S42	bps	cod	nsyn	ts	1	0	0	0	0	1	0	0	0	0	0	0	0	T	C	2	1.0838	0.0838
lb	muth	3	h055	H55_S561_L003	bps	cod	nsyn	ts	2	0	0	0	0	0	0	0	0	1	0	0	0	C	T	1	0.9904	-0.0096
lb	muth	3	h056	H56_S62_L003	bps	ncod	NA	ts	1	0	1	0	0	0	0	0	0	0	0	0	0	A	G	4	1.1065	0.1065
lb	muth	3	h058	H58_S64_L003	bps	ncod	NA	ts	1	0	0	0	0	1	0	0	0	0	0	0	0	T	C	2	1.0836	0.0836
lb	muth	3	h067	H67_S573_L003	bps	cod	syn	ts	2	0	0	0	0	0	0	0	0	0	1	0	0	G	A	3	1.1145	0.1145
lb	muth	3	h068	H68_S574_L003	bps	ncod	NA	ts	1	0	0	0	0	1	0	0	0	0	0	0	0	T	C	2	1.0968	0.0968
lb	muth	3	h069	H69_S575_L003	bps	ncod	NA	ts	1	0	0	0	0	1	0	0	0	0	0	0	0	T	C	2	1.025	0.025
lb	muth	3	h074	H74_S198_L001	bps	cod	syn	ts	1	0	0	0	0	1	0	0	0	0	0	0	0	T	C	2	1.0137	0.0137
lb	muth	3	h084	H84_S208_L001	bps	cod	nsyn	ts	1	0	0	0	0	1	0	0	0	0	0	0	0	T	C	2	1.1071	0.1071
lb	muth	3	h085	H85_S209_L001	bps	cod	nsyn	ts	2	0	0	0	0	0	0	0	0	0	1	0	0	G	A	3	1.082	0.082
lb	muth	3	h090	H90_S214_L001	bps	cod	nsyn	ts	1	0	1	0	0	0	0	0	0	0	0	0	0	A	G	4	1.0417	0.0417
lb	muth	3	h095	H95_S219_L001	bps	cod	syn	ts	1	0	0	0	0	1	0	0	0	0	0	0	0	T	C	2	0.9902	-0.0098
lb	muth	3	h103	H103_S227_L001	bps	cod	nsyn	ts	2	0	0	0	0	0	0	0	0	1	0	0	0	C	T	1	1.0157	0.0157
lb	muth	3	h108	H108_S232_L001	bps	cod	syn	ts	1	0	1	0	0	0	0	0	0	0	0	0	0	A	G	4	1.1151	0.1151
lb	muth	3	h112	H112_S235_L001	bps	cod	syn	ts	1	0	0	0	0	1	0	0	0	0	0	0	0	T	C	2	0.9448	-0.0552
lb	muth	3	h113	H113_S236_L001	bps	cod	syn	ts	1	0	0	0	0	1	0	0	0	0	0	0	0	T	C	2	1.1114	0.1114
lb	muth	3	h117	H117_S240_L001	bps	cod	nsyn	ts	2	0	0	0	0	0	0	0	0	1	0	0	0	C	T	1	1.0251	0.0251
lb	muth	3	h123	H123_S578_L003	bps	cod	nsyn	ts	1	0	1	0	0	0	0	0	0	0	0	0	0	A	G	4	0.7758	-0.2242
lb	muth	3	h129	H129_S584_L003	bps	cod	nsyn	ts	1	0	1	0	0	0	0	0	0	0	0	0	0	A	G	4	0.7942	-0.2058
lb	muth	3	h131	H131_S586_L003	bps	cod	nsyn	ts	2	0	0	0	0	0	0	0	0	0	1	0	0	G	A	3	0.9594	-0.0406
lb	muth	3	h132	H132_S587_L003	bps	ncod	NA	ts	1	0	0	0	0	1	0	0	0	0	0	0	0	T	C	2	0.7273	-0.2727
lb	muth	3	h133	H133_S588_L003	bps	cod	nsyn	ts	1	0	1	0	0	0	0	0	0	0	0	0	0	A	G	4	0.9684	-0.0316
lb	muth	3	h143	H143_S598_L003	bps	cod	nsyn	ts	1	0	0	0	0	1	0	0	0	0	0	0	0	T	C	2	0.7761	-0.2239
lb	muth	3	h151	H151_S606_L003	bps	cod	nsyn	ts	1	0	1	0	0	0	0	0	0	0	0	0	0	A	G	4	0.9837	-0.0163
lb	muth	3	h156	H156_S611_L003	bps	cod	nsyn	ts	2	0	0	0	0	0	0	0	0	0	1	0	0	G	A	3	0.9812	-0.0188
lb	muth	3	h162	H162_S617_L003	bps	cod	nsyn	ts	2	0	0	0	0	0	0	0	0	1	0	0	0	C	T	1	1.0049	0.0049
lb	muth	3	h166	H166_S621_L003	bps	ncod	NA	tv	2	0	0	0	1	0	0	0	0	0	0	0	0	T	A	10	0.7798	-0.2202
lb	muth	3	h169	H169_S624_L003	bps	cod	nsyn	ts	1	0	0	0	0	1	0	0	0	0	0	0	0	T	C	2	0.7703	-0.2297
lb	muth	3	h171	H171_S626_L003	bps	cod	syn	ts	1	0	0	0	0	1	0	0	0	0	0	0	0	T	C	2	0.9935	-0.0065
lb	muth	3	h176	H176_S631_L003	bps	cod	nsyn	ts	1	0	1	0	0	0	0	0	0	0	0	0	0	A	G	4	0.8299	-0.1701
lb	muth	3	h177	H177_S632_L003	bps	cod	syn	ts	1	0	0	0	0	1	0	0	0	0	0	0	0	T	C	2	0.9888	-0.0112
lb	muth	3	h181	H181_S636_L003	bps	cod	nsyn	ts	2	0	0	0	0	0	0	0	0	1	0	0	0	C	T	1	0.8274	-0.1726
lb	muth	3	h182	H182_S637_L003	bps	cod	syn	ts	1	0	0	0	0	1	0	0	0	0	0	0	0	T	C	2	0.7869	-0.2131
lb	muth	3	h184	H184_S639_L003	bps	cod	nsyn	tv	1	0	0	1	0	0	0	0	0	0	0	0	0	A	C	12	0.8171	-0.1829
lb	muth	3	h186	H186_S641_L003	bps	cod	nsyn	ts	2	0	0	0	0	0	0	0	0	1	0	0	0	C	T	1	0.8266	-0.1734
lb	muth	3	h187	H187_S642_L003	bps	cod	syn	ts	1	0	0	0	0	1	0	0	0	0	0	0	0	T	C	2	0.8043	-0.1957
lb	muth	3	h189	H189_S644_L003	bps	cod	nsyn	ts	1	0	0	0	0	1	0	0	0	0	0	0	0	T	C	2	0.9852	-0.0148
lb	muth	3	h202	H202_S657_L003	bps	cod	nsyn	tv	1	0	0	1	0	0	0	0	0	0	0	0	0	A	C	12	0.8205	-0.1795
lb	muth	3	h203	H203_S658_L003	bps	cod	syn	ts	1	0	1	0	0	0	0	0	0	0	0	0	0	A	G	4	0.8146	-0.1854
lb	muth	3	h204	H204_S659_L003	bps	cod	nsyn	ts	1	0	1	0	0	0	0	0	0	0	0	0	0	A	G	4	0.9882	-0.0118
lb	muth	3	h209	H209_S664_L003	bps	cod	syn	ts	1	0	0	0	0	1	0	0	0	0	0	0	0	T	C	2	0.9644	-0.0356
lb	muth	3	h218	H218_S673_L003	bps	cod	nsyn	ts	1	0	0	0	0	1	0	0	0	0	0	0	0	T	C	2	0.9447	-0.0553
lb	muth	3	h219	H219_S722_L004	bps	cod	syn	ts	2	0	0	0	0	0	0	0	0	1	0	0	0	C	T	1	0.8431	-0.1569
lb	muth	3	h224	H224_S727_L004	bps	cod	syn	ts	2	0	0	0	0	0	0	0	0	0	1	0	0	G	A	3	0.754	-0.246
lb	muth	3	h227	H227_S730_L004	bps	cod	nsyn	ts	1	0	1	0	0	0	0	0	0	0	0	0	0	A	G	4	0.777	-0.223
lb	muth	3	h233	H233_S736_L004	bps	ncod	NA	ts	2	0	0	0	0	0	0	0	0	1	0	0	0	C	T	1	0.8428	-0.1572
lb	muth	3	h238	H238_S741_L004	bps	cod	syn	ts	1	0	0	0	0	1	0	0	0	0	0	0	0	T	C	2	1.0028	0.0028
lb	muth	3	h248	H248_S751_L004	bps	cod	syn	ts	1	0	0	0	0	1	0	0	0	0	0	0	0	T	C	2	1.0022	0.0022
lb	muth	3	h260	H260_S763_L004	bps	cod	nsyn	ts	2	0	0	0	0	0	0	0	0	0	1	0	0	G	A	3	1.0196	0.0196
lb	muth	3	h263	H263_S766_L004	bps	cod	nsyn	ts	1	0	1	0	0	0	0	0	0	0	0	0	0	A	G	4	0.8668	-0.1332
lb	muth	3	h266	H266_S769_L004	bps	cod	nsyn	ts	1	0	0	0	0	1	0	0	0	0	0	0	0	T	C	2	0.8647	-0.1353
lb	muth	3	h270	H270_S773_L004	bps	cod	nsyn	ts	1	0	1	0	0	0	0	0	0	0	0	0	0	A	G	4	0.9937	-0.0063
lb	muth	3	h271	H271_S774_L004	bps	cod	syn	ts	2	0	0	0	0	0	0	0	0	0	1	0	0	G	A	3	1.0069	0.0069
lb	muth	3	h288	H288_S791_L004	bps	cod	nsyn	ts	1	0	1	0	0	0	0	0	0	0	0	0	0	A	G	4	1.0141	0.0141
lb	muth	3	h294	H294_S797_L004	bps	cod	syn	ts	1	0	1	0	0	0	0	0	0	0	0	0	0	A	G	4	1.0017	0.0017
lb	muth	3	h297	H297_S800_L004	bps	cod	nsyn	ts	2	0	0	0	0	0	0	0	0	1	0	0	0	C	T	1	0.8258	-0.1742
lb	muth	3	h299	H299_S802_L004	bps	cod	nsyn	ts	1	0	1	0	0	0	0	0	0	0	0	0	0	A	G	4	0.8153	-0.1847
lb	muth	3	h301	Hs2_1_S1	bps	ncod	NA	ts	1	0	0	0	0	1	0	0	0	0	0	0	0	T	C	2	0.9719	-0.0281
lb	muth	3	h316	Hs2_16_S16	bps	cod	nsyn	ts	1	0	0	0	0	1	0	0	0	0	0	0	0	T	C	2	1.0273	0.0273
lb	muth	3	h322	Hs2_22_S22	bps	cod	nsyn	tv	2	0	0	0	0	0	0	0	0	0	0	1	0	G	T	6	0.9931	-0.0069
lb	muth	3	h334	Hs2_34_S34	bps	cod	nsyn	ts	1	0	1	0	0	0	0	0	0	0	0	0	0	A	G	4	0.9904	-0.0096
lb	muth	3	h336	Hs2_36_S36	bps	cod	nsyn	tv	2	0	0	0	0	0	0	0	0	0	0	1	0	G	T	6	0.9871	-0.0129
lb	muth	3	h340	Hs2_40_S40	bps	cod	nsyn	ts	2	0	0	0	0	0	0	0	0	1	0	0	0	C	T	1	0.943	-0.057
lb	muth	3	h343	Hs2_43_S43	bps	cod	nsyn	ts	2	0	0	0	0	0	0	0	0	1	0	0	0	C	T	1	0.9599	-0.0401
lb	muth	3	h345	Hs2_45_S45	bps	cod	nsyn	ts	1	0	0	0	0	1	0	0	0	0	0	0	0	T	C	2	0.9982	-0.0018
lb	nn	4	nn002	NN2_S853_L004	bps	cod	nsyn	ts	2	0	0	0	0	0	0	0	0	0	1	0	0	G	A	3	0.9251	-0.0749
lb	nn	4	nn007	NN7_S858_L004	bps	ncod	NA	ts	1	0	0	0	0	1	0	0	0	0	0	0	0	T	C	2	0.9284	-0.0716
lb	nn	4	nn008	NN8_S859_L004	bps	cod	nsyn	ts	2	0	0	0	0	0	0	0	0	0	1	0	0	G	A	3	0.9845	-0.0155
lb	nn	4	nn011	NN11_S862_L004	bps	cod	nsyn	ts	2	0	0	0	0	0	0	0	0	0	1	0	0	G	A	3	0.9928	-0.0072
lb	nn	4	nn015	NN15_S866_L004	bps	ncod	NA	ts	1	0	0	0	0	1	0	0	0	0	0	0	0	T	C	2	0.9488	-0.0512
lb	nn	4	nn018	NN18_S869_L004	bps	cod	nsyn	ts	1	0	1	0	0	0	0	0	0	0	0	0	0	A	G	4	1.0368	0.0368
lb	nn	4	nn019	NN19_S870_L004	bps	cod	nsyn	ts	2	0	0	0	0	0	0	0	0	1	0	0	0	C	T	1	0.9556	-0.0444
lb	nn	4	nn020	NN20_S871_L004	bps	cod	nsyn	ts	2	0	0	0	0	0	0	0	0	0	1	0	0	G	A	3	0.9618	-0.0382
lb	nn	4	nn021	NN21_S872_L004	bps	cod	nsyn	ts	2	0	0	0	0	0	0	0	0	0	1	0	0	G	A	3	0.9697	-0.0303
lb	nn	4	nn028	NN28_S879_L004	bps	cod	nsyn	ts	2	0	0	0	0	0	0	0	0	1	0	0	0	C	T	1	0.978	-0.022
lb	nn	4	nn029	NN29_S880_L004	bps	cod	nsyn	ts	2	0	0	0	0	0	0	0	0	1	0	0	0	C	T	1	1.0432	0.0432
lb	nn	4	nn032	NN32_S883_L004	bps	cod	syn	ts	2	0	0	0	0	0	0	0	0	0	1	0	0	G	A	3	1.0465	0.0465
lb	nn	4	nn033	NN33_S884_L004	bps	cod	nsyn	ts	2	0	0	0	0	0	0	0	0	0	1	0	0	G	A	3	1.0719	0.0719
lb	nn	4	nn036	NN36_S887_L004	bps	cod	nsyn	ts	2	0	0	0	0	0	0	0	0	1	0	0	0	C	T	1	1.0686	0.0686
lb	nn	4	nn039	NN39_S890_L004	bps	cod	syn	ts	2	0	0	0	0	0	0	0	0	0	1	0	0	G	A	3	1.012	0.012
lb	nn	4	nn040	NN40_S891_L004	bps	cod	syn	ts	2	0	0	0	0	0	0	0	0	0	1	0	0	G	A	3	1.0161	0.0161
lb	nn	4	nn042	NN42_S893_L004	bps	ncod	NA	ts	2	0	0	0	0	0	0	0	0	1	0	0	0	C	T	1	1.0695	0.0695
lb	nn	4	nn043	NN43_S894_L004	bps	cod	nsyn	ts	2	0	0	0	0	0	0	0	0	1	0	0	0	C	T	1	0.9883	-0.0117
lb	nn	4	nn044	NN44_S895_L004	bps	cod	nsyn	ts	2	0	0	0	0	0	0	0	0	1	0	0	0	C	T	1	1.0449	0.0449
lb	nn	4	nn047	NN47_S898_L004	bps	cod	nsyn	ts	2	0	0	0	0	0	0	0	0	0	1	0	0	G	A	3	1.0942	0.0942
lb	nn	4	nn048	NN48_S899_L004	bps	cod	syn	tv	2	0	0	0	0	0	0	1	0	0	0	0	0	C	A	8	1.0274	0.0274
lb	nn	4	nn051	NN51_S902_L004	bps	cod	syn	ts	2	0	0	0	0	0	0	0	0	0	1	0	0	G	A	3	1.0333	0.0333
lb	nn	4	nn052	NN52_S903_L004	bps	ncod	NA	tv	2	0	0	0	0	0	0	0	0	0	0	1	0	G	T	6	1.0402	0.0402
lb	nn	4	nn055	NN55_S906_L004	bps	cod	nsyn	tv	1	0	0	0	0	0	1	0	0	0	0	0	0	T	G	9	1.0257	0.0257
lb	nn	4	nn057	NN57_S908_L004	bps	cod	nsyn	ts	2	0	0	0	0	0	0	0	0	1	0	0	0	C	T	1	1.0032	0.0032
lb	nn	4	nn060	NN60_S911_L004	bps	ncod	NA	ts	2	0	0	0	0	0	0	0	0	1	0	0	0	C	T	1	1.0703	0.0703
lb	nn	4	nn061	NN61_S912_L004	bps	cod	nsyn	ts	2	0	0	0	0	0	0	0	0	1	0	0	0	C	T	1	0.9958	-0.0042
lb	nn	4	nn067	NN67_S1036_L005	bps	cod	nsyn	ts	2	0	0	0	0	0	0	0	0	1	0	0	0	C	T	1	1.0574	0.0574
lb	nn	4	nn072	NN72_S1041_L005	bps	ncod	NA	ts	2	0	0	0	0	0	0	0	0	1	0	0	0	C	T	1	1.0349	0.0349
lb	nn	4	nn074	NN74_S1043_L005	bps	cod	nsyn	ts	2	0	0	0	0	0	0	0	0	0	1	0	0	G	A	3	1.0048	0.0048
lb	nn	4	nn079	NN79_S31	bps	cod	nsyn	ts	1	0	0	0	0	1	0	0	0	0	0	0	0	T	C	2	0.9284	-0.0716
lb	nn	4	nn080	NN80_S32	bps	cod	nsyn	ts	2	0	0	0	0	0	0	0	0	0	1	0	0	G	A	3	1.0149	0.0149
lb	nn	4	nn083	NN_s2_03_S35	bps	cod	nsyn	ts	2	0	0	0	0	0	0	0	0	1	0	0	0	C	T	1	0.9917	-0.0083
lb	nn	4	nn089	NN_s2_09_S41	bps	cod	nsyn	ts	2	0	0	0	0	0	0	0	0	0	1	0	0	G	A	3	1.0284	0.0284
lb	nn	4	nn090	NN_s2_10_S42	bps	cod	nsyn	tv	2	0	0	0	0	0	0	0	0	0	0	1	0	G	T	6	1.0058	0.0058
lb	nn	4	nn092	NN_s2_12_S44	bps	ncod	NA	ts	2	0	0	0	0	0	0	0	0	0	1	0	0	G	A	3	1.0537	0.0537
lb	nn	4	nn099	NN_s2_19_S51	bps	cod	nsyn	ts	2	0	0	0	0	0	0	0	0	1	0	0	0	C	T	1	1.0088	0.0088
lb	nn	4	nn100	NN_s2_20_S52	bps	cod	nsyn	ts	2	0	0	0	0	0	0	0	0	1	0	0	0	C	T	1	0.9314	-0.0686
lb	nn	4	nn101	NN_s2_21_S53	bps	cod	nsyn	ts	2	0	0	0	0	0	0	0	0	1	0	0	0	C	T	1	0.9497	-0.0503
lb	nn	4	nn102	NN_s2_22_S54	bps	cod	nsyn	ts	2	0	0	0	0	0	0	0	0	1	0	0	0	C	T	1	0.9731	-0.0269
lb	nn	4	nn106	NN_s2_26_S58	bps	cod	nsyn	ts	2	0	0	0	0	0	0	0	0	0	1	0	0	G	A	3	0.9887	-0.0113
lb	nn	4	nn108	NN_s2_28_S60	bps	cod	nsyn	ts	2	0	0	0	0	0	0	0	0	0	1	0	0	G	A	3	0.9913	-0.0087
lb	nn	4	nn112	NN_s2_32_S64	bps	cod	nsyn	ts	2	0	0	0	0	0	0	0	0	1	0	0	0	C	T	1	0.8957	-0.1043
lb	nn	4	nn115	NN_s2_35_S67	bps	cod	nsyn	ts	2	0	0	0	0	0	0	0	0	1	0	0	0	C	T	1	1.0752	0.0752
lb	nn	4	nn118	NN_s2_38_S70	bps	cod	nsyn	ts	2	0	0	0	0	0	0	0	0	1	0	0	0	C	T	1	1.001	0.001
lb	nn	4	nn121	NN_s2_41_S73	bps	cod	nsyn	ts	2	0	0	0	0	0	0	0	0	0	1	0	0	G	A	3	1.0071	0.0071
lb	nn	4	nn128	NN_s2_48_S80	bps	cod	nsyn	ts	2	0	0	0	0	0	0	0	0	1	0	0	0	C	T	1	0.98	-0.02
lb	nn	4	nn134	NN_s2_54_S86	bps	cod	nsyn	ts	2	0	0	0	0	0	0	0	0	0	1	0	0	G	A	3	0.9463	-0.0537
lb	nn	4	nn137	NN_s2_57_S89	bps	cod	nsyn	ts	2	0	0	0	0	0	0	0	0	1	0	0	0	C	T	1	0.9615	-0.0385
lb	nn	4	nn139	NN_s2_59_S91	bps	cod	nsyn	ts	2	0	0	0	0	0	0	0	0	0	1	0	0	G	A	3	0.9524	-0.0476
lb	nn	4	nn140	NN_s2_60_S92	bps	cod	nsyn	ts	2	0	0	0	0	0	0	0	0	1	0	0	0	C	T	1	0.9996	-0.0004
lb	nn	4	nn150	NN_s2_70_S102	bps	cod	nsyn	tv	2	0	0	0	0	0	0	1	0	0	0	0	0	C	A	8	0.9459	-0.0541
lb	nn	4	nn157	NN_s2_77_S109	bps	cod	nsyn	tv	2	0	0	0	0	0	0	0	0	0	0	1	0	G	T	6	0.9786	-0.0214
lb	nn	4	nn166	NN_s2_86_S118	bps	cod	nsyn	ts	2	0	0	0	0	0	0	0	0	1	0	0	0	C	T	1	0.9957	-0.0043
lb	nn	4	nn167	NN_s2_87_S119	bps	cod	nsyn	ts	2	0	0	0	0	0	0	0	0	0	1	0	0	G	A	3	0.9909	-0.0091
lb	nn	4	nn171	NN_s2_91_S123	bps	ncod	NA	ts	2	0	0	0	0	0	0	0	0	0	1	0	0	G	A	3	0.9689	-0.0311
lb	nn	4	nn174	NN_s2_94_S126	bps	ncod	NA	ts	2	0	0	0	0	0	0	0	0	1	0	0	0	C	T	1	1.0368	0.0368
lb	nn	4	nn182	NN_s2_102_S134	bps	cod	nsyn	ts	2	0	0	0	0	0	0	0	0	1	0	0	0	C	T	1	0.9599	-0.0401
lb	nn	4	nn183	NN_s2_103_S135	bps	ncod	NA	ts	2	0	0	0	0	0	0	0	0	1	0	0	0	C	T	1	0.9632	-0.0368
lb	nn	4	nn184	NN_s2_104_S136	bps	cod	nsyn	ts	2	0	0	0	0	0	0	0	0	1	0	0	0	C	T	1	0.8434	-0.1566
lb	nn	4	nn185	NN_s2_105_S137	bps	cod	syn	ts	2	0	0	0	0	0	0	0	0	0	1	0	0	G	A	3	1.0111	0.0111
lb	nn	4	nn187	NN_s2_107_S139	bps	cod	nsyn	tv	1	0	0	0	0	1	0	0	0	0	0	0	0	T	C	2	0.9533	-0.0467
lb	nn	4	nn189	NN_s2_109_S141	bps	cod	nsyn	ts	2	0	0	0	0	0	0	0	0	1	0	0	0	C	T	1	1.0054	0.0054
lb	nn	4	nn190	NN_s2_110_S142	bps	cod	syn	ts	2	0	0	0	0	0	0	0	0	0	1	0	0	G	A	3	1.0005	0.0005
lb	nn	4	nn191	NN_s2_111_S143	bps	cod	nsyn	ts	2	0	0	0	0	0	0	0	0	0	1	0	0	G	A	3	0.9994	-0.0006
lb	nn	4	nn193	NN_s2_113_S145	bps	cod	syn	ts	2	0	0	0	0	0	0	0	0	0	1	0	0	G	A	3	1.0086	0.0086
lb	nn	4	nn199	NN_s2_119_S151	bps	ncod	NA	ts	2	0	0	0	0	0	0	0	0	0	1	0	0	G	A	3	1.0748	0.0748
lb	nn	4	nn202	NN_s2_122_S154	bps	cod	syn	tv	2	0	0	0	0	0	0	0	1	0	0	0	0	C	G	7	1.0423	0.0423
lb	nn	4	nn205	NN_s2_125_S157	bps	cod	nsyn	ts	2	0	0	0	0	0	0	0	0	1	0	0	0	C	T	1	1.0672	0.0672
lb	nn	4	nn206	NN_s2_126_S158	bps	cod	nsyn	tv	2	0	0	0	0	0	0	1	0	0	0	0	0	C	A	8	1.0269	0.0269
lb	nn	4	nn207	NN_s2_127_S159	bps	ncod	NA	tv	1	0	0	0	0	0	1	0	0	0	0	0	0	T	G	9	1.0581	0.0581
lb	nn	4	nn209	NN_s2_129_S161	bps	cod	nsyn	tv	2	0	0	0	0	0	0	0	1	0	0	0	0	C	G	7	1.1008	0.1008
lb	nn	4	nn219	NN_s2_139_S171	bps	cod	nsyn	ts	2	0	0	0	0	0	0	0	0	0	1	0	0	G	A	3	1.0613	0.0613
lb	nn	4	nn222	NN_s2_142_S174	bps	cod	nsyn	ts	2	0	0	0	0	0	0	0	0	1	0	0	0	C	T	1	1.0491	0.0491
lb	nn	4	nn226	NN_s2_146_S178	bps	cod	nsyn	ts	2	0	0	0	0	0	0	0	0	1	0	0	0	C	T	1	1.0554	0.0554
lb	nn	4	nn230	NN_s2_150_S182	bps	ncod	NA	ts	2	0	0	0	0	0	0	0	0	1	0	0	0	C	T	1	1.0437	0.0437
lb	nn	4	nn234	NN_s2_154_S186	bps	cod	nsyn	ts	2	0	0	0	0	0	0	0	0	0	1	0	0	G	A	3	0.966	-0.034
lb	nn	4	nn238	NN_s2_158_S190	bps	cod	nsyn	ts	2	0	0	0	0	0	0	0	0	1	0	0	0	C	T	1	0.9707	-0.0293
lb	nn	4	nn247	NN_s2_167_S199	bps	ncod	nsyn	ts	2	0	0	0	0	0	0	0	0	0	1	0	0	G	A	3	1.0257	0.0257
lb	nn	4	nn248	NN_s2_168_S200	bps	cod	nsyn	ts	2	0	0	0	0	0	0	0	0	1	0	0	0	C	T	1	0.9997	-0.0003
lb	nn	4	nn249	NN_s2_169_S201	bps	cod	nsyn	ts	2	0	0	0	0	0	0	0	0	0	1	0	0	G	A	3	1.001	0.001
lb	nn	4	nn252	NN_s2_172_S204	bps	cod	nsyn	ts	2	0	0	0	0	0	0	0	0	1	0	0	0	C	T	1	0.9873	-0.0127
lb	nn	4	nn253	NN_s2_173_S205	bps	ncod	NA	ts	2	0	0	0	0	0	0	0	0	1	0	0	0	C	T	1	0.9797	-0.0203
lb	nn	4	nn258	NN_s2_178_S210	bps	ncod	nsyn	ts	2	0	0	0	0	0	0	0	0	1	0	0	0	C	T	1	0.9917	-0.0083
lb	nn	4	nn270	NN_s2_190_S222	bps	cod	nsyn	ts	2	0	0	0	0	0	0	0	0	0	1	0	0	G	A	3	1.0048	0.0048
lb	nn	4	nn276	NN_s2_196_S228	bps	cod	nsyn	ts	2	0	0	0	0	0	0	0	0	1	0	0	0	C	T	1	1.3363	0.3363
lb	nn	4	nn282	NN_s2_202_S234	bps	cod	nsyn	ts	2	0	0	0	0	0	0	0	0	1	0	0	0	C	T	1	1.0319	0.0319
lb	nn	4	nn283	NN_s2_203_S235	bps	cod	nsyn	ts	2	0	0	0	0	0	0	0	0	1	0	0	0	C	T	1	1.0706	0.0706
lb	nn	4	nn285	NN_s2_205_S237	bps	ncod	NA	ts	2	0	0	0	0	0	0	0	0	0	1	0	0	G	A	3	1.0792	0.0792
lb	nn	4	nn289	NN_s2_209_S241	bps	ncod	NA	ts	1	0	0	0	0	1	0	0	0	0	0	0	0	T	C	2	1.0286	0.0286
lb	nn	4	nn292	NN_s2_212_S244	bps	ncod	NA	ts	2	0	0	0	0	0	0	0	0	1	0	0	0	C	T	1	1.0844	0.0844
lb	nn	4	nn293	NN_s2_213_S245	bps	cod	nsyn	ts	2	0	0	0	0	0	0	0	0	1	0	0	0	C	T	1	1.0708	0.0708
lb	nn	4	nn294	NN_s2_214_S246	bps	ncod	NA	ts	2	0	0	0	0	0	0	0	0	1	0	0	0	C	T	1	1.0225	0.0225
lb	nn	4	nn296	NN_s2_216_S248	bps	cod	nsyn	ts	2	0	0	0	0	0	0	0	0	1	0	0	0	C	T	1	1.0085	0.0085
lb	nn	4	nn297	NN_s2_217_S249	bps	cod	nsyn	ts	2	0	0	0	0	0	0	0	0	1	0	0	0	C	T	1	1.0186	0.0186
lb	nn	4	nn299	NN_s2_219_S251	bps	cod	syn	ts	2	0	0	0	0	0	0	0	0	0	1	0	0	G	A	3	1.001	0.001
lb	wt	5	wm03	T39	bps	ncod	NA	ts	2	0	0	0	0	0	0	0	0	1	0	0	0	C	T	1	0.994	-0.006
lb	wt	5	wm04	T39	bps	cod	syn	ts	1	0	1	0	0	0	0	0	0	0	0	0	0	A	G	4	0.9946	-0.0054
lb	wt	5	wm05	T39	bps	cod	nsyn	tv	2	0	0	0	0	0	0	0	0	0	0	1	0	G	T	6	0.9377	-0.0623
lb	wt	5	wm06	T39	bps	cod	nsyn	tv	2	0	0	0	0	0	0	0	0	0	0	1	0	G	T	6	0.9476	-0.0524
lb	wt	5	wm07	T39	bps	ncod	NA	tv	2	0	0	0	0	0	0	0	0	0	0	1	0	G	T	6	0.959	-0.041
lb	wt	5	wm08	T39	bps	cod	syn	ts	1	0	0	0	0	1	0	0	0	0	0	0	0	T	C	2	0.9936	-0.0064
lb	wt	5	wm09	T39	bps	cod	syn	ts	2	0	0	0	0	0	0	0	0	1	0	0	0	C	T	1	1.0551	0.0551
lb	wt	5	wm10	T39	bps	cod	nsyn	ts	2	0	0	0	0	0	0	0	0	1	0	0	0	C	T	1	0.9431	-0.0569
lb	wt	5	wm11	T39	bps	cod	nsyn	ts	1	0	0	0	0	1	0	0	0	0	0	0	0	T	C	2	0.9509	-0.0491
lb	wt	5	wm12	T39	bps	cod	nsyn	ts	2	0	0	0	0	0	0	0	0	1	0	0	0	C	T	1	0.975	-0.025
lb	wt	5	wm13	T104	bps	cod	nsyn	ts	1	0	1	0	0	0	0	0	0	0	0	0	0	A	G	4	0.8563	-0.1437
lb	wt	5	wm14	T104	bps	cod	nsyn	tv	2	0	0	0	0	0	0	0	0	0	0	1	0	G	T	6	0.8819	-0.1181
lb	wt	5	wm15	T104	bps	cod	nsyn	tv	2	0	0	0	0	0	0	0	0	0	0	1	0	G	T	6	0.9995	-0.0005
lb	wt	5	wm16	T104	bps	cod	nsyn	tv	1	0	0	1	0	0	0	0	0	0	0	0	0	A	C	12	1.0726	0.0726
lb	wt	5	wm17	T104	bps	cod	syn	tv	1	0	0	1	0	0	0	0	0	0	0	0	0	A	C	12	0.9425	-0.0575
lb	wt	5	wm18	T104	bps	ncod	NA	ts	1	0	1	0	0	0	0	0	0	0	0	0	0	A	G	4	0.9501	-0.0499
lb	wt	5	wm19	T104	bps	cod	nsyn	tv	1	0	0	1	0	0	0	0	0	0	0	0	0	A	C	12	1.0666	0.0666
lb	wt	5	wm20	T104	bps	cod	nsyn	ts	2	0	0	0	0	0	0	0	0	1	0	0	0	C	T	1	0.8318	-0.1682
lb	wt	5	wm22	T104	bps	cod	nsyn	ts	1	0	0	0	0	1	0	0	0	0	0	0	0	T	C	2	0.8802	-0.1198
lb	wt	5	wm23	T104	bps	cod	nsyn	tv	1	0	0	0	0	0	1	0	0	0	0	0	0	T	G	9	1.1301	0.1301
lb	wt	5	wm24	T104	bps	cod	syn	ts	2	0	0	0	0	0	0	0	0	0	1	0	0	G	A	3	0.8637	-0.1363
lb	wt	5	wm25	T104	bps	ncod	NA	tv	2	0	0	0	0	0	0	1	0	0	0	0	0	C	A	8	0.9155	-0.0845
lb	wt	5	wm27	T140	bps	cod	nsyn	ts	1	0	1	0	0	0	0	0	0	0	0	0	0	A	G	4	1.0208	0.0208
lb	wt	5	wm28	T140	bps	cod	syn	tv	2	0	0	0	0	0	0	1	0	0	0	0	0	C	A	8	0.9492	-0.0508
lb	wt	5	wm29	T140	bps	cod	nsyn	ts	2	0	0	0	0	0	0	0	0	0	1	0	0	G	A	3	1.1721	0.1721
lb	wt	5	wm30	T140	bps	ncod	NA	ts	2	0	0	0	0	0	0	0	0	1	0	0	0	C	T	1	1.1246	0.1246
lb	wt	5	wm31	T140	bps	ncod	NA	tv	1	0	0	0	0	0	1	0	0	0	0	0	0	T	G	9	0.9937	-0.0063
lb	wt	5	wm33	T140	bps	cod	nsyn	tv	2	0	0	1	0	0	0	0	0	0	0	0	0	A	C	12	0.9789	-0.0211
lb	wt	5	wm34	T200	bps	cod	nsyn	ts	1	0	1	0	0	0	0	0	0	0	0	0	0	A	G	4	1.3179	0.3179
lb	wt	5	wm36	T200	bps	cod	nsyn	ts	2	0	0	0	0	0	0	0	0	1	0	0	0	C	T	1	1.2299	0.2299
lb	wt	5	wm37	T200	bps	cod	nsyn	ts	2	0	0	0	0	0	0	0	0	0	1	0	0	G	A	3	1.2709	0.2709
lb	wt	5	wm38	T200	bps	cod	nsyn	tv	2	0	0	0	0	0	0	1	0	0	0	0	0	C	A	8	1.3641	0.3641
lb	wt	5	wm39	T200	bps	cod	NA	ts	1	0	1	0	0	0	0	0	0	0	0	0	0	A	G	4	1.283	0.283
lb	wt	5	wm44	T200	bps	cod	syn	ts	2	0	0	0	0	0	0	0	0	0	1	0	0	G	A	3	1.407	0.407
lb	wt	5	wm45	T200	bps	cod	syn	tv	1	0	0	1	0	0	0	0	0	0	0	0	0	A	C	12	1.2466	0.2466
lb	wt	5	wm47	T200	bps	cod	nsyn	ts	2	0	0	0	0	0	0	0	0	0	1	0	0	G	A	3	1.0743	0.0743
lb	wt	5	wm48	T200	bps	cod	syn	ts	2	0	0	0	0	0	0	0	0	1	0	0	0	C	T	1	1.3075	0.3075
lb	wt	5	wm49	T200	bps	cod	syn	ts	2	0	0	0	0	0	0	0	0	0	1	0	0	G	A	3	1.3838	0.3838
lb	wt	5	wm50	T200	bps	ncod	NA	tv	2	0	0	0	0	0	0	1	0	0	0	0	0	C	A	8	1.1471	0.1471
lb	wt	5	wm51	T200	bps	cod	nsyn	ts	1	0	0	0	0	1	0	0	0	0	0	0	0	T	C	2	1.3392	0.3392
lb	wt	5	wm52	T250	bps	cod	nsyn	tv	1	0	0	1	0	0	0	0	0	0	0	0	0	A	C	12	0.7692	-0.2308
lb	wt	5	wm53	T250	bps	cod	nsyn	tv	2	0	0	0	0	0	0	0	0	0	0	1	0	G	T	6	0.8586	-0.1414
lb	wt	5	wm54	T250	bps	cod	syn	tv	1	0	0	0	0	0	1	0	0	0	0	0	0	T	G	9	0.9716	-0.0284
lb	wt	5	wm55	T250	bps	cod	syn	ts	2	0	0	0	0	0	0	0	0	0	1	0	0	G	A	3	0.8678	-0.1322
lb	wt	5	wm56	T250	bps	cod	syn	ts	2	0	0	0	0	0	0	0	0	0	1	0	0	G	A	3	0.8153	-0.1847
lb	wt	5	wm57	T250	bps	cod	nsyn	tv	2	0	0	0	0	0	0	0	0	0	0	1	0	G	T	6	0.9031	-0.0969
lb	wt	5	wm58	T250	bps	cod	nsyn	tv	1	0	0	0	0	0	1	0	0	0	0	0	0	T	G	9	1.0177	0.0177
lb	wt	5	wm59	T250	bps	ncod	NA	ts	2	0	0	0	0	0	0	0	0	0	1	0	0	G	A	3	0.9926	-0.0074
lb	wt	5	wm60	T250	bps	cod	syn	ts	2	0	0	0	0	0	0	0	0	0	1	0	0	G	A	3	0.8865	-0.1135
lb	wt	5	wm61	T250	bps	cod	nsyn	tv	2	0	0	0	0	0	0	0	0	0	0	1	0	G	T	6	0.8337	-0.1663
lb	wt	5	wm62	T250	bps	ncod	NA	tv	1	0	0	1	0	0	0	0	0	0	0	0	0	A	C	12	0.9223	-0.0777
lb	wt	5	wm63	T250	bps	cod	nsyn	tv	1	0	0	0	0	0	1	0	0	0	0	0	0	T	G	9	0.9593	-0.0407
lb	wt	5	wm66	T300	bps	cod	nsyn	ts	2	0	0	0	0	0	0	0	0	1	0	0	0	C	T	1	1.1623	0.1623
lb	wt	5	wm67	T300	bps	ncod	NA	ts	1	0	1	0	0	0	0	0	0	0	0	0	0	A	G	4	1.1703	0.1703
lb	wt	5	wm68	T300	bps	cod	nsyn	ts	2	0	0	0	0	0	0	0	0	1	0	0	0	C	T	1	0.9673	-0.0327
lb	wt	5	wm70	T300	bps	cod	syn	ts	1	0	0	0	0	1	0	0	0	0	0	0	0	T	C	2	1.1753	0.1753
lb	wt	5	wm71	T300	bps	cod	nsyn	ts	2	0	0	0	0	0	0	0	0	0	1	0	0	G	A	3	0.9633	-0.0367
lb	wt	5	wm72	T300	bps	cod	nsyn	tv	1	0	0	0	0	1	0	0	0	0	0	0	0	T	C	2	0.942	-0.058
lb	wt	5	wm73	T300	bps	ncod	NA	tv	1	0	0	1	0	0	0	0	0	0	0	0	0	A	C	12	0.9016	-0.0984
lb	wt	5	wm74	T300	bps	ncod	NA	tv	1	0	0	0	0	0	1	0	0	0	0	0	0	T	G	9	1.1297	0.1297
lb	wt	5	wm75	T300	bps	cod	nsyn	tv	1	0	0	0	0	0	1	0	0	0	0	0	0	T	G	9	1.2375	0.2375
lb	wt	5	wm76	T300	bps	cod	nsyn	tv	1	0	0	1	0	0	0	0	0	0	0	0	0	A	C	12	1.0618	0.0618
lb	wt	5	wm77	T300	bps	cod	nsyn	ts	1	0	1	0	0	0	0	0	0	0	0	0	0	A	G	4	1.0222	0.0222
lb	wt	5	wm79	T300	bps	cod	nsyn	ts	2	0	0	0	0	0	0	0	0	0	1	0	0	G	A	3	0.8779	-0.1221
lb	wt	5	wm80	T300	bps	ncod	NA	tv	2	0	0	0	0	0	0	0	0	0	0	1	0	G	T	6	0.8118	-0.1882
lb	wt	5	w083	WT03_S7	bps	cod	syn	tv	2	0	0	0	0	0	0	0	0	0	0	0	0	NA	NA	NA	1.0399	0.982
lb	wt	5	w084	WT04_S8	bps	cod	syn	tv	2	0	0	0	0	0	0	0	0	0	0	0	0	NA	NA	NA	0.9975	0.9936
lb	wt	5	w086	WT06_S10	bps	cod	syn	tv	2	0	0	0	0	0	0	0	0	0	0	0	0	NA	NA	NA	1.0312	0.9209
lb	wt	5	w088	WT08_S12	bps	cod	syn	ts	2	0	0	0	0	0	0	0	0	0	1	0	0	G	A	3	0.9679	0
lb	wt	5	w103	WT23_S15	bps	cod	syn	ts	2	0	0	0	0	0	0	0	0	1	0	0	0	C	T	1	0.9561	0.9885
lb	wt	5	w107	WT27_S19	bps	cod	syn	tv	1	0	0	1	0	0	0	0	0	0	0	0	0	A	C	12	0.974	1.0199
lb	wt	5	w127	WT48_S40	bps	cod	syn	ts	2	0	0	0	0	0	0	0	0	0	1	0	0	G	A	3	0.9807	1.0539
lb	wt	5	w128	WT49_S41	bps	cod	syn	ts	2	0	0	0	0	0	0	0	0	0	1	0	0	G	A	3	0.5798	1.0745
lb	wt	5	w132	WT53_S45	bps	cod	syn	ts	2	0	0	0	0	0	0	0	0	1	0	0	0	C	T	1	0.9394	1.0515
lb	muty	6	ym01	Y001_S596_L005	bps	cod	syn	tv	2	0	0	0	0	0	0	0	0	0	0	1	0	G	T	6	0.6292	-0.3708
lb	muty	6	ym02	Y004_S599_L005	bps	ncod	NA	tv	2	0	0	0	0	0	0	0	0	0	0	1	0	G	T	6	0.7975	-0.2025
lb	muty	6	ym03	Y006_S601_L005	bps	cod	syn	tv	2	0	0	0	0	0	0	1	0	0	0	0	0	C	A	8	0.8352	-0.1648
lb	muty	6	ym04	Y008_S603_L005	bps	cod	syn	ts	2	0	0	0	0	0	0	0	0	0	1	0	0	G	A	3	0.7381	-0.2619
lb	muty	6	ym05	Y011_S606_L005	bps	ncod	NA	tv	2	0	0	0	0	0	0	1	0	0	0	0	0	C	A	8	0.7903	-0.2097
lb	muty	6	ym06	Y021_S616_L005	bps	cod	syn	tv	2	0	0	0	0	0	0	1	0	0	0	0	0	C	A	8	0.7788	-0.2212
lb	muty	6	ym07	Y022_S617_L005	bps	cod	nsyn	tv	2	0	0	0	0	0	0	1	0	0	0	0	0	C	A	8	0.7404	-0.2596
lb	muty	6	ym08	Y023_S618_L005	bps	cod	nsyn	tv	2	0	0	0	0	0	0	1	0	0	0	0	0	C	A	8	0.7395	-0.2605
lb	muty	6	ym09	Y025_S620_L005	bps	cod	nsyn	ts	2	0	0	0	0	0	0	0	0	0	1	0	0	G	A	3	0.7453	-0.2547
lb	muty	6	ym10	Y027_S622_L005	bps	cod	nsyn	tv	2	0	0	0	0	0	0	0	0	0	0	1	0	G	T	6	0.7483	-0.2517
lb	muty	6	ym11	Y032_S627_L005	bps	cod	nsyn	tv	2	0	0	0	0	0	0	1	0	0	0	0	0	C	A	8	0.658	-0.342
lb	muty	6	ym12	Y035_S630_L005	bps	cod	nsyn	tv	2	0	0	0	0	0	0	1	0	0	0	0	0	C	A	8	0.7922	-0.2078
lb	muty	6	ym13	Y041_S636_L005	bps	cod	syn	tv	2	0	0	0	0	0	0	0	0	0	0	1	0	G	T	6	0.9362	-0.0638
lb	muty	6	ym14	Y053_S648_L005	bps	cod	NA	ts	1	0	1	0	0	0	0	0	0	0	0	0	0	A	G	4	0.9464	-0.0536
lb	muty	6	ym15	Y054_S649_L005	bps	cod	syn	tv	2	0	0	0	0	0	0	0	0	0	0	1	0	G	T	6	1.0184	0.0184
lb	muty	6	ym16	Y058_S653_L005	bps	cod	nsyn	tv	2	0	0	0	0	0	0	0	0	0	0	1	0	G	T	6	0.9289	-0.0711
lb	muty	6	ym17	Y060_S655_L005	bps	cod	nsyn	tv	2	0	0	0	0	0	0	0	0	0	0	1	0	G	T	6	0.9858	-0.0142
lb	muty	6	ym18	Y062_S657_L005	bps	cod	nsyn	tv	2	0	0	0	0	0	0	1	0	0	0	0	0	C	A	8	0.9858	-0.0142
lb	muty	6	ym19	Y065_S660_L005	bps	ncod	NA	tv	2	0	0	0	0	0	0	0	0	0	0	1	0	G	T	6	0.977	-0.023
lb	muty	6	ym20	Y066_S661_L005	bps	cod	nsyn	ts	2	0	0	0	0	0	0	0	0	1	0	0	0	C	T	1	1.0409	0.0409
lb	muty	6	ym21	Y071_S666_L005	bps	cod	NA	ts	1	0	0	0	0	1	0	0	0	0	0	0	0	T	C	2	0.8418	-0.1582
lb	muty	6	ym22	Y079_S674_L005	bps	ncod	NA	tv	2	0	0	0	0	0	0	0	0	0	0	1	0	G	T	6	0.9612	-0.0388
lb	muty	6	ym23	Y080_S675_L005	bps	cod	nsyn	tv	2	0	0	0	0	0	0	0	0	0	0	1	0	G	T	6	0.9633	-0.0367
lb	muty	6	ym24	Y082_S677_L005	bps	cod	nsyn	tv	2	0	0	0	0	0	0	1	0	0	0	0	0	C	A	8	0.9077	-0.0923
lb	muty	6	ym25	Y087_S682_L005	bps	cod	nsyn	tv	2	0	0	0	0	0	0	0	0	0	0	1	0	G	T	6	0.976	-0.024
lb	muty	6	ym26	Y092_S687_L005	bps	cod	nsyn	tv	2	0	0	0	0	0	0	1	0	0	0	0	0	C	A	8	1.014	0.014
lb	muty	6	ym27	Y096_S691_L005	bps	cod	nsyn	tv	2	0	0	0	0	0	0	1	0	0	0	0	0	C	A	8	0.9987	-0.0013
lb	muty	6	ym28	Y097_S692_L005	bps	cod	nsyn	tv	2	0	0	0	0	0	0	1	0	0	0	0	0	C	A	8	1.0479	0.0479
lb	muty	6	ym29	Y099_S694_L005	bps	cod	syn	tv	2	0	0	0	0	0	0	1	0	0	0	0	0	C	A	8	0.7517	-0.2483
lb	muty	6	ym30	Y103_S698_L005	bps	cod	syn	tv	2	0	0	0	0	0	0	1	0	0	0	0	0	C	A	8	0.8525	-0.1475
lb	muty	6	ym31	Y104_S699_L005	bps	cod	nsyn	tv	2	0	0	0	0	0	0	1	0	0	0	0	0	C	A	8	0.8882	-0.1118
lb	muty	6	ym32	Y105_S700_L005	bps	ncod	NA	tv	2	0	0	0	0	0	0	1	0	0	0	0	0	C	A	8	0.9402	-0.0598
lb	muty	6	ym33	Y107_S702_L005	bps	cod	syn	tv	2	0	0	0	0	0	0	1	0	0	0	0	0	C	A	8	0.872	-0.128
lb	muty	6	ym34	Y111_S706_L005	bps	cod	nsyn	tv	2	0	0	0	0	0	0	1	0	0	0	0	0	C	A	8	0.9085	-0.0915
lb	muty	6	ym36	Y119_S714_L005	bps	cod	nsyn	tv	2	0	0	0	0	0	0	1	0	0	0	0	0	C	A	8	0.9704	-0.0296
lb	muty	6	ym37	Y120_S715_L005	bps	cod	nsyn	ts	2	0	0	0	0	0	0	0	0	0	1	0	0	G	A	3	0.9699	-0.0301
lb	muty	6	ym38	Y122_S717_L005	bps	cod	nsyn	tv	2	0	0	0	0	0	0	0	0	0	0	1	0	G	T	6	0.9277	-0.0723
lb	muty	6	ym39	Y124_S719_L005	bps	ncod	NA	ts	2	0	0	0	0	0	0	0	0	0	1	0	0	G	A	3	1.0514	0.0514
lb	muty	6	ym40	Y130_S725_L005	bps	cod	nsyn	tv	2	0	0	0	0	0	0	0	0	0	0	1	0	G	T	6	0.7545	-0.2455
lb	muty	6	ym41	Y133_S728_L005	bps	cod	nsyn	tv	2	0	0	0	0	0	0	1	0	0	0	0	0	C	A	8	1.0485	0.0485
lb	muty	6	ym42	Y136_S731_L005	bps	cod	nsyn	tv	2	0	0	0	0	0	0	1	0	0	0	0	0	C	A	8	1.0424	0.0424
lb	muty	6	ym43	Y139_S734_L005	bps	cod	nsyn	tv	2	0	0	0	0	0	0	0	0	0	0	1	0	G	T	6	1.0451	0.0451
lb	muty	6	ym44	Y142_S737_L005	bps	cod	nsyn	ts	2	0	0	0	0	0	0	0	0	1	0	0	0	C	T	1	0.9013	-0.0987
lb	muty	6	ym45	Y143_S738_L005	bps	cod	syn	tv	2	0	0	0	0	0	0	0	0	0	0	1	0	G	T	6	1.0572	0.0572
lb	muty	6	ym46	Y148_S743_L005	bps	cod	nsyn	tv	2	0	0	0	0	0	0	0	0	0	0	1	0	G	T	6	1.0522	0.0522
lb	muty	6	ym47	Y154_S749_L006	bps	cod	nsyn	tv	2	0	0	0	0	0	0	1	0	0	0	0	0	C	A	8	0.988	-0.012
lb	muty	6	ym48	Y155_S750_L006	bps	cod	nsyn	tv	2	0	0	0	0	0	0	1	0	0	0	0	0	C	A	8	1.0186	0.0186
lb	muty	6	ym49	Y159_S754_L006	bps	cod	nsyn	tv	2	0	0	0	0	0	0	0	0	0	0	1	0	G	T	6	0.8852	-0.1148
lb	muty	6	ym50	Y160_S755_L006	bps	cod	syn	tv	2	0	0	0	0	0	0	0	0	0	0	1	0	G	T	6	0.9804	-0.0196
lb	muty	6	ym51	Y163_S758_L006	bps	cod	nsyn	tv	2	0	0	0	0	0	0	1	0	0	0	0	0	C	A	8	0.9924	-0.0076
lb	muty	6	ym52	Y170_S765_L006	bps	ncod	NA	tv	2	0	0	0	0	0	0	0	0	0	0	1	0	G	T	6	0.9632	-0.0368
lb	muty	6	ym53	Y171_S766_L006	bps	cod	nsyn	ts	2	0	0	0	0	0	0	0	0	1	0	0	0	C	T	1	1.1125	0.1125
lb	muty	6	ym54	Y187_S782_L006	bps	cod	nsyn	ts	2	0	0	0	0	0	0	0	0	0	1	0	0	G	A	3	0.9608	-0.0392
lb	muty	6	ym55	Y188_S783_L006	bps	cod	nsyn	tv	2	0	0	0	0	0	0	0	0	0	0	1	0	G	T	6	0.8862	-0.1138
lb	muty	6	ym56	Y191_S786_L006	bps	cod	nsyn	tv	2	0	0	0	0	0	0	0	0	0	0	1	0	G	T	6	0.9392	-0.0608
lb	muty	6	ym57	Y194_S789_L006	bps	cod	nsyn	tv	2	0	0	0	0	0	0	1	0	0	0	0	0	C	A	8	0.8634	-0.1366
lb	muty	6	ym58	Y198_S793_L006	bps	cod	syn	tv	2	0	0	0	0	0	0	1	0	0	0	0	0	C	A	8	0.9871	-0.0129
lb	muty	6	ym59	Y200_S795_L006	bps	cod	nsyn	tv	2	0	0	0	0	0	0	1	0	0	0	0	0	C	A	8	1.1042	0.1042
lb	muty	6	ym60	Y201_S796_L006	bps	cod	nsyn	tv	2	0	0	0	0	0	0	0	0	0	0	1	0	G	T	6	1.0133	0.0133
lb	muty	6	ym61	Y202_S797_L006	bps	cod	nsyn	tv	2	0	0	0	0	0	0	0	0	0	0	1	0	G	T	6	1.0135	0.0135
lb	muty	6	ym62	Y203_S798_L006	bps	cod	nsyn	tv	2	0	0	0	0	0	0	1	0	0	0	0	0	C	A	8	1.0158	0.0158
lb	muty	6	ym63	Y206_S801_L006	bps	cod	nsyn	tv	2	0	0	0	0	0	0	1	0	0	0	0	0	C	A	8	1.0488	0.0488
lb	muty	6	ym64	Y209_S804_L006	bps	cod	nsyn	tv	2	0	0	0	0	0	0	0	0	0	0	1	0	G	T	6	1.0702	0.0702
lb	muty	6	ym65	Y214_S809_L006	bps	ncod	NA	tv	2	0	0	0	0	0	0	0	0	0	0	1	0	G	T	6	1.0476	0.0476
lb	muty	6	ym66	Y218_S813_L006	bps	cod	nsyn	tv	2	0	0	0	0	0	0	0	0	0	0	1	0	G	T	6	1.0734	0.0734
lb	muty	6	ym67	Y234_S829_L006	bps	cod	nsyn	tv	2	0	0	0	0	0	0	1	0	0	0	0	0	C	A	8	1.0747	0.0747
lb	muty	6	ym68	Y235_S830_L006	bps	cod	nsyn	tv	2	0	0	0	0	0	0	1	0	0	0	0	0	C	A	8	1.0541	0.0541
lb	muty	6	ym69	Y252_S847_L006	bps	cod	nsyn	ts	2	0	0	0	0	0	0	0	0	0	1	0	0	G	A	3	1.054	0.054
lb	muty	6	ym70	Y255_S850_L006	bps	cod	nsyn	tv	2	0	0	0	0	0	0	1	0	0	0	0	0	C	A	8	1.0721	0.0721
lb	muty	6	ym71	Y256_S851_L006	bps	cod	syn	tv	2	0	0	0	0	0	0	1	0	0	0	0	0	C	A	8	1.0951	0.0951
lb	muty	6	ym72	Y257_S852_L006	bps	cod	syn	tv	2	0	0	0	0	0	0	0	0	0	0	1	0	G	T	6	1.0728	0.0728
lb	muty	6	ym73	Y266_S861_L006	bps	ncod	NA	tv	2	0	0	0	0	0	0	1	0	0	0	0	0	C	A	8	1.0711	0.0711
lb	muty	6	ym74	Y268_S863_L006	bps	cod	nsyn	tv	2	0	0	0	0	0	0	0	0	0	0	1	0	G	T	6	1.0449	0.0449
lb	muty	6	ym75	Y275_S870_L006	bps	cod	syn	tv	2	0	0	0	0	0	0	0	0	0	0	1	0	G	T	6	1.0973	0.0973
lb	muty	6	ym76	Y279_S874_L006	bps	cod	nsyn	tv	2	0	0	0	0	0	0	1	0	0	0	0	0	C	A	8	1.0497	0.0497
lb	muty	6	ym77	Y285_S880_L006	bps	cod	nsyn	tv	2	0	0	0	0	0	0	0	0	0	0	1	0	G	T	6	1.0994	0.0994
lb	muty	6	ym78	Y286_S881_L006	bps	cod	nsyn	tv	2	0	0	0	0	0	0	1	0	0	0	0	0	C	A	8	1.1022	0.1022
lb	muty	6	ym79	Y292_S887_L006	bps	cod	nsyn	tv	2	0	0	0	0	0	0	1	0	0	0	0	0	C	A	8	1.0543	0.0543
lb	muty	6	y301	Ys2_01_S475_L002	bps	cod	nsyn	tv	2	0	0	0	0	0	0	0	0	0	0	1	0	G	T	6	1.0991	0.0991
lb	muty	6	y302	Ys2_02_S476_L002	bps	cod	nsyn	tv	2	0	0	0	0	0	0	0	0	0	0	1	0	G	T	6	0.9819	-0.0181
lb	muty	6	y304	Ys2_04_S478_L002	bps	ncod	NA	tv	2	0	0	0	0	0	0	0	0	0	0	1	0	G	T	6	1.0854	0.0854
lb	muty	6	y306	Ys2_06_S480_L002	bps	cod	nsyn	tv	2	0	0	0	0	0	0	1	0	0	0	0	0	C	A	8	1.0468	0.0468
lb	muty	6	y307	Ys2_07_S481_L002	bps	cod	nsyn	tv	2	0	0	0	0	0	0	1	0	0	0	0	0	C	A	8	1.0691	0.0691
lb	muty	6	y313	Ys2_13_S487_L003	bps	cod	nsyn	tv	2	0	0	0	0	0	0	0	0	0	0	1	0	G	T	6	1.0654	0.0654
lb	muty	6	y315	Ys2_15_S489_L003	bps	cod	nsyn	tv	2	0	0	0	0	0	0	0	0	0	0	1	0	G	T	6	1.0619	0.0619
lb	muty	6	y319	Ys2_19_S493_L003	bps	cod	nsyn	tv	2	0	0	0	0	0	0	0	0	0	0	1	0	G	T	6	1.0131	0.0131
lb	muty	6	y321	Ys2_21_S495_L003	bps	cod	nsyn	tv	2	0	0	0	0	0	0	0	0	0	0	1	0	G	T	6	1.0409	0.0409
lb	muty	6	y324	Ys2_24_S498_L003	bps	cod	nsyn	tv	2	0	0	0	0	0	0	0	0	0	0	1	0	G	T	6	1.1318	0.1318
lb	muty	6	y329	Ys2_29_S503_L003	bps	cod	nsyn	tv	2	0	0	0	0	0	0	1	0	0	0	0	0	C	A	8	1.0487	0.0487
lb	muty	6	y332	Ys2_32_S506_L003	bps	cod	nsyn	tv	2	0	0	0	0	0	0	0	0	0	0	1	0	G	T	6	1.0303	0.0303
lb	muty	6	y334	Ys2_34_S508_L003	bps	cod	nsyn	tv	2	0	0	0	0	0	0	0	0	0	0	1	0	G	T	6	1.0174	0.0174
lb	muty	6	y335	Ys2_35_S509_L003	bps	ncod	NA	tv	2	0	0	0	0	0	0	1	0	0	0	0	0	C	A	8	1.0355	0.0355
lb	muty	6	y339	Ys2_39_S513_L003	bps	cod	nsyn	tv	2	0	0	0	0	0	0	0	0	0	0	1	0	G	T	6	1.0676	0.0676
lb	muty	6	y340	Ys2_40_S514_L003	bps	cod	syn	tv	2	0	0	0	0	0	0	1	0	0	0	0	0	C	A	8	1.0292	0.0292
lb	muty	6	y342	Ys2_42_S516_L003	bps	cod	nsyn	tv	2	0	0	0	0	0	0	0	0	0	0	1	0	G	T	6	1.1615	0.1615
lb	muty	6	y354	Ys2_54_S528_L003	bps	cod	syn	tv	2	0	0	0	0	0	0	1	0	0	0	0	0	C	A	8	1.0627	0.0627
lb	muty	6	y357	Ys2_57_S531_L003	bps	cod	syn	tv	2	0	0	0	0	0	0	1	0	0	0	0	0	C	A	8	1.0847	0.0847
lb	muty	6	y358	Ys2_58_S532_L003	bps	cod	syn	tv	2	0	0	0	0	0	0	1	0	0	0	0	0	C	A	8	1.1185	0.1185
lb	muty	6	y360	Ys2_60_S534_L003	bps	cod	nsyn	tv	2	0	0	0	0	0	0	0	0	0	0	1	0	G	T	6	1.0697	0.0697
lb	muty	6	y362	Ys2_62_S536_L003	bps	cod	nsyn	tv	2	0	0	0	0	0	0	1	0	0	0	0	0	C	A	8	1.0305	0.0305
lb	muty	6	y368	Ys2_68_S542_L003	bps	cod	nsyn	tv	2	0	0	0	0	0	0	0	0	0	0	1	0	G	T	6	1.0559	0.0559
lb	muty	6	y369	Ys2_69_S543_L003	bps	cod	syn	tv	2	0	0	0	0	0	0	1	0	0	0	0	0	C	A	8	1.0792	0.0792
lb	muty	6	y371	Ys2_71_S545_L003	bps	cod	nsyn	tv	2	0	0	0	0	0	0	1	0	0	0	0	0	C	A	8	1.1524	0.1524
lb	muty	6	y386	Ts2_6_S57	bps	cod	nsyn	tv	2	0	0	0	0	0	0	1	0	0	0	0	0	C	A	8	1.1271	0.1271
lb	muty	6	y387	Ts2_7_S58	bps	cod	nsyn	tv	2	0	0	0	0	0	0	0	0	0	0	1	0	G	T	6	1.1277	0.1277
lb	muty	6	y388	Ts2_8_S59	bps	cod	nsyn	tv	2	0	0	0	0	0	0	1	0	0	0	0	0	C	A	8	1.0729	0.0729
lb	muty	6	y396	Ts2_18_S69	bps	cod	nsyn	tv	2	0	0	0	0	0	0	1	0	0	0	0	0	C	A	8	1.0894	0.0894
lb	muty	6	y403	Ts2_25_S76	bps	cod	nsyn	tv	2	0	0	0	0	0	0	1	0	0	0	0	0	C	A	8	1.0805	0.0805
lb	muty	6	y409	Ts2_31_S82	bps	cod	syn	tv	2	0	0	0	0	0	0	1	0	0	0	0	0	C	A	8	1.1299	0.1299
lb	muty	6	y412	Ts2_35_S86	bps	cod	syn	tv	2	0	0	0	0	0	0	1	0	0	0	0	0	C	A	8	1.1325	0.1325
lb	muty	6	y413	Ts2_36_S87	bps	cod	nsyn	tv	2	0	0	0	0	0	0	1	0	0	0	0	0	C	A	8	1.1024	0.1024
lb	mutt	7	t001	T1_S97	bps	cod	syn	tv	1	0	0	0	0	0	1	0	0	0	0	0	0	T	G	9	1.1144	0.1144
lb	mutt	7	t002	T2_S109	bps	cod	nsyn	tv	1	0	0	1	0	0	0	0	0	0	0	0	0	A	C	12	1.1054	0.1054
lb	mutt	7	t005	T5_S145	bps	cod	nsyn	tv	1	0	0	1	0	0	0	0	0	0	0	0	0	A	C	12	1.1052	0.1052
lb	mutt	7	t006	T6_S157	bps	cod	nsyn	tv	1	0	0	0	0	0	1	0	0	0	0	0	0	T	G	9	1.1467	0.1467
lb	mutt	7	t007	T7_S169	bps	cod	nsyn	tv	1	0	0	0	0	0	1	0	0	0	0	0	0	T	G	9	1.1204	0.1204
lb	mutt	7	t009	T9_S98	bps	cod	nsyn	tv	1	0	0	1	0	0	0	0	0	0	0	0	0	A	C	12	1.1182	0.1182
lb	mutt	7	t010	T10_S110	bps	cod	nsyn	tv	1	0	0	1	0	0	0	0	0	0	0	0	0	A	C	12	1.049	0.049
lb	mutt	7	t011	T11_S122	bps	cod	nsyn	tv	1	0	0	1	0	0	0	0	0	0	0	0	0	A	C	12	1.124	0.124
lb	mutt	7	t013	T13_S146	bps	cod	nsyn	tv	1	0	0	0	0	0	1	0	0	0	0	0	0	T	G	9	1.0827	0.0827
lb	mutt	7	t017	T17_S99	bps	cod	nsyn	tv	1	0	0	0	0	0	1	0	0	0	0	0	0	T	G	9	1.0977	0.0977
lb	mutt	7	t022	T22_S159	bps	cod	nsyn	tv	1	0	0	0	0	0	1	0	0	0	0	0	0	T	G	9	1.0762	0.0762
lb	mutt	7	t023	T23_S171	bps	cod	nsyn	tv	1	0	0	0	0	0	1	0	0	0	0	0	0	T	G	9	1.1301	0.1301
lb	mutt	7	t024	T24_S183	bps	cod	syn	tv	1	0	0	1	0	0	0	0	0	0	0	0	0	A	C	12	1.1097	0.1097
lb	mutt	7	t025	T25_S100	bps	cod	syn	tv	1	0	0	0	0	0	1	0	0	0	0	0	0	T	G	9	1.1156	0.1156
lb	mutt	7	t026	T26_S112	bps	cod	nsyn	tv	1	0	0	0	0	0	1	0	0	0	0	0	0	T	G	9	1.1519	0.1519
lb	mutt	7	t027	T27_S124	bps	cod	syn	tv	1	0	0	0	0	0	1	0	0	0	0	0	0	T	G	9	1.1349	0.1349
lb	mutt	7	t028	T28_S136	bps	cod	nsyn	tv	1	0	0	0	0	0	1	0	0	0	0	0	0	T	G	9	1.1085	0.1085
lb	mutt	7	t029	T29_S148	bps	cod	nsyn	tv	1	0	0	0	0	0	1	0	0	0	0	0	0	T	G	9	1.1061	0.1061
lb	mutt	7	t033	T33_S101	bps	ncod	nsyn	tv	1	0	0	0	0	0	1	0	0	0	0	0	0	T	G	9	1.0883	0.0883
lb	mutt	7	t036	T36_S137	bps	cod	nsyn	tv	1	0	0	1	0	0	0	0	0	0	0	0	0	A	C	12	1.0996	0.0996
lb	mutt	7	t044	T44_S138	bps	cod	nsyn	tv	1	0	0	1	0	0	0	0	0	0	0	0	0	A	C	12	1.1053	0.1053
lb	mutt	7	t055	T55_S161	bps	cod	nsyn	tv	1	0	0	1	0	0	0	0	0	0	0	0	0	A	C	12	1.0944	0.0944
lb	mutt	7	t056	T56_S162	bps	ncod	nsyn	tv	1	0	0	0	0	0	1	0	0	0	0	0	0	T	G	9	1.1132	0.1132
lb	mutt	7	t058	T58_S164	bps	cod	syn	tv	1	0	0	0	0	0	1	0	0	0	0	0	0	T	G	9	1.1251	0.1251
lb	mutt	7	t060	T60_S166	bps	cod	nsyn	tv	1	0	0	1	0	0	0	0	0	0	0	0	0	A	C	12	1.1272	0.1272
lb	mutt	7	t061	T61_S167	bps	cod	syn	tv	1	0	0	0	0	0	1	0	0	0	0	0	0	T	G	9	1.1239	0.1239
lb	mutt	7	t063	T63_S169	bps	cod	nsyn	tv	1	0	0	0	0	0	1	0	0	0	0	0	0	T	G	9	1.0831	0.0831
lb	mutt	7	t065	T65_S171	bps	cod	nsyn	tv	1	0	0	0	0	0	1	0	0	0	0	0	0	T	G	9	1.088	0.088
lb	mutt	7	t068	T68_S174	bps	ncod	NA	tv	1	0	0	1	0	0	0	0	0	0	0	0	0	A	C	12	1.1308	0.1308
lb	mutt	7	t069	T69_S175	bps	cod	nsyn	tv	1	0	0	0	0	0	1	0	0	0	0	0	0	T	G	9	0.9962	-0.0038
lb	mutt	7	t070	T70_S176	bps	ncod	NA	tv	1	0	0	0	0	0	1	0	0	0	0	0	0	T	G	9	0.9879	-0.0121
lb	mutt	7	t072	T72_S178	bps	cod	nsyn	tv	1	0	0	0	0	0	1	0	0	0	0	0	0	T	G	9	1.0469	0.0469
lb	mutt	7	t076	T76_S182	bps	cod	nsyn	tv	1	0	0	1	0	0	0	0	0	0	0	0	0	A	C	12	0.975	-0.025
lb	mutt	7	t078	T78_S184	bps	cod	nsyn	tv	1	0	0	0	0	0	1	0	0	0	0	0	0	T	G	9	0.979	-0.021
lb	mutt	7	t081	T81_S187	bps	ncod	NA	tv	1	0	0	1	0	0	0	0	0	0	0	0	0	A	C	12	0.9743	-0.0257
lb	mutt	7	t085	T85_S191	bps	cod	syn	tv	1	0	0	0	0	0	1	0	0	0	0	0	0	T	G	9	1.0132	0.0132
lb	mutt	7	t086	T86_S192	bps	cod	nsyn	tv	1	0	0	1	0	0	0	0	0	0	0	0	0	A	C	12	1.041	0.041
lb	mutt	7	t087	T87_S193	bps	cod	syn	tv	1	0	0	1	0	0	0	0	0	0	0	0	0	A	C	12	1.0048	0.0048
lb	mutt	7	t088	T88_S194	bps	cod	nsyn	tv	1	0	0	1	0	0	0	0	0	0	0	0	0	A	C	12	1.0092	0.0092
lb	mutt	7	t089	T89_S195	bps	cod	syn	tv	1	0	0	0	0	0	1	0	0	0	0	0	0	T	G	9	0.9835	-0.0165
lb	mutt	7	t090	T90_S196	bps	cod	nsyn	tv	1	0	0	1	0	0	0	0	0	0	0	0	0	A	C	12	1.0222	0.0222
lb	mutt	7	t092	T92_S198	bps	cod	nsyn	tv	1	0	0	1	0	0	0	0	0	0	0	0	0	A	C	12	1.0379	0.0379
lb	mutt	7	t097	T97_S203	bps	cod	nsyn	tv	1	0	0	1	0	0	0	0	0	0	0	0	0	A	C	12	0.9787	-0.0213
lb	mutt	7	t099	T99_S205	bps	cod	nsyn	tv	1	0	0	0	0	0	1	0	0	0	0	0	0	T	G	9	1.0059	0.0059
lb	mutt	7	t106	T106_S212	bps	cod	nsyn	tv	1	0	0	1	0	0	0	0	0	0	0	0	0	A	C	12	1.012	0.012
lb	mutt	7	t107	T107_S213	bps	cod	syn	tv	1	0	0	0	0	0	1	0	0	0	0	0	0	T	G	9	1.0192	0.0192
lb	mutt	7	t109	T109_S215	bps	cod	nsyn	tv	1	0	0	0	0	0	1	0	0	0	0	0	0	T	G	9	1.0222	0.0222
lb	mutt	7	t110	T110_S216	bps	cod	nsyn	tv	1	0	0	0	0	0	1	0	0	0	0	0	0	T	G	9	0.9899	-0.0101
lb	mutt	7	t112	T112_S218	bps	cod	nsyn	tv	1	0	0	1	0	0	0	0	0	0	0	0	0	A	C	12	0.9965	-0.0035
lb	mutt	7	t120	T120_S226	bps	ncod	NA	tv	1	0	0	0	0	0	1	0	0	0	0	0	0	T	G	9	0.9848	-0.0152
lb	mutt	7	t121	T121_S227	bps	cod	nsyn	tv	1	0	0	1	0	0	0	0	0	0	0	0	0	A	C	12	0.9639	-0.0361
lb	mutt	7	t125	T125_S231	bps	cod	nsyn	tv	1	0	0	0	0	0	1	0	0	0	0	0	0	T	G	9	0.9553	-0.0447
lb	mutt	7	t129	T129_S353_L002	bps	cod	nsyn	tv	1	0	0	1	0	0	0	0	0	0	0	0	0	A	C	12	1.0453	0.0453
lb	mutt	7	t131	T131_S355_L002	bps	cod	nsyn	tv	1	0	0	1	0	0	0	0	0	0	0	0	0	A	C	12	1.0367	0.0367
lb	mutt	7	t139	T139_S363_L002	bps	cod	syn	ts	1	0	0	0	0	1	0	0	0	0	0	0	0	T	C	2	1.0442	0.0442
lb	mutt	7	t141	T141_S365_L002	bps	cod	syn	tv	1	0	0	0	0	0	1	0	0	0	0	0	0	T	G	9	1.0447	0.0447
lb	mutt	7	t142	T142_S366_L002	bps	cod	nsyn	tv	1	0	0	0	0	0	1	0	0	0	0	0	0	T	G	9	0.901	-0.099
lb	mutt	7	t143	T143_S367_L002	bps	cod	nsyn	tv	1	0	0	1	0	0	0	0	0	0	0	0	0	A	C	12	0.9067	-0.0933
lb	mutt	7	t145	T145_S369_L002	bps	cod	nsyn	tv	1	0	0	0	0	0	1	0	0	0	0	0	0	T	G	9	0.9307	-0.0693
lb	mutt	7	t146	T146_S370_L002	bps	cod	nsyn	tv	1	0	0	0	0	0	1	0	0	0	0	0	0	T	G	9	1.0126	0.0126
lb	mutt	7	t150	T150_S374_L002	bps	cod	nsyn	tv	1	0	0	1	0	0	0	0	0	0	0	0	0	A	C	12	1.023	0.023
lb	mutt	7	t155	T155_S379_L002	bps	cod	nsyn	tv	1	0	0	0	0	0	1	0	0	0	0	0	0	T	G	9	1.032	0.032
lb	mutt	7	t157	T157_S381_L002	bps	ncod	nsyn	tv	1	0	0	0	0	0	1	0	0	0	0	0	0	T	G	9	1.0257	0.0257
lb	mutt	7	t161	T161_S385_L002	bps	ncod	NA	tv	1	0	0	0	0	0	1	0	0	0	0	0	0	T	G	9	1.0413	0.0413
lb	mutt	7	t162	T162_S386_L002	bps	cod	syn	tv	1	0	0	1	0	0	0	0	0	0	0	0	0	A	C	12	1.0285	0.0285
lb	mutt	7	t165	T165_S389_L002	bps	cod	nsyn	tv	1	0	0	1	0	0	0	0	0	0	0	0	0	A	C	12	1.0058	0.0058
lb	mutt	7	t166	T166_S390_L002	bps	cod	nsyn	tv	1	0	0	1	0	0	0	0	0	0	0	0	0	A	C	12	1.0109	0.0109
lb	mutt	7	t173	T173_S397_L002	bps	cod	nsyn	tv	1	0	0	1	0	0	0	0	0	0	0	0	0	A	C	12	0.9642	-0.0358
lb	mutt	7	t174	T174_S398_L002	bps	cod	nsyn	tv	1	0	0	1	0	0	0	0	0	0	0	0	0	A	C	12	0.983	-0.017
lb	mutt	7	t177	T177_S401_L002	bps	cod	syn	tv	1	0	0	1	0	0	0	0	0	0	0	0	0	A	C	12	0.985	-0.015
lb	mutt	7	t179	T179_S403_L002	bps	cod	nsyn	tv	1	0	0	1	0	0	0	0	0	0	0	0	0	A	C	12	1.0103	0.0103
lb	mutt	7	t180	T180_S404_L002	bps	cod	syn	tv	1	0	0	0	0	0	1	0	0	0	0	0	0	T	G	9	0.9617	-0.0383
lb	mutt	7	t185	T185_S409_L002	bps	cod	syn	tv	1	0	0	0	0	0	1	0	0	0	0	0	0	T	G	9	0.9455	-0.0545
lb	mutt	7	t187	T187_S411_L002	bps	cod	nsyn	tv	1	0	0	1	0	0	0	0	0	0	0	0	0	A	C	12	0.983	-0.017
lb	mutt	7	t189	T189_S413_L002	bps	cod	syn	tv	1	0	0	1	0	0	0	0	0	0	0	0	0	A	C	12	1.0103	0.0103
lb	mutt	7	t192	T192_S416_L002	bps	cod	syn	tv	1	0	0	0	0	0	1	0	0	0	0	0	0	T	G	9	1.0307	0.0307
lb	mutt	7	t193	T193_S417_L002	bps	cod	nsyn	tv	1	0	0	0	0	0	1	0	0	0	0	0	0	T	G	9	1.071	0.071
lb	mutt	7	t195	T195_S419_L002	bps	cod	syn	tv	1	0	0	0	0	0	1	0	0	0	0	0	0	T	G	9	1.0235	0.0235
lb	mutt	7	t198	T198_S420_L002	bps	cod	nsyn	tv	1	0	0	1	0	0	0	0	0	0	0	0	0	A	C	12	1.0468	0.0468
lb	mutt	7	t203	T203_S425_L002	bps	cod	syn	tv	1	0	0	0	0	0	1	0	0	0	0	0	0	T	G	9	1.0643	0.0643
lb	mutt	7	t204	T204_S426_L002	bps	cod	nsyn	tv	1	0	0	1	0	0	0	0	0	0	0	0	0	A	C	12	1.0225	0.0225
lb	mutt	7	t207	T207_S429_L002	bps	ncod	nsyn	tv	1	0	0	0	0	0	1	0	0	0	0	0	0	T	G	9	0.9381	-0.0619
lb	mutt	7	t210	T210_S432_L002	bps	cod	nsyn	tv	1	0	0	0	0	0	1	0	0	0	0	0	0	T	G	9	0.961	-0.039
lb	mutt	7	t211	T211_S433_L002	bps	cod	nsyn	tv	1	0	0	1	0	0	0	0	0	0	0	0	0	A	C	12	1.0086	0.0086
lb	mutt	7	t212	T212_S193_L001	bps	cod	nsyn	tv	1	0	0	0	0	0	1	0	0	0	0	0	0	T	G	9	1.0119	0.0119
lb	mutt	7	t217	T217_S3	bps	ncod	NA	tv	1	0	0	0	0	0	1	0	0	0	0	0	0	T	G	9	1.024	0.024
lb	mutt	7	t219	T219_S5	bps	cod	nsyn	tv	1	0	0	1	0	0	0	0	0	0	0	0	0	A	C	12	1.0292	0.0292
lb	mutt	7	t227	T227_S13	bps	cod	nsyn	tv	1	0	0	1	0	0	0	0	0	0	0	0	0	A	C	12	1.0406	0.0406
lb	mutt	7	t231	T231_S17	bps	ncod	NA	tv	1	0	0	1	0	0	0	0	0	0	0	0	0	A	C	12	1.0408	0.0408
lb	mutt	7	t267	T267_S441_L002	bps	cod	nsyn	tv	1	0	0	0	0	0	1	0	0	0	0	0	0	T	G	9	1.0269	0.0269
lb	mutt	7	t270	T270_S444_L002	bps	cod	syn	tv	1	0	0	1	0	0	0	0	0	0	0	0	0	A	C	12	1.0527	0.0527
lb	mutt	7	t279	T279_S453_L002	bps	ncod	NA	tv	1	0	0	0	0	0	1	0	0	0	0	0	0	T	G	9	1.0331	0.0331
lb	mutt	7	t284	T284_S458_L002	bps	cod	nsyn	tv	1	0	0	1	0	0	0	0	0	0	0	0	0	A	C	12	1.0272	0.0272
lb	mutt	7	t285	T285_S459_L002	bps	cod	syn	tv	1	0	0	0	0	0	1	0	0	0	0	0	0	T	G	9	1.0267	0.0267
lb	mutt	7	t291	T291_S465_L002	bps	ncod	NA	tv	1	0	0	1	0	0	0	0	0	0	0	0	0	A	C	12	1.0777	0.0777
lb	mutt	7	t294	T294_S468_L002	bps	cod	nsyn	tv	1	0	0	1	0	0	0	0	0	0	0	0	0	A	C	12	1.0563	0.0563
lb	mutt	7	t295	T295_S469_L002	bps	cod	nsyn	tv	1	0	0	1	0	0	0	0	0	0	0	0	0	A	C	12	1.0581	0.0581

## Sheet: fig_6B_data
env	strain	strain_id	lineage_no	lineage_name	mut_type	cod_or_ncod	syn_or_nsyn	ts_or_tv	at_gc	a_t	a_g	a_c	t_a	t_c	t_g	c_a	c_g	c_t	g_a	g_t	g_c	orig_base	mut_base	bps_type	rel_gr	fitness
glu	muts	1	s003	S3_S127	bps	cod	nsyn	ts	1	0	0	0	0	1	0	0	0	0	0	0	0	T	C	2	0.8794	-0.1206
glu	muts	1	s005	S5_S140	bps	ncod	NA	ts	1	0	1	0	0	0	0	0	0	0	0	0	0	A	G	4	1.0969	0.0969
glu	muts	1	s006	S6_S163	bps	cod	syn	ts	1	0	0	0	0	1	0	0	0	0	0	0	0	T	C	2	0.7141	-0.2859
glu	muts	1	s018	S18_S117	bps	cod	nsyn	ts	2	0	0	0	0	0	0	0	0	0	1	0	0	G	A	3	0.9486	-0.0514
glu	muts	1	s019	S19_S129	bps	cod	syn	ts	2	0	0	0	0	0	0	0	0	0	1	0	0	G	A	3	1.0201	0.0201
glu	muts	1	s021	S21_S153	bps	cod	nsyn	ts	2	0	0	0	0	0	0	0	0	0	1	0	0	G	A	3	0.9048	-0.0952
glu	muts	1	s031	S31_S167	bps	ncod	NA	ts	1	0	1	0	0	0	0	0	0	0	0	0	0	A	G	4	0.9309	-0.0691
glu	muts	1	s038	S38_S156	bps	ncod	NA	ts	1	0	1	0	0	0	0	0	0	0	0	0	0	A	G	4	1.0109	0.0109
glu	muts	1	s039	S39_S179	bps	cod	nsyn	ts	2	0	0	0	0	0	0	0	0	1	0	0	0	C	T	1	1.0179	0.0179
glu	muts	1	s042	S42_S120	bps	cod	nsyn	ts	1	0	0	0	0	1	0	0	0	0	0	0	0	T	C	2	0.8011	-0.1989
glu	muts	1	s043	S43_S132	bps	cod	syn	ts	1	0	0	0	0	1	0	0	0	0	0	0	0	T	C	2	0.8473	-0.1527
glu	muts	1	s050	S50_S53_L001	bps	cod	nsyn	ts	2	0	0	0	0	0	0	0	0	1	0	0	0	C	T	1	0.9916	-0.0084
glu	muts	1	s065	S65_S68_L001	bps	cod	nsyn	ts	2	0	0	0	0	0	0	0	0	1	0	0	0	C	T	1	0.9114	-0.0886
glu	muts	1	s069	S69_S72_L001	bps	ncod	NA	ts	1	0	1	0	0	0	0	0	0	0	0	0	0	A	G	4	1.0525	0.0525
glu	muts	1	s077	S77_S80_L001	bps	cod	syn	ts	1	0	0	0	0	1	0	0	0	0	0	0	0	T	C	2	0.9758	-0.0242
glu	muts	1	s084	S84_S87_L001	bps	cod	nsyn	ts	2	0	0	0	0	0	0	0	0	1	0	0	0	C	T	1	0.9283	-0.0717
glu	muts	1	s088	S88_S91_L001	bps	cod	nsyn	ts	1	0	0	0	0	1	0	0	0	0	0	0	0	T	C	2	0.9983	-0.0017
glu	muts	1	s089	S89_S92_L001	bps	cod	nsyn	ts	2	0	0	0	0	0	0	0	0	1	0	0	0	C	T	1	0.9418	-0.0582
glu	muts	1	s093	S93_S96_L001	bps	cod	nsyn	ts	2	0	0	0	0	0	0	0	0	1	0	0	0	C	T	1	1.05	0.05
glu	muts	1	s094	S94_S97_L001	bps	cod	nsyn	ts	1	0	1	0	0	0	0	0	0	0	0	0	0	A	G	4	0.8721	-0.1279
glu	muts	1	s098	S98_S101_L001	bps	cod	nsyn	ts	2	0	0	0	0	0	0	0	0	1	0	0	0	C	T	1	0.8681	-0.1319
glu	muts	1	s114	S114_S117_L001	bps	cod	nsyn	ts	1	0	1	0	0	0	0	0	0	0	0	0	0	A	G	4	1.1131	0.1131
glu	muts	1	s123	S123_S126_L001	bps	cod	nsyn	ts	1	0	1	0	0	0	0	0	0	0	0	0	0	A	G	4	0.9948	-0.0052
glu	muts	1	s136	S136_S139_L001	bps	cod	nsyn	ts	1	0	0	0	0	1	0	0	0	0	0	0	0	T	C	2	1.0217	0.0217
glu	muts	1	s144	S144_S147_L001	bps	cod	syn	ts	2	0	0	0	0	0	0	0	0	0	1	0	0	G	A	3	0.8578	-0.1422
glu	muts	1	s150	S150_S153_L001	bps	cod	syn	ts	1	0	0	0	0	1	0	0	0	0	0	0	0	T	C	2	1.3229	0.3229
glu	muts	1	s155	S155_S158_L001	bps	cod	syn	ts	1	0	1	0	0	0	0	0	0	0	0	0	0	A	G	4	1.0114	0.0114
glu	muts	1	s156	S156_S159_L001	bps	cod	nsyn	ts	1	0	1	0	0	0	0	0	0	0	0	0	0	A	G	4	0.9395	-0.0605
glu	muts	1	s160	S160_S163_L001	bps	cod	syn	ts	1	0	1	0	0	0	0	0	0	0	0	0	0	A	G	4	0.8623	-0.1377
glu	muts	1	s165	S165_S168_L001	bps	ncod	NA	ts	2	0	0	0	0	0	0	0	0	1	0	0	0	C	T	1	0.8455	-0.1545
glu	muts	1	s167	S167_S170_L001	bps	cod	syn	ts	1	0	1	0	0	0	0	0	0	0	0	0	0	A	G	4	0.8161	-0.1839
glu	muts	1	s170	S170_S173_L001	bps	cod	nsyn	ts	1	0	1	0	0	0	0	0	0	0	0	0	0	A	G	4	1.0114	0.1405
glu	muts	1	s173	S173_S176_L001	bps	cod	syn	ts	1	0	0	0	0	1	0	0	0	0	0	0	0	T	C	2	0.8518	-0.1482
glu	muts	1	s174	S174_S177_L001	bps	cod	nsyn	ts	2	0	0	0	0	0	0	0	0	1	0	0	0	C	T	1	0.8983	-0.1017
glu	muts	1	s176	S176_S179_L001	bps	cod	syn	ts	1	0	1	0	0	0	0	0	0	0	0	0	0	A	G	4	1.0404	0.0404
glu	muts	1	s181	S181_S184_L001	bps	cod	nsyn	ts	2	0	0	0	0	0	0	0	0	0	1	0	0	G	A	3	0.9393	-0.0607
glu	muts	1	s193	S193_S245_L002	bps	cod	nsyn	ts	1	0	0	0	0	1	0	0	0	0	0	0	0	T	C	2	0.8123	-0.1877
glu	muts	1	s197	S197_S249_L002	bps	cod	nsyn	ts	1	0	1	0	0	0	0	0	0	0	0	0	0	A	G	4	0.8393	-0.1607
glu	muts	1	s198	S198_S250_L002	bps	cod	nsyn	ts	1	0	1	0	0	0	0	0	0	0	0	0	0	A	G	4	0.8864	-0.1136
glu	muts	1	s206	S206_S258_L002	bps	cod	nsyn	ts	1	0	0	0	0	1	0	0	0	0	0	0	0	T	C	2	0.9525	-0.0475
glu	muts	1	s218	S218_S270_L002	bps	cod	nsyn	ts	2	0	0	0	0	0	0	0	0	1	0	0	0	C	T	1	0.9563	-0.0437
glu	muts	1	s219	S219_S271_L002	bps	cod	nsyn	ts	1	0	1	0	0	0	0	0	0	0	0	0	0	A	G	4	0.9132	-0.0868
glu	muts	1	s224	S224_S276_L002	bps	cod	nsyn	ts	1	0	0	0	0	1	0	0	0	0	0	0	0	T	C	2	1.0335	0.0335
glu	muts	1	s232	S232_S284_L002	bps	cod	nsyn	ts	2	0	0	0	0	0	0	0	0	0	1	0	0	G	A	3	1.0385	0.0385
glu	muts	1	s238	S238_S290_L002	bps	cod	syn	ts	1	0	1	0	0	0	0	0	0	0	0	0	0	A	G	4	1.1001	0.1001
glu	muts	1	s240	S240_S292_L002	bps	ncod	NA	ts	1	0	0	0	0	1	0	0	0	0	0	0	0	T	C	2	0.9882	-0.0118
glu	muts	1	s245	S245_S297_L002	bps	cod	syn	ts	1	0	0	0	0	1	0	0	0	0	0	0	0	T	C	2	0.9855	-0.0145
glu	muts	1	s247	S247_S299_L002	bps	ncod	NA	ts	1	0	0	0	0	1	0	0	0	0	0	0	0	T	C	2	0.7715	-0.2285
glu	muts	1	s249	S249_S301_L002	bps	cod	nsyn	ts	1	0	1	0	0	0	0	0	0	0	0	0	0	A	G	4	0.8291	-0.1709
glu	muts	1	s252	S252_S304_L002	bps	cod	syn	ts	1	0	1	0	0	0	0	0	0	0	0	0	0	A	G	4	0.8817	-0.1183
glu	muts	1	s255	S255_S307_L002	bps	cod	syn	ts	1	0	1	0	0	0	0	0	0	0	0	0	0	A	G	4	1.0329	0.0329
glu	muts	1	s273	S273_S325_L002	bps	ncod	NA	ts	2	0	0	0	0	0	0	0	0	1	0	0	0	C	T	1	1.0265	0.0265
glu	muts	1	s279	S279_S331_L002	bps	cod	syn	ts	1	0	0	0	0	1	0	0	0	0	0	0	0	T	C	2	0.9776	-0.0224
glu	muts	1	s281	S281_S333_L002	bps	cod	nsyn	ts	2	0	0	0	0	0	0	0	0	1	0	0	0	C	T	1	1.0606	0.0606
glu	muts	1	s299	S299_S351_L002	bps	cod	syn	ts	1	0	0	0	0	1	0	0	0	0	0	0	0	T	C	2	0.9325	-0.0675
glu	muts	1	s301	Ss2_01_S1_L001	bps	cod	nsyn	ts	1	0	0	0	0	1	0	0	0	0	0	0	0	T	C	2	1.0426	0.0426
glu	muts	1	s311	Ss2_11_S11_L001	bps	cod	nsyn	ts	1	0	1	0	0	0	0	0	0	0	0	0	0	A	G	4	1.0568	0.0568
glu	muts	1	s317	Ss2_17_S17_L001	bps	ncod	NA	ts	1	0	1	0	0	0	0	0	0	0	0	0	0	A	G	4	0.895	-0.105
glu	muts	1	s322	Ss2_22_S22_L001	bps	cod	nsyn	ts	2	0	0	0	0	0	0	0	0	0	1	0	0	G	A	3	1.0121	0.0121
glu	muts	1	s324	Ss2_24_S24_L001	bps	cod	nsyn	ts	1	0	0	0	0	1	0	0	0	0	0	0	0	T	C	2	1.012	0.012
glu	muts	1	s325	Ss2_25_S25_L001	bps	ncod	NA	ts	2	0	0	0	0	0	0	0	0	1	0	0	0	C	T	1	0.9603	-0.0397
glu	muts	1	s326	Ss2_26_S26_L001	bps	cod	nsyn	ts	1	0	0	0	0	1	0	0	0	0	0	0	0	T	C	2	0.998	-0.002
glu	muts	1	s331	Ss2_31_S31_L001	bps	cod	nsyn	ts	1	0	0	0	0	1	0	0	0	0	0	0	0	T	C	2	1.091	0.091
glu	muts	1	s333	Ss2_33_S33_L001	bps	cod	nsyn	ts	1	0	0	0	0	1	0	0	0	0	0	0	0	T	C	2	1.076	0.076
glu	muts	1	s334	Ss2_34_S34_L001	bps	cod	syn	ts	1	0	0	0	0	1	0	0	0	0	0	0	0	T	C	2	1.1387	0.1387
glu	muts	1	s343	Ss2_43_S43_L001	bps	cod	nsyn	ts	1	0	0	0	0	1	0	0	0	0	0	0	0	T	C	2	1.0204	0.0204
glu	mutl	2	l006	L6_S67	bps	cod	nsyn	ts	2	0	0	0	0	0	0	0	0	1	0	0	0	C	T	1	1.1738	0.1738
glu	mutl	2	l010	L10_S20	bps	cod	nsyn	ts	2	0	0	0	0	0	0	0	0	1	0	0	0	C	T	1	1.1764	0.1764
glu	mutl	2	l011	L11_S32	bps	cod	nsyn	tv	1	0	0	1	0	0	0	0	0	0	0	0	0	A	C	12	1.0898	0.0898
glu	mutl	2	l012	L12_S44	bps	cod	nsyn	ts	1	0	1	0	0	0	0	0	0	0	0	0	0	A	G	4	1.1478	0.1478
glu	mutl	2	l014	L14_S68	bps	cod	nsyn	ts	1	0	0	0	0	1	0	0	0	0	0	0	0	T	C	2	1.0691	0.0691
glu	mutl	2	l024	L24_S93	bps	cod	nsyn	ts	1	0	0	0	0	1	0	0	0	0	0	0	0	T	C	2	1.1158	0.1158
glu	mutl	2	l027	L27_S34	bps	cod	nsyn	ts	1	0	1	0	0	0	0	0	0	0	0	0	0	A	G	4	1.064	0.064
glu	mutl	2	l029	L29_S58	bps	cod	nsyn	ts	2	0	0	0	0	0	0	0	0	1	0	0	0	C	T	1	1.0645	0.0645
glu	mutl	2	l036	L36_S47	bps	cod	nsyn	ts	2	0	0	0	0	0	0	0	0	1	0	0	0	C	T	1	1.0383	0.0383
glu	mutl	2	l042	L42_S24	bps	cod	nsyn	ts	1	0	0	0	0	1	0	0	0	0	0	0	0	T	C	2	1.0043	0.0043
glu	mutl	2	l043	L43_S36	bps	cod	nsyn	ts	1	0	1	0	0	0	0	0	0	0	0	0	0	A	G	4	1.0024	0.0024
glu	mutl	2	l045	L45_S60	bps	cod	nsyn	ts	1	0	1	0	0	0	0	0	0	0	0	0	0	A	G	4	1.1055	0.1055
glu	mutl	2	l050	L50_S805_L004	bps	cod	syn	ts	1	0	0	0	0	1	0	0	0	0	0	0	0	T	C	2	1.064	0.064
glu	mutl	2	l054	L54_S809_L004	bps	cod	nsyn	ts	1	0	0	0	0	1	0	0	0	0	0	0	0	T	C	2	1.0774	0.0774
glu	mutl	2	l055	L55_S810_L004	bps	cod	syn	ts	1	0	1	0	0	0	0	0	0	0	0	0	0	A	G	4	1.1423	0.1423
glu	mutl	2	l056	L56_S811_L004	bps	cod	nsyn	ts	1	0	1	0	0	0	0	0	0	0	0	0	0	A	G	4	1.0527	0.0527
glu	mutl	2	l058	L58_S813_L004	bps	cod	nsyn	ts	1	0	1	0	0	0	0	0	0	0	0	0	0	A	G	4	1.0156	0.0156
glu	mutl	2	l063	L63_S674_L003	bps	cod	syn	ts	2	0	0	0	0	0	0	0	0	0	1	0	0	G	A	3	1.0088	0.0088
glu	mutl	2	l070	L70_S681_L003	bps	cod	syn	ts	1	0	0	0	0	1	0	0	0	0	0	0	0	T	C	2	1.2508	0.2508
glu	mutl	2	l071	L71_S682_L003	bps	cod	nsyn	ts	2	0	0	0	0	0	0	0	0	0	1	0	0	G	A	3	1.1012	0.1012
glu	mutl	2	l073	L73_S684_L003	bps	cod	syn	ts	2	0	0	0	0	0	0	0	0	1	0	0	0	C	T	1	1.0226	0.0226
glu	mutl	2	l082	L82_S693_L003	bps	cod	nsyn	ts	2	0	0	0	0	0	0	0	0	0	1	0	0	G	A	3	1.0032	0.0032
glu	mutl	2	l083	L83_S694_L003	bps	cod	nsyn	ts	1	0	0	0	0	1	0	0	0	0	0	0	0	T	C	2	1.0166	0.0166
glu	mutl	2	l085	L85_S696_L003	bps	cod	nsyn	ts	1	0	1	0	0	0	0	0	0	0	0	0	0	A	G	4	0.9933	-0.0067
glu	mutl	2	l086	L86_S697_L003	bps	ncod	NA	ts	1	0	1	0	0	0	0	0	0	0	0	0	0	A	G	4	1.0525	0.0525
glu	mutl	2	l094	L94_S705_L003	bps	cod	nsyn	ts	1	0	1	0	0	0	0	0	0	0	0	0	0	A	G	4	1.0015	0.0015
glu	mutl	2	l095	L95_S706_L003	bps	cod	nsyn	ts	2	0	0	0	0	0	0	0	0	0	1	0	0	G	A	3	1.0111	0.0111
glu	mutl	2	l099	L99_S710_L003	bps	cod	nsyn	tv	1	0	0	1	0	0	0	0	0	0	0	0	0	A	C	12	1.0163	0.0163
glu	mutl	2	l102	L102_S713_L003	bps	ncod	NA	ts	1	0	0	0	0	1	0	0	0	0	0	0	0	T	C	2	1.0042	0.0042
glu	mutl	2	l105	L105_S716_L003	bps	cod	nsyn	ts	2	0	0	0	0	0	0	0	0	1	0	0	0	C	T	1	1.0088	0.0088
glu	mutl	2	l106	L106_S717_L003	bps	cod	syn	ts	1	0	1	0	0	0	0	0	0	0	0	0	0	A	G	4	1.0092	0.0092
glu	mutl	2	l110	L110_S721_L003	bps	cod	nsyn	ts	1	0	0	0	0	1	0	0	0	0	0	0	0	T	C	2	0.9903	-0.0097
glu	mutl	2	l113	L113_S916_L004	bps	cod	nsyn	ts	1	0	1	0	0	0	0	0	0	0	0	0	0	A	G	4	0.9528	-0.0472
glu	mutl	2	l116	L116_S919_L004	bps	cod	nsyn	ts	1	0	0	0	0	1	0	0	0	0	0	0	0	T	C	2	1.0159	0.0159
glu	mutl	2	l118	L118_S921_L004	bps	ncod	NA	ts	1	0	1	0	0	0	0	0	0	0	0	0	0	A	G	4	1.0361	0.0361
glu	mutl	2	l125	L125_S928_L004	bps	cod	nsyn	ts	1	0	0	0	0	1	0	0	0	0	0	0	0	T	C	2	0.9783	-0.0217
glu	mutl	2	l130	L130_S933_L004	bps	cod	syn	ts	1	0	1	0	0	0	0	0	0	0	0	0	0	A	G	4	1.0066	0.0066
glu	mutl	2	l136	L136_S939_L004	bps	cod	nsyn	ts	1	0	0	0	0	1	0	0	0	0	0	0	0	T	C	2	1.009	0.009
glu	mutl	2	l137	L137_S940_L004	bps	cod	nsyn	ts	1	0	1	0	0	0	0	0	0	0	0	0	0	A	G	4	1.0137	0.0137
glu	mutl	2	l139	L139_S942_L004	bps	cod	syn	ts	2	0	0	0	0	0	0	0	0	0	1	0	0	G	A	3	0.9824	-0.0176
glu	mutl	2	l140	L140_S943_L004	bps	ncod	NA	ts	1	0	0	0	0	1	0	0	0	0	0	0	0	T	C	2	0.9632	-0.0368
glu	mutl	2	l141	L141_S944_L004	bps	cod	nsyn	ts	1	0	1	0	0	0	0	0	0	0	0	0	0	A	G	4	1.0185	0.0185
glu	mutl	2	l143	L143_S946_L004	bps	cod	syn	ts	2	0	0	0	0	0	0	0	0	0	1	0	0	G	A	3	1.0401	0.0401
glu	mutl	2	l145	L145_S948_L004	bps	cod	nsyn	ts	1	0	0	0	0	1	0	0	0	0	0	0	0	T	C	2	1.0662	0.0662
glu	mutl	2	l155	L155_S958_L004	bps	ncod	NA	ts	1	0	0	0	0	1	0	0	0	0	0	0	0	T	C	2	0.9932	-0.0068
glu	mutl	2	l156	L156_S959_L004	bps	cod	nsyn	ts	2	0	0	0	0	0	0	0	0	1	0	0	0	C	T	1	1.0606	0.0606
glu	mutl	2	l159	L159_S818_L004	bps	cod	syn	tv	2	0	0	0	0	0	0	1	0	0	0	0	0	C	A	4	0.975	-0.025
glu	mutl	2	l175	L175_S834_L004	bps	cod	syn	ts	2	0	0	0	0	0	0	0	0	1	0	0	0	C	T	1	0.9597	-0.0403
glu	mutl	2	l187	L187_S846_L004	bps	ncod	NA	ts	2	0	0	0	0	0	0	0	0	0	1	0	0	G	A	3	0.9865	-0.0135
glu	mutl	2	l188	L188_S847_L004	bps	cod	nsyn	ts	1	0	1	0	0	0	0	0	0	0	0	0	0	A	G	4	1.0117	0.0117
glu	mutl	2	l191	L191_S850_L004	bps	cod	nsyn	ts	1	0	1	0	0	0	0	0	0	0	0	0	0	A	G	4	1.0181	0.0181
glu	mutl	2	l197	L197_S57	bps	ncod	nsyn	ts	1	0	1	0	0	0	0	0	0	0	0	0	0	A	G	4	0.9881	-0.0119
glu	mutl	2	l199	L199_S59	bps	ncod	NA	ts	1	0	0	0	0	1	0	0	0	0	0	0	0	T	C	2	1.0066	0.0066
glu	mutl	2	l201	L201_S61	bps	cod	nsyn	ts	1	0	1	0	0	0	0	0	0	0	0	0	0	A	G	4	1.2012	0.2012
glu	mutl	2	l230	L230_S90	bps	cod	nsyn	ts	2	0	0	0	0	0	0	0	0	0	1	0	0	G	A	3	0.8585	-0.1415
glu	mutl	2	l232	L232_S92	bps	cod	nsyn	ts	1	0	0	0	0	1	0	0	0	0	0	0	0	T	C	2	0.9091	-0.0909
glu	mutl	2	l234	L234_S94	bps	cod	syn	ts	1	0	1	0	0	0	0	0	0	0	0	0	0	A	G	4	0.822	-0.178
glu	mutl	2	l246	L246_S106	bps	ncod	NA	ts	2	0	0	0	0	0	0	0	0	1	0	0	0	C	T	1	1.0574	0.0574
glu	mutl	2	l251	L251_S111	bps	cod	nsyn	ts	1	0	0	0	0	1	0	0	0	0	0	0	0	T	C	2	1.0327	0.0327
glu	mutl	2	l252	L252_S112	bps	ncod	NA	ts	2	0	0	0	0	0	0	0	0	1	0	0	0	C	T	1	1.0315	0.0315
glu	mutl	2	l258	L258_S118	bps	cod	nsyn	ts	2	0	0	0	0	0	0	0	0	1	0	0	0	C	T	1	0.9702	-0.0298
glu	mutl	2	l260	L260_S120	bps	cod	nsyn	ts	2	0	0	0	0	0	0	0	0	1	0	0	0	C	T	1	1.0017	0.0017
glu	mutl	2	l270	L270_S130	bps	cod	nsyn	ts	1	0	1	0	0	0	0	0	0	0	0	0	0	A	G	4	0.9971	-0.0029
glu	mutl	2	l277	L277_S137	bps	cod	nsyn	ts	2	0	0	0	0	0	0	0	0	0	1	0	0	G	A	3	0.9148	-0.0852
glu	mutl	2	l278	L278_S138	bps	ncod	NA	ts	1	0	0	0	0	1	0	0	0	0	0	0	0	T	C	2	0.9977	-0.0023
glu	mutl	2	l279	L279_S139	bps	cod	syn	ts	2	0	0	0	0	0	0	0	0	0	1	0	0	G	A	3	0.9431	-0.0569
glu	mutl	2	l280	L280_S140	bps	cod	syn	ts	1	0	0	0	0	1	0	0	0	0	0	0	0	T	C	2	1.0705	0.0705
glu	mutl	2	l283	L283_S143	bps	cod	syn	ts	1	0	1	0	0	0	0	0	0	0	0	0	0	A	G	4	1	0
glu	mutl	2	l289	L289_S149	bps	cod	syn	ts	1	0	1	0	0	0	0	0	0	0	0	0	0	A	G	4	1.0572	0.0572
glu	mutl	2	l291	L291_S151	bps	cod	nsyn	ts	2	0	0	0	0	0	0	0	0	0	1	0	0	G	A	3	0.9792	-0.0208
glu	mutl	2	l300	L300_S160	bps	cod	nsyn	ts	1	0	1	0	0	0	0	0	0	0	0	0	0	A	G	4	0.9959	-0.0041
glu	mutl	2	l303	Ls2_3_S105	bps	ncod	NA	ts	2	0	0	0	0	0	0	0	0	1	0	0	0	C	T	1	1.0583	0.0583
glu	mutl	2	l305	Ls2_5_S107	bps	cod	syn	ts	1	0	0	0	0	1	0	0	0	0	0	0	0	T	C	2	1.075	0.075
glu	mutl	2	l306	Ls2_6_S108	bps	cod	nsyn	ts	1	0	0	0	0	1	0	0	0	0	0	0	0	T	C	2	1.1709	0.1709
glu	mutl	2	l307	Ls2_7_S109	bps	cod	nsyn	ts	1	0	1	0	0	0	0	0	0	0	0	0	0	A	G	4	1.1459	0.1459
glu	mutl	2	l308	Ls2_8_S110	bps	cod	nsyn	ts	2	0	0	0	0	0	0	0	0	1	0	0	0	C	T	1	1.1532	0.1532
glu	mutl	2	l309	Ls2_9_S111	bps	cod	syn	ts	2	0	0	0	0	0	0	0	0	0	1	0	0	G	A	3	1.1674	0.1674
glu	mutl	2	l311	Ls2_11_S113	bps	ncod	NA	ts	1	0	1	0	0	0	0	0	0	0	0	0	0	A	G	4	1.1028	0.1028
glu	mutl	2	l312	Ls2_12_S114	bps	cod	syn	ts	1	0	0	0	0	1	0	0	0	0	0	0	0	T	C	2	1.0573	0.0573
glu	mutl	2	l321	Ls2_21_S123	bps	cod	nsyn	ts	1	0	0	0	0	1	0	0	0	0	0	0	0	T	C	2	1.1132	0.1132
glu	mutl	2	l324	Ls2_24_S126	bps	ncod	NA	ts	1	0	0	0	0	1	0	0	0	0	0	0	0	T	C	2	1.1009	0.1009
glu	mutl	2	l332	Ls2_32_S134	bps	cod	syn	ts	1	0	1	0	0	0	0	0	0	0	0	0	0	A	G	4	1.0638	0.0638
glu	mutl	2	l335	Ls2_35_S137	bps	ncod	NA	ts	1	0	1	0	0	0	0	0	0	0	0	0	0	A	G	4	1.058	0.058
glu	mutl	2	l348	Ls2_48_S150	bps	ncod	NA	tv	1	0	0	0	0	0	1	0	0	0	0	0	0	T	G	5	1.0992	0.0992
glu	muth	3	h025	H25_S4	bps	cod	nsyn	ts	1	0	0	0	0	1	0	0	0	0	0	0	0	T	C	2	0.9656	-0.0344
glu	muth	3	h027	H27_S28	bps	cod	syn	ts	1	0	1	0	0	0	0	0	0	0	0	0	0	A	G	4	0.9632	-0.0368
glu	muth	3	h038	H38_S65	bps	cod	nsyn	ts	2	0	0	0	0	0	0	0	0	1	0	0	0	C	T	1	1.043	0.043
glu	muth	3	h039	H39_S77	bps	cod	nsyn	ts	1	0	1	0	0	0	0	0	0	0	0	0	0	A	G	4	0.9072	-0.0928
glu	muth	3	h041	H41_S6	bps	cod	nsyn	ts	1	0	1	0	0	0	0	0	0	0	0	0	0	A	G	4	0.9631	-0.0369
glu	muth	3	h042	H42_S18	bps	cod	nsyn	tv	2	0	0	0	0	0	0	1	0	0	0	0	0	C	A	8	0.9628	-0.0372
glu	muth	3	h043	H43_S30	bps	cod	nsyn	ts	1	0	1	0	0	0	0	0	0	0	0	0	0	A	G	4	0.976	-0.024
glu	muth	3	h044	H44_S42	bps	cod	nsyn	ts	1	0	0	0	0	1	0	0	0	0	0	0	0	T	C	2	0.9784	-0.0216
glu	muth	3	h055	H55_S561_L003	bps	cod	nsyn	ts	2	0	0	0	0	0	0	0	0	1	0	0	0	C	T	1	0.9475	-0.0525
glu	muth	3	h056	H56_S62_L003	bps	ncod	NA	ts	1	0	1	0	0	0	0	0	0	0	0	0	0	A	G	4	0.973	-0.027
glu	muth	3	h058	H58_S64_L003	bps	ncod	NA	ts	1	0	0	0	0	1	0	0	0	0	0	0	0	T	C	2	0.9853	-0.0147
glu	muth	3	h067	H67_S573_L003	bps	cod	syn	ts	2	0	0	0	0	0	0	0	0	0	1	0	0	G	A	3	0.9459	-0.0541
glu	muth	3	h068	H68_S574_L003	bps	ncod	NA	ts	1	0	0	0	0	1	0	0	0	0	0	0	0	T	C	2	0.9154	-0.0846
glu	muth	3	h069	H69_S575_L003	bps	ncod	NA	ts	1	0	0	0	0	1	0	0	0	0	0	0	0	T	C	2	0	-1
glu	muth	3	h074	H74_S198_L001	bps	cod	syn	ts	1	0	0	0	0	1	0	0	0	0	0	0	0	T	C	2	1.053	0.053
glu	muth	3	h084	H84_S208_L001	bps	cod	nsyn	ts	1	0	0	0	0	1	0	0	0	0	0	0	0	T	C	2	0.9204	-0.0796
glu	muth	3	h085	H85_S209_L001	bps	cod	nsyn	ts	2	0	0	0	0	0	0	0	0	0	1	0	0	G	A	3	0.9274	-0.0726
glu	muth	3	h090	H90_S214_L001	bps	cod	nsyn	ts	1	0	1	0	0	0	0	0	0	0	0	0	0	A	G	4	0.942	-0.058
glu	muth	3	h095	H95_S219_L001	bps	cod	syn	ts	1	0	0	0	0	1	0	0	0	0	0	0	0	T	C	2	0.9398	-0.0602
glu	muth	3	h103	H103_S227_L001	bps	cod	nsyn	ts	2	0	0	0	0	0	0	0	0	1	0	0	0	C	T	1	0.9389	-0.0611
glu	muth	3	h108	H108_S232_L001	bps	cod	syn	ts	1	0	1	0	0	0	0	0	0	0	0	0	0	A	G	4	0.9676	-0.0324
glu	muth	3	h112	H112_S235_L001	bps	cod	syn	ts	1	0	0	0	0	1	0	0	0	0	0	0	0	T	C	2	0.9159	-0.0841
glu	muth	3	h113	H113_S236_L001	bps	cod	syn	ts	1	0	0	0	0	1	0	0	0	0	0	0	0	T	C	2	0.9738	-0.0262
glu	muth	3	h117	H117_S240_L001	bps	cod	nsyn	ts	2	0	0	0	0	0	0	0	0	1	0	0	0	C	T	1	0.8926	-0.1074
glu	muth	3	h123	H123_S578_L003	bps	cod	nsyn	ts	1	0	1	0	0	0	0	0	0	0	0	0	0	A	G	4	0.928	-0.072
glu	muth	3	h129	H129_S584_L003	bps	cod	nsyn	ts	1	0	1	0	0	0	0	0	0	0	0	0	0	A	G	4	0.9839	-0.0161
glu	muth	3	h131	H131_S586_L003	bps	cod	nsyn	ts	2	0	0	0	0	0	0	0	0	0	1	0	0	G	A	3	1.0175	0.0175
glu	muth	3	h132	H132_S587_L003	bps	ncod	NA	ts	1	0	0	0	0	1	0	0	0	0	0	0	0	T	C	2	0.942	-0.058
glu	muth	3	h133	H133_S588_L003	bps	cod	nsyn	ts	1	0	1	0	0	0	0	0	0	0	0	0	0	A	G	4	0.9986	-0.0014
glu	muth	3	h143	H143_S598_L003	bps	cod	nsyn	ts	1	0	0	0	0	1	0	0	0	0	0	0	0	T	C	2	0.9189	-0.0811
glu	muth	3	h151	H151_S606_L003	bps	cod	nsyn	ts	1	0	1	0	0	0	0	0	0	0	0	0	0	A	G	4	0.9448	-0.0552
glu	muth	3	h156	H156_S611_L003	bps	cod	nsyn	ts	2	0	0	0	0	0	0	0	0	0	1	0	0	G	A	3	0.9529	-0.0471
glu	muth	3	h162	H162_S617_L003	bps	cod	nsyn	ts	2	0	0	0	0	0	0	0	0	1	0	0	0	C	T	1	0.9256	-0.0744
glu	muth	3	h166	H166_S621_L003	bps	ncod	NA	tv	2	0	0	0	1	0	0	0	0	0	0	0	0	T	A	10	0.9258	-0.0742
glu	muth	3	h169	H169_S624_L003	bps	cod	nsyn	ts	1	0	0	0	0	1	0	0	0	0	0	0	0	T	C	2	1.0821	0.0821
glu	muth	3	h171	H171_S626_L003	bps	cod	syn	ts	1	0	0	0	0	1	0	0	0	0	0	0	0	T	C	2	0.9168	-0.0832
glu	muth	3	h176	H176_S631_L003	bps	cod	nsyn	ts	1	0	1	0	0	0	0	0	0	0	0	0	0	A	G	4	1.1139	0.1139
glu	muth	3	h177	H177_S632_L003	bps	cod	syn	ts	1	0	0	0	0	1	0	0	0	0	0	0	0	T	C	2	0.9595	-0.0405
glu	muth	3	h181	H181_S636_L003	bps	cod	nsyn	ts	2	0	0	0	0	0	0	0	0	1	0	0	0	C	T	1	1.0979	0.0979
glu	muth	3	h182	H182_S637_L003	bps	cod	syn	ts	1	0	0	0	0	1	0	0	0	0	0	0	0	T	C	2	1.1154	0.1154
glu	muth	3	h184	H184_S639_L003	bps	cod	nsyn	tv	1	0	0	1	0	0	0	0	0	0	0	0	0	A	C	12	1.0863	0.0863
glu	muth	3	h186	H186_S641_L003	bps	cod	nsyn	ts	2	0	0	0	0	0	0	0	0	1	0	0	0	C	T	1	1.078	0.078
glu	muth	3	h187	H187_S642_L003	bps	cod	syn	ts	1	0	0	0	0	1	0	0	0	0	0	0	0	T	C	2	1.0869	0.0869
glu	muth	3	h189	H189_S644_L003	bps	cod	nsyn	ts	1	0	0	0	0	1	0	0	0	0	0	0	0	T	C	2	0.9943	-0.0057
glu	muth	3	h202	H202_S657_L003	bps	cod	nsyn	tv	1	0	0	1	0	0	0	0	0	0	0	0	0	A	C	12	1.0946	0.0946
glu	muth	3	h203	H203_S658_L003	bps	cod	syn	ts	1	0	1	0	0	0	0	0	0	0	0	0	0	A	G	4	1.0925	0.0925
glu	muth	3	h204	H204_S659_L003	bps	cod	nsyn	ts	1	0	1	0	0	0	0	0	0	0	0	0	0	A	G	4	0.9664	-0.0336
glu	muth	3	h209	H209_S664_L003	bps	cod	syn	ts	1	0	0	0	0	1	0	0	0	0	0	0	0	T	C	2	0.9293	-0.0707
glu	muth	3	h218	H218_S673_L003	bps	cod	nsyn	ts	1	0	0	0	0	1	0	0	0	0	0	0	0	T	C	2	0.9736	-0.0264
glu	muth	3	h219	H219_S722_L004	bps	cod	syn	ts	2	0	0	0	0	0	0	0	0	1	0	0	0	C	T	1	1.098	0.098
glu	muth	3	h224	H224_S727_L004	bps	cod	syn	ts	2	0	0	0	0	0	0	0	0	0	1	0	0	G	A	3	1.0809	0.0809
glu	muth	3	h227	H227_S730_L004	bps	cod	nsyn	ts	1	0	1	0	0	0	0	0	0	0	0	0	0	A	G	4	1.0773	0.0773
glu	muth	3	h233	H233_S736_L004	bps	ncod	NA	ts	2	0	0	0	0	0	0	0	0	1	0	0	0	C	T	1	1.0525	0.0525
glu	muth	3	h238	H238_S741_L004	bps	cod	syn	ts	1	0	0	0	0	1	0	0	0	0	0	0	0	T	C	2	0.9761	-0.0239
glu	muth	3	h248	H248_S751_L004	bps	cod	syn	ts	1	0	0	0	0	1	0	0	0	0	0	0	0	T	C	2	0.9972	-0.0028
glu	muth	3	h260	H260_S763_L004	bps	cod	nsyn	ts	2	0	0	0	0	0	0	0	0	0	1	0	0	G	A	3	1.0736	0.0736
glu	muth	3	h263	H263_S766_L004	bps	cod	nsyn	ts	1	0	1	0	0	0	0	0	0	0	0	0	0	A	G	4	1.0755	0.0755
glu	muth	3	h266	H266_S769_L004	bps	cod	nsyn	ts	1	0	0	0	0	1	0	0	0	0	0	0	0	T	C	2	1.0421	0.0421
glu	muth	3	h270	H270_S773_L004	bps	cod	nsyn	ts	1	0	1	0	0	0	0	0	0	0	0	0	0	A	G	4	1.0006	0.0006
glu	muth	3	h271	H271_S774_L004	bps	cod	syn	ts	2	0	0	0	0	0	0	0	0	0	1	0	0	G	A	3	1.0938	0.0938
glu	muth	3	h288	H288_S791_L004	bps	cod	nsyn	ts	1	0	1	0	0	0	0	0	0	0	0	0	0	A	G	4	1.0407	0.0407
glu	muth	3	h294	H294_S797_L004	bps	cod	syn	ts	1	0	1	0	0	0	0	0	0	0	0	0	0	A	G	4	0.9021	-0.0979
glu	muth	3	h297	H297_S800_L004	bps	cod	nsyn	ts	2	0	0	0	0	0	0	0	0	1	0	0	0	C	T	1	1.0281	0.0281
glu	muth	3	h299	H299_S802_L004	bps	cod	nsyn	ts	1	0	1	0	0	0	0	0	0	0	0	0	0	A	G	4	1.0043	0.0043
glu	muth	3	h301	Hs2_1_S1	bps	ncod	NA	ts	1	0	0	0	0	1	0	0	0	0	0	0	0	T	C	2	0.9842	-0.0158
glu	muth	3	h316	Hs2_16_S16	bps	cod	nsyn	ts	1	0	0	0	0	1	0	0	0	0	0	0	0	T	C	2	1.022	0.022
glu	muth	3	h322	Hs2_22_S22	bps	cod	nsyn	tv	2	0	0	0	0	0	0	0	0	0	0	1	0	G	T	6	1.0176	0.0176
glu	muth	3	h334	Hs2_34_S34	bps	cod	nsyn	ts	1	0	1	0	0	0	0	0	0	0	0	0	0	A	G	4	0.9591	-0.0409
glu	muth	3	h336	Hs2_36_S36	bps	cod	nsyn	tv	2	0	0	0	0	0	0	0	0	0	0	1	0	G	T	6	0.9284	-0.0716
glu	muth	3	h340	Hs2_40_S40	bps	cod	nsyn	ts	2	0	0	0	0	0	0	0	0	1	0	0	0	C	T	1	0.9273	-0.0727
glu	muth	3	h343	Hs2_43_S43	bps	cod	nsyn	ts	2	0	0	0	0	0	0	0	0	1	0	0	0	C	T	1	0.96	-0.04
glu	muth	3	h345	Hs2_45_S45	bps	cod	nsyn	ts	1	0	0	0	0	1	0	0	0	0	0	0	0	T	C	2	0.914	-0.086
glu	nn	4	nn002	NN2_S853_L004	bps	cod	nsyn	ts	2	0	0	0	0	0	0	0	0	0	1	0	0	G	A	3	0.9224	-0.0776
glu	nn	4	nn007	NN7_S858_L004	bps	ncod	NA	ts	1	0	0	0	0	1	0	0	0	0	0	0	0	T	C	2	1.0206	0.0206
glu	nn	4	nn008	NN8_S859_L004	bps	cod	nsyn	ts	2	0	0	0	0	0	0	0	0	0	1	0	0	G	A	3	0.9996	-0.0004
glu	nn	4	nn011	NN11_S862_L004	bps	cod	nsyn	ts	2	0	0	0	0	0	0	0	0	0	1	0	0	G	A	3	0.9298	-0.0702
glu	nn	4	nn015	NN15_S866_L004	bps	ncod	NA	ts	1	0	0	0	0	1	0	0	0	0	0	0	0	T	C	2	0.9087	-0.0913
glu	nn	4	nn018	NN18_S869_L004	bps	cod	nsyn	ts	1	0	1	0	0	0	0	0	0	0	0	0	0	A	G	4	1.0305	0.0305
glu	nn	4	nn019	NN19_S870_L004	bps	cod	nsyn	ts	2	0	0	0	0	0	0	0	0	1	0	0	0	C	T	1	0.9239	-0.0761
glu	nn	4	nn020	NN20_S871_L004	bps	cod	nsyn	ts	2	0	0	0	0	0	0	0	0	0	1	0	0	G	A	3	1.023	0.023
glu	nn	4	nn021	NN21_S872_L004	bps	cod	nsyn	ts	2	0	0	0	0	0	0	0	0	0	1	0	0	G	A	3	0.9542	-0.0458
glu	nn	4	nn028	NN28_S879_L004	bps	cod	nsyn	ts	2	0	0	0	0	0	0	0	0	1	0	0	0	C	T	1	0.928	-0.072
glu	nn	4	nn029	NN29_S880_L004	bps	cod	nsyn	ts	2	0	0	0	0	0	0	0	0	1	0	0	0	C	T	1	1.0194	0.0194
glu	nn	4	nn032	NN32_S883_L004	bps	cod	syn	ts	2	0	0	0	0	0	0	0	0	0	1	0	0	G	A	3	1.0502	0.0502
glu	nn	4	nn033	NN33_S884_L004	bps	cod	nsyn	ts	2	0	0	0	0	0	0	0	0	0	1	0	0	G	A	3	1.0481	0.0481
glu	nn	4	nn036	NN36_S887_L004	bps	cod	nsyn	ts	2	0	0	0	0	0	0	0	0	1	0	0	0	C	T	1	1.0363	0.0363
glu	nn	4	nn039	NN39_S890_L004	bps	cod	syn	ts	2	0	0	0	0	0	0	0	0	0	1	0	0	G	A	3	0.9846	-0.0154
glu	nn	4	nn040	NN40_S891_L004	bps	cod	syn	ts	2	0	0	0	0	0	0	0	0	0	1	0	0	G	A	3	0.8827	-0.1173
glu	nn	4	nn042	NN42_S893_L004	bps	ncod	NA	ts	2	0	0	0	0	0	0	0	0	1	0	0	0	C	T	1	1.0358	0.0358
glu	nn	4	nn043	NN43_S894_L004	bps	cod	nsyn	ts	2	0	0	0	0	0	0	0	0	1	0	0	0	C	T	1	0.9209	-0.0791
glu	nn	4	nn044	NN44_S895_L004	bps	cod	nsyn	ts	2	0	0	0	0	0	0	0	0	1	0	0	0	C	T	1	1.0274	0.0274
glu	nn	4	nn047	NN47_S898_L004	bps	cod	nsyn	ts	2	0	0	0	0	0	0	0	0	0	1	0	0	G	A	3	1.0232	0.0232
glu	nn	4	nn048	NN48_S899_L004	bps	cod	syn	tv	2	0	0	0	0	0	0	1	0	0	0	0	0	C	A	8	1.039	0.039
glu	nn	4	nn051	NN51_S902_L004	bps	cod	syn	ts	2	0	0	0	0	0	0	0	0	0	1	0	0	G	A	3	1.0191	0.0191
glu	nn	4	nn052	NN52_S903_L004	bps	ncod	NA	tv	2	0	0	0	0	0	0	0	0	0	0	1	0	G	T	6	1.0154	0.0154
glu	nn	4	nn055	NN55_S906_L004	bps	cod	nsyn	tv	1	0	0	0	0	0	1	0	0	0	0	0	0	T	G	9	0.9127	-0.0873
glu	nn	4	nn057	NN57_S908_L004	bps	cod	nsyn	ts	2	0	0	0	0	0	0	0	0	1	0	0	0	C	T	1	0.943	-0.057
glu	nn	4	nn060	NN60_S911_L004	bps	ncod	NA	ts	2	0	0	0	0	0	0	0	0	1	0	0	0	C	T	1	1.012	0.012
glu	nn	4	nn061	NN61_S912_L004	bps	cod	nsyn	ts	2	0	0	0	0	0	0	0	0	1	0	0	0	C	T	1	0.9523	-0.0477
glu	nn	4	nn067	NN67_S1036_L005	bps	cod	nsyn	ts	2	0	0	0	0	0	0	0	0	1	0	0	0	C	T	1	1.0304	0.0304
glu	nn	4	nn072	NN72_S1041_L005	bps	ncod	NA	ts	2	0	0	0	0	0	0	0	0	1	0	0	0	C	T	1	1.0229	0.0229
glu	nn	4	nn074	NN74_S1043_L005	bps	cod	nsyn	ts	2	0	0	0	0	0	0	0	0	0	1	0	0	G	A	3	1.0411	0.0411
glu	nn	4	nn079	NN79_S31	bps	cod	nsyn	ts	1	0	0	0	0	1	0	0	0	0	0	0	0	T	C	2	1.0007	0.0007
glu	nn	4	nn080	NN80_S32	bps	cod	nsyn	ts	2	0	0	0	0	0	0	0	0	0	1	0	0	G	A	3	1.0374	0.0374
glu	nn	4	nn083	NN_s2_03_S35	bps	cod	nsyn	ts	2	0	0	0	0	0	0	0	0	1	0	0	0	C	T	1	1.0253	0.0253
glu	nn	4	nn089	NN_s2_09_S41	bps	cod	nsyn	ts	2	0	0	0	0	0	0	0	0	0	1	0	0	G	A	3	1.0284	0.0284
glu	nn	4	nn090	NN_s2_10_S42	bps	cod	nsyn	tv	2	0	0	0	0	0	0	0	0	0	0	1	0	G	T	6	1.0317	0.0317
glu	nn	4	nn092	NN_s2_12_S44	bps	ncod	NA	ts	2	0	0	0	0	0	0	0	0	0	1	0	0	G	A	3	1.0223	0.0223
glu	nn	4	nn099	NN_s2_19_S51	bps	cod	nsyn	ts	2	0	0	0	0	0	0	0	0	1	0	0	0	C	T	1	1.0013	0.0013
glu	nn	4	nn100	NN_s2_20_S52	bps	cod	nsyn	ts	2	0	0	0	0	0	0	0	0	1	0	0	0	C	T	1	1.0327	0.0327
glu	nn	4	nn101	NN_s2_21_S53	bps	cod	nsyn	ts	2	0	0	0	0	0	0	0	0	1	0	0	0	C	T	1	1.031	0.031
glu	nn	4	nn102	NN_s2_22_S54	bps	cod	nsyn	ts	2	0	0	0	0	0	0	0	0	1	0	0	0	C	T	1	1.0087	0.0087
glu	nn	4	nn106	NN_s2_26_S58	bps	cod	nsyn	ts	2	0	0	0	0	0	0	0	0	0	1	0	0	G	A	3	1.0481	0.0481
glu	nn	4	nn108	NN_s2_28_S60	bps	cod	nsyn	ts	2	0	0	0	0	0	0	0	0	0	1	0	0	G	A	3	0.9845	-0.0155
glu	nn	4	nn112	NN_s2_32_S64	bps	cod	nsyn	ts	2	0	0	0	0	0	0	0	0	1	0	0	0	C	T	1	1.0506	0.0506
glu	nn	4	nn115	NN_s2_35_S67	bps	cod	nsyn	ts	2	0	0	0	0	0	0	0	0	1	0	0	0	C	T	1	1.0277	0.0277
glu	nn	4	nn118	NN_s2_38_S70	bps	cod	nsyn	ts	2	0	0	0	0	0	0	0	0	1	0	0	0	C	T	1	1.071	0.071
glu	nn	4	nn121	NN_s2_41_S73	bps	cod	nsyn	ts	2	0	0	0	0	0	0	0	0	0	1	0	0	G	A	3	1.0456	0.0456
glu	nn	4	nn128	NN_s2_48_S80	bps	cod	nsyn	ts	2	0	0	0	0	0	0	0	0	1	0	0	0	C	T	1	1.0317	0.0317
glu	nn	4	nn134	NN_s2_54_S86	bps	cod	nsyn	ts	2	0	0	0	0	0	0	0	0	0	1	0	0	G	A	3	1.0213	0.0213
glu	nn	4	nn137	NN_s2_57_S89	bps	cod	nsyn	ts	2	0	0	0	0	0	0	0	0	1	0	0	0	C	T	1	1.0108	0.0108
glu	nn	4	nn139	NN_s2_59_S91	bps	cod	nsyn	ts	2	0	0	0	0	0	0	0	0	0	1	0	0	G	A	3	1.0068	0.0068
glu	nn	4	nn140	NN_s2_60_S92	bps	cod	nsyn	ts	2	0	0	0	0	0	0	0	0	1	0	0	0	C	T	1	1.0305	0.0305
glu	nn	4	nn150	NN_s2_70_S102	bps	cod	nsyn	tv	2	0	0	0	0	0	0	1	0	0	0	0	0	C	A	8	0.9985	-0.0015
glu	nn	4	nn157	NN_s2_77_S109	bps	cod	nsyn	tv	2	0	0	0	0	0	0	0	0	0	0	1	0	G	T	6	1.0062	0.0062
glu	nn	4	nn166	NN_s2_86_S118	bps	cod	nsyn	ts	2	0	0	0	0	0	0	0	0	1	0	0	0	C	T	1	1.0086	0.0086
glu	nn	4	nn167	NN_s2_87_S119	bps	cod	nsyn	ts	2	0	0	0	0	0	0	0	0	0	1	0	0	G	A	3	1.0054	0.0054
glu	nn	4	nn171	NN_s2_91_S123	bps	ncod	NA	ts	2	0	0	0	0	0	0	0	0	0	1	0	0	G	A	3	0.9902	-0.0098
glu	nn	4	nn174	NN_s2_94_S126	bps	ncod	NA	ts	2	0	0	0	0	0	0	0	0	1	0	0	0	C	T	1	1.022	0.022
glu	nn	4	nn182	NN_s2_102_S134	bps	cod	nsyn	ts	2	0	0	0	0	0	0	0	0	1	0	0	0	C	T	1	0.993	-0.007
glu	nn	4	nn183	NN_s2_103_S135	bps	ncod	NA	ts	2	0	0	0	0	0	0	0	0	1	0	0	0	C	T	1	0	-1
glu	nn	4	nn184	NN_s2_104_S136	bps	cod	nsyn	ts	2	0	0	0	0	0	0	0	0	1	0	0	0	C	T	1	1.0319	0.0319
glu	nn	4	nn185	NN_s2_105_S137	bps	cod	syn	ts	2	0	0	0	0	0	0	0	0	0	1	0	0	G	A	3	1.0063	0.0063
glu	nn	4	nn187	NN_s2_107_S139	bps	cod	nsyn	tv	1	0	0	0	0	1	0	0	0	0	0	0	0	T	C	2	1.0235	0.0235
glu	nn	4	nn189	NN_s2_109_S141	bps	cod	nsyn	ts	2	0	0	0	0	0	0	0	0	1	0	0	0	C	T	1	1.0007	0.0007
glu	nn	4	nn190	NN_s2_110_S142	bps	cod	syn	ts	2	0	0	0	0	0	0	0	0	0	1	0	0	G	A	3	1.0014	0.0014
glu	nn	4	nn191	NN_s2_111_S143	bps	cod	nsyn	ts	2	0	0	0	0	0	0	0	0	0	1	0	0	G	A	3	1.056	0.056
glu	nn	4	nn193	NN_s2_113_S145	bps	cod	syn	ts	2	0	0	0	0	0	0	0	0	0	1	0	0	G	A	3	1.0516	0.0516
glu	nn	4	nn199	NN_s2_119_S151	bps	ncod	NA	ts	2	0	0	0	0	0	0	0	0	0	1	0	0	G	A	3	1.0412	0.0412
glu	nn	4	nn202	NN_s2_122_S154	bps	cod	syn	tv	2	0	0	0	0	0	0	0	1	0	0	0	0	C	G	7	1.024	0.024
glu	nn	4	nn205	NN_s2_125_S157	bps	cod	nsyn	ts	2	0	0	0	0	0	0	0	0	1	0	0	0	C	T	1	1.0075	0.0075
glu	nn	4	nn206	NN_s2_126_S158	bps	cod	nsyn	tv	2	0	0	0	0	0	0	1	0	0	0	0	0	C	A	8	0.8264	-0.1736
glu	nn	4	nn207	NN_s2_127_S159	bps	ncod	NA	tv	1	0	0	0	0	0	1	0	0	0	0	0	0	T	G	9	1.0086	0.0086
glu	nn	4	nn209	NN_s2_129_S161	bps	cod	nsyn	tv	2	0	0	0	0	0	0	0	1	0	0	0	0	C	G	7	1.0017	0.0017
glu	nn	4	nn219	NN_s2_139_S171	bps	cod	nsyn	ts	2	0	0	0	0	0	0	0	0	0	1	0	0	G	A	3	1.02	0.02
glu	nn	4	nn222	NN_s2_142_S174	bps	cod	nsyn	ts	2	0	0	0	0	0	0	0	0	1	0	0	0	C	T	1	1.036	0.036
glu	nn	4	nn226	NN_s2_146_S178	bps	cod	nsyn	ts	2	0	0	0	0	0	0	0	0	1	0	0	0	C	T	1	0.957	-0.043
glu	nn	4	nn230	NN_s2_150_S182	bps	ncod	NA	ts	2	0	0	0	0	0	0	0	0	1	0	0	0	C	T	1	1.023	0.023
glu	nn	4	nn234	NN_s2_154_S186	bps	cod	nsyn	ts	2	0	0	0	0	0	0	0	0	0	1	0	0	G	A	3	1.0346	0.0346
glu	nn	4	nn238	NN_s2_158_S190	bps	cod	nsyn	ts	2	0	0	0	0	0	0	0	0	1	0	0	0	C	T	1	0.9829	-0.0171
glu	nn	4	nn247	NN_s2_167_S199	bps	ncod	nsyn	ts	2	0	0	0	0	0	0	0	0	0	1	0	0	G	A	3	1.0102	0.0102
glu	nn	4	nn248	NN_s2_168_S200	bps	cod	nsyn	ts	2	0	0	0	0	0	0	0	0	1	0	0	0	C	T	1	0.9923	-0.0077
glu	nn	4	nn249	NN_s2_169_S201	bps	cod	nsyn	ts	2	0	0	0	0	0	0	0	0	0	1	0	0	G	A	3	1.0354	0.0354
glu	nn	4	nn252	NN_s2_172_S204	bps	cod	nsyn	ts	2	0	0	0	0	0	0	0	0	1	0	0	0	C	T	1	1.0278	0.0278
glu	nn	4	nn253	NN_s2_173_S205	bps	ncod	NA	ts	2	0	0	0	0	0	0	0	0	1	0	0	0	C	T	1	1.0541	0.0541
glu	nn	4	nn258	NN_s2_178_S210	bps	ncod	nsyn	ts	2	0	0	0	0	0	0	0	0	1	0	0	0	C	T	1	0.9975	-0.0025
glu	nn	4	nn270	NN_s2_190_S222	bps	cod	nsyn	ts	2	0	0	0	0	0	0	0	0	0	1	0	0	G	A	3	1.0408	0.0408
glu	nn	4	nn276	NN_s2_196_S228	bps	cod	nsyn	ts	2	0	0	0	0	0	0	0	0	1	0	0	0	C	T	1	1.1009	0.1009
glu	nn	4	nn282	NN_s2_202_S234	bps	cod	nsyn	ts	2	0	0	0	0	0	0	0	0	1	0	0	0	C	T	1	1.0269	0.0269
glu	nn	4	nn283	NN_s2_203_S235	bps	cod	nsyn	ts	2	0	0	0	0	0	0	0	0	1	0	0	0	C	T	1	0.9421	-0.0579
glu	nn	4	nn285	NN_s2_205_S237	bps	ncod	NA	ts	2	0	0	0	0	0	0	0	0	0	1	0	0	G	A	3	1.0085	0.0085
glu	nn	4	nn289	NN_s2_209_S241	bps	ncod	NA	ts	1	0	0	0	0	1	0	0	0	0	0	0	0	T	C	2	1.0178	0.0178
glu	nn	4	nn292	NN_s2_212_S244	bps	ncod	NA	ts	2	0	0	0	0	0	0	0	0	1	0	0	0	C	T	1	0.9827	-0.0173
glu	nn	4	nn293	NN_s2_213_S245	bps	cod	nsyn	ts	2	0	0	0	0	0	0	0	0	1	0	0	0	C	T	1	1.0222	0.0222
glu	nn	4	nn294	NN_s2_214_S246	bps	ncod	NA	ts	2	0	0	0	0	0	0	0	0	1	0	0	0	C	T	1	1.0342	0.0342
glu	nn	4	nn296	NN_s2_216_S248	bps	cod	nsyn	ts	2	0	0	0	0	0	0	0	0	1	0	0	0	C	T	1	0.9782	-0.0218
glu	nn	4	nn297	NN_s2_217_S249	bps	cod	nsyn	ts	2	0	0	0	0	0	0	0	0	1	0	0	0	C	T	1	1.003	0.003
glu	nn	4	nn299	NN_s2_219_S251	bps	cod	syn	ts	2	0	0	0	0	0	0	0	0	0	1	0	0	G	A	3	1.0304	0.0304
glu	wt	5	wm03	T39	bps	ncod	NA	ts	2	0	0	0	0	0	0	0	0	1	0	0	0	C	T	1	0.9511	-0.0489
glu	wt	5	wm04	T39	bps	cod	syn	ts	1	0	1	0	0	0	0	0	0	0	0	0	0	A	G	4	0.9666	-0.0334
glu	wt	5	wm05	T39	bps	cod	nsyn	tv	2	0	0	0	0	0	0	0	0	0	0	1	0	G	T	6	0.9736	-0.0264
glu	wt	5	wm06	T39	bps	cod	nsyn	tv	2	0	0	0	0	0	0	0	0	0	0	1	0	G	T	6	0.9839	-0.0161
glu	wt	5	wm07	T39	bps	ncod	NA	tv	2	0	0	0	0	0	0	0	0	0	0	1	0	G	T	6	0.9792	-0.0208
glu	wt	5	wm08	T39	bps	cod	syn	ts	1	0	0	0	0	1	0	0	0	0	0	0	0	T	C	2	0.9803	-0.0197
glu	wt	5	wm09	T39	bps	cod	syn	ts	2	0	0	0	0	0	0	0	0	1	0	0	0	C	T	1	1.0169	0.0169
glu	wt	5	wm10	T39	bps	cod	nsyn	ts	2	0	0	0	0	0	0	0	0	1	0	0	0	C	T	1	0.9925	-0.0075
glu	wt	5	wm11	T39	bps	cod	nsyn	ts	1	0	0	0	0	1	0	0	0	0	0	0	0	T	C	2	1.002	0.002
glu	wt	5	wm12	T39	bps	cod	nsyn	ts	2	0	0	0	0	0	0	0	0	1	0	0	0	C	T	1	1.0323	0.0323
glu	wt	5	wm13	T104	bps	cod	nsyn	ts	1	0	1	0	0	0	0	0	0	0	0	0	0	A	G	4	1.0356	0.0356
glu	wt	5	wm14	T104	bps	cod	nsyn	tv	2	0	0	0	0	0	0	0	0	0	0	1	0	G	T	6	1.0064	0.0064
glu	wt	5	wm15	T104	bps	cod	nsyn	tv	2	0	0	0	0	0	0	0	0	0	0	1	0	G	T	6	1.0006	0.0006
glu	wt	5	wm16	T104	bps	cod	nsyn	tv	1	0	0	1	0	0	0	0	0	0	0	0	0	A	C	12	1.0509	0.0509
glu	wt	5	wm17	T104	bps	cod	syn	tv	1	0	0	1	0	0	0	0	0	0	0	0	0	A	C	12	1.0354	0.0354
glu	wt	5	wm18	T104	bps	ncod	NA	ts	1	0	1	0	0	0	0	0	0	0	0	0	0	A	G	4	1.0173	0.0173
glu	wt	5	wm19	T104	bps	cod	nsyn	tv	1	0	0	1	0	0	0	0	0	0	0	0	0	A	C	12	1.0671	0.0671
glu	wt	5	wm20	T104	bps	cod	nsyn	ts	2	0	0	0	0	0	0	0	0	1	0	0	0	C	T	1	0.9821	-0.0179
glu	wt	5	wm22	T104	bps	cod	nsyn	ts	1	0	0	0	0	1	0	0	0	0	0	0	0	T	C	2	0.9796	-0.0204
glu	wt	5	wm23	T104	bps	cod	nsyn	tv	1	0	0	0	0	0	1	0	0	0	0	0	0	T	G	9	1.068	0.068
glu	wt	5	wm24	T104	bps	cod	syn	ts	2	0	0	0	0	0	0	0	0	0	1	0	0	G	A	3	0.9785	-0.0215
glu	wt	5	wm25	T104	bps	ncod	NA	tv	2	0	0	0	0	0	0	1	0	0	0	0	0	C	A	8	0.9595	-0.0405
glu	wt	5	wm27	T140	bps	cod	nsyn	ts	1	0	1	0	0	0	0	0	0	0	0	0	0	A	G	4	1.0409	0.0409
glu	wt	5	wm28	T140	bps	cod	syn	tv	2	0	0	0	0	0	0	1	0	0	0	0	0	C	A	8	1.0729	0.0729
glu	wt	5	wm29	T140	bps	cod	nsyn	ts	2	0	0	0	0	0	0	0	0	0	1	0	0	G	A	3	1.0665	0.0665
glu	wt	5	wm30	T140	bps	ncod	NA	ts	2	0	0	0	0	0	0	0	0	1	0	0	0	C	T	1	1.0221	0.0221
glu	wt	5	wm31	T140	bps	ncod	NA	tv	1	0	0	0	0	0	1	0	0	0	0	0	0	T	G	9	1.0229	0.0229
glu	wt	5	wm33	T140	bps	cod	nsyn	tv	2	0	0	1	0	0	0	0	0	0	0	0	0	A	C	12	1.0928	0.0928
glu	wt	5	wm34	T200	bps	cod	nsyn	ts	1	0	1	0	0	0	0	0	0	0	0	0	0	A	G	4	0.9946	-0.0054
glu	wt	5	wm36	T200	bps	cod	nsyn	ts	2	0	0	0	0	0	0	0	0	1	0	0	0	C	T	1	0	-1
glu	wt	5	wm37	T200	bps	cod	nsyn	ts	2	0	0	0	0	0	0	0	0	0	1	0	0	G	A	3	1.0061	0.0061
glu	wt	5	wm38	T200	bps	cod	nsyn	tv	2	0	0	0	0	0	0	1	0	0	0	0	0	C	A	8	0.9851	-0.0149
glu	wt	5	wm39	T200	bps	cod	NA	ts	1	0	1	0	0	0	0	0	0	0	0	0	0	A	G	4	0.9788	-0.0212
glu	wt	5	wm44	T200	bps	cod	syn	ts	2	0	0	0	0	0	0	0	0	0	1	0	0	G	A	3	0.986	-0.014
glu	wt	5	wm45	T200	bps	cod	syn	tv	1	0	0	1	0	0	0	0	0	0	0	0	0	A	C	12	0.9731	-0.0269
glu	wt	5	wm47	T200	bps	cod	nsyn	ts	2	0	0	0	0	0	0	0	0	0	1	0	0	G	A	3	0.9662	-0.0338
glu	wt	5	wm48	T200	bps	cod	syn	ts	2	0	0	0	0	0	0	0	0	1	0	0	0	C	T	1	0.916	-0.084
glu	wt	5	wm49	T200	bps	cod	syn	ts	2	0	0	0	0	0	0	0	0	0	1	0	0	G	A	3	1.0193	0.0193
glu	wt	5	wm50	T200	bps	ncod	NA	tv	2	0	0	0	0	0	0	1	0	0	0	0	0	C	A	8	0	-1
glu	wt	5	wm51	T200	bps	cod	nsyn	ts	1	0	0	0	0	1	0	0	0	0	0	0	0	T	C	2	1.0153	0.0153
glu	wt	5	wm52	T250	bps	cod	nsyn	tv	1	0	0	1	0	0	0	0	0	0	0	0	0	A	C	12	1.0294	0.0294
glu	wt	5	wm53	T250	bps	cod	nsyn	tv	2	0	0	0	0	0	0	0	0	0	0	1	0	G	T	6	1.0408	0.0408
glu	wt	5	wm54	T250	bps	cod	syn	tv	1	0	0	0	0	0	1	0	0	0	0	0	0	T	G	9	1.1413	0.1413
glu	wt	5	wm55	T250	bps	cod	syn	ts	2	0	0	0	0	0	0	0	0	0	1	0	0	G	A	3	1.0241	0.0241
glu	wt	5	wm56	T250	bps	cod	syn	ts	2	0	0	0	0	0	0	0	0	0	1	0	0	G	A	3	1.0362	0.0362
glu	wt	5	wm57	T250	bps	cod	nsyn	tv	2	0	0	0	0	0	0	0	0	0	0	1	0	G	T	6	1.1145	0.1145
glu	wt	5	wm58	T250	bps	cod	nsyn	tv	1	0	0	0	0	0	1	0	0	0	0	0	0	T	G	9	1.3458	0.3458
glu	wt	5	wm59	T250	bps	ncod	NA	ts	2	0	0	0	0	0	0	0	0	0	1	0	0	G	A	3	1.2151	0.2151
glu	wt	5	wm60	T250	bps	cod	syn	ts	2	0	0	0	0	0	0	0	0	0	1	0	0	G	A	3	1.0886	0.0886
glu	wt	5	wm61	T250	bps	cod	nsyn	tv	2	0	0	0	0	0	0	0	0	0	0	1	0	G	T	6	1.1204	0.1204
glu	wt	5	wm62	T250	bps	ncod	NA	tv	1	0	0	1	0	0	0	0	0	0	0	0	0	A	C	12	1.1109	0.1109
glu	wt	5	wm63	T250	bps	cod	nsyn	tv	1	0	0	0	0	0	1	0	0	0	0	0	0	T	G	9	1.1023	0.1023
glu	wt	5	wm66	T300	bps	cod	nsyn	ts	2	0	0	0	0	0	0	0	0	1	0	0	0	C	T	1	1.0301	0.0301
glu	wt	5	wm67	T300	bps	ncod	NA	ts	1	0	1	0	0	0	0	0	0	0	0	0	0	A	G	4	0.7816	-0.2184
glu	wt	5	wm68	T300	bps	cod	nsyn	ts	2	0	0	0	0	0	0	0	0	1	0	0	0	C	T	1	0	-1
glu	wt	5	wm70	T300	bps	cod	syn	ts	1	0	0	0	0	1	0	0	0	0	0	0	0	T	C	2	0.9696	-0.0304
glu	wt	5	wm71	T300	bps	cod	nsyn	ts	2	0	0	0	0	0	0	0	0	0	1	0	0	G	A	3	0.9655	-0.0345
glu	wt	5	wm72	T300	bps	cod	nsyn	tv	1	0	0	0	0	1	0	0	0	0	0	0	0	T	C	2	1.0745	0.0745
glu	wt	5	wm73	T300	bps	ncod	NA	tv	1	0	0	1	0	0	0	0	0	0	0	0	0	A	C	12	0.8775	-0.1225
glu	wt	5	wm74	T300	bps	ncod	NA	tv	1	0	0	0	0	0	1	0	0	0	0	0	0	T	G	9	0.8309	-0.1691
glu	wt	5	wm75	T300	bps	cod	nsyn	tv	1	0	0	0	0	0	1	0	0	0	0	0	0	T	G	9	0.8958	-0.1042
glu	wt	5	wm76	T300	bps	cod	nsyn	tv	1	0	0	1	0	0	0	0	0	0	0	0	0	A	C	12	0.7978	-0.2022
glu	wt	5	wm77	T300	bps	cod	nsyn	ts	1	0	1	0	0	0	0	0	0	0	0	0	0	A	G	4	0.9085	-0.0915
glu	wt	5	wm79	T300	bps	cod	nsyn	ts	2	0	0	0	0	0	0	0	0	0	1	0	0	G	A	3	0.9224	-0.0776
glu	wt	5	wm80	T300	bps	ncod	NA	tv	2	0	0	0	0	0	0	0	0	0	0	1	0	G	T	6	0.9181	-0.0819
glu	wt	5	w083	WT03_S7	bps	cod	syn	tv	2	0	0	0	0	0	0	0	0	0	0	0	0	NA	NA	NA	0.0399	-0.018
glu	wt	5	w084	WT04_S8	bps	cod	syn	tv	2	0	0	0	0	0	0	0	0	0	0	0	0	NA	NA	NA	-0.0025	-0.0064
glu	wt	5	w086	WT06_S10	bps	cod	syn	tv	2	0	0	0	0	0	0	0	0	0	0	0	0	NA	NA	NA	0.0312	-0.0791
glu	wt	5	w088	WT08_S12	bps	cod	syn	ts	2	0	0	0	0	0	0	0	0	0	1	0	0	G	A	3	-0.0321	-1
glu	wt	5	w103	WT23_S15	bps	cod	syn	ts	2	0	0	0	0	0	0	0	0	1	0	0	0	C	T	1	-0.0439	-0.0115
glu	wt	5	w107	WT27_S19	bps	cod	syn	tv	1	0	0	1	0	0	0	0	0	0	0	0	0	A	C	12	-0.026	0.0199
glu	wt	5	w127	WT48_S40	bps	cod	syn	ts	2	0	0	0	0	0	0	0	0	0	1	0	0	G	A	3	-0.0193	0.0539
glu	wt	5	w128	WT49_S41	bps	cod	syn	ts	2	0	0	0	0	0	0	0	0	0	1	0	0	G	A	3	-0.4202	0.0745
glu	wt	5	w132	WT53_S45	bps	cod	syn	ts	2	0	0	0	0	0	0	0	0	1	0	0	0	C	T	1	-0.0606	0.0515
glu	muty	6	ym01	Y001_S596_L005	bps	cod	syn	tv	2	0	0	0	0	0	0	0	0	0	0	1	0	G	T	6	1.0045	0.0045
glu	muty	6	ym02	Y004_S599_L005	bps	ncod	NA	tv	2	0	0	0	0	0	0	0	0	0	0	1	0	G	T	6	0.9083	-0.0917
glu	muty	6	ym03	Y006_S601_L005	bps	cod	syn	tv	2	0	0	0	0	0	0	1	0	0	0	0	0	C	A	8	1.0132	0.0132
glu	muty	6	ym04	Y008_S603_L005	bps	cod	syn	ts	2	0	0	0	0	0	0	0	0	0	1	0	0	G	A	3	1.0507	0.0507
glu	muty	6	ym05	Y011_S606_L005	bps	ncod	NA	tv	2	0	0	0	0	0	0	1	0	0	0	0	0	C	A	8	1.0992	0.0992
glu	muty	6	ym06	Y021_S616_L005	bps	cod	syn	tv	2	0	0	0	0	0	0	1	0	0	0	0	0	C	A	8	1.0089	0.0089
glu	muty	6	ym07	Y022_S617_L005	bps	cod	nsyn	tv	2	0	0	0	0	0	0	1	0	0	0	0	0	C	A	8	1.0579	0.0579
glu	muty	6	ym08	Y023_S618_L005	bps	cod	nsyn	tv	2	0	0	0	0	0	0	1	0	0	0	0	0	C	A	8	1.0089	0.0089
glu	muty	6	ym09	Y025_S620_L005	bps	cod	nsyn	ts	2	0	0	0	0	0	0	0	0	0	1	0	0	G	A	3	1.1139	0.1139
glu	muty	6	ym10	Y027_S622_L005	bps	cod	nsyn	tv	2	0	0	0	0	0	0	0	0	0	0	1	0	G	T	6	0.987	-0.013
glu	muty	6	ym11	Y032_S627_L005	bps	cod	nsyn	tv	2	0	0	0	0	0	0	1	0	0	0	0	0	C	A	8	0.9282	-0.0718
glu	muty	6	ym12	Y035_S630_L005	bps	cod	nsyn	tv	2	0	0	0	0	0	0	1	0	0	0	0	0	C	A	8	0.9131	-0.0869
glu	muty	6	ym13	Y041_S636_L005	bps	cod	syn	tv	2	0	0	0	0	0	0	0	0	0	0	1	0	G	T	6	0.9719	-0.0281
glu	muty	6	ym14	Y053_S648_L005	bps	cod	NA	ts	1	0	1	0	0	0	0	0	0	0	0	0	0	A	G	4	1.1087	0.1087
glu	muty	6	ym15	Y054_S649_L005	bps	cod	syn	tv	2	0	0	0	0	0	0	0	0	0	0	1	0	G	T	6	1.0603	0.0603
glu	muty	6	ym16	Y058_S653_L005	bps	cod	nsyn	tv	2	0	0	0	0	0	0	0	0	0	0	1	0	G	T	6	1.0916	0.0916
glu	muty	6	ym17	Y060_S655_L005	bps	cod	nsyn	tv	2	0	0	0	0	0	0	0	0	0	0	1	0	G	T	6	0.9414	-0.0586
glu	muty	6	ym18	Y062_S657_L005	bps	cod	nsyn	tv	2	0	0	0	0	0	0	1	0	0	0	0	0	C	A	8	0.9573	-0.0427
glu	muty	6	ym19	Y065_S660_L005	bps	ncod	NA	tv	2	0	0	0	0	0	0	0	0	0	0	1	0	G	T	6	1.0278	0.0278
glu	muty	6	ym20	Y066_S661_L005	bps	cod	nsyn	ts	2	0	0	0	0	0	0	0	0	1	0	0	0	C	T	1	1.1854	0.1854
glu	muty	6	ym21	Y071_S666_L005	bps	cod	NA	ts	1	0	0	0	0	1	0	0	0	0	0	0	0	T	C	2	0.9359	-0.0641
glu	muty	6	ym22	Y079_S674_L005	bps	ncod	NA	tv	2	0	0	0	0	0	0	0	0	0	0	1	0	G	T	6	1.1506	0.1506
glu	muty	6	ym23	Y080_S675_L005	bps	cod	nsyn	tv	2	0	0	0	0	0	0	0	0	0	0	1	0	G	T	6	1.106	0.106
glu	muty	6	ym24	Y082_S677_L005	bps	cod	nsyn	tv	2	0	0	0	0	0	0	1	0	0	0	0	0	C	A	8	1.1846	0.1846
glu	muty	6	ym25	Y087_S682_L005	bps	cod	nsyn	tv	2	0	0	0	0	0	0	0	0	0	0	1	0	G	T	6	0.9701	-0.0299
glu	muty	6	ym26	Y092_S687_L005	bps	cod	nsyn	tv	2	0	0	0	0	0	0	1	0	0	0	0	0	C	A	8	1.084	0.084
glu	muty	6	ym27	Y096_S691_L005	bps	cod	nsyn	tv	2	0	0	0	0	0	0	1	0	0	0	0	0	C	A	8	1.0437	0.0437
glu	muty	6	ym28	Y097_S692_L005	bps	cod	nsyn	tv	2	0	0	0	0	0	0	1	0	0	0	0	0	C	A	8	1.0879	0.0879
glu	muty	6	ym29	Y099_S694_L005	bps	cod	syn	tv	2	0	0	0	0	0	0	1	0	0	0	0	0	C	A	8	1.0523	0.0523
glu	muty	6	ym30	Y103_S698_L005	bps	cod	syn	tv	2	0	0	0	0	0	0	1	0	0	0	0	0	C	A	8	1.0006	0.0006
glu	muty	6	ym31	Y104_S699_L005	bps	cod	nsyn	tv	2	0	0	0	0	0	0	1	0	0	0	0	0	C	A	8	0.9964	-0.0036
glu	muty	6	ym32	Y105_S700_L005	bps	ncod	NA	tv	2	0	0	0	0	0	0	1	0	0	0	0	0	C	A	8	1.0066	0.0066
glu	muty	6	ym33	Y107_S702_L005	bps	cod	syn	tv	2	0	0	0	0	0	0	1	0	0	0	0	0	C	A	8	0.5779	-0.4221
glu	muty	6	ym34	Y111_S706_L005	bps	cod	nsyn	tv	2	0	0	0	0	0	0	1	0	0	0	0	0	C	A	8	0.8863	-0.1137
glu	muty	6	ym36	Y119_S714_L005	bps	cod	nsyn	tv	2	0	0	0	0	0	0	1	0	0	0	0	0	C	A	8	1.1273	0.1273
glu	muty	6	ym37	Y120_S715_L005	bps	cod	nsyn	ts	2	0	0	0	0	0	0	0	0	0	1	0	0	G	A	3	1.0113	0.0113
glu	muty	6	ym38	Y122_S717_L005	bps	cod	nsyn	tv	2	0	0	0	0	0	0	0	0	0	0	1	0	G	T	6	1.0497	0.0497
glu	muty	6	ym39	Y124_S719_L005	bps	ncod	NA	ts	2	0	0	0	0	0	0	0	0	0	1	0	0	G	A	3	1.1407	0.1407
glu	muty	6	ym40	Y130_S725_L005	bps	cod	nsyn	tv	2	0	0	0	0	0	0	0	0	0	0	1	0	G	T	6	0.7691	-0.2309
glu	muty	6	ym41	Y133_S728_L005	bps	cod	nsyn	tv	2	0	0	0	0	0	0	1	0	0	0	0	0	C	A	8	1.0227	0.0227
glu	muty	6	ym42	Y136_S731_L005	bps	cod	nsyn	tv	2	0	0	0	0	0	0	1	0	0	0	0	0	C	A	8	0.9508	-0.0492
glu	muty	6	ym43	Y139_S734_L005	bps	cod	nsyn	tv	2	0	0	0	0	0	0	0	0	0	0	1	0	G	T	6	1.0433	0.0433
glu	muty	6	ym44	Y142_S737_L005	bps	cod	nsyn	ts	2	0	0	0	0	0	0	0	0	1	0	0	0	C	T	1	1.1082	0.1082
glu	muty	6	ym45	Y143_S738_L005	bps	cod	syn	tv	2	0	0	0	0	0	0	0	0	0	0	1	0	G	T	6	1.0169	0.0169
glu	muty	6	ym46	Y148_S743_L005	bps	cod	nsyn	tv	2	0	0	0	0	0	0	0	0	0	0	1	0	G	T	6	1.1849	0.1849
glu	muty	6	ym47	Y154_S749_L006	bps	cod	nsyn	tv	2	0	0	0	0	0	0	1	0	0	0	0	0	C	A	8	1.0734	0.0734
glu	muty	6	ym48	Y155_S750_L006	bps	cod	nsyn	tv	2	0	0	0	0	0	0	1	0	0	0	0	0	C	A	8	1.0921	0.0921
glu	muty	6	ym49	Y159_S754_L006	bps	cod	nsyn	tv	2	0	0	0	0	0	0	0	0	0	0	1	0	G	T	6	1.176	0.176
glu	muty	6	ym50	Y160_S755_L006	bps	cod	syn	tv	2	0	0	0	0	0	0	0	0	0	0	1	0	G	T	6	1.1034	0.1034
glu	muty	6	ym51	Y163_S758_L006	bps	cod	nsyn	tv	2	0	0	0	0	0	0	1	0	0	0	0	0	C	A	8	1.0282	0.0282
glu	muty	6	ym52	Y170_S765_L006	bps	ncod	NA	tv	2	0	0	0	0	0	0	0	0	0	0	1	0	G	T	6	1.0584	0.0584
glu	muty	6	ym53	Y171_S766_L006	bps	cod	nsyn	ts	2	0	0	0	0	0	0	0	0	1	0	0	0	C	T	1	1.0819	0.0819
glu	muty	6	ym54	Y187_S782_L006	bps	cod	nsyn	ts	2	0	0	0	0	0	0	0	0	0	1	0	0	G	A	3	0.9333	-0.0667
glu	muty	6	ym55	Y188_S783_L006	bps	cod	nsyn	tv	2	0	0	0	0	0	0	0	0	0	0	1	0	G	T	6	0.9955	-0.0045
glu	muty	6	ym56	Y191_S786_L006	bps	cod	nsyn	tv	2	0	0	0	0	0	0	0	0	0	0	1	0	G	T	6	1.0623	0.0623
glu	muty	6	ym57	Y194_S789_L006	bps	cod	nsyn	tv	2	0	0	0	0	0	0	1	0	0	0	0	0	C	A	8	1.104	0.104
glu	muty	6	ym58	Y198_S793_L006	bps	cod	syn	tv	2	0	0	0	0	0	0	1	0	0	0	0	0	C	A	8	1.0813	0.0813
glu	muty	6	ym59	Y200_S795_L006	bps	cod	nsyn	tv	2	0	0	0	0	0	0	1	0	0	0	0	0	C	A	8	0.9705	-0.0295
glu	muty	6	ym60	Y201_S796_L006	bps	cod	nsyn	tv	2	0	0	0	0	0	0	0	0	0	0	1	0	G	T	6	1.06	0.06
glu	muty	6	ym61	Y202_S797_L006	bps	cod	nsyn	tv	2	0	0	0	0	0	0	0	0	0	0	1	0	G	T	6	0.9658	-0.0342
glu	muty	6	ym62	Y203_S798_L006	bps	cod	nsyn	tv	2	0	0	0	0	0	0	1	0	0	0	0	0	C	A	8	1.0765	0.0765
glu	muty	6	ym63	Y206_S801_L006	bps	cod	nsyn	tv	2	0	0	0	0	0	0	1	0	0	0	0	0	C	A	8	1.0899	0.0899
glu	muty	6	ym64	Y209_S804_L006	bps	cod	nsyn	tv	2	0	0	0	0	0	0	0	0	0	0	1	0	G	T	6	1.0713	0.0713
glu	muty	6	ym65	Y214_S809_L006	bps	ncod	NA	tv	2	0	0	0	0	0	0	0	0	0	0	1	0	G	T	6	1.0627	0.0627
glu	muty	6	ym66	Y218_S813_L006	bps	cod	nsyn	tv	2	0	0	0	0	0	0	0	0	0	0	1	0	G	T	6	1.1485	0.1485
glu	muty	6	ym67	Y234_S829_L006	bps	cod	nsyn	tv	2	0	0	0	0	0	0	1	0	0	0	0	0	C	A	8	1.1478	0.1478
glu	muty	6	ym68	Y235_S830_L006	bps	cod	nsyn	tv	2	0	0	0	0	0	0	1	0	0	0	0	0	C	A	8	1.0421	0.0421
glu	muty	6	ym69	Y252_S847_L006	bps	cod	nsyn	ts	2	0	0	0	0	0	0	0	0	0	1	0	0	G	A	3	1.0507	0.0507
glu	muty	6	ym70	Y255_S850_L006	bps	cod	nsyn	tv	2	0	0	0	0	0	0	1	0	0	0	0	0	C	A	8	1.1291	0.1291
glu	muty	6	ym71	Y256_S851_L006	bps	cod	syn	tv	2	0	0	0	0	0	0	1	0	0	0	0	0	C	A	8	1.1238	0.1238
glu	muty	6	ym72	Y257_S852_L006	bps	cod	syn	tv	2	0	0	0	0	0	0	0	0	0	0	1	0	G	T	6	1.0731	0.0731
glu	muty	6	ym73	Y266_S861_L006	bps	ncod	NA	tv	2	0	0	0	0	0	0	1	0	0	0	0	0	C	A	8	1.097	0.097
glu	muty	6	ym74	Y268_S863_L006	bps	cod	nsyn	tv	2	0	0	0	0	0	0	0	0	0	0	1	0	G	T	6	1.1331	0.1331
glu	muty	6	ym75	Y275_S870_L006	bps	cod	syn	tv	2	0	0	0	0	0	0	0	0	0	0	1	0	G	T	6	0.9145	-0.0855
glu	muty	6	ym76	Y279_S874_L006	bps	cod	nsyn	tv	2	0	0	0	0	0	0	1	0	0	0	0	0	C	A	8	0.9488	-0.0512
glu	muty	6	ym77	Y285_S880_L006	bps	cod	nsyn	tv	2	0	0	0	0	0	0	0	0	0	0	1	0	G	T	6	0.9651	-0.0349
glu	muty	6	ym78	Y286_S881_L006	bps	cod	nsyn	tv	2	0	0	0	0	0	0	1	0	0	0	0	0	C	A	8	1.0607	0.0607
glu	muty	6	ym79	Y292_S887_L006	bps	cod	nsyn	tv	2	0	0	0	0	0	0	1	0	0	0	0	0	C	A	8	1.0909	0.0909
glu	muty	6	y301	Ys2_01_S475_L002	bps	cod	nsyn	tv	2	0	0	0	0	0	0	0	0	0	0	1	0	G	T	6	1.0122	0.0122
glu	muty	6	y302	Ys2_02_S476_L002	bps	cod	nsyn	tv	2	0	0	0	0	0	0	0	0	0	0	1	0	G	T	6	1.0076	0.0076
glu	muty	6	y304	Ys2_04_S478_L002	bps	ncod	NA	tv	2	0	0	0	0	0	0	0	0	0	0	1	0	G	T	6	1.0571	0.0571
glu	muty	6	y306	Ys2_06_S480_L002	bps	cod	nsyn	tv	2	0	0	0	0	0	0	1	0	0	0	0	0	C	A	8	1.0609	0.0609
glu	muty	6	y307	Ys2_07_S481_L002	bps	cod	nsyn	tv	2	0	0	0	0	0	0	1	0	0	0	0	0	C	A	8	0.9945	-0.0055
glu	muty	6	y313	Ys2_13_S487_L003	bps	cod	nsyn	tv	2	0	0	0	0	0	0	0	0	0	0	1	0	G	T	6	1.0218	0.0218
glu	muty	6	y315	Ys2_15_S489_L003	bps	cod	nsyn	tv	2	0	0	0	0	0	0	0	0	0	0	1	0	G	T	6	1.0787	0.0787
glu	muty	6	y319	Ys2_19_S493_L003	bps	cod	nsyn	tv	2	0	0	0	0	0	0	0	0	0	0	1	0	G	T	6	1.0434	0.0434
glu	muty	6	y321	Ys2_21_S495_L003	bps	cod	nsyn	tv	2	0	0	0	0	0	0	0	0	0	0	1	0	G	T	6	1.0111	0.0111
glu	muty	6	y324	Ys2_24_S498_L003	bps	cod	nsyn	tv	2	0	0	0	0	0	0	0	0	0	0	1	0	G	T	6	1.0459	0.0459
glu	muty	6	y329	Ys2_29_S503_L003	bps	cod	nsyn	tv	2	0	0	0	0	0	0	1	0	0	0	0	0	C	A	8	1.0238	0.0238
glu	muty	6	y332	Ys2_32_S506_L003	bps	cod	nsyn	tv	2	0	0	0	0	0	0	0	0	0	0	1	0	G	T	6	0.9913	-0.0087
glu	muty	6	y334	Ys2_34_S508_L003	bps	cod	nsyn	tv	2	0	0	0	0	0	0	0	0	0	0	1	0	G	T	6	0.9922	-0.0078
glu	muty	6	y335	Ys2_35_S509_L003	bps	ncod	NA	tv	2	0	0	0	0	0	0	1	0	0	0	0	0	C	A	8	0.9968	-0.0032
glu	muty	6	y339	Ys2_39_S513_L003	bps	cod	nsyn	tv	2	0	0	0	0	0	0	0	0	0	0	1	0	G	T	6	1.0106	0.0106
glu	muty	6	y340	Ys2_40_S514_L003	bps	cod	syn	tv	2	0	0	0	0	0	0	1	0	0	0	0	0	C	A	8	1.0437	0.0437
glu	muty	6	y342	Ys2_42_S516_L003	bps	cod	nsyn	tv	2	0	0	0	0	0	0	0	0	0	0	1	0	G	T	6	1.0668	0.0668
glu	muty	6	y354	Ys2_54_S528_L003	bps	cod	syn	tv	2	0	0	0	0	0	0	1	0	0	0	0	0	C	A	8	1.0458	0.0458
glu	muty	6	y357	Ys2_57_S531_L003	bps	cod	syn	tv	2	0	0	0	0	0	0	1	0	0	0	0	0	C	A	8	1.0334	0.0334
glu	muty	6	y358	Ys2_58_S532_L003	bps	cod	syn	tv	2	0	0	0	0	0	0	1	0	0	0	0	0	C	A	8	1.0512	0.0512
glu	muty	6	y360	Ys2_60_S534_L003	bps	cod	nsyn	tv	2	0	0	0	0	0	0	0	0	0	0	1	0	G	T	6	1.0454	0.0454
glu	muty	6	y362	Ys2_62_S536_L003	bps	cod	nsyn	tv	2	0	0	0	0	0	0	1	0	0	0	0	0	C	A	8	1.0172	0.0172
glu	muty	6	y368	Ys2_68_S542_L003	bps	cod	nsyn	tv	2	0	0	0	0	0	0	0	0	0	0	1	0	G	T	6	1.0227	0.0227
glu	muty	6	y369	Ys2_69_S543_L003	bps	cod	syn	tv	2	0	0	0	0	0	0	1	0	0	0	0	0	C	A	8	1.0497	0.0497
glu	muty	6	y371	Ys2_71_S545_L003	bps	cod	nsyn	tv	2	0	0	0	0	0	0	1	0	0	0	0	0	C	A	8	1.0714	0.0714
glu	muty	6	y386	Ts2_6_S57	bps	cod	nsyn	tv	2	0	0	0	0	0	0	1	0	0	0	0	0	C	A	8	1.069	0.069
glu	muty	6	y387	Ts2_7_S58	bps	cod	nsyn	tv	2	0	0	0	0	0	0	0	0	0	0	1	0	G	T	6	1.0695	0.0695
glu	muty	6	y388	Ts2_8_S59	bps	cod	nsyn	tv	2	0	0	0	0	0	0	1	0	0	0	0	0	C	A	8	0.9654	-0.0346
glu	muty	6	y396	Ts2_18_S69	bps	cod	nsyn	tv	2	0	0	0	0	0	0	1	0	0	0	0	0	C	A	8	1.0858	0.0858
glu	muty	6	y403	Ts2_25_S76	bps	cod	nsyn	tv	2	0	0	0	0	0	0	1	0	0	0	0	0	C	A	8	1.0378	0.0378
glu	muty	6	y409	Ts2_31_S82	bps	cod	syn	tv	2	0	0	0	0	0	0	1	0	0	0	0	0	C	A	8	1.0936	0.0936
glu	muty	6	y412	Ts2_35_S86	bps	cod	syn	tv	2	0	0	0	0	0	0	1	0	0	0	0	0	C	A	8	1.0639	0.0639
glu	muty	6	y413	Ts2_36_S87	bps	cod	nsyn	tv	2	0	0	0	0	0	0	1	0	0	0	0	0	C	A	8	1.0525	0.0525
glu	mutt	7	t001	T1_S97	bps	cod	syn	tv	1	0	0	0	0	0	1	0	0	0	0	0	0	T	G	9	1.1345	0.1345
glu	mutt	7	t002	T2_S109	bps	cod	nsyn	tv	1	0	0	1	0	0	0	0	0	0	0	0	0	A	C	12	1.0565	0.0565
glu	mutt	7	t005	T5_S145	bps	cod	nsyn	tv	1	0	0	1	0	0	0	0	0	0	0	0	0	A	C	12	0.9954	-0.0046
glu	mutt	7	t006	T6_S157	bps	cod	nsyn	tv	1	0	0	0	0	0	1	0	0	0	0	0	0	T	G	9	1.2372	0.2372
glu	mutt	7	t007	T7_S169	bps	cod	nsyn	tv	1	0	0	0	0	0	1	0	0	0	0	0	0	T	G	9	1.1214	0.1214
glu	mutt	7	t009	T9_S98	bps	cod	nsyn	tv	1	0	0	1	0	0	0	0	0	0	0	0	0	A	C	12	1.2221	0.2221
glu	mutt	7	t010	T10_S110	bps	cod	nsyn	tv	1	0	0	1	0	0	0	0	0	0	0	0	0	A	C	12	0	-1
glu	mutt	7	t011	T11_S122	bps	cod	nsyn	tv	1	0	0	1	0	0	0	0	0	0	0	0	0	A	C	12	1.1959	0.1959
glu	mutt	7	t013	T13_S146	bps	cod	nsyn	tv	1	0	0	0	0	0	1	0	0	0	0	0	0	T	G	9	1.2299	0.2299
glu	mutt	7	t017	T17_S99	bps	cod	nsyn	tv	1	0	0	0	0	0	1	0	0	0	0	0	0	T	G	9	1.0532	0.0532
glu	mutt	7	t022	T22_S159	bps	cod	nsyn	tv	1	0	0	0	0	0	1	0	0	0	0	0	0	T	G	9	1.1993	0.1993
glu	mutt	7	t023	T23_S171	bps	cod	nsyn	tv	1	0	0	0	0	0	1	0	0	0	0	0	0	T	G	9	1.0554	0.0554
glu	mutt	7	t024	T24_S183	bps	cod	syn	tv	1	0	0	1	0	0	0	0	0	0	0	0	0	A	C	12	1.1856	0.1856
glu	mutt	7	t025	T25_S100	bps	cod	syn	tv	1	0	0	0	0	0	1	0	0	0	0	0	0	T	G	9	1.0906	0.0906
glu	mutt	7	t026	T26_S112	bps	cod	nsyn	tv	1	0	0	0	0	0	1	0	0	0	0	0	0	T	G	9	1.0747	0.0747
glu	mutt	7	t027	T27_S124	bps	cod	syn	tv	1	0	0	0	0	0	1	0	0	0	0	0	0	T	G	9	1.0252	0.0252
glu	mutt	7	t028	T28_S136	bps	cod	nsyn	tv	1	0	0	0	0	0	1	0	0	0	0	0	0	T	G	9	1.4039	0.4039
glu	mutt	7	t029	T29_S148	bps	cod	nsyn	tv	1	0	0	0	0	0	1	0	0	0	0	0	0	T	G	9	1.1311	0.1311
glu	mutt	7	t033	T33_S101	bps	ncod	nsyn	tv	1	0	0	0	0	0	1	0	0	0	0	0	0	T	G	9	1.2252	0.2252
glu	mutt	7	t036	T36_S137	bps	cod	nsyn	tv	1	0	0	1	0	0	0	0	0	0	0	0	0	A	C	12	1.1931	0.1931
glu	mutt	7	t044	T44_S138	bps	cod	nsyn	tv	1	0	0	1	0	0	0	0	0	0	0	0	0	A	C	12	1.1781	0.1781
glu	mutt	7	t055	T55_S161	bps	cod	nsyn	tv	1	0	0	1	0	0	0	0	0	0	0	0	0	A	C	12	1.1057	0.1057
glu	mutt	7	t056	T56_S162	bps	ncod	nsyn	tv	1	0	0	0	0	0	1	0	0	0	0	0	0	T	G	9	1.1408	0.1408
glu	mutt	7	t058	T58_S164	bps	cod	syn	tv	1	0	0	0	0	0	1	0	0	0	0	0	0	T	G	9	1.1445	0.1445
glu	mutt	7	t060	T60_S166	bps	cod	nsyn	tv	1	0	0	1	0	0	0	0	0	0	0	0	0	A	C	12	1.204	0.204
glu	mutt	7	t061	T61_S167	bps	cod	syn	tv	1	0	0	0	0	0	1	0	0	0	0	0	0	T	G	9	1.1236	0.1236
glu	mutt	7	t063	T63_S169	bps	cod	nsyn	tv	1	0	0	0	0	0	1	0	0	0	0	0	0	T	G	9	1.0506	0.0506
glu	mutt	7	t065	T65_S171	bps	cod	nsyn	tv	1	0	0	0	0	0	1	0	0	0	0	0	0	T	G	9	1.0622	0.0622
glu	mutt	7	t068	T68_S174	bps	ncod	NA	tv	1	0	0	1	0	0	0	0	0	0	0	0	0	A	C	12	1.0738	0.0738
glu	mutt	7	t069	T69_S175	bps	cod	nsyn	tv	1	0	0	0	0	0	1	0	0	0	0	0	0	T	G	9	1.0334	0.0334
glu	mutt	7	t070	T70_S176	bps	ncod	NA	tv	1	0	0	0	0	0	1	0	0	0	0	0	0	T	G	9	1.0239	0.0239
glu	mutt	7	t072	T72_S178	bps	cod	nsyn	tv	1	0	0	0	0	0	1	0	0	0	0	0	0	T	G	9	1.0941	0.0941
glu	mutt	7	t076	T76_S182	bps	cod	nsyn	tv	1	0	0	1	0	0	0	0	0	0	0	0	0	A	C	12	1.0755	0.0755
glu	mutt	7	t078	T78_S184	bps	cod	nsyn	tv	1	0	0	0	0	0	1	0	0	0	0	0	0	T	G	9	1.0636	0.0636
glu	mutt	7	t081	T81_S187	bps	ncod	NA	tv	1	0	0	1	0	0	0	0	0	0	0	0	0	A	C	12	1.0558	0.0558
glu	mutt	7	t085	T85_S191	bps	cod	syn	tv	1	0	0	0	0	0	1	0	0	0	0	0	0	T	G	9	1.2204	0.2204
glu	mutt	7	t086	T86_S192	bps	cod	nsyn	tv	1	0	0	1	0	0	0	0	0	0	0	0	0	A	C	12	1.0268	0.0268
glu	mutt	7	t087	T87_S193	bps	cod	syn	tv	1	0	0	1	0	0	0	0	0	0	0	0	0	A	C	12	1.0576	0.0576
glu	mutt	7	t088	T88_S194	bps	cod	nsyn	tv	1	0	0	1	0	0	0	0	0	0	0	0	0	A	C	12	1.0793	0.0793
glu	mutt	7	t089	T89_S195	bps	cod	syn	tv	1	0	0	0	0	0	1	0	0	0	0	0	0	T	G	9	1.0622	0.0622
glu	mutt	7	t090	T90_S196	bps	cod	nsyn	tv	1	0	0	1	0	0	0	0	0	0	0	0	0	A	C	12	1.0329	0.0329
glu	mutt	7	t092	T92_S198	bps	cod	nsyn	tv	1	0	0	1	0	0	0	0	0	0	0	0	0	A	C	12	1.0537	0.0537
glu	mutt	7	t097	T97_S203	bps	cod	nsyn	tv	1	0	0	1	0	0	0	0	0	0	0	0	0	A	C	12	1.0488	0.0488
glu	mutt	7	t099	T99_S205	bps	cod	nsyn	tv	1	0	0	0	0	0	1	0	0	0	0	0	0	T	G	9	1.0245	0.0245
glu	mutt	7	t106	T106_S212	bps	cod	nsyn	tv	1	0	0	1	0	0	0	0	0	0	0	0	0	A	C	12	1.0216	0.0216
glu	mutt	7	t107	T107_S213	bps	cod	syn	tv	1	0	0	0	0	0	1	0	0	0	0	0	0	T	G	9	1.0585	0.0585
glu	mutt	7	t109	T109_S215	bps	cod	nsyn	tv	1	0	0	0	0	0	1	0	0	0	0	0	0	T	G	9	1.0374	0.0374
glu	mutt	7	t110	T110_S216	bps	cod	nsyn	tv	1	0	0	0	0	0	1	0	0	0	0	0	0	T	G	9	1.0423	0.0423
glu	mutt	7	t112	T112_S218	bps	cod	nsyn	tv	1	0	0	1	0	0	0	0	0	0	0	0	0	A	C	12	1.0946	0.0946
glu	mutt	7	t120	T120_S226	bps	ncod	NA	tv	1	0	0	0	0	0	1	0	0	0	0	0	0	T	G	9	1.0887	0.0887
glu	mutt	7	t121	T121_S227	bps	cod	nsyn	tv	1	0	0	1	0	0	0	0	0	0	0	0	0	A	C	12	1.0299	0.0299
glu	mutt	7	t125	T125_S231	bps	cod	nsyn	tv	1	0	0	0	0	0	1	0	0	0	0	0	0	T	G	9	1.007	0.007
glu	mutt	7	t129	T129_S353_L002	bps	cod	nsyn	tv	1	0	0	1	0	0	0	0	0	0	0	0	0	A	C	12	0.982	-0.018
glu	mutt	7	t131	T131_S355_L002	bps	cod	nsyn	tv	1	0	0	1	0	0	0	0	0	0	0	0	0	A	C	12	1.0817	0.0817
glu	mutt	7	t139	T139_S363_L002	bps	cod	syn	ts	1	0	0	0	0	1	0	0	0	0	0	0	0	T	C	2	1.0385	0.0385
glu	mutt	7	t141	T141_S365_L002	bps	cod	syn	tv	1	0	0	0	0	0	1	0	0	0	0	0	0	T	G	9	0.998	-0.002
glu	mutt	7	t142	T142_S366_L002	bps	cod	nsyn	tv	1	0	0	0	0	0	1	0	0	0	0	0	0	T	G	9	1.0337	0.0337
glu	mutt	7	t143	T143_S367_L002	bps	cod	nsyn	tv	1	0	0	1	0	0	0	0	0	0	0	0	0	A	C	12	0.965	-0.035
glu	mutt	7	t145	T145_S369_L002	bps	cod	nsyn	tv	1	0	0	0	0	0	1	0	0	0	0	0	0	T	G	9	1.0485	0.0485
glu	mutt	7	t146	T146_S370_L002	bps	cod	nsyn	tv	1	0	0	0	0	0	1	0	0	0	0	0	0	T	G	9	1.0311	0.0311
glu	mutt	7	t150	T150_S374_L002	bps	cod	nsyn	tv	1	0	0	1	0	0	0	0	0	0	0	0	0	A	C	12	0.9582	-0.0418
glu	mutt	7	t155	T155_S379_L002	bps	cod	nsyn	tv	1	0	0	0	0	0	1	0	0	0	0	0	0	T	G	9	1.0197	0.0197
glu	mutt	7	t157	T157_S381_L002	bps	ncod	nsyn	tv	1	0	0	0	0	0	1	0	0	0	0	0	0	T	G	9	1.0238	0.0238
glu	mutt	7	t161	T161_S385_L002	bps	ncod	NA	tv	1	0	0	0	0	0	1	0	0	0	0	0	0	T	G	9	1.0151	0.0151
glu	mutt	7	t162	T162_S386_L002	bps	cod	syn	tv	1	0	0	1	0	0	0	0	0	0	0	0	0	A	C	12	1.0114	0.0114
glu	mutt	7	t165	T165_S389_L002	bps	cod	nsyn	tv	1	0	0	1	0	0	0	0	0	0	0	0	0	A	C	12	0.9601	-0.0399
glu	mutt	7	t166	T166_S390_L002	bps	cod	nsyn	tv	1	0	0	1	0	0	0	0	0	0	0	0	0	A	C	12	1.0449	0.0449
glu	mutt	7	t173	T173_S397_L002	bps	cod	nsyn	tv	1	0	0	1	0	0	0	0	0	0	0	0	0	A	C	12	1.0435	0.0435
glu	mutt	7	t174	T174_S398_L002	bps	cod	nsyn	tv	1	0	0	1	0	0	0	0	0	0	0	0	0	A	C	12	0.9932	-0.0068
glu	mutt	7	t177	T177_S401_L002	bps	cod	syn	tv	1	0	0	1	0	0	0	0	0	0	0	0	0	A	C	12	1.0555	0.0555
glu	mutt	7	t179	T179_S403_L002	bps	cod	nsyn	tv	1	0	0	1	0	0	0	0	0	0	0	0	0	A	C	12	1.0294	0.0294
glu	mutt	7	t180	T180_S404_L002	bps	cod	syn	tv	1	0	0	0	0	0	1	0	0	0	0	0	0	T	G	9	1.0463	0.0463
glu	mutt	7	t185	T185_S409_L002	bps	cod	syn	tv	1	0	0	0	0	0	1	0	0	0	0	0	0	T	G	9	1.0064	0.0064
glu	mutt	7	t187	T187_S411_L002	bps	cod	nsyn	tv	1	0	0	1	0	0	0	0	0	0	0	0	0	A	C	12	1.008	0.008
glu	mutt	7	t189	T189_S413_L002	bps	cod	syn	tv	1	0	0	1	0	0	0	0	0	0	0	0	0	A	C	12	1.0296	0.0296
glu	mutt	7	t192	T192_S416_L002	bps	cod	syn	tv	1	0	0	0	0	0	1	0	0	0	0	0	0	T	G	9	1.0382	0.0382
glu	mutt	7	t193	T193_S417_L002	bps	cod	nsyn	tv	1	0	0	0	0	0	1	0	0	0	0	0	0	T	G	9	1.0634	0.0634
glu	mutt	7	t195	T195_S419_L002	bps	cod	syn	tv	1	0	0	0	0	0	1	0	0	0	0	0	0	T	G	9	1.0456	0.0456
glu	mutt	7	t198	T198_S420_L002	bps	cod	nsyn	tv	1	0	0	1	0	0	0	0	0	0	0	0	0	A	C	12	1.0425	0.0425
glu	mutt	7	t203	T203_S425_L002	bps	cod	syn	tv	1	0	0	0	0	0	1	0	0	0	0	0	0	T	G	9	1.1248	0.1248
glu	mutt	7	t204	T204_S426_L002	bps	cod	nsyn	tv	1	0	0	1	0	0	0	0	0	0	0	0	0	A	C	12	1.0159	0.0159
glu	mutt	7	t207	T207_S429_L002	bps	ncod	nsyn	tv	1	0	0	0	0	0	1	0	0	0	0	0	0	T	G	9	1.0166	0.0166
glu	mutt	7	t210	T210_S432_L002	bps	cod	nsyn	tv	1	0	0	0	0	0	1	0	0	0	0	0	0	T	G	9	1.0258	0.0258
glu	mutt	7	t211	T211_S433_L002	bps	cod	nsyn	tv	1	0	0	1	0	0	0	0	0	0	0	0	0	A	C	12	1.0242	0.0242
glu	mutt	7	t212	T212_S193_L001	bps	cod	nsyn	tv	1	0	0	0	0	0	1	0	0	0	0	0	0	T	G	9	1.0046	0.0046
glu	mutt	7	t217	T217_S3	bps	ncod	NA	tv	1	0	0	0	0	0	1	0	0	0	0	0	0	T	G	9	1.0398	0.0398
glu	mutt	7	t219	T219_S5	bps	cod	nsyn	tv	1	0	0	1	0	0	0	0	0	0	0	0	0	A	C	12	1.0518	0.0518
glu	mutt	7	t227	T227_S13	bps	cod	nsyn	tv	1	0	0	1	0	0	0	0	0	0	0	0	0	A	C	12	1.0562	0.0562
glu	mutt	7	t231	T231_S17	bps	ncod	NA	tv	1	0	0	1	0	0	0	0	0	0	0	0	0	A	C	12	1.0067	0.0067
glu	mutt	7	t267	T267_S441_L002	bps	cod	nsyn	tv	1	0	0	0	0	0	1	0	0	0	0	0	0	T	G	9	1.0456	0.0456
glu	mutt	7	t270	T270_S444_L002	bps	cod	syn	tv	1	0	0	1	0	0	0	0	0	0	0	0	0	A	C	12	1.032	0.032
glu	mutt	7	t279	T279_S453_L002	bps	ncod	NA	tv	1	0	0	0	0	0	1	0	0	0	0	0	0	T	G	9	1.0402	0.0402
glu	mutt	7	t284	T284_S458_L002	bps	cod	nsyn	tv	1	0	0	1	0	0	0	0	0	0	0	0	0	A	C	12	1.0409	0.0409
glu	mutt	7	t285	T285_S459_L002	bps	cod	syn	tv	1	0	0	0	0	0	1	0	0	0	0	0	0	T	G	9	0.9282	-0.0718
glu	mutt	7	t291	T291_S465_L002	bps	ncod	NA	tv	1	0	0	1	0	0	0	0	0	0	0	0	0	A	C	12	1.0753	0.0753
glu	mutt	7	t294	T294_S468_L002	bps	cod	nsyn	tv	1	0	0	1	0	0	0	0	0	0	0	0	0	A	C	12	1.0597	0.0597
glu	mutt	7	t295	T295_S469_L002	bps	cod	nsyn	tv	1	0	0	1	0	0	0	0	0	0	0	0	0	A	C	12	1.021	0.021

## Sheet: fig_6C_data
strain	lineage_no	lineage_name	gene_name	genomic_posn	gene_start	gene_end	gc_content	gc_category	mut_type	cod_or_ncod	syn_or_nsyn	ts_or_tv	at_gc	a_t	a_g	a_c	t_a	t_c	t_g	c_a	c_g	c_t	g_a	g_t	g_c	orig_base	mut_base	bps_type	lb_s
muts	s252	S252_S304_L002	yjfZ	4426956	4426628	4427422	0.423899	low	bps	cod	syn	ts	1	0	1	0	0	0	0	0	0	0	0	0	0	A	G	4	0.005
muts	s249	S249_S301_L002	phoE	259399	259045	260100	0.44697	low	bps	cod	nsyn	ts	1	0	1	0	0	0	0	0	0	0	0	0	0	A	G	4	0.0514
muts	s150	S150_S153_L001	yfcV	2455256	2455083	2455646	0.460993	low	bps	cod	syn	ts	1	0	0	0	0	1	0	0	0	0	0	0	0	T	C	2	-0.0145
muts	s238	S238_S290_L002	envY	586745	586147	586908	0.463255	low	bps	cod	syn	ts	1	0	1	0	0	0	0	0	0	0	0	0	0	A	G	4	-0.0128
muts	s331	Ss2_31_S31_L001	tdcB	3265346	3265039	3266028	0.463636	low	bps	cod	nsyn	ts	1	0	0	0	0	1	0	0	0	0	0	0	0	T	C	2	-0.0563
muts	s197	S197_S249_L002	yajD	430758	430605	430952	0.471264	low	bps	cod	nsyn	ts	1	0	1	0	0	0	0	0	0	0	0	0	0	A	G	4	0.0389
muts	s003	S3_S127	quuQ	1643044	1642489	1643241	0.479416	low	bps	cod	nsyn	ts	1	0	0	0	0	1	0	0	0	0	0	0	0	T	C	2	-0.0019
muts	s301	Ss2_01_S1_L001	ygcE	2903196	2901896	2903374	0.490196	low	bps	cod	nsyn	ts	1	0	0	0	0	1	0	0	0	0	0	0	0	T	C	2	-0.0137
muts	s245	S245_S297_L002	fucA	2933613	2933041	2933688	0.490741	low	bps	cod	syn	ts	1	0	0	0	0	1	0	0	0	0	0	0	0	T	C	2	0.0493
muts	s299	S299_S351_L002	ypjA	2781768	2778146	2782726	0.492032	low	bps	cod	syn	ts	1	0	0	0	0	1	0	0	0	0	0	0	0	T	C	2	0.0368
muts	s176	S176_S179_L001	ybjM	890277	890089	890466	0.497354	low	bps	cod	syn	ts	1	0	1	0	0	0	0	0	0	0	0	0	0	A	G	4	-0.0506
muts	s232	S232_S284_L002	ydfG	1627842	1627517	1628263	0.506024	low	bps	cod	nsyn	ts	2	0	0	0	0	0	0	0	0	0	1	0	0	G	A	3	0.054
muts	s198	S198_S250_L002	yncE	1523437	1523307	1524368	0.506591	low	bps	cod	nsyn	ts	1	0	1	0	0	0	0	0	0	0	0	0	0	A	G	4	0.0284
muts	s042	S42_S120	rspA	1654117	1653927	1655141	0.506996	low	bps	cod	nsyn	ts	1	0	0	0	0	1	0	0	0	0	0	0	0	T	C	2	-0.0484
muts	s167	S167_S170_L001	yfeY	2551138	2550641	2551216	0.508681	low	bps	cod	syn	ts	1	0	1	0	0	0	0	0	0	0	0	0	0	A	G	4	-0.0273
muts	s093	S93_S96_L001	ydcP	1506935	1506781	1508742	0.510703	low	bps	cod	nsyn	ts	2	0	0	0	0	0	0	0	0	1	0	0	0	C	T	1	0.0225
muts	s193	S193_S245_L002	ptrA	2956500	2955996	2958884	0.511596	low	bps	cod	nsyn	ts	1	0	0	0	0	1	0	0	0	0	0	0	0	T	C	2	-0.0544
muts	s050	S50_S53_L001	yqjG	3251183	3251024	3252010	0.511651	low	bps	cod	nsyn	ts	2	0	0	0	0	0	0	0	0	1	0	0	0	C	T	1	-0.0076
muts	s334	Ss2_34_S34_L001	yeaV	1884360	1883188	1884633	0.512448	low	bps	cod	syn	ts	1	0	0	0	0	1	0	0	0	0	0	0	0	T	C	2	-0.055
muts	s322	Ss2_22_S22_L001	rlmD	2914504	2913699	2915000	0.514593	low	bps	cod	nsyn	ts	2	0	0	0	0	0	0	0	0	0	1	0	0	G	A	3	-0.0339
muts	s021	S21_S153	preT	2234514	2234033	2235271	0.514931	low	bps	cod	nsyn	ts	2	0	0	0	0	0	0	0	0	0	1	0	0	G	A	3	-0.0011
muts	s279	S279_S331_L002	ascB	2841849	2840990	2842414	0.515088	low	bps	cod	syn	ts	1	0	0	0	0	1	0	0	0	0	0	0	0	T	C	2	0.0256
muts	s343	Ss2_43_S43_L001	rpoA	3440116	3440040	3441029	0.522222	low	bps	cod	nsyn	ts	1	0	0	0	0	1	0	0	0	0	0	0	0	T	C	2	-0.0308
muts	s219	S219_S271_L002	nrfA	4288188	4287764	4289200	0.522617	low	bps	cod	nsyn	ts	1	0	1	0	0	0	0	0	0	0	0	0	0	A	G	4	0.0063
muts	s019	S19_S129	ygiS	3166963	3166111	3167718	0.52301	low	bps	cod	syn	ts	2	0	0	0	0	0	0	0	0	0	1	0	0	G	A	3	-0.054
muts	s281	S281_S333_L002	ssuA	996490	995985	996944	0.523958	low	bps	cod	nsyn	ts	2	0	0	0	0	0	0	0	0	1	0	0	0	C	T	1	0.0834
muts	s077	S77_S80_L001	aaeB	3386958	3386221	3388188	0.525915	low	bps	cod	syn	ts	1	0	0	0	0	1	0	0	0	0	0	0	0	T	C	2	-0.0062
muts	s173	S173_S176_L001	ssnA	3019787	3019161	3020489	0.526712	low	bps	cod	syn	ts	1	0	0	0	0	1	0	0	0	0	0	0	0	T	C	2	-0.0649
muts	s333	Ss2_33_S33_L001	uhpT	3847127	3845776	3847167	0.528736	low	bps	cod	nsyn	ts	1	0	0	0	0	1	0	0	0	0	0	0	0	T	C	2	-0.0887
muts	s181	S181_S184_L001	xdhD	3022279	3021316	3024186	0.529432	low	bps	cod	nsyn	ts	2	0	0	0	0	0	0	0	0	0	1	0	0	G	A	3	0.0239
muts	s039	S39_S179	glsA	512484	511641	512573	0.531618	high	bps	cod	nsyn	ts	2	0	0	0	0	0	0	0	0	1	0	0	0	C	T	1	-0.0863
muts	s006	S6_S163	yhjJ	3681301	3680444	3681940	0.534402	high	bps	cod	syn	ts	1	0	0	0	0	1	0	0	0	0	0	0	0	T	C	2	0.0392
muts	s088	S88_S91_L001	fucO	2932118	2931865	2933013	0.535248	high	bps	cod	nsyn	ts	1	0	0	0	0	1	0	0	0	0	0	0	0	T	C	2	-0.0819
muts	s218	S218_S270_L002	cydD	929372	929196	930962	0.536503	high	bps	cod	nsyn	ts	2	0	0	0	0	0	0	0	0	1	0	0	0	C	T	1	0.0877
muts	s206	S206_S258_L002	nrdA	2346828	2344865	2347150	0.536745	high	bps	cod	nsyn	ts	1	0	0	0	0	1	0	0	0	0	0	0	0	T	C	2	-0.242
muts	s224	S224_S276_L002	narH	1284138	1283604	1285142	0.537362	high	bps	cod	nsyn	ts	1	0	0	0	0	1	0	0	0	0	0	0	0	T	C	2	0.0006
muts	s114	S114_S117_L001	rffG	3973297	3972522	3973589	0.537453	high	bps	cod	nsyn	ts	1	0	1	0	0	0	0	0	0	0	0	0	0	A	G	4	-0.0479
muts	s170	S170_S173_L001	treR	4467005	4466299	4467246	0.537975	high	bps	cod	nsyn	ts	1	0	1	0	0	0	0	0	0	0	0	0	0	A	G	4	0.0399
muts	s098	S98_S101_L001	codB	355155	354922	356181	0.538889	high	bps	cod	nsyn	ts	2	0	0	0	0	0	0	0	0	1	0	0	0	C	T	1	-0.0234
muts	s123	S123_S126_L001	argK	3063185	3062987	3063982	0.539157	high	bps	cod	nsyn	ts	1	0	1	0	0	0	0	0	0	0	0	0	0	A	G	4	0.0106
muts	s144	S144_S147_L001	fepC	619857	619384	620199	0.539216	high	bps	cod	syn	ts	2	0	0	0	0	0	0	0	0	0	1	0	0	G	A	3	0.0491
muts	s255	S255_S307_L002	wrbA	1067593	1067112	1067708	0.539363	high	bps	cod	syn	ts	1	0	1	0	0	0	0	0	0	0	0	0	0	A	G	4	0.0696
muts	s311	Ss2_11_S11_L001	rlmF	843218	842332	843258	0.541532	high	bps	cod	nsyn	ts	1	0	1	0	0	0	0	0	0	0	0	0	0	A	G	4	-0.0576
muts	s136	S136_S139_L001	tas	2971760	2971597	2972637	0.543708	high	bps	cod	nsyn	ts	1	0	0	0	0	1	0	0	0	0	0	0	0	T	C	2	-0.0126
muts	s084	S84_S87_L001	livJ	3598741	3598555	3599658	0.544384	high	bps	cod	nsyn	ts	2	0	0	0	0	0	0	0	0	1	0	0	0	C	T	1	-0.0021
muts	s065	S65_S68_L001	sgrR	77148	75644	77299	0.548913	high	bps	cod	nsyn	ts	2	0	0	0	0	0	0	0	0	1	0	0	0	C	T	1	0.0175
muts	s155	S155_S158_L001	hemL	173771	173602	174882	0.555035	high	bps	cod	syn	ts	1	0	1	0	0	0	0	0	0	0	0	0	0	A	G	4	-0.1557
muts	s089	S89_S92_L001	entF	616648	614157	618038	0.56543	high	bps	cod	nsyn	ts	2	0	0	0	0	0	0	0	0	1	0	0	0	C	T	1	0.0407
muts	s043	S43_S132	yfcJ	2439760	2438942	2440120	0.565734	high	bps	cod	syn	ts	1	0	0	0	0	1	0	0	0	0	0	0	0	T	C	2	-0.1258
muts	s326	Ss2_26_S26_L001	glcD	3127519	3126522	3128021	0.566667	high	bps	cod	nsyn	ts	1	0	0	0	0	1	0	0	0	0	0	0	0	T	C	2	-0.0337
muts	s018	S18_S117	ynjC	1837290	1837212	1838747	0.567708	high	bps	cod	nsyn	ts	2	0	0	0	0	0	0	0	0	0	1	0	0	G	A	3	-0.0426
muts	s324	Ss2_24_S24_L001	gltB	3354831	3354725	3359185	0.568931	high	bps	cod	nsyn	ts	1	0	0	0	0	1	0	0	0	0	0	0	0	T	C	2	0.0188
muts	s174	S174_S177_L001	cbeA	2077124	2077112	2077480	0.571816	high	bps	cod	nsyn	ts	2	0	0	0	0	0	0	0	0	1	0	0	0	C	T	1	0.0852
muts	s156	S156_S159_L001	ylbE	549182	548357	549616	0.572222	high	bps	cod	nsyn	ts	1	0	1	0	0	0	0	0	0	0	0	0	0	A	G	4	-0.0101
muts	s094	S94_S97_L001	yfjR	2770274	2769703	2770404	0.57265	high	bps	cod	nsyn	ts	1	0	1	0	0	0	0	0	0	0	0	0	0	A	G	4	-0.0577
muts	s160	S160_S163_L001	ybbP	522158	520416	522830	0.575983	high	bps	cod	syn	ts	1	0	1	0	0	0	0	0	0	0	0	0	0	A	G	4	0.0272
mutl	l188	L188_S847_L004	glf	2108189	2107226	2108329	0.355978	low	bps	cod	nsyn	ts	1	0	1	0	0	0	0	0	0	0	0	0	0	A	G	4	0.167914
mutl	l306	Ls2_6_S108	ydeM	1580467	1579633	1580790	0.386874	low	bps	cod	nsyn	ts	1	0	0	0	0	1	0	0	0	0	0	0	0	T	C	2	0.0959004
mutl	l055	L55_S810_L004	rimL	1499003	1498938	1499477	0.433333	low	bps	cod	syn	ts	1	0	1	0	0	0	0	0	0	0	0	0	0	A	G	4	-0.0978831
mutl	l094	L94_S705_L003	yliF	876431	875335	876663	0.434913	low	bps	cod	nsyn	ts	1	0	1	0	0	0	0	0	0	0	0	0	0	A	G	4	-0.0345854
mutl	l085	L85_S696_L003	ydeQ	1586857	1586820	1587734	0.446995	low	bps	cod	nsyn	ts	1	0	1	0	0	0	0	0	0	0	0	0	0	A	G	4	-0.0925955
mutl	l143	L143_S946_L004	ybhD	800374	799622	800575	0.447589	low	bps	cod	syn	ts	2	0	0	0	0	0	0	0	0	0	1	0	0	G	A	3	0.0516752
mutl	l071	L71_S682_L003	rclA	318751	318676	320001	0.455505	low	bps	cod	nsyn	ts	2	0	0	0	0	0	0	0	0	0	1	0	0	G	A	3	-0.0869778
mutl	l125	L125_S928_L004	yhcN	3385610	3385538	3385801	0.484848	low	bps	cod	nsyn	ts	1	0	0	0	0	1	0	0	0	0	0	0	0	T	C	2	0.0411778
mutl	l024	L24_S93	xanQ	3025438	3024351	3025751	0.488936	low	bps	cod	nsyn	ts	1	0	0	0	0	1	0	0	0	0	0	0	0	T	C	2	-0.0338097
mutl	l175	L175_S834_L004	gspA	3455302	3453929	3455398	0.489796	low	bps	cod	syn	ts	2	0	0	0	0	0	0	0	0	1	0	0	0	C	T	1	-0.0288191
mutl	l159	L159_S818_L004	sdhC	755407	755177	755566	0.492308	low	bps	cod	syn	tv	2	0	0	0	0	0	0	1	0	0	0	0	0	C	A	4	0.0633318
mutl	l279	L279_S139	ydcN	1506393	1506172	1506708	0.493482	low	bps	cod	syn	ts	2	0	0	0	0	0	0	0	0	0	1	0	0	G	A	3	0.0804243
mutl	l010	L10_S20	cyoD	448009	447717	448046	0.49697	low	bps	cod	nsyn	ts	2	0	0	0	0	0	0	0	0	1	0	0	0	C	T	1	-0.0108802
mutl	l139	L139_S942_L004	cmtA	3077916	3077471	3078859	0.4982	low	bps	cod	syn	ts	2	0	0	0	0	0	0	0	0	0	1	0	0	G	A	3	-0.00856789
mutl	l113	L113_S916_L004	yeeJ	2047641	2044938	2052014	0.499929	low	bps	cod	nsyn	ts	1	0	1	0	0	0	0	0	0	0	0	0	0	A	G	4	-0.0664372
mutl	l042	L42_S24	mioC	3926328	3926012	3926455	0.5	low	bps	cod	nsyn	ts	1	0	0	0	0	1	0	0	0	0	0	0	0	T	C	2	-0.118469
mutl	l050	L50_S805_L004	exuR	3246852	3246652	3247428	0.505792	low	bps	cod	syn	ts	1	0	0	0	0	1	0	0	0	0	0	0	0	T	C	2	-0.0149662
mutl	l145	L145_S948_L004	ytfL	4440706	4439872	4441215	0.50744	low	bps	cod	nsyn	ts	1	0	0	0	0	1	0	0	0	0	0	0	0	T	C	2	0.0369084
mutl	l307	Ls2_7_S109	aroA	959517	958812	960095	0.507788	low	bps	cod	nsyn	ts	1	0	1	0	0	0	0	0	0	0	0	0	0	A	G	4	0.128173
mutl	l277	L277_S137	clpP	456940	456677	457300	0.511218	low	bps	cod	nsyn	ts	2	0	0	0	0	0	0	0	0	0	1	0	0	G	A	3	-0.212427
mutl	l137	L137_S940_L004	ppx	2626286	2625115	2626656	0.511673	low	bps	cod	nsyn	ts	1	0	1	0	0	0	0	0	0	0	0	0	0	A	G	4	-0.0362156
mutl	l116	L116_S919_L004	ynfF	1661409	1660556	1662979	0.511964	low	bps	cod	nsyn	ts	1	0	0	0	0	1	0	0	0	0	0	0	0	T	C	2	-0.0144038
mutl	l201	L201_S61	ompX	850898	850450	850965	0.513566	low	bps	cod	nsyn	ts	1	0	1	0	0	0	0	0	0	0	0	0	0	A	G	4	-0.0590347
mutl	l058	L58_S813_L004	ygeY	3009299	3008764	3009975	0.514851	low	bps	cod	nsyn	ts	1	0	1	0	0	0	0	0	0	0	0	0	0	A	G	4	-0.0293594
mutl	l027	L27_S34	allB	539879	539147	540508	0.516153	low	bps	cod	nsyn	ts	1	0	1	0	0	0	0	0	0	0	0	0	0	A	G	4	-0.0319484
mutl	l232	L232_S92	znuB	1943490	1943414	1944199	0.519084	low	bps	cod	nsyn	ts	1	0	0	0	0	1	0	0	0	0	0	0	0	T	C	2	-0.0598826
mutl	l043	L43_S36	yacL	134575	134388	134750	0.520661	low	bps	cod	nsyn	ts	1	0	1	0	0	0	0	0	0	0	0	0	0	A	G	4	-0.0138359
mutl	l141	L141_S944_L004	hybG	3139939	3139716	3139964	0.522088	low	bps	cod	nsyn	ts	1	0	1	0	0	0	0	0	0	0	0	0	0	A	G	4	0.0120147
mutl	l191	L191_S850_L004	nlpE	215834	215269	215979	0.523207	low	bps	cod	nsyn	ts	1	0	1	0	0	0	0	0	0	0	0	0	0	A	G	4	0.179609
mutl	l332	Ls2_32_S134	nfrB	592387	590941	593178	0.525022	low	bps	cod	syn	ts	1	0	1	0	0	0	0	0	0	0	0	0	0	A	G	4	-0.0720973
mutl	l305	Ls2_5_S107	ydcS	1512403	1511654	1512799	0.527923	low	bps	cod	syn	ts	1	0	0	0	0	1	0	0	0	0	0	0	0	T	C	2	0.000796899
mutl	l321	Ls2_21_S123	yghQ	3131482	3131341	3132408	0.52809	low	bps	cod	nsyn	ts	1	0	0	0	0	1	0	0	0	0	0	0	0	T	C	2	-0.0226885
mutl	l029	L29_S58	cydA	772336	771458	773026	0.528999	low	bps	cod	nsyn	ts	2	0	0	0	0	0	0	0	0	1	0	0	0	C	T	1	-0.033879
mutl	l300	L300_S160	rpoD	3213533	3213047	3214888	0.529859	low	bps	cod	nsyn	ts	1	0	1	0	0	0	0	0	0	0	0	0	0	A	G	4	-0.0605115
mutl	l106	L106_S717_L003	slmA	3814628	3814494	3815090	0.530988	low	bps	cod	syn	ts	1	0	1	0	0	0	0	0	0	0	0	0	0	A	G	4	-0.0166457
mutl	l258	L258_S118	secD	428580	427647	429494	0.531926	high	bps	cod	nsyn	ts	2	0	0	0	0	0	0	0	0	1	0	0	0	C	T	1	-0.0949773
mutl	l099	L99_S710_L003	yfaZ	2364198	2363733	2364275	0.532228	high	bps	cod	nsyn	tv	1	0	0	1	0	0	0	0	0	0	0	0	0	A	C	12	0.00244693
mutl	l006	L6_S67	hrpA	1483549	1483061	1486963	0.534461	high	bps	cod	nsyn	ts	2	0	0	0	0	0	0	0	0	1	0	0	0	C	T	1	0.00769521
mutl	l270	L270_S130	hrpA	1486806	1483061	1486963	0.534461	high	bps	cod	nsyn	ts	1	0	1	0	0	0	0	0	0	0	0	0	0	A	G	4	0.0372419
mutl	l082	L82_S693_L003	glcA	3119754	3119597	3121279	0.534759	high	bps	cod	nsyn	ts	2	0	0	0	0	0	0	0	0	0	1	0	0	G	A	3	-0.0497968
mutl	l308	Ls2_8_S110	rhtA	849264	849210	850097	0.53491	high	bps	cod	nsyn	ts	2	0	0	0	0	0	0	0	0	1	0	0	0	C	T	1	0.0436592
mutl	l156	L156_S959_L004	waaF	3794946	3794929	3795975	0.536772	high	bps	cod	nsyn	ts	2	0	0	0	0	0	0	0	0	1	0	0	0	C	T	1	0.0976233
mutl	l012	L12_S44	lpxB	203945	203348	204496	0.537859	high	bps	cod	nsyn	ts	1	0	1	0	0	0	0	0	0	0	0	0	0	A	G	4	-0.0063107
mutl	l045	L45_S60	hemH	498802	498055	499017	0.538941	high	bps	cod	nsyn	ts	1	0	1	0	0	0	0	0	0	0	0	0	0	A	G	4	-0.0116231
mutl	l110	L110_S721_L003	ptsP	2966716	2966188	2968434	0.538941	high	bps	cod	nsyn	ts	1	0	0	0	0	1	0	0	0	0	0	0	0	T	C	2	-0.0399721
mutl	l083	L83_S694_L003	mrp	2194092	2193059	2194168	0.53964	high	bps	cod	nsyn	ts	1	0	0	0	0	1	0	0	0	0	0	0	0	T	C	2	-0.0507649
mutl	l260	L260_S120	acrB	484071	481254	484403	0.539683	high	bps	cod	nsyn	ts	2	0	0	0	0	0	0	0	0	1	0	0	0	C	T	1	0.112566
mutl	l130	L130_S933_L004	holB	1156118	1155762	1156766	0.540299	high	bps	cod	syn	ts	1	0	1	0	0	0	0	0	0	0	0	0	0	A	G	4	0.0289469
mutl	l036	L36_S47	dusC	2229470	2229438	2230385	0.542194	high	bps	cod	nsyn	ts	2	0	0	0	0	0	0	0	0	1	0	0	0	C	T	1	-0.0465935
mutl	l136	L136_S939_L004	bglX	2220267	2219692	2221989	0.542211	high	bps	cod	nsyn	ts	1	0	0	0	0	1	0	0	0	0	0	0	0	T	C	2	-0.025748
mutl	l054	L54_S809_L004	dxs	438641	438315	440177	0.542673	high	bps	cod	nsyn	ts	1	0	0	0	0	1	0	0	0	0	0	0	0	T	C	2	-0.0384445
mutl	l289	L289_S149	dxs	439227	438315	440177	0.542673	high	bps	cod	syn	ts	1	0	1	0	0	0	0	0	0	0	0	0	0	A	G	4	-0.0654732
mutl	l251	L251_S111	yecC	1997792	1997062	1997814	0.543161	high	bps	cod	nsyn	ts	1	0	0	0	0	1	0	0	0	0	0	0	0	T	C	2	0.0862701
mutl	l070	L70_S681_L003	gntR	3577892	3577731	3578726	0.544177	high	bps	cod	syn	ts	1	0	0	0	0	1	0	0	0	0	0	0	0	T	C	2	-0.01636
mutl	l063	L63_S674_L003	wzb	2135783	2135655	2136098	0.545045	high	bps	cod	syn	ts	2	0	0	0	0	0	0	0	0	0	1	0	0	G	A	3	-0.00652098
mutl	l014	L14_S68	ysgA	4015472	4015354	4016169	0.545343	high	bps	cod	nsyn	ts	1	0	0	0	0	1	0	0	0	0	0	0	0	T	C	2	7.79e-05
mutl	l105	L105_S716_L003	rnk	643571	643557	643967	0.547445	high	bps	cod	nsyn	ts	2	0	0	0	0	0	0	0	0	1	0	0	0	C	T	1	-0.0228412
mutl	l291	L291_S151	glrR	2688534	2687469	2688803	0.547566	high	bps	cod	nsyn	ts	2	0	0	0	0	0	0	0	0	0	1	0	0	G	A	3	-0.0797304
mutl	l011	L11_S32	aer	3218067	3217556	3219076	0.547666	high	bps	cod	nsyn	tv	1	0	0	1	0	0	0	0	0	0	0	0	0	A	C	12	-0.0173145
mutl	l309	Ls2_9_S111	glgA	3567658	3566600	3568033	0.549512	high	bps	cod	syn	ts	2	0	0	0	0	0	0	0	0	0	1	0	0	G	A	3	0.0628569
mutl	l312	Ls2_12_S114	metB	4129766	4128672	4129832	0.549526	high	bps	cod	syn	ts	1	0	0	0	0	1	0	0	0	0	0	0	0	T	C	2	0.109605
mutl	l234	L234_S94	alaC	2498025	2497057	2498295	0.549637	high	bps	cod	syn	ts	1	0	1	0	0	0	0	0	0	0	0	0	0	A	G	4	-0.108245
mutl	l230	L230_S90	malQ	3548340	3547986	3550070	0.551559	high	bps	cod	nsyn	ts	2	0	0	0	0	0	0	0	0	0	1	0	0	G	A	3	0.0234723
mutl	l283	L283_S143	proB	261257	260388	261491	0.5625	high	bps	cod	syn	ts	1	0	1	0	0	0	0	0	0	0	0	0	0	A	G	4	-0.0720987
mutl	l280	L280_S140	ypdF	2506359	2505547	2506632	0.56814	high	bps	cod	syn	ts	1	0	0	0	0	1	0	0	0	0	0	0	0	T	C	2	-0.0651507
mutl	l056	L56_S811_L004	ybbP	522075	520416	522830	0.575983	high	bps	cod	nsyn	ts	1	0	1	0	0	0	0	0	0	0	0	0	0	A	G	4	-0.0414644
mutl	l073	L73_S684_L003	puuE	1366431	1365550	1366815	0.576619	high	bps	cod	syn	ts	2	0	0	0	0	0	0	0	0	1	0	0	0	C	T	1	-0.0135467
mutl	l095	L95_S706_L003	araB	70031	68348	70048	0.580247	high	bps	cod	nsyn	ts	2	0	0	0	0	0	0	0	0	0	1	0	0	G	A	3	0.00223995
muth	h084	H84_S208_L001	yneK	1616001	1615763	1616878	0.397849	low	bps	cod	nsyn	ts	1	0	1	0	0	0	0	0	0	0	0	0	0	A	G	4	-0.0316
muth	h203	H203_S658_L003	hsdS	4580849	4580068	4581462	0.404301	low	bps	cod	nsyn	tv	2	0	0	0	0	0	0	0	0	0	0	1	0	G	T	6	-0.0129
muth	h263	H263_S766_L004	ppiB	554168	553943	554437	0.478788	low	bps	cod	syn	ts	1	0	0	0	0	1	0	0	0	0	0	0	0	T	C	2	-0.0098
muth	h074	H74_S198_L001	tdcD	3262526	3262452	3263660	0.483044	low	bps	cod	nsyn	ts	1	0	1	0	0	0	0	0	0	0	0	0	0	A	G	4	-0.223
muth	h112	H112_S235_L001	ydhU	1749764	1749563	1750348	0.492366	low	bps	cod	nsyn	ts	2	0	0	0	0	0	0	0	0	0	1	0	0	G	A	3	-0.0188
muth	h187	H187_S642_L003	mngB	768037	767978	770611	0.493546	low	bps	cod	nsyn	ts	2	0	0	0	0	0	0	0	0	1	0	0	0	C	T	1	0.0157
muth	h345	Hs2_45_S45	fliS	2005682	2005303	2005713	0.498783	low	bps	cod	syn	ts	1	0	0	0	0	1	0	0	0	0	0	0	0	T	C	2	-0.0112
muth	h202	H202_S657_L003	nadK	2751144	2750831	2751709	0.499431	low	bps	cod	nsyn	ts	1	0	0	0	0	1	0	0	0	0	0	0	0	T	C	2	-0.0148
muth	h186	H186_S641_L003	ivy	240575	240343	240816	0.5	low	bps	cod	nsyn	ts	1	0	1	0	0	0	0	0	0	0	0	0	0	A	G	4	0.0801
muth	h043	H43_S30	yhbO	3299076	3298974	3299492	0.50289	low	bps	cod	syn	ts	1	0	0	0	0	1	0	0	0	0	0	0	0	T	C	2	0.0028
muth	h316	Hs2_16_S16	gspO	3465661	3465543	3466220	0.504425	low	bps	cod	nsyn	ts	1	0	1	0	0	0	0	0	0	0	0	0	0	A	G	4	-0.1332
muth	h151	H151_S606_L003	rbsR	3938987	3938227	3939219	0.506546	low	bps	cod	syn	ts	1	0	1	0	0	0	0	0	0	0	0	0	0	A	G	4	0.0017
muth	h260	H260_S763_L004	rspA	1654591	1653927	1655141	0.506996	low	bps	cod	nsyn	ts	1	0	0	0	0	1	0	0	0	0	0	0	0	T	C	2	-0.2239
muth	h041	H41_S6	potD	1181841	1181783	1182829	0.508118	low	bps	cod	nsyn	ts	2	0	0	0	0	0	0	0	0	1	0	0	0	C	T	1	0.0251
muth	h038	H38_S65	frr	193188	192872	193429	0.508961	low	bps	cod	nsyn	tv	2	0	0	0	0	0	0	1	0	0	0	0	0	C	A	8	0.1223
muth	h055	H55_S561_L003	ychF	1257245	1256721	1257812	0.510073	low	bps	cod	nsyn	ts	1	0	1	0	0	0	0	0	0	0	0	0	0	A	G	4	-0.2058
muth	h090	H90_S214_L001	dnaK	12839	12163	14079	0.511215	low	bps	cod	nsyn	ts	1	0	0	0	0	1	0	0	0	0	0	0	0	T	C	2	0.1162
muth	h189	H189_S644_L003	ptrA	2958875	2955996	2958884	0.511596	low	bps	cod	nsyn	ts	1	0	1	0	0	0	0	0	0	0	0	0	0	A	G	4	-0.0118
muth	h042	H42_S18	pflB	952124	951272	953554	0.512046	low	bps	cod	syn	ts	1	0	1	0	0	0	0	0	0	0	0	0	0	A	G	4	0.1151
muth	h181	H181_S636_L003	pflB	953488	951272	953554	0.512046	low	bps	cod	syn	ts	1	0	0	0	0	1	0	0	0	0	0	0	0	T	C	2	-0.0552
muth	h227	H227_S730_L004	rclR	320272	320227	321081	0.512281	low	bps	cod	nsyn	ts	2	0	0	0	0	0	0	0	0	1	0	0	0	C	T	1	-0.0096
muth	h209	H209_S664_L003	torZ	1956366	1954578	1957007	0.513169	low	bps	cod	nsyn	ts	1	0	1	0	0	0	0	0	0	0	0	0	0	A	G	4	-0.1701
muth	h025	H25_S4	phoQ	1189009	1188316	1189776	0.513347	low	bps	cod	nsyn	ts	1	0	1	0	0	0	0	0	0	0	0	0	0	A	G	4	-0.2242
muth	h248	H248_S751_L004	iscA	2659775	2659563	2659886	0.515432	low	bps	cod	nsyn	ts	2	0	0	0	0	0	0	0	0	1	0	0	0	C	T	1	-0.1734
muth	h270	H270_S773_L004	rplP	3448972	3448759	3449169	0.518248	low	bps	cod	nsyn	ts	2	0	0	0	0	0	0	0	0	0	1	0	0	G	A	3	0.0196
muth	h288	H288_S791_L004	mscK	487209	486536	489898	0.518882	low	bps	cod	nsyn	ts	2	0	0	0	0	0	0	0	0	0	1	0	0	G	A	3	0.082
muth	h095	H95_S219_L001	ampE	119544	119281	120135	0.520468	low	bps	cod	nsyn	ts	1	0	1	0	0	0	0	0	0	0	0	0	0	A	G	4	-0.1253
muth	h027	H27_S28	cytR	4123890	4123431	4124456	0.520468	low	bps	cod	nsyn	ts	1	0	1	0	0	0	0	0	0	0	0	0	0	A	G	4	-0.1847
muth	h297	H297_S800_L004	argI	4477702	4477307	4478311	0.521393	low	bps	cod	nsyn	ts	1	0	1	0	0	0	0	0	0	0	0	0	0	A	G	4	-0.0096
muth	h336	Hs2_36_S36	pgk	3071579	3071459	3072622	0.523196	low	bps	cod	nsyn	ts	1	0	0	0	0	1	0	0	0	0	0	0	0	T	C	2	-0.0553
muth	h182	H182_S637_L003	yfiP	2719486	2719223	2719921	0.523605	low	bps	cod	syn	ts	1	0	0	0	0	1	0	0	0	0	0	0	0	T	C	2	-0.1957
muth	h162	H162_S617_L003	uup	1010351	1009964	1011871	0.524109	low	bps	cod	syn	ts	1	0	0	0	0	1	0	0	0	0	0	0	0	T	C	2	0.1114
muth	h224	H224_S727_L004	ydhT	1748912	1748747	1749559	0.528905	low	bps	cod	nsyn	ts	1	0	1	0	0	0	0	0	0	0	0	0	0	A	G	4	-0.0163
muth	h171	H171_S626_L003	ytfE	4431656	4431321	4431983	0.53092	low	bps	cod	nsyn	ts	1	0	0	0	0	1	0	0	0	0	0	0	0	T	C	2	0.0273
muth	h218	H218_S673_L003	galP	3088650	3088284	3089678	0.531183	high	bps	cod	syn	ts	2	0	0	0	0	0	0	0	0	1	0	0	0	C	T	1	-0.1569
muth	h108	H108_S232_L001	fabI	1350817	1350251	1351039	0.532319	high	bps	cod	nsyn	ts	2	0	0	0	0	0	0	0	0	0	1	0	0	G	A	3	-0.0406
muth	h131	H131_S586_L003	gdhA	1842478	1842371	1843714	0.532738	high	bps	cod	nsyn	ts	1	0	0	0	0	1	0	0	0	0	0	0	0	T	C	2	-0.2297
muth	h334	Hs2_34_S34	chpB	4448723	4448692	4449042	0.538462	high	bps	cod	nsyn	tv	2	0	0	0	0	0	0	0	0	0	0	1	0	G	T	6	-0.0069
muth	h219	H219_S722_L004	degP	181330	180884	182308	0.539649	high	bps	cod	nsyn	ts	1	0	1	0	0	0	0	0	0	0	0	0	0	A	G	4	0.1074
muth	h266	H266_S769_L004	yhfW	3509264	3508587	3509813	0.541157	high	bps	cod	nsyn	ts	1	0	0	0	0	1	0	0	0	0	0	0	0	T	C	2	-0.1353
muth	h129	H129_S584_L003	glpG	3561429	3560622	3561452	0.541516	high	bps	cod	nsyn	ts	1	0	1	0	0	0	0	0	0	0	0	0	0	A	G	4	-0.0063
muth	h085	H85_S209_L001	kbl	3792507	3791355	3792551	0.542189	high	bps	cod	syn	ts	2	0	0	0	0	0	0	0	0	0	1	0	0	G	A	3	0.0069
muth	h117	H117_S240_L001	recB	2955612	2952461	2956003	0.545583	high	bps	cod	syn	ts	1	0	1	0	0	0	0	0	0	0	0	0	0	A	G	4	-0.1854
muth	h113	H113_S236_L001	gcvT	3050183	3049573	3050667	0.546119	high	bps	cod	syn	ts	1	0	0	0	0	1	0	0	0	0	0	0	0	T	C	2	-0.0356
muth	h340	Hs2_40_S40	ettA	4629217	4628855	4630522	0.547362	high	bps	cod	nsyn	ts	2	0	0	0	0	0	0	0	0	1	0	0	0	C	T	1	-0.0401
muth	h044	H44_S42	hisS	2640268	2639301	2640575	0.547451	high	bps	cod	nsyn	tv	1	0	0	1	0	0	0	0	0	0	0	0	0	A	C	12	-0.1829
muth	h156	H156_S611_L003	xanP	3829018	3828945	3830336	0.548851	high	bps	cod	nsyn	ts	1	0	1	0	0	0	0	0	0	0	0	0	0	A	G	4	0.0141
muth	h322	Hs2_22_S22	creB	4636498	4636007	4636696	0.552174	high	bps	cod	nsyn	ts	1	0	0	0	0	1	0	0	0	0	0	0	0	T	C	2	-0.0018
muth	h123	H123_S578_L003	yahF	337256	336778	338325	0.555556	high	bps	cod	syn	ts	2	0	0	0	0	0	0	0	0	0	1	0	0	G	A	3	0.1145
muth	h294	H294_S797_L004	tsaB	1891163	1890572	1891267	0.556034	high	bps	cod	syn	ts	1	0	0	0	0	1	0	0	0	0	0	0	0	T	C	2	-0.0065
muth	h299	H299_S802_L004	brnQ	419964	419591	420910	0.556061	high	bps	cod	nsyn	ts	1	0	0	0	0	1	0	0	0	0	0	0	0	T	C	2	0.1071
muth	h143	H143_S598_L003	nuoC	2403250	2402055	2403845	0.558906	high	bps	cod	syn	ts	1	0	0	0	0	1	0	0	0	0	0	0	0	T	C	2	-0.2131
muth	h184	H184_S639_L003	yjiY	4589276	4589129	4591279	0.560669	high	bps	cod	nsyn	ts	2	0	0	0	0	0	0	0	0	1	0	0	0	C	T	1	-0.057
muth	h238	H238_S741_L004	metE	4014375	4013053	4015314	0.562334	high	bps	cod	nsyn	ts	2	0	0	0	0	0	0	0	0	1	0	0	0	C	T	1	-0.1742
muth	h271	H271_S774_L004	ynjB	1837161	1836073	1837239	0.563839	high	bps	cod	nsyn	ts	2	0	0	0	0	0	0	0	0	1	0	0	0	C	T	1	0.0049
muth	h039	H39_S77	yhbU	3302232	3301485	3302480	0.568273	high	bps	cod	syn	ts	1	0	0	0	0	1	0	0	0	0	0	0	0	T	C	2	0.0022
muth	h103	H103_S227_L001	thiQ	72418	72229	72927	0.570815	high	bps	cod	syn	ts	1	0	1	0	0	0	0	0	0	0	0	0	0	A	G	4	0.1302
muth	h176	H176_S631_L003	thiQ	72494	72229	72927	0.570815	high	bps	cod	nsyn	ts	2	0	0	0	0	0	0	0	0	1	0	0	0	C	T	1	0.1232
muth	h177	H177_S632_L003	ccmF	2293765	2292961	2294904	0.570988	high	bps	cod	nsyn	ts	2	0	0	0	0	0	0	0	0	1	0	0	0	C	T	1	-0.1726
muth	h067	H67_S573_L003	fadH	3233445	3231665	3233683	0.572065	high	bps	cod	syn	ts	2	0	0	0	0	0	0	0	0	0	1	0	0	G	A	3	-0.246
muth	h169	H169_S624_L003	hypF	2836007	2835173	2837425	0.576121	high	bps	cod	nsyn	tv	1	0	0	1	0	0	0	0	0	0	0	0	0	A	C	12	-0.1795
muth	h343	Hs2_43_S43	dnaX	492903	492092	494023	0.576605	high	bps	cod	nsyn	ts	1	0	1	0	0	0	0	0	0	0	0	0	0	A	G	4	0.0417
muth	h204	H204_S659_L003	cynX	360112	359992	361146	0.587013	high	bps	cod	syn	ts	1	0	0	0	0	1	0	0	0	0	0	0	0	T	C	2	0.0137
muth	h133	H133_S588_L003	mmuM	277433	276715	277647	0.60343	high	bps	cod	nsyn	ts	1	0	0	0	0	1	0	0	0	0	0	0	0	T	C	2	0.0838
nn	nn219	NN_s2_139_S171	rcsA	2024472	2023968	2024591	0.38141	low	bps	cod	nsyn	tv	2	0	0	0	0	0	0	0	0	0	0	1	0	G	T	6	0.0058
nn	nn028	NN28_S879_L004	ymcE	1051987	1051847	1052077	0.415584	low	bps	cod	nsyn	ts	2	0	0	0	0	0	0	0	0	0	1	0	0	G	A	3	0.0719
nn	nn018	NN18_S869_L004	yagN	295149	295139	295579	0.435374	low	bps	cod	nsyn	ts	1	0	1	0	0	0	0	0	0	0	0	0	0	A	G	4	0.0368
nn	nn222	NN_s2_142_S174	ybaQ	508358	508218	508559	0.447368	low	bps	cod	nsyn	ts	2	0	0	0	0	0	0	0	0	0	1	0	0	G	A	3	-0.0303
nn	nn051	NN51_S902_L004	dinD	3818224	3817760	3818584	0.458182	low	bps	cod	nsyn	ts	2	0	0	0	0	0	0	0	0	0	1	0	0	G	A	3	-0.034
nn	nn226	NN_s2_146_S178	ychA	1267998	1267320	1268129	0.464198	low	bps	cod	syn	tv	2	0	0	0	0	0	0	1	0	0	0	0	0	C	A	8	0.0274
nn	nn044	NN44_S895_L004	ydiB	1773972	1773789	1774655	0.477509	low	bps	cod	nsyn	ts	2	0	0	0	0	0	0	0	0	0	1	0	0	G	A	3	0.0149
nn	nn090	NN_s2_10_S42	casD	2880538	2880374	2881048	0.481481	low	bps	cod	nsyn	tv	2	0	0	0	0	0	0	0	0	0	0	1	0	G	T	6	-0.0214
nn	nn067	NN67_S1036_L005	ttcA	1411534	1411013	1411948	0.486111	low	bps	cod	nsyn	ts	2	0	0	0	0	0	0	0	0	1	0	0	0	C	T	1	-0.0042
nn	nn137	NN_s2_57_S89	thrS	1802078	1800642	1802570	0.495594	low	bps	cod	nsyn	ts	2	0	0	0	0	0	0	0	0	1	0	0	0	C	T	1	-0.0083
nn	nn190	NN_s2_110_S142	barA	2916883	2915057	2917813	0.498368	low	bps	cod	nsyn	ts	2	0	0	0	0	0	0	0	0	1	0	0	0	C	T	1	-0.0043
nn	nn157	NN_s2_77_S109	sufC	1762112	1761766	1762512	0.504685	low	bps	cod	nsyn	ts	1	0	0	0	0	1	0	0	0	0	0	0	0	T	C	2	-0.0716
nn	nn238	NN_s2_158_S190	minC	1225619	1225385	1226080	0.510057	low	bps	cod	nsyn	ts	2	0	0	0	0	0	0	0	0	1	0	0	0	C	T	1	0.0449
nn	nn270	NN_s2_190_S222	ygdH	2927665	2926308	2927672	0.513553	low	bps	cod	nsyn	ts	2	0	0	0	0	0	0	0	0	0	1	0	0	G	A	3	-0.0091
nn	nn061	NN61_S912_L004	sapD	1353583	1352636	1353628	0.513595	low	bps	cod	nsyn	tv	1	0	0	0	0	0	1	0	0	0	0	0	0	T	G	9	0.0257
nn	nn282	NN_s2_202_S234	yfaL	2340496	2340417	2344169	0.513722	low	bps	cod	nsyn	ts	2	0	0	0	0	0	0	0	0	1	0	0	0	C	T	1	0.0752
nn	nn191	NN_s2_111_S143	yedQ	2027557	2026323	2028017	0.513864	low	bps	cod	nsyn	ts	2	0	0	0	0	0	0	0	0	1	0	0	0	C	T	1	0.0088
nn	nn108	NN_s2_28_S60	loiP	3082308	3081913	3082671	0.515152	low	bps	cod	nsyn	tv	1	0	0	0	0	1	0	0	0	0	0	0	0	T	C	2	-0.0467
nn	nn102	NN_s2_22_S54	oppF	1306689	1305764	1306768	0.515423	low	bps	cod	syn	ts	2	0	0	0	0	0	0	0	0	0	1	0	0	G	A	3	0.0333
nn	nn150	NN_s2_70_S102	fabG	1151258	1150670	1151404	0.515646	low	bps	cod	syn	ts	2	0	0	0	0	0	0	0	0	0	1	0	0	G	A	3	0.0161
nn	nn100	NN_s2_20_S52	yeiQ	2266362	2266245	2267711	0.520109	low	bps	cod	nsyn	ts	2	0	0	0	0	0	0	0	0	0	1	0	0	G	A	3	-0.0087
nn	nn252	NN_s2_172_S204	ymgG	1222704	1222644	1222988	0.521739	low	bps	cod	nsyn	ts	2	0	0	0	0	0	0	0	0	1	0	0	0	C	T	1	-0.0117
nn	nn019	NN19_S870_L004	ygfK	3018930	3016060	3019158	0.522104	low	bps	cod	nsyn	ts	2	0	0	0	0	0	0	0	0	1	0	0	0	C	T	1	-0.1566
nn	nn020	NN20_S871_L004	puuD	1361453	1361120	1361884	0.522876	low	bps	cod	nsyn	ts	2	0	0	0	0	0	0	0	0	1	0	0	0	C	T	1	0.0032
nn	nn118	NN_s2_38_S70	alsC	4308868	4308489	4309469	0.524975	low	bps	cod	nsyn	ts	2	0	0	0	0	0	0	0	0	0	1	0	0	G	A	3	0.0048
nn	nn089	NN_s2_09_S41	ydcJ	1496531	1495288	1496631	0.526786	low	bps	cod	nsyn	ts	2	0	0	0	0	0	0	0	0	1	0	0	0	C	T	1	0.0574
nn	nn043	NN43_S894_L004	rluD	2735715	2735031	2736011	0.528033	low	bps	cod	nsyn	ts	2	0	0	0	0	0	0	0	0	0	1	0	0	G	A	3	-0.0537
nn	nn047	NN47_S898_L004	yidE	3865559	3864612	3866273	0.528881	low	bps	cod	nsyn	ts	2	0	0	0	0	0	0	0	0	1	0	0	0	C	T	1	-0.0293
nn	nn134	NN_s2_54_S86	lsrD	1604941	1604047	1605039	0.532729	high	bps	cod	nsyn	ts	2	0	0	0	0	0	0	0	0	0	1	0	0	G	A	3	0.0048
nn	nn048	NN48_S899_L004	fliM	2020929	2020087	2021091	0.533333	high	bps	cod	nsyn	ts	2	0	0	0	0	0	0	0	0	0	1	0	0	G	A	3	0.0284
nn	nn283	NN_s2_203_S235	nikA	3613756	3613667	3615241	0.533333	high	bps	cod	nsyn	ts	2	0	0	0	0	0	0	0	0	1	0	0	0	C	T	1	0.0491
nn	nn021	NN21_S872_L004	yhjC	3672867	3672414	3673313	0.533333	high	bps	cod	nsyn	ts	2	0	0	0	0	0	0	0	0	1	0	0	0	C	T	1	0.0554
nn	nn206	NN_s2_126_S158	yhaK	3254634	3254319	3255020	0.534188	high	bps	cod	syn	ts	2	0	0	0	0	0	0	0	0	0	1	0	0	G	A	3	0.0086
nn	nn074	NN74_S1043_L005	yhaK	3254880	3254319	3255020	0.534188	high	bps	cod	syn	tv	2	0	0	0	0	0	0	0	1	0	0	0	0	C	G	7	0.0423
nn	nn189	NN_s2_109_S141	alaS	2821213	2819381	2822011	0.536298	high	bps	cod	nsyn	ts	2	0	0	0	0	0	0	0	0	1	0	0	0	C	T	1	-0.0004
nn	nn008	NN8_S859_L004	argK	3063627	3062987	3063982	0.539157	high	bps	cod	syn	ts	2	0	0	0	0	0	0	0	0	0	1	0	0	G	A	3	0.0111
nn	nn079	NN79_S31	wzxC	2118692	2118680	2120158	0.540906	high	bps	cod	nsyn	ts	2	0	0	0	0	0	0	0	0	1	0	0	0	C	T	1	-0.0269
nn	nn121	NN_s2_41_S73	wzxC	2119536	2118680	2120158	0.540906	high	bps	cod	nsyn	ts	2	0	0	0	0	0	0	0	0	0	1	0	0	G	A	3	-0.0113
nn	nn293	NN_s2_213_S245	ffh	2747367	2746434	2747795	0.54185	high	bps	cod	nsyn	ts	2	0	0	0	0	0	0	0	0	1	0	0	0	C	T	1	-0.0385
nn	nn209	NN_s2_129_S161	nirB	3495031	3494011	3496554	0.542846	high	bps	cod	nsyn	tv	2	0	0	0	0	0	0	1	0	0	0	0	0	C	A	8	0.0269
nn	nn032	NN32_S883_L004	deoB	4619941	4619603	4620826	0.543301	high	bps	cod	syn	ts	2	0	0	0	0	0	0	0	0	0	1	0	0	G	A	3	0.001
nn	nn140	NN_s2_60_S92	hemA	1264829	1263714	1264970	0.543357	high	bps	cod	nsyn	ts	2	0	0	0	0	0	0	0	0	0	1	0	0	G	A	3	0.0942
nn	nn128	NN_s2_48_S80	yfjZ	2777345	2777115	2777432	0.544025	high	bps	cod	nsyn	ts	2	0	0	0	0	0	0	0	0	0	1	0	0	G	A	3	-0.0476
nn	nn193	NN_s2_113_S145	yhbQ	3300229	3299966	3300268	0.544554	high	bps	cod	nsyn	ts	2	0	0	0	0	0	0	0	0	1	0	0	0	C	T	1	0.0672
nn	nn106	NN_s2_26_S58	fumB	4346694	4345680	4347326	0.546448	high	bps	cod	nsyn	ts	2	0	0	0	0	0	0	0	0	1	0	0	0	C	T	1	0.0706
nn	nn249	NN_s2_169_S201	tcdA	2945700	2945036	2945842	0.546468	high	bps	cod	nsyn	ts	2	0	0	0	0	0	0	0	0	1	0	0	0	C	T	1	-0.0401
nn	nn080	NN80_S32	guaB	2633933	2632604	2634070	0.546694	high	bps	cod	nsyn	ts	2	0	0	0	0	0	0	0	0	0	1	0	0	G	A	3	0.0071
nn	nn002	NN2_S853_L004	mhpC	371587	371239	372105	0.546713	high	bps	cod	nsyn	ts	2	0	0	0	0	0	0	0	0	0	1	0	0	G	A	3	-0.0382
nn	nn234	NN_s2_154_S186	atpD	3916773	3915993	3917375	0.547361	high	bps	cod	nsyn	ts	2	0	0	0	0	0	0	0	0	1	0	0	0	C	T	1	-0.0003
nn	nn299	NN_s2_219_S251	atpD	3916883	3915993	3917375	0.547361	high	bps	cod	nsyn	ts	2	0	0	0	0	0	0	0	0	0	1	0	0	G	A	3	0.001
nn	nn297	NN_s2_217_S249	rutA	1073539	1072863	1074011	0.550914	high	bps	cod	syn	ts	2	0	0	0	0	0	0	0	0	0	1	0	0	G	A	3	0.012
nn	nn036	NN36_S887_L004	mltB	2824964	2824491	2825576	0.551565	high	bps	cod	nsyn	tv	2	0	0	0	0	0	0	1	0	0	0	0	0	C	A	8	-0.0541
nn	nn029	NN29_S880_L004	prpR	347637	346857	348443	0.551985	high	bps	cod	nsyn	ts	2	0	0	0	0	0	0	0	0	1	0	0	0	C	T	1	-0.0444
nn	nn248	NN_s2_168_S200	ttdT	3208798	3208024	3209487	0.552596	high	bps	cod	nsyn	ts	2	0	0	0	0	0	0	0	0	0	1	0	0	G	A	3	-0.0006
nn	nn011	NN11_S862_L004	rnr	4407236	4406654	4409095	0.552826	high	bps	cod	nsyn	ts	2	0	0	0	0	0	0	0	0	1	0	0	0	C	T	1	0.0708
nn	nn115	NN_s2_35_S67	ccmC	2295919	2295583	2296320	0.552846	high	bps	cod	nsyn	ts	2	0	0	0	0	0	0	0	0	1	0	0	0	C	T	1	-0.1043
nn	nn101	NN_s2_21_S53	ygiF	3200820	3199664	3200965	0.553763	high	bps	cod	nsyn	ts	2	0	0	0	0	0	0	0	0	1	0	0	0	C	T	1	0.0054
nn	nn139	NN_s2_59_S91	mrcA	3524234	3522871	3525423	0.555425	high	bps	cod	nsyn	tv	2	0	0	0	0	0	0	0	1	0	0	0	0	C	G	7	0.1008
nn	nn083	NN_s2_03_S35	ahr	4495205	4495190	4496209	0.555882	high	bps	cod	nsyn	ts	2	0	0	0	0	0	0	0	0	1	0	0	0	C	T	1	0.0085
nn	nn184	NN_s2_104_S136	pdhR	122842	122092	122856	0.55817	high	bps	cod	nsyn	ts	2	0	0	0	0	0	0	0	0	0	1	0	0	G	A	3	-0.0749
nn	nn057	NN57_S908_L004	cca	3202306	3201891	3203129	0.56255	high	bps	cod	syn	ts	2	0	0	0	0	0	0	0	0	0	1	0	0	G	A	3	0.0005
nn	nn167	NN_s2_87_S119	sdhA	756079	755907	757673	0.563101	high	bps	cod	syn	ts	2	0	0	0	0	0	0	0	0	0	1	0	0	G	A	3	0.0465
nn	nn202	NN_s2_122_S154	ugpQ	3587471	3587370	3588113	0.564516	high	bps	cod	nsyn	ts	2	0	0	0	0	0	0	0	0	0	1	0	0	G	A	3	0.0613
nn	nn296	NN_s2_216_S248	pbpC	2645382	2645013	2647325	0.567229	high	bps	cod	nsyn	ts	2	0	0	0	0	0	0	0	0	1	0	0	0	C	T	1	-0.02
nn	nn099	NN_s2_19_S51	dedD	2431550	2431022	2431684	0.570136	high	bps	cod	nsyn	ts	2	0	0	0	0	0	0	0	0	1	0	0	0	C	T	1	0.001
nn	nn039	NN39_S890_L004	hisA	2095607	2095125	2095862	0.571816	high	bps	cod	nsyn	ts	2	0	0	0	0	0	0	0	0	1	0	0	0	C	T	1	-0.0686
nn	nn040	NN40_S891_L004	hisA	2095607	2095125	2095862	0.571816	high	bps	cod	nsyn	ts	2	0	0	0	0	0	0	0	0	1	0	0	0	C	T	1	-0.0503
nn	nn166	NN_s2_86_S118	purD	4205413	4204642	4205931	0.582171	high	bps	cod	nsyn	ts	2	0	0	0	0	0	0	0	0	1	0	0	0	C	T	1	-0.0127
nn	nn205	NN_s2_125_S157	copA	509788	508875	511379	0.582834	high	bps	cod	nsyn	ts	2	0	0	0	0	0	0	0	0	1	0	0	0	C	T	1	-0.022
nn	nn055	NN55_S906_L004	argF	290186	289301	290305	0.58806	high	bps	cod	nsyn	ts	2	0	0	0	0	0	0	0	0	0	1	0	0	G	A	3	-0.0072
nn	nn033	NN33_S884_L004	rutF	1070097	1069860	1070354	0.589899	high	bps	cod	nsyn	ts	2	0	0	0	0	0	0	0	0	1	0	0	0	C	T	1	0.0686
nn	nn182	NN_s2_102_S134	fecR	4517395	4516764	4517717	0.590147	high	bps	cod	nsyn	ts	2	0	0	0	0	0	0	0	0	1	0	0	0	C	T	1	0.0186
nn	nn187	NN_s2_107_S139	rhsC	733601	729583	733776	0.591559	high	bps	cod	nsyn	ts	2	0	0	0	0	0	0	0	0	1	0	0	0	C	T	1	0.0432
nn	nn185	NN_s2_105_S137	phnP	4314532	4314344	4315102	0.592885	high	bps	cod	nsyn	ts	2	0	0	0	0	0	0	0	0	1	0	0	0	C	T	1	0.3363
nn	nn112	NN_s2_32_S64	yagE	283047	282278	283186	0.616062	high	bps	cod	nsyn	ts	2	0	0	0	0	0	0	0	0	0	1	0	0	G	A	3	-0.0155
nn	nn276	NN_s2_196_S228	phnI	4319773	4319599	4320663	0.626291	high	bps	cod	nsyn	ts	2	0	0	0	0	0	0	0	0	1	0	0	0	C	T	1	0.0319
wt	wm23	T104	yjgL	4477161	4475437	4477251	0.321763	low	bps	cod	nsyn	ts	1	0	1	0	0	0	0	0	0	0	0	0	0	A	G	4	0.0222
wt	wm72	T300	yhhH	3623402	3623399	3623782	0.333333	low	bps	cod	nsyn	tv	1	0	0	0	0	0	1	0	0	0	0	0	0	T	G	9	-0.0407
wt	wm04	T39	yehD	2192106	2191680	2192222	0.405157	low	bps	cod	nsyn	tv	2	0	0	1	0	0	0	0	0	0	0	0	0	A	C	12	-0.0211
wt	wm45	T200	ycdU	1095896	1095843	1096829	0.405268	low	bps	cod	syn	tv	1	0	0	1	0	0	0	0	0	0	0	0	0	A	C	12	-0.0575
wt	wm71	T300	yciF	1315309	1315270	1315770	0.431138	low	bps	cod	syn	tv	3	0	0	0	1	0	0	0	0	0	0	0	0	T	A	10	-0.0911
wt	wm24	T104	mocA	3015276	3015160	3015738	0.431779	low	bps	cod	syn	ts	2	0	0	0	0	0	0	0	0	1	0	0	0	C	T	1	0.3075
wt	wm21	T104	ynbB	1478849	1478226	1479122	0.435897	low	bps	cod	syn	ts	2	0	0	0	0	0	0	0	0	0	1	0	0	G	A	3	-0.1363
wt	wm26	T140	tehB	1501923	1501562	1502155	0.459596	low	bps	cod	nsyn	ts	1	0	1	0	0	0	0	0	0	0	0	0	0	A	G	4	0.0208
wt	wm48	T200	yddB	1577320	1575247	1577619	0.459756	low	bps	cod	syn	tv	2	0	0	0	0	0	0	1	0	0	0	0	0	C	A	8	-0.0508
wt	wm60	T250	insJ	3720877	3720680	3721201	0.461686	low	bps	cod	nsyn	ts	2	0	0	0	0	0	0	0	0	1	0	0	0	C	T	1	-0.0327
wt	wm16	T104	xapB	2523469	2522729	2523985	0.480509	low	bps	cod	syn	tv	3	0	0	0	0	0	0	0	1	0	0	0	0	C	G	7	0.206
wt	wm54	T250	nlpI	3308103	3308040	3308924	0.482486	low	bps	cod	syn	ts	2	0	0	0	0	0	0	0	0	0	1	0	0	G	A	3	-0.1322
wt	wm75	T300	rplU	3333314	3333140	3333451	0.483974	low	bps	cod	syn	ts	2	0	0	0	0	0	0	0	0	0	1	0	0	G	A	3	-0.1847
wt	wm12	T39	ydcK	1500032	1499469	1500449	0.4842	low	bps	cod	nsyn	tv	3	1	0	0	0	0	0	0	0	0	0	0	0	A	T	11	0.0401
wt	wm15	T104	efp	4375729	4375699	4376265	0.493827	low	bps	cod	nsyn	tv	1	0	0	0	0	0	1	0	0	0	0	0	0	T	G	9	0.2375
wt	wm42	T200	btuB	4165312	4163639	4165483	0.502439	low	bps	cod	nsyn	tv	1	0	0	0	0	1	0	0	0	0	0	0	0	T	C	2	-0.058
wt	wm29	T140	yffS	2564985	2564523	2565332	0.504938	low	bps	cod	nsyn	tv	3	0	0	0	0	0	0	0	0	0	0	0	1	G	C	5	0.3025
wt	wm33	T140	citT	645203	645117	646580	0.506148	low	bps	cod	nsyn	ts	2	0	0	0	0	0	0	0	0	1	0	0	0	C	T	1	-0.0569
wt	wm43	T200	metC	3152737	3152236	3153423	0.510101	low	bps	cod	nsyn	tv	1	0	0	1	0	0	0	0	0	0	0	0	0	A	C	12	-0.2308
wt	wm46	T200	csgA	1104523	1104447	1104902	0.510965	low	bps	cod	nsyn	tv	1	0	0	1	0	0	0	0	0	0	0	0	0	A	C	12	0.0666
wt	wm52	T250	ppx	2626631	2625115	2626656	0.511673	low	bps	cod	nsyn	ts	2	0	0	0	0	0	0	0	0	0	1	0	0	G	A	3	0.0743
wt	wm08	T39	rpsA	962840	961995	963668	0.511947	low	bps	cod	nsyn	ts	1	0	1	0	0	0	0	0	0	0	0	0	0	A	G	4	-0.1437
wt	wm20	T104	narQ	2586266	2585731	2587431	0.516167	low	bps	cod	syn	ts	2	0	0	0	0	0	0	0	0	0	1	0	0	G	A	3	0.407
wt	wm06	T39	cutC	1958858	1958520	1959266	0.519411	low	bps	cod	nsyn	ts	2	0	0	0	0	0	0	0	0	0	1	0	0	G	A	3	0.1721
wt	wm05	T39	sslE	3117626	3114550	3119112	0.520272	low	bps	cod	syn	ts	2	0	0	0	0	0	0	0	0	0	1	0	0	G	A	3	0.3838
wt	wm55	T250	mraZ	90068	89634	90092	0.520697	low	bps	cod	nsyn	tv	2	0	0	0	0	0	0	0	0	0	0	1	0	G	T	6	-0.0623
wt	wm76	T300	dld	2223086	2222185	2223900	0.522145	low	bps	cod	nsyn	ts	1	0	1	0	0	0	0	0	0	0	0	0	0	A	G	4	0.3179
wt	wm66	T300	oppC	1304077	1303834	1304742	0.523652	low	bps	cod	nsyn	ts	2	0	0	0	0	0	0	0	0	1	0	0	0	C	T	1	-0.1682
wt	wm56	T250	ygjR	3237736	3237311	3238297	0.525836	low	bps	cod	syn	tv	1	0	0	0	0	0	1	0	0	0	0	0	0	T	G	9	-0.0284
wt	wm77	T300	clpA	924078	923264	925540	0.526131	low	bps	cod	nsyn	ts	2	0	0	0	0	0	0	0	0	1	0	0	0	C	T	1	-0.025
wt	wm49	T200	purM	2621481	2621197	2622234	0.528902	low	bps	cod	nsyn	tv	3	1	0	0	0	0	0	0	0	0	0	0	0	A	T	11	0.0979
wt	wm09	T39	rplD	3452197	3451681	3452286	0.529703	low	bps	cod	nsyn	tv	1	0	0	0	0	0	1	0	0	0	0	0	0	T	G	9	0.0177
wt	wm36	T200	helD	1025228	1024471	1026525	0.530414	low	bps	cod	nsyn	tv	2	0	0	0	0	0	0	0	0	0	0	1	0	G	T	6	-0.1181
wt	wm11	T39	paaH	1459992	1459054	1460481	0.532213	high	bps	cod	nsyn	tv	1	0	0	0	0	0	1	0	0	0	0	0	0	T	G	9	0.1301
wt	wm19	T104	yhjC	3673083	3672414	3673313	0.533333	high	bps	cod	nsyn	ts	2	0	0	0	0	0	0	0	0	1	0	0	0	C	T	1	0.1623
wt	wm27	T140	yhdP	3396206	3392458	3396258	0.533544	high	bps	cod	nsyn	tv	2	0	0	0	0	0	0	0	0	0	0	1	0	G	T	6	-0.0969
wt	wm57	T250	bioD	812909	812270	812947	0.536873	high	bps	cod	nsyn	ts	1	0	0	0	0	1	0	0	0	0	0	0	0	T	C	2	-0.0491
wt	wm10	T39	torS	1054882	1053434	1056178	0.537705	high	bps	cod	nsyn	tv	2	0	0	0	0	0	0	0	0	0	0	1	0	G	T	6	-0.0005
wt	wm44	T200	hyfF	2607918	2606917	2608497	0.538899	high	bps	cod	syn	tv	1	0	0	1	0	0	0	0	0	0	0	0	0	A	C	12	0.2466
wt	wm34	T200	fecE	4511282	4510690	4511457	0.540365	high	bps	cod	nsyn	ts	2	0	0	0	0	0	0	0	0	0	1	0	0	G	A	3	-0.1221
wt	wm51	T200	yhfX	3509829	3509813	3510976	0.545533	high	bps	cod	nsyn	tv	2	0	0	0	0	0	0	0	0	0	0	1	0	G	T	6	-0.1663
wt	wm14	T104	glcG	3124224	3123827	3124231	0.545679	high	bps	cod	nsyn	ts	1	0	0	0	0	1	0	0	0	0	0	0	0	T	C	2	0.3392
wt	wm68	T300	panB	149469	148807	149601	0.545912	high	bps	cod	nsyn	tv	2	0	0	0	0	0	0	0	0	0	0	1	0	G	T	6	-0.0524
wt	wm28	T140	yfaQ	2329132	2328148	2329797	0.546061	high	bps	cod	nsyn	ts	2	0	0	0	0	0	0	0	0	1	0	0	0	C	T	1	0.2299
wt	wm13	T104	cysG	3499194	3497828	3499201	0.546579	high	bps	cod	syn	ts	2	0	0	0	0	0	0	0	0	0	1	0	0	G	A	3	-0.1135
wt	wm17	T104	rapA	60607	60358	63264	0.54902	high	bps	cod	syn	ts	1	0	1	0	0	0	0	0	0	0	0	0	0	A	G	4	-0.0054
wt	wm79	T300	fryA	2503377	2501990	2504485	0.552083	high	bps	cod	NA	ts	1	0	1	0	0	0	0	0	0	0	0	0	0	A	G	4	0.283
wt	wm22	T104	pta	2415357	2414747	2416891	0.555245	high	bps	cod	nsyn	tv	2	0	0	0	0	0	0	1	0	0	0	0	0	C	A	8	0.3641
wt	wm61	T250	ybbN	517978	517425	518279	0.559064	high	bps	cod	syn	ts	2	0	0	0	0	0	0	0	0	1	0	0	0	C	T	1	0.0551
wt	wm47	T200	rlmB	4409668	4409275	4410006	0.562842	high	bps	cod	nsyn	tv	1	0	0	1	0	0	0	0	0	0	0	0	0	A	C	12	0.0618
wt	wm38	T200	ilvD	3954779	3953478	3955328	0.563479	high	bps	cod	nsyn	ts	2	0	0	0	0	0	0	0	0	0	1	0	0	G	A	3	-0.0367
wt	wm53	T250	putA	1077364	1074920	1078882	0.56977	high	bps	cod	nsyn	tv	1	0	0	1	0	0	0	0	0	0	0	0	0	A	C	12	0.0726
wt	wm58	T250	fadH	3232163	3231665	3233683	0.572065	high	bps	cod	nsyn	tv	2	0	0	0	0	0	0	0	0	0	0	1	0	G	T	6	-0.1414
wt	wm37	T200	glpA	2353553	2352647	2354275	0.573358	high	bps	cod	nsyn	ts	2	0	0	0	0	0	0	0	0	0	1	0	0	G	A	3	0.2709
wt	wm63	T250	puuB	1364279	1364232	1365512	0.582358	high	bps	cod	nsyn	ts	1	0	0	0	0	1	0	0	0	0	0	0	0	T	C	2	-0.1198
wt	wm70	T300	prpE	353929	352706	354592	0.583996	high	bps	cod	syn	ts	1	0	0	0	0	1	0	0	0	0	0	0	0	T	C	2	-0.0064
wt	wm39	T200	rrlC	3946228	NA	NA	NA	NA	bps	cod	syn	ts	1	0	0	0	0	1	0	0	0	0	0	0	0	T	C	2	0.1753
wt	w083	WT03_S7	NA	NA	NA	NA	NA	NA	bps	cod	syn	tv	2	0	0	0	0	0	0	0	0	0	0	0	0	NA	NA	NA	0.982
wt	w084	WT04_S8	NA	NA	NA	NA	NA	NA	bps	cod	syn	tv	2	0	0	0	0	0	0	0	0	0	0	0	0	NA	NA	NA	0.9936
wt	w086	WT06_S10	NA	NA	NA	NA	NA	NA	bps	cod	syn	tv	2	0	0	0	0	0	0	0	0	0	0	0	0	NA	NA	NA	0.9209
wt	w088	WT08_S12	NA	NA	NA	NA	NA	NA	bps	cod	syn	ts	2	0	0	0	0	0	0	0	0	0	1	0	0	G	A	3	0
wt	w103	WT23_S15	NA	NA	NA	NA	NA	NA	bps	cod	syn	ts	2	0	0	0	0	0	0	0	0	1	0	0	0	C	T	1	0.9885
wt	w107	WT27_S19	NA	NA	NA	NA	NA	NA	bps	cod	syn	tv	1	0	0	1	0	0	0	0	0	0	0	0	0	A	C	12	1.0199
wt	w116	WT36_S28	NA	NA	NA	NA	NA	NA	bps	cod	syn	tv	3	0	0	0	1	0	0	0	0	0	0	0	0	T	A	10	0.8708
wt	w127	WT48_S40	NA	NA	NA	NA	NA	NA	bps	cod	syn	ts	2	0	0	0	0	0	0	0	0	0	1	0	0	G	A	3	1.0539
wt	w128	WT49_S41	NA	NA	NA	NA	NA	NA	bps	cod	syn	ts	2	0	0	0	0	0	0	0	0	0	1	0	0	G	A	3	1.0745
wt	w132	WT53_S45	NA	NA	NA	NA	NA	NA	bps	cod	syn	ts	2	0	0	0	0	0	0	0	0	1	0	0	0	C	T	1	1.0515
muty	ym13	Y041_S636_L005	yedV	2038120	2036794	2038152	0.396615	low	bps	cod	nsyn	tv	2	0	0	0	0	0	0	1	0	0	0	0	0	C	A	8	0.1042
muty	ym43	Y139_S734_L005	yliE	874161	872979	875327	0.415922	low	bps	cod	nsyn	tv	2	0	0	0	0	0	0	1	0	0	0	0	0	C	A	8	0.0485
muty	ym79	Y292_S887_L006	sfmC	559548	558974	559666	0.425685	low	bps	cod	nsyn	tv	2	0	0	0	0	0	0	1	0	0	0	0	0	C	A	8	-0.1118
muty	ym49	Y159_S754_L006	ygcB	2887003	2884553	2887219	0.446944	low	bps	cod	nsyn	tv	2	0	0	0	0	0	0	0	0	0	0	1	0	G	T	6	-0.0181
muty	ym50	Y160_S755_L006	mglA	2238567	2237769	2239289	0.453649	low	bps	cod	nsyn	tv	2	0	0	0	0	0	0	0	0	0	0	1	0	G	T	6	0.0734
muty	ym16	Y058_S653_L005	yhcD	3364473	3362807	3365188	0.45508	low	bps	cod	nsyn	tv	2	0	0	0	0	0	0	1	0	0	0	0	0	C	A	8	0.0487
muty	ym78	Y286_S881_L006	ygaP	2797752	2797520	2798044	0.459048	low	bps	cod	nsyn	tv	2	0	0	0	0	0	0	1	0	0	0	0	0	C	A	8	0.1022
muty	y360	Ys2_60_S534_L003	gspB	3453696	3453508	3453927	0.459524	low	bps	cod	nsyn	tv	2	0	0	0	0	0	0	0	0	0	0	1	0	G	T	6	0.0676
muty	ym09	Y025_S620_L005	setC	3837914	3836953	3838137	0.460759	low	bps	cod	nsyn	tv	2	0	0	0	0	0	0	0	0	0	0	1	0	G	T	6	0.0697
muty	y321	Ys2_21_S495_L003	ycaM	948029	947229	948659	0.471698	low	bps	cod	nsyn	tv	2	0	0	0	0	0	0	0	0	0	0	1	0	G	T	6	0.0451
muty	ym54	Y187_S782_L006	purU	1288080	1287782	1288624	0.472123	low	bps	cod	nsyn	tv	2	0	0	0	0	0	0	0	0	0	0	1	0	G	T	6	0.0522
muty	y371	Ys2_71_S545_L003	ybeU	679624	679508	680215	0.475989	low	bps	cod	nsyn	ts	2	0	0	0	0	0	0	0	0	0	1	0	0	G	A	3	-0.0301
muty	ym30	Y103_S698_L005	ydaU	1421877	1421119	1421976	0.479021	low	bps	cod	nsyn	tv	2	0	0	0	0	0	0	0	0	0	0	1	0	G	T	6	-0.1148
muty	ym47	Y154_S749_L006	bax	3736595	3736353	3737177	0.482424	low	bps	cod	syn	tv	2	0	0	0	0	0	0	1	0	0	0	0	0	C	A	8	0.0847
muty	ym45	Y143_S738_L005	infC	1800471	1800096	1800638	0.486188	low	bps	cod	nsyn	ts	2	0	0	0	0	0	0	0	0	1	0	0	0	C	T	1	0.1125
muty	y412	Ts2_35_S86	yaiZ	399778	399593	399805	0.488263	low	bps	cod	nsyn	tv	2	0	0	0	0	0	0	0	0	0	0	1	0	G	T	6	-0.024
muty	y301	Ys2_01_S475_L002	dacA	663536	662752	663963	0.493399	low	bps	cod	nsyn	tv	2	0	0	0	0	0	0	1	0	0	0	0	0	C	A	8	-0.0296
muty	ym27	Y096_S691_L005	psuG	2257976	2257429	2258367	0.497338	low	bps	cod	nsyn	tv	2	0	0	0	0	0	0	1	0	0	0	0	0	C	A	8	0.0747
muty	ym40	Y130_S725_L005	ybgQ	750705	749722	752169	0.499592	low	bps	cod	nsyn	tv	2	0	0	0	0	0	0	0	0	0	0	1	0	G	T	6	-0.0723
muty	ym76	Y279_S874_L006	adhE	1296360	1295446	1298121	0.506353	low	bps	cod	nsyn	tv	2	0	0	0	0	0	0	1	0	0	0	0	0	C	A	8	-0.012
muty	ym59	Y200_S795_L006	bamA	198067	197928	200360	0.506782	low	bps	cod	syn	tv	2	0	0	0	0	0	0	0	0	0	0	1	0	G	T	6	-0.0638
muty	ym31	Y104_S699_L005	glgP	3566254	3564134	3566581	0.509804	low	bps	cod	syn	tv	2	0	0	0	0	0	0	1	0	0	0	0	0	C	A	8	0.0627
muty	y313	Ys2_13_S487_L003	ykfI	263348	263328	263669	0.511696	low	bps	cod	nsyn	tv	2	0	0	0	0	0	0	0	0	0	0	1	0	G	T	6	-0.0711
muty	ym77	Y285_S880_L006	clpX	457810	457426	458700	0.515294	low	bps	cod	syn	tv	2	0	0	0	0	0	0	1	0	0	0	0	0	C	A	8	-0.2483
muty	y387	Ts2_7_S58	aroF	2740233	2740080	2741150	0.518207	low	bps	cod	nsyn	tv	2	0	0	0	0	0	0	0	0	0	0	1	0	G	T	6	0.0994
muty	y386	Ts2_6_S57	yfeW	2548279	2548102	2549406	0.518774	low	bps	cod	nsyn	tv	2	0	0	0	0	0	0	1	0	0	0	0	0	C	A	8	0.0721
muty	y403	Ts2_25_S76	yfeW	2548279	2548102	2549406	0.518774	low	bps	cod	syn	tv	2	0	0	0	0	0	0	1	0	0	0	0	0	C	A	8	0.0951
muty	y354	Ys2_54_S528_L003	exoX	1926581	1926120	1926782	0.518854	low	bps	cod	nsyn	ts	2	0	0	0	0	0	0	0	0	0	1	0	0	G	A	3	-0.0392
muty	ym42	Y136_S731_L005	ybdK	607287	606265	607383	0.519214	low	bps	cod	syn	tv	2	0	0	0	0	0	0	1	0	0	0	0	0	C	A	8	-0.128
muty	y306	Ys2_06_S480_L002	rbsK	3937588	3937294	3938223	0.519355	low	bps	cod	nsyn	tv	2	0	0	0	0	0	0	0	0	0	0	1	0	G	T	6	0.1277
muty	ym41	Y133_S728_L005	yidJ	3857334	3856911	3858404	0.52008	low	bps	cod	nsyn	tv	2	0	0	0	0	0	0	1	0	0	0	0	0	C	A	8	0.0305
muty	ym34	Y111_S706_L005	yidJ	3857702	3856911	3858404	0.52008	low	bps	cod	nsyn	tv	2	0	0	0	0	0	0	0	0	0	0	1	0	G	T	6	0.0559
muty	ym70	Y255_S850_L006	ydfU	1644097	1643255	1644304	0.521905	low	bps	cod	syn	tv	2	0	0	0	0	0	0	0	0	0	0	1	0	G	T	6	-0.0196
muty	ym01	Y001_S596_L005	dld	2223318	2222185	2223900	0.522145	low	bps	cod	nsyn	tv	2	0	0	0	0	0	0	1	0	0	0	0	0	C	A	8	0.0158
muty	ym26	Y092_S687_L005	metI	221580	220968	221621	0.522936	low	bps	cod	syn	tv	2	0	0	0	0	0	0	0	0	0	0	1	0	G	T	6	0.0184
muty	y409	Ts2_31_S82	tyrA	2739840	2738948	2740069	0.523173	low	bps	cod	nsyn	tv	2	0	0	0	0	0	0	1	0	0	0	0	0	C	A	8	0.0497
muty	y339	Ys2_39_S513_L003	rimO	876997	876710	878035	0.526395	low	bps	cod	nsyn	tv	2	0	0	0	0	0	0	1	0	0	0	0	0	C	A	8	0.0424
muty	ym51	Y163_S758_L006	ygdB	2963054	2962749	2963156	0.526961	low	bps	cod	nsyn	tv	2	0	0	0	0	0	0	1	0	0	0	0	0	C	A	8	0.0468
muty	ym48	Y155_S750_L006	upp	2620497	2620246	2620872	0.529506	low	bps	cod	syn	tv	2	0	0	0	0	0	0	0	0	0	0	1	0	G	T	6	0.0973
muty	ym68	Y235_S830_L006	tamA	4442446	4442382	4444115	0.533449	high	bps	cod	syn	tv	2	0	0	0	0	0	0	1	0	0	0	0	0	C	A	8	0.1299
muty	y302	Ys2_02_S476_L002	phoA	402517	401747	403162	0.533898	high	bps	cod	nsyn	tv	2	0	0	0	0	0	0	1	0	0	0	0	0	C	A	8	0.014
muty	ym44	Y142_S737_L005	menA	4119794	4119423	4120349	0.533981	high	bps	cod	nsyn	tv	2	0	0	0	0	0	0	1	0	0	0	0	0	C	A	8	0.0894
muty	y368	Ys2_68_S542_L003	gpmM	3786564	3785260	3786804	0.534628	high	bps	cod	syn	tv	2	0	0	0	0	0	0	1	0	0	0	0	0	C	A	8	0.1185
muty	ym74	Y268_S863_L006	hofB	116300	115714	117099	0.534632	high	bps	cod	nsyn	tv	2	0	0	0	0	0	0	1	0	0	0	0	0	C	A	8	-0.2596
muty	ym58	Y198_S793_L006	yjiJ	4562259	4561497	4562675	0.535199	high	bps	cod	nsyn	tv	2	0	0	0	0	0	0	1	0	0	0	0	0	C	A	8	0.1024
muty	ym11	Y032_S627_L005	yohC	2225235	2225044	2225631	0.535714	high	bps	cod	nsyn	tv	2	0	0	0	0	0	0	1	0	0	0	0	0	C	A	8	0.0488
muty	ym64	Y209_S804_L006	ftsH	3326405	3325001	3326935	0.535917	high	bps	cod	nsyn	tv	2	0	0	0	0	0	0	0	0	0	0	1	0	G	T	6	0.0409
muty	ym72	Y257_S852_L006	ycjT	1379212	1377884	1380151	0.537478	high	bps	cod	nsyn	tv	2	0	0	0	0	0	0	1	0	0	0	0	0	C	A	8	0.0186
muty	ym18	Y062_S657_L005	cyoE	447573	446815	447705	0.537598	high	bps	cod	nsyn	tv	2	0	0	0	0	0	0	1	0	0	0	0	0	C	A	8	0.0479
muty	ym10	Y027_S622_L005	rlmG	3234985	3234739	3235875	0.538259	high	bps	cod	nsyn	tv	2	0	0	0	0	0	0	0	0	0	0	1	0	G	T	6	0.0619
muty	ym55	Y188_S783_L006	bepA	2616814	2616094	2617557	0.538934	high	bps	cod	nsyn	tv	2	0	0	0	0	0	0	0	0	0	0	1	0	G	T	6	0.0449
muty	y388	Ts2_8_S59	hemB	388757	388753	389727	0.539487	high	bps	cod	nsyn	tv	2	0	0	0	0	0	0	1	0	0	0	0	0	C	A	8	-0.0923
muty	ym20	Y066_S661_L005	dcyD	1998934	1998494	1999480	0.54002	high	bps	cod	nsyn	tv	2	0	0	0	0	0	0	1	0	0	0	0	0	C	A	8	-0.1366
muty	ym17	Y060_S655_L005	bglX	2220771	2219692	2221989	0.542211	high	bps	cod	nsyn	tv	2	0	0	0	0	0	0	0	0	0	0	1	0	G	T	6	0.0135
muty	ym56	Y191_S786_L006	dxs	440152	438315	440177	0.542673	high	bps	cod	nsyn	tv	2	0	0	0	0	0	0	1	0	0	0	0	0	C	A	8	-0.0013
muty	ym15	Y054_S649_L005	hybO	3145779	3145143	3146261	0.543342	high	bps	cod	nsyn	tv	2	0	0	0	0	0	0	1	0	0	0	0	0	C	A	8	0.0691
muty	ym62	Y203_S798_L006	yhfX	3509818	3509813	3510976	0.545533	high	bps	cod	nsyn	tv	2	0	0	0	0	0	0	0	0	0	0	1	0	G	T	6	0.1615
muty	ym60	Y201_S796_L006	tldD	3391485	3390583	3392028	0.545643	high	bps	cod	nsyn	tv	2	0	0	0	0	0	0	0	0	0	0	1	0	G	T	6	0.0303
muty	ym66	Y218_S813_L006	panB	149161	148807	149601	0.545912	high	bps	cod	nsyn	tv	2	0	0	0	0	0	0	1	0	0	0	0	0	C	A	8	-0.342
muty	ym28	Y097_S692_L005	ppsA	1785120	1784734	1787112	0.546448	high	bps	cod	nsyn	tv	2	0	0	0	0	0	0	1	0	0	0	0	0	C	A	8	-0.0076
muty	ym57	Y194_S789_L006	cueO	138274	137083	138633	0.546744	high	bps	cod	nsyn	tv	2	0	0	0	0	0	0	0	0	0	0	1	0	G	T	6	-0.2517
muty	ym25	Y087_S682_L005	nuoK	2395301	2395043	2395345	0.547855	high	bps	cod	nsyn	tv	2	0	0	0	0	0	0	1	0	0	0	0	0	C	A	8	0.0541
muty	ym38	Y122_S717_L005	frlC	3502522	3502340	3503170	0.548736	high	bps	cod	syn	tv	2	0	0	0	0	0	0	1	0	0	0	0	0	C	A	8	0.0292
muty	y307	Ys2_07_S481_L002	sgrR	75691	75644	77299	0.548913	high	bps	cod	syn	tv	2	0	0	0	0	0	0	1	0	0	0	0	0	C	A	8	-0.2212
muty	ym04	Y008_S603_L005	yfcH	2422544	2421708	2422601	0.549217	high	bps	cod	nsyn	ts	2	0	0	0	0	0	0	0	0	0	1	0	0	G	A	3	0.054
muty	ym24	Y082_S677_L005	narG	1281386	1279864	1283607	0.549412	high	bps	cod	syn	tv	2	0	0	0	0	0	0	0	0	0	0	1	0	G	T	6	0.0572
muty	ym12	Y035_S630_L005	gyrB	3878979	3877705	3880119	0.549896	high	bps	cod	syn	tv	2	0	0	0	0	0	0	1	0	0	0	0	0	C	A	8	0.0792
muty	y362	Ys2_62_S536_L003	cynR	358529	357791	358690	0.55	high	bps	cod	nsyn	ts	2	0	0	0	0	0	0	0	0	1	0	0	0	C	T	1	0.0409
muty	ym63	Y206_S801_L006	recF	3880213	3880148	3881221	0.550279	high	bps	cod	nsyn	tv	2	0	0	0	0	0	0	1	0	0	0	0	0	C	A	8	0.1524
muty	ym71	Y256_S851_L006	yohF	2226656	2226509	2227270	0.551181	high	bps	cod	nsyn	tv	2	0	0	0	0	0	0	0	0	0	0	1	0	G	T	6	0.0702
muty	ym67	Y234_S829_L006	pgl	799207	798586	799581	0.551205	high	bps	cod	nsyn	tv	2	0	0	0	0	0	0	0	0	0	0	1	0	G	T	6	-0.2455
muty	y315	Ys2_15_S489_L003	sstT	3240481	3239944	3241188	0.551807	high	bps	cod	nsyn	tv	2	0	0	0	0	0	0	0	0	0	0	1	0	G	T	6	0.0131
muty	y319	Ys2_19_S493_L003	araA	67423	66835	68337	0.55489	high	bps	cod	syn	ts	2	0	0	0	0	0	0	0	0	0	1	0	0	G	A	3	-0.2619
muty	y340	Ys2_40_S514_L003	ybdZ	614049	613942	614160	0.557078	high	bps	cod	nsyn	tv	2	0	0	0	0	0	0	1	0	0	0	0	0	C	A	8	-0.0915
muty	y413	Ts2_36_S87	hyfI	2611353	2610706	2611464	0.557312	high	bps	cod	syn	tv	2	0	0	0	0	0	0	0	0	0	0	1	0	G	T	6	0.0728
muty	y324	Ys2_24_S498_L003	mscM	4387450	4386047	4389370	0.557461	high	bps	cod	nsyn	tv	2	0	0	0	0	0	0	1	0	0	0	0	0	C	A	8	0.0805
muty	ym23	Y080_S675_L005	acnB	132782	131615	134212	0.558891	high	bps	cod	nsyn	tv	2	0	0	0	0	0	0	1	0	0	0	0	0	C	A	8	-0.2605
muty	ym53	Y171_S766_L006	acnB	134037	131615	134212	0.558891	high	bps	cod	nsyn	ts	2	0	0	0	0	0	0	0	0	0	1	0	0	G	A	3	-0.2547
muty	y357	Ys2_57_S531_L003	ruvC	1946873	1946855	1947376	0.559387	high	bps	cod	nsyn	tv	2	0	0	0	0	0	0	0	0	0	0	1	0	G	T	6	-0.1138
muty	y358	Ys2_58_S532_L003	ruvC	1946873	1946855	1947376	0.559387	high	bps	cod	nsyn	tv	2	0	0	0	0	0	0	0	0	0	0	1	0	G	T	6	-0.0608
muty	ym03	Y006_S601_L005	thrB	3208	2801	3733	0.562701	high	bps	cod	syn	tv	2	0	0	0	0	0	0	0	0	0	0	1	0	G	T	6	-0.3708
muty	y342	Ys2_42_S516_L003	thrB	3301	2801	3733	0.562701	high	bps	cod	syn	tv	2	0	0	0	0	0	0	1	0	0	0	0	0	C	A	8	-0.1648
muty	y369	Ys2_69_S543_L003	lacI	366454	366428	367510	0.56325	high	bps	cod	NA	ts	1	0	0	0	0	1	0	0	0	0	0	0	0	T	C	2	-0.1582
muty	ym33	Y107_S702_L005	mnmE	3886905	3886828	3888192	0.56337	high	bps	cod	nsyn	tv	2	0	0	0	0	0	0	1	0	0	0	0	0	C	A	8	0.1271
muty	y396	Ts2_18_S69	cpdA	3176105	3176006	3176833	0.565217	high	bps	cod	nsyn	tv	2	0	0	0	0	0	0	0	0	0	0	1	0	G	T	6	0.0654
muty	ym37	Y120_S715_L005	gltB	3355728	3354725	3359185	0.568931	high	bps	cod	nsyn	tv	2	0	0	0	0	0	0	0	0	0	0	1	0	G	T	6	0.1318
muty	y329	Ys2_29_S503_L003	hycE	2845655	2844762	2846471	0.569006	high	bps	cod	nsyn	tv	2	0	0	0	0	0	0	1	0	0	0	0	0	C	A	8	0.0543
muty	ym06	Y021_S616_L005	ylbE	548548	548357	549616	0.572222	high	bps	cod	syn	tv	2	0	0	0	0	0	0	1	0	0	0	0	0	C	A	8	-0.1475
muty	ym69	Y252_S847_L006	tauC	387451	386971	387798	0.572464	high	bps	cod	nsyn	tv	2	0	0	0	0	0	0	0	0	0	0	1	0	G	T	6	-0.0367
muty	ym61	Y202_S797_L006	hypE	2853475	2853254	2854264	0.5727	high	bps	cod	nsyn	tv	2	0	0	0	0	0	0	0	0	0	0	1	0	G	T	6	0.0991
muty	ym36	Y119_S714_L005	tilS	213331	212331	213629	0.580446	high	bps	cod	NA	ts	1	0	1	0	0	0	0	0	0	0	0	0	0	A	G	4	-0.0536
muty	ym08	Y023_S618_L005	fliI	2016840	2016554	2017927	0.585881	high	bps	cod	syn	tv	2	0	0	0	0	0	0	1	0	0	0	0	0	C	A	8	-0.0129
muty	ym29	Y099_S694_L005	hyaD	1036141	1035770	1036357	0.588435	high	bps	cod	nsyn	ts	2	0	0	0	0	0	0	0	0	1	0	0	0	C	T	1	-0.0987
muty	ym46	Y148_S743_L005	fecR	4516862	4516764	4517717	0.590147	high	bps	cod	syn	tv	2	0	0	0	0	0	0	1	0	0	0	0	0	C	A	8	0.1325
muty	y334	Ys2_34_S508_L003	paoC	300873	298736	300934	0.594361	high	bps	cod	nsyn	tv	2	0	0	0	0	0	0	1	0	0	0	0	0	C	A	8	-0.0142
muty	y332	Ys2_32_S506_L003	fhuB	172151	171462	173444	0.597579	high	bps	cod	nsyn	tv	2	0	0	0	0	0	0	1	0	0	0	0	0	C	A	8	-0.2078
muty	ym07	Y022_S617_L005	yagF	283972	283201	285168	0.667175	high	bps	cod	nsyn	tv	2	0	0	0	0	0	0	0	0	0	0	1	0	G	T	6	-0.0142
muty	ym75	Y275_S870_L006	insH6	2066623	NA	NA	NA	NA	bps	cod	nsyn	tv	2	0	0	0	0	0	0	0	0	0	0	1	0	G	T	6	0.0133
muty	ym21	Y071_S666_L005	rrsD	3428558	NA	NA	NA	NA	bps	cod	nsyn	tv	2	0	0	0	0	0	0	0	0	0	0	1	0	G	T	6	0.0174
muty	ym14	Y053_S648_L005	rrlC	3944115	NA	NA	NA	NA	bps	cod	nsyn	tv	2	0	0	0	0	0	0	1	0	0	0	0	0	C	A	8	0.0729
mutt	t002	T2_S109	elaD	2383105	2382713	2383924	0.35396	low	bps	cod	nsyn	tv	1	0	0	1	0	0	0	0	0	0	0	0	0	A	C	12	0.012
mutt	t193	T193_S417_L002	yjhB	4504957	4504058	4505275	0.36289	low	bps	cod	syn	tv	1	0	0	1	0	0	0	0	0	0	0	0	0	A	C	12	0.0527
mutt	t086	T86_S192	arpA	4222114	4220301	4222487	0.376315	low	bps	cod	syn	tv	1	0	0	0	0	0	1	0	0	0	0	0	0	T	G	9	0.0643
mutt	t022	T22_S159	mcrB	4578112	4577958	4579337	0.403623	low	bps	cod	syn	tv	1	0	0	0	0	0	1	0	0	0	0	0	0	T	G	9	0.0267
mutt	t109	T109_S215	pphB	2860368	2859760	2860416	0.423135	low	bps	cod	nsyn	tv	1	0	0	0	0	0	1	0	0	0	0	0	0	T	G	9	-0.099
mutt	t090	T90_S196	yhcF	3367052	3366926	3367642	0.435146	low	bps	cod	syn	tv	1	0	0	1	0	0	0	0	0	0	0	0	0	A	C	12	0.0285
mutt	t010	T10_S110	yiaM	3744443	3744328	3744801	0.440928	low	bps	cod	syn	tv	1	0	0	0	0	0	1	0	0	0	0	0	0	T	G	9	-0.0383
mutt	t087	T87_S193	yggM	3098583	3098558	3099565	0.445437	low	bps	cod	nsyn	tv	1	0	0	1	0	0	0	0	0	0	0	0	0	A	C	12	0.023
mutt	t162	T162_S386_L002	waaQ	3807900	3807064	3808098	0.446377	low	bps	cod	nsyn	tv	1	0	0	1	0	0	0	0	0	0	0	0	0	A	C	12	-0.017
mutt	t026	T26_S112	yjjQ	4603759	4603477	4604202	0.450413	low	bps	cod	nsyn	tv	1	0	0	1	0	0	0	0	0	0	0	0	0	A	C	12	0.0581
mutt	t267	T267_S441_L002	ydjJ	1858005	1857790	1858833	0.467433	low	bps	cod	nsyn	tv	1	0	0	1	0	0	0	0	0	0	0	0	0	A	C	12	0.0092
mutt	t058	T58_S164	intD	565090	564815	565978	0.469072	low	bps	cod	nsyn	tv	1	0	0	0	0	0	1	0	0	0	0	0	0	T	G	9	0.1301
mutt	t204	T204_S426_L002	yhdZ	3422444	3422436	3423194	0.470356	low	bps	cod	nsyn	tv	1	0	0	1	0	0	0	0	0	0	0	0	0	A	C	12	0.0058
mutt	t125	T125_S231	intA	2756506	2756159	2757400	0.475845	low	bps	cod	nsyn	tv	1	0	0	0	0	0	1	0	0	0	0	0	0	T	G	9	-0.0447
mutt	t192	T192_S416_L002	ydcK	1500218	1499469	1500449	0.4842	low	bps	cod	nsyn	tv	1	0	0	0	0	0	1	0	0	0	0	0	0	T	G	9	0.0469
mutt	t063	T63_S169	rraB	4478564	4478473	4478889	0.489209	low	bps	cod	nsyn	tv	1	0	0	0	0	0	1	0	0	0	0	0	0	T	G	9	0.0269
mutt	t085	T85_S191	sdhC	755186	755177	755566	0.492308	low	bps	cod	nsyn	tv	1	0	0	0	0	0	1	0	0	0	0	0	0	T	G	9	0.1519
mutt	t044	T44_S138	fadK	1784103	1783031	1784677	0.496053	low	bps	cod	nsyn	tv	1	0	0	1	0	0	0	0	0	0	0	0	0	A	C	12	0.041
mutt	t212	T212_S193_L001	gntK	3577205	3577065	3577592	0.496212	low	bps	cod	nsyn	tv	1	0	0	1	0	0	0	0	0	0	0	0	0	A	C	12	0.0109
mutt	t227	T227_S13	nlpC	1792505	1792267	1792731	0.496774	low	bps	cod	syn	tv	1	0	0	1	0	0	0	0	0	0	0	0	0	A	C	12	0.0048
mutt	t025	T25_S100	dcuS	4350672	4350031	4351662	0.499387	low	bps	cod	nsyn	tv	1	0	0	0	0	0	1	0	0	0	0	0	0	T	G	9	-0.039
mutt	t146	T146_S370_L002	ubiB	4021334	4020226	4021866	0.499695	low	bps	cod	syn	tv	1	0	0	0	0	0	1	0	0	0	0	0	0	T	G	9	0.0307
mutt	t024	T24_S183	fhuE	1160407	1159362	1161551	0.5	low	bps	cod	nsyn	tv	1	0	0	1	0	0	0	0	0	0	0	0	0	A	C	12	0.1272
mutt	t285	T285_S459_L002	yeaG	1867945	1866908	1868842	0.501292	low	bps	cod	syn	tv	1	0	0	0	0	0	1	0	0	0	0	0	0	T	G	9	-0.0165
mutt	t028	T28_S136	srlA	2826298	2825832	2826395	0.501773	low	bps	cod	syn	ts	1	0	0	0	0	1	0	0	0	0	0	0	0	T	C	2	0.0442
mutt	t036	T36_S137	shiA	2054351	2053643	2054959	0.504176	low	bps	cod	nsyn	tv	1	0	0	1	0	0	0	0	0	0	0	0	0	A	C	12	0.0222
mutt	t177	T177_S401_L002	ygbA	2856788	2856453	2856806	0.50565	low	bps	cod	syn	tv	1	0	0	0	0	0	1	0	0	0	0	0	0	T	G	9	0.0447
mutt	t009	T9_S98	sohB	1330053	1329332	1330381	0.505714	low	bps	cod	nsyn	tv	1	0	0	0	0	0	1	0	0	0	0	0	0	T	G	9	0.0831
mutt	t060	T60_S166	potB	1183744	1183617	1184444	0.508454	low	bps	cod	syn	tv	1	0	0	0	0	0	1	0	0	0	0	0	0	T	G	9	0.1239
mutt	t023	T23_S171	gmhA	244096	243543	244121	0.509499	low	bps	cod	nsyn	tv	1	0	0	0	0	0	1	0	0	0	0	0	0	T	G	9	0.1204
mutt	t180	T180_S404_L002	lolA	937935	937372	937983	0.509804	low	bps	cod	nsyn	tv	1	0	0	0	0	0	1	0	0	0	0	0	0	T	G	9	0.1061
mutt	t110	T110_S216	metC	3153374	3152236	3153423	0.510101	low	bps	cod	nsyn	tv	1	0	0	0	0	0	1	0	0	0	0	0	0	T	G	9	0.032
mutt	t145	T145_S369_L002	rluC	1145773	1144940	1145899	0.514583	low	bps	cod	syn	tv	1	0	0	0	0	0	1	0	0	0	0	0	0	T	G	9	0.1251
mutt	t027	T27_S124	ybeX	690946	690906	691784	0.515358	low	bps	cod	syn	tv	1	0	0	0	0	0	1	0	0	0	0	0	0	T	G	9	0.1156
mutt	t129	T129_S353_L002	wcaN	2113605	2113434	2114327	0.516779	low	bps	cod	nsyn	tv	1	0	0	1	0	0	0	0	0	0	0	0	0	A	C	12	0.0379
mutt	t069	T69_S175	nrdE	2803127	2801348	2803492	0.518415	low	bps	cod	nsyn	tv	1	0	0	1	0	0	0	0	0	0	0	0	0	A	C	12	0.0453
mutt	t139	T139_S363_L002	gsk	500523	500125	501429	0.518774	low	bps	cod	nsyn	tv	1	0	0	0	0	0	1	0	0	0	0	0	0	T	G	9	0.0762
mutt	t088	T88_S194	opgB	4599329	4597150	4599441	0.52007	low	bps	cod	nsyn	tv	1	0	0	1	0	0	0	0	0	0	0	0	0	A	C	12	0.0563
mutt	t210	T210_S432_L002	ybaN	491126	490882	491259	0.521164	low	bps	cod	nsyn	tv	1	0	0	0	0	0	1	0	0	0	0	0	0	T	G	9	0.0977
mutt	t013	T13_S146	pqiC	1015061	1014896	1015459	0.521277	low	bps	cod	nsyn	tv	1	0	0	1	0	0	0	0	0	0	0	0	0	A	C	12	0.0996
mutt	t112	T112_S218	lon	460254	458888	461242	0.523142	low	bps	cod	nsyn	tv	1	0	0	0	0	0	1	0	0	0	0	0	0	T	G	9	0.0827
mutt	t142	T142_S366_L002	melA	4343029	4341911	4343266	0.524336	low	bps	cod	nsyn	tv	1	0	0	1	0	0	0	0	0	0	0	0	0	A	C	12	0.0225
mutt	t089	T89_S195	yhjK	3685591	3683630	3685618	0.52539	low	bps	cod	syn	tv	1	0	0	1	0	0	0	0	0	0	0	0	0	A	C	12	-0.015
mutt	t179	T179_S403_L002	proX	2807687	2807132	2808124	0.52568	low	bps	cod	nsyn	tv	1	0	0	1	0	0	0	0	0	0	0	0	0	A	C	12	0.0367
mutt	t150	T150_S374_L002	yajR	446148	445302	446666	0.526007	low	bps	cod	nsyn	tv	1	0	0	1	0	0	0	0	0	0	0	0	0	A	C	12	0.124
mutt	t165	T165_S389_L002	malS	3738668	3737497	3739527	0.528311	low	bps	cod	nsyn	tv	1	0	0	1	0	0	0	0	0	0	0	0	0	A	C	12	0.0103
mutt	t078	T78_S184	lgt	2965563	2965162	2966037	0.528539	low	bps	cod	nsyn	tv	1	0	0	1	0	0	0	0	0	0	0	0	0	A	C	12	-0.0933
mutt	t005	T5_S145	hcaE	2669381	2669032	2670393	0.529369	low	bps	cod	nsyn	tv	1	0	0	1	0	0	0	0	0	0	0	0	0	A	C	12	-0.0361
mutt	t017	T17_S99	mdtF	3661988	3660414	3663527	0.530186	low	bps	cod	nsyn	tv	1	0	0	1	0	0	0	0	0	0	0	0	0	A	C	12	-0.017
mutt	t211	T211_S433_L002	rsmE	3091580	3091134	3091865	0.531421	high	bps	cod	nsyn	tv	1	0	0	0	0	0	1	0	0	0	0	0	0	T	G	9	0.0126
mutt	t141	T141_S365_L002	secD	428201	427647	429494	0.531926	high	bps	cod	nsyn	tv	1	0	0	1	0	0	0	0	0	0	0	0	0	A	C	12	0.049
mutt	t284	T284_S458_L002	aslA	3985736	3984352	3986007	0.532005	high	bps	cod	syn	tv	1	0	0	1	0	0	0	0	0	0	0	0	0	A	C	12	0.0103
mutt	t001	T1_S97	fabI	1350554	1350251	1351039	0.532319	high	bps	cod	nsyn	tv	1	0	0	0	0	0	1	0	0	0	0	0	0	T	G	9	0.088
mutt	t065	T65_S171	menF	2379474	2379348	2380643	0.533951	high	bps	cod	nsyn	tv	1	0	0	0	0	0	1	0	0	0	0	0	0	T	G	9	0.0059
mutt	t203	T203_S425_L002	hofB	116065	115714	117099	0.534632	high	bps	cod	nsyn	tv	1	0	0	1	0	0	0	0	0	0	0	0	0	A	C	12	0.1052
mutt	t029	T29_S148	torS	1054166	1053434	1056178	0.537705	high	bps	cod	nsyn	tv	1	0	0	1	0	0	0	0	0	0	0	0	0	A	C	12	0.1053
mutt	t131	T131_S355_L002	purA	4405807	4404687	4405985	0.538876	high	bps	cod	nsyn	tv	1	0	0	1	0	0	0	0	0	0	0	0	0	A	C	12	0.0292
mutt	t076	T76_S182	argK	3063300	3062987	3063982	0.539157	high	bps	cod	nsyn	tv	1	0	0	0	0	0	1	0	0	0	0	0	0	T	G	9	-0.0693
mutt	t006	T6_S157	rlmF	842999	842332	843258	0.541532	high	bps	cod	syn	tv	1	0	0	0	0	0	1	0	0	0	0	0	0	T	G	9	0.1349
mutt	t097	T97_S203	dsbD	4363851	4363345	4365042	0.54417	high	bps	cod	nsyn	tv	1	0	0	1	0	0	0	0	0	0	0	0	0	A	C	12	0.0086
mutt	t121	T121_S227	dsbD	4363851	4363345	4365042	0.54417	high	bps	cod	nsyn	tv	1	0	0	0	0	0	1	0	0	0	0	0	0	T	G	9	0.0119
mutt	t143	T143_S367_L002	ydcT	1513012	1512817	1513830	0.544379	high	bps	cod	nsyn	tv	1	0	0	1	0	0	0	0	0	0	0	0	0	A	C	12	-0.025
mutt	t219	T219_S5	ydcT	1513012	1512817	1513830	0.544379	high	bps	cod	nsyn	tv	1	0	0	0	0	0	1	0	0	0	0	0	0	T	G	9	-0.021
mutt	t270	T270_S444_L002	ydcT	1513012	1512817	1513830	0.544379	high	bps	cod	syn	tv	1	0	0	0	0	0	1	0	0	0	0	0	0	T	G	9	0.0132
mutt	t092	T92_S198	acrD	2587877	2587595	2590708	0.544637	high	bps	cod	nsyn	tv	1	0	0	0	0	0	1	0	0	0	0	0	0	T	G	9	0.0222
mutt	t294	T294_S468_L002	acrD	2587877	2587595	2590708	0.544637	high	bps	cod	nsyn	tv	1	0	0	0	0	0	1	0	0	0	0	0	0	T	G	9	-0.0101
mutt	t189	T189_S413_L002	hcp	913511	912162	913814	0.547489	high	bps	cod	nsyn	tv	1	0	0	0	0	0	1	0	0	0	0	0	0	T	G	9	0.1085
mutt	t195	T195_S419_L002	murD	97488	97087	98403	0.548975	high	bps	cod	nsyn	tv	1	0	0	1	0	0	0	0	0	0	0	0	0	A	C	12	0.1054
mutt	t173	T173_S397_L002	dnaE	207574	205126	208608	0.549526	high	bps	cod	nsyn	tv	1	0	0	0	0	0	1	0	0	0	0	0	0	T	G	9	0.1467
mutt	t166	T166_S390_L002	metB	4129219	4128672	4129832	0.549526	high	bps	cod	syn	tv	1	0	0	0	0	0	1	0	0	0	0	0	0	T	G	9	0.0235
mutt	t198	T198_S420_L002	lldP	3778887	3777399	3779054	0.551329	high	bps	cod	syn	tv	1	0	0	0	0	0	1	0	0	0	0	0	0	T	G	9	-0.0545
mutt	t185	T185_S409_L002	betT	330103	329463	331496	0.553097	high	bps	cod	nsyn	tv	1	0	0	1	0	0	0	0	0	0	0	0	0	A	C	12	0.1182
mutt	t055	T55_S161	torA	1061181	1059256	1061802	0.5532	high	bps	cod	nsyn	tv	1	0	0	1	0	0	0	0	0	0	0	0	0	A	C	12	0.0944
mutt	t107	T107_S213	hyfD	2605827	2604811	2606250	0.553472	high	bps	cod	nsyn	tv	1	0	0	1	0	0	0	0	0	0	0	0	0	A	C	12	-0.0035
mutt	t295	T295_S469_L002	yihV	4074063	4073739	4074635	0.556299	high	bps	cod	nsyn	tv	1	0	0	0	0	0	1	0	0	0	0	0	0	T	G	9	0.071
mutt	t011	T11_S122	ppc	4151058	4150447	4153098	0.556561	high	bps	cod	nsyn	tv	1	0	0	1	0	0	0	0	0	0	0	0	0	A	C	12	0.0468
mutt	t155	T155_S379_L002	cusA	601373	598714	601857	0.556934	high	bps	cod	syn	tv	1	0	0	1	0	0	0	0	0	0	0	0	0	A	C	12	0.1097
mutt	t099	T99_S205	folC	2431846	2431674	2432942	0.560284	high	bps	cod	syn	tv	1	0	0	0	0	0	1	0	0	0	0	0	0	T	G	9	0.0192
mutt	t007	T7_S169	livH	3595477	3595477	3596403	0.562028	high	bps	cod	nsyn	tv	1	0	0	1	0	0	0	0	0	0	0	0	0	A	C	12	-0.0358
mutt	t106	T106_S212	carB	30919	30817	34038	0.562694	high	bps	cod	syn	tv	1	0	0	0	0	0	1	0	0	0	0	0	0	T	G	9	0.1144
mutt	t187	T187_S411_L002	rlmB	4409498	4409275	4410006	0.562842	high	bps	cod	nsyn	tv	1	0	0	1	0	0	0	0	0	0	0	0	0	A	C	12	0.0406
mutt	t061	T61_S167	glpA	2352757	2352647	2354275	0.573358	high	bps	cod	nsyn	tv	1	0	0	1	0	0	0	0	0	0	0	0	0	A	C	12	-0.0213
mutt	t072	T72_S178	puuE	1365673	1365550	1366815	0.576619	high	bps	cod	nsyn	tv	1	0	0	0	0	0	1	0	0	0	0	0	0	T	G	9	-0.0038
mutt	t174	T174_S398_L002	fecD	4512074	4511458	4512414	0.597701	high	bps	cod	nsyn	tv	1	0	0	1	0	0	0	0	0	0	0	0	0	A	C	12	0.0272

## Sheet: fig_6D_data
strain	lineage_no	lineage_name	gene_name	genomic_posn	gene_start	gene_end	gc_content	gc_category	mut_type	cod_or_ncod	syn_or_nsyn	ts_or_tv	at_gc	a_t	a_g	a_c	t_a	t_c	t_g	c_a	c_g	c_t	g_a	g_t	g_c	orig_base	mut_base	bps_type	glu_s
muts	s252	S252_S304_L002	yjfZ	4426956	4426628	4427422	0.423899	low	bps	cod	syn	ts	1	0	1	0	0	0	0	0	0	0	0	0	0	A	G	4	-0.1183
muts	s249	S249_S301_L002	phoE	259399	259045	260100	0.44697	low	bps	cod	nsyn	ts	1	0	1	0	0	0	0	0	0	0	0	0	0	A	G	4	-0.1709
muts	s150	S150_S153_L001	yfcV	2455256	2455083	2455646	0.460993	low	bps	cod	syn	ts	1	0	0	0	0	1	0	0	0	0	0	0	0	T	C	2	0.3229
muts	s238	S238_S290_L002	envY	586745	586147	586908	0.463255	low	bps	cod	syn	ts	1	0	1	0	0	0	0	0	0	0	0	0	0	A	G	4	0.1001
muts	s331	Ss2_31_S31_L001	tdcB	3265346	3265039	3266028	0.463636	low	bps	cod	nsyn	ts	1	0	0	0	0	1	0	0	0	0	0	0	0	T	C	2	0.091
muts	s197	S197_S249_L002	yajD	430758	430605	430952	0.471264	low	bps	cod	nsyn	ts	1	0	1	0	0	0	0	0	0	0	0	0	0	A	G	4	-0.1607
muts	s003	S3_S127	quuQ	1643044	1642489	1643241	0.479416	low	bps	cod	nsyn	ts	1	0	0	0	0	1	0	0	0	0	0	0	0	T	C	2	-0.1206
muts	s301	Ss2_01_S1_L001	ygcE	2903196	2901896	2903374	0.490196	low	bps	cod	nsyn	ts	1	0	0	0	0	1	0	0	0	0	0	0	0	T	C	2	0.0426
muts	s245	S245_S297_L002	fucA	2933613	2933041	2933688	0.490741	low	bps	cod	syn	ts	1	0	0	0	0	1	0	0	0	0	0	0	0	T	C	2	-0.0145
muts	s299	S299_S351_L002	ypjA	2781768	2778146	2782726	0.492032	low	bps	cod	syn	ts	1	0	0	0	0	1	0	0	0	0	0	0	0	T	C	2	-0.0675
muts	s176	S176_S179_L001	ybjM	890277	890089	890466	0.497354	low	bps	cod	syn	ts	1	0	1	0	0	0	0	0	0	0	0	0	0	A	G	4	0.0404
muts	s232	S232_S284_L002	ydfG	1627842	1627517	1628263	0.506024	low	bps	cod	nsyn	ts	2	0	0	0	0	0	0	0	0	0	1	0	0	G	A	3	0.0385
muts	s198	S198_S250_L002	yncE	1523437	1523307	1524368	0.506591	low	bps	cod	nsyn	ts	1	0	1	0	0	0	0	0	0	0	0	0	0	A	G	4	-0.1136
muts	s042	S42_S120	rspA	1654117	1653927	1655141	0.506996	low	bps	cod	nsyn	ts	1	0	0	0	0	1	0	0	0	0	0	0	0	T	C	2	-0.1989
muts	s167	S167_S170_L001	yfeY	2551138	2550641	2551216	0.508681	low	bps	cod	syn	ts	1	0	1	0	0	0	0	0	0	0	0	0	0	A	G	4	-0.1839
muts	s093	S93_S96_L001	ydcP	1506935	1506781	1508742	0.510703	low	bps	cod	nsyn	ts	2	0	0	0	0	0	0	0	0	1	0	0	0	C	T	1	0.05
muts	s193	S193_S245_L002	ptrA	2956500	2955996	2958884	0.511596	low	bps	cod	nsyn	ts	1	0	0	0	0	1	0	0	0	0	0	0	0	T	C	2	-0.1877
muts	s050	S50_S53_L001	yqjG	3251183	3251024	3252010	0.511651	low	bps	cod	nsyn	ts	2	0	0	0	0	0	0	0	0	1	0	0	0	C	T	1	-0.0084
muts	s334	Ss2_34_S34_L001	yeaV	1884360	1883188	1884633	0.512448	low	bps	cod	syn	ts	1	0	0	0	0	1	0	0	0	0	0	0	0	T	C	2	0.1387
muts	s322	Ss2_22_S22_L001	rlmD	2914504	2913699	2915000	0.514593	low	bps	cod	nsyn	ts	2	0	0	0	0	0	0	0	0	0	1	0	0	G	A	3	0.0121
muts	s021	S21_S153	preT	2234514	2234033	2235271	0.514931	low	bps	cod	nsyn	ts	2	0	0	0	0	0	0	0	0	0	1	0	0	G	A	3	-0.0952
muts	s279	S279_S331_L002	ascB	2841849	2840990	2842414	0.515088	low	bps	cod	syn	ts	1	0	0	0	0	1	0	0	0	0	0	0	0	T	C	2	-0.0224
muts	s343	Ss2_43_S43_L001	rpoA	3440116	3440040	3441029	0.522222	low	bps	cod	nsyn	ts	1	0	0	0	0	1	0	0	0	0	0	0	0	T	C	2	0.0204
muts	s219	S219_S271_L002	nrfA	4288188	4287764	4289200	0.522617	low	bps	cod	nsyn	ts	1	0	1	0	0	0	0	0	0	0	0	0	0	A	G	4	-0.0868
muts	s019	S19_S129	ygiS	3166963	3166111	3167718	0.52301	low	bps	cod	syn	ts	2	0	0	0	0	0	0	0	0	0	1	0	0	G	A	3	0.0201
muts	s281	S281_S333_L002	ssuA	996490	995985	996944	0.523958	low	bps	cod	nsyn	ts	2	0	0	0	0	0	0	0	0	1	0	0	0	C	T	1	0.0606
muts	s077	S77_S80_L001	aaeB	3386958	3386221	3388188	0.525915	low	bps	cod	syn	ts	1	0	0	0	0	1	0	0	0	0	0	0	0	T	C	2	-0.0242
muts	s173	S173_S176_L001	ssnA	3019787	3019161	3020489	0.526712	low	bps	cod	syn	ts	1	0	0	0	0	1	0	0	0	0	0	0	0	T	C	2	-0.1482
muts	s333	Ss2_33_S33_L001	uhpT	3847127	3845776	3847167	0.528736	low	bps	cod	nsyn	ts	1	0	0	0	0	1	0	0	0	0	0	0	0	T	C	2	0.076
muts	s181	S181_S184_L001	xdhD	3022279	3021316	3024186	0.529432	low	bps	cod	nsyn	ts	2	0	0	0	0	0	0	0	0	0	1	0	0	G	A	3	-0.0607
muts	s039	S39_S179	glsA	512484	511641	512573	0.531618	high	bps	cod	nsyn	ts	2	0	0	0	0	0	0	0	0	1	0	0	0	C	T	1	0.0179
muts	s006	S6_S163	yhjJ	3681301	3680444	3681940	0.534402	high	bps	cod	syn	ts	1	0	0	0	0	1	0	0	0	0	0	0	0	T	C	2	-0.2859
muts	s088	S88_S91_L001	fucO	2932118	2931865	2933013	0.535248	high	bps	cod	nsyn	ts	1	0	0	0	0	1	0	0	0	0	0	0	0	T	C	2	-0.0017
muts	s218	S218_S270_L002	cydD	929372	929196	930962	0.536503	high	bps	cod	nsyn	ts	2	0	0	0	0	0	0	0	0	1	0	0	0	C	T	1	-0.0437
muts	s206	S206_S258_L002	nrdA	2346828	2344865	2347150	0.536745	high	bps	cod	nsyn	ts	1	0	0	0	0	1	0	0	0	0	0	0	0	T	C	2	-0.0475
muts	s224	S224_S276_L002	narH	1284138	1283604	1285142	0.537362	high	bps	cod	nsyn	ts	1	0	0	0	0	1	0	0	0	0	0	0	0	T	C	2	0.0335
muts	s114	S114_S117_L001	rffG	3973297	3972522	3973589	0.537453	high	bps	cod	nsyn	ts	1	0	1	0	0	0	0	0	0	0	0	0	0	A	G	4	0.1131
muts	s170	S170_S173_L001	treR	4467005	4466299	4467246	0.537975	high	bps	cod	nsyn	ts	1	0	1	0	0	0	0	0	0	0	0	0	0	A	G	4	0.1405
muts	s098	S98_S101_L001	codB	355155	354922	356181	0.538889	high	bps	cod	nsyn	ts	2	0	0	0	0	0	0	0	0	1	0	0	0	C	T	1	-0.1319
muts	s123	S123_S126_L001	argK	3063185	3062987	3063982	0.539157	high	bps	cod	nsyn	ts	1	0	1	0	0	0	0	0	0	0	0	0	0	A	G	4	-0.0052
muts	s144	S144_S147_L001	fepC	619857	619384	620199	0.539216	high	bps	cod	syn	ts	2	0	0	0	0	0	0	0	0	0	1	0	0	G	A	3	-0.1422
muts	s255	S255_S307_L002	wrbA	1067593	1067112	1067708	0.539363	high	bps	cod	syn	ts	1	0	1	0	0	0	0	0	0	0	0	0	0	A	G	4	0.0329
muts	s311	Ss2_11_S11_L001	rlmF	843218	842332	843258	0.541532	high	bps	cod	nsyn	ts	1	0	1	0	0	0	0	0	0	0	0	0	0	A	G	4	0.0568
muts	s136	S136_S139_L001	tas	2971760	2971597	2972637	0.543708	high	bps	cod	nsyn	ts	1	0	0	0	0	1	0	0	0	0	0	0	0	T	C	2	0.0217
muts	s084	S84_S87_L001	livJ	3598741	3598555	3599658	0.544384	high	bps	cod	nsyn	ts	2	0	0	0	0	0	0	0	0	1	0	0	0	C	T	1	-0.0717
muts	s065	S65_S68_L001	sgrR	77148	75644	77299	0.548913	high	bps	cod	nsyn	ts	2	0	0	0	0	0	0	0	0	1	0	0	0	C	T	1	-0.0886
muts	s155	S155_S158_L001	hemL	173771	173602	174882	0.555035	high	bps	cod	syn	ts	1	0	1	0	0	0	0	0	0	0	0	0	0	A	G	4	0.0114
muts	s089	S89_S92_L001	entF	616648	614157	618038	0.56543	high	bps	cod	nsyn	ts	2	0	0	0	0	0	0	0	0	1	0	0	0	C	T	1	-0.0582
muts	s043	S43_S132	yfcJ	2439760	2438942	2440120	0.565734	high	bps	cod	syn	ts	1	0	0	0	0	1	0	0	0	0	0	0	0	T	C	2	-0.1527
muts	s326	Ss2_26_S26_L001	glcD	3127519	3126522	3128021	0.566667	high	bps	cod	nsyn	ts	1	0	0	0	0	1	0	0	0	0	0	0	0	T	C	2	-0.002
muts	s018	S18_S117	ynjC	1837290	1837212	1838747	0.567708	high	bps	cod	nsyn	ts	2	0	0	0	0	0	0	0	0	0	1	0	0	G	A	3	-0.0514
muts	s324	Ss2_24_S24_L001	gltB	3354831	3354725	3359185	0.568931	high	bps	cod	nsyn	ts	1	0	0	0	0	1	0	0	0	0	0	0	0	T	C	2	0.012
muts	s174	S174_S177_L001	cbeA	2077124	2077112	2077480	0.571816	high	bps	cod	nsyn	ts	2	0	0	0	0	0	0	0	0	1	0	0	0	C	T	1	-0.1017
muts	s156	S156_S159_L001	ylbE	549182	548357	549616	0.572222	high	bps	cod	nsyn	ts	1	0	1	0	0	0	0	0	0	0	0	0	0	A	G	4	-0.0605
muts	s094	S94_S97_L001	yfjR	2770274	2769703	2770404	0.57265	high	bps	cod	nsyn	ts	1	0	1	0	0	0	0	0	0	0	0	0	0	A	G	4	-0.1279
muts	s160	S160_S163_L001	ybbP	522158	520416	522830	0.575983	high	bps	cod	syn	ts	1	0	1	0	0	0	0	0	0	0	0	0	0	A	G	4	-0.1377
mutl	l188	L188_S847_L004	glf	2108189	2107226	2108329	0.355978	low	bps	cod	nsyn	ts	1	0	1	0	0	0	0	0	0	0	0	0	0	A	G	4	0.0117
mutl	l306	Ls2_6_S108	ydeM	1580467	1579633	1580790	0.386874	low	bps	cod	nsyn	ts	1	0	0	0	0	1	0	0	0	0	0	0	0	T	C	2	0.1709
mutl	l055	L55_S810_L004	rimL	1499003	1498938	1499477	0.433333	low	bps	cod	syn	ts	1	0	1	0	0	0	0	0	0	0	0	0	0	A	G	4	0.1423
mutl	l094	L94_S705_L003	yliF	876431	875335	876663	0.434913	low	bps	cod	nsyn	ts	1	0	1	0	0	0	0	0	0	0	0	0	0	A	G	4	0.0015
mutl	l085	L85_S696_L003	ydeQ	1586857	1586820	1587734	0.446995	low	bps	cod	nsyn	ts	1	0	1	0	0	0	0	0	0	0	0	0	0	A	G	4	-0.0067
mutl	l143	L143_S946_L004	ybhD	800374	799622	800575	0.447589	low	bps	cod	syn	ts	2	0	0	0	0	0	0	0	0	0	1	0	0	G	A	3	0.0401
mutl	l071	L71_S682_L003	rclA	318751	318676	320001	0.455505	low	bps	cod	nsyn	ts	2	0	0	0	0	0	0	0	0	0	1	0	0	G	A	3	0.1012
mutl	l125	L125_S928_L004	yhcN	3385610	3385538	3385801	0.484848	low	bps	cod	nsyn	ts	1	0	0	0	0	1	0	0	0	0	0	0	0	T	C	2	-0.0217
mutl	l024	L24_S93	xanQ	3025438	3024351	3025751	0.488936	low	bps	cod	nsyn	ts	1	0	0	0	0	1	0	0	0	0	0	0	0	T	C	2	0.1158
mutl	l175	L175_S834_L004	gspA	3455302	3453929	3455398	0.489796	low	bps	cod	syn	ts	2	0	0	0	0	0	0	0	0	1	0	0	0	C	T	1	-0.0403
mutl	l159	L159_S818_L004	sdhC	755407	755177	755566	0.492308	low	bps	cod	syn	tv	2	0	0	0	0	0	0	1	0	0	0	0	0	C	A	4	-0.025
mutl	l279	L279_S139	ydcN	1506393	1506172	1506708	0.493482	low	bps	cod	syn	ts	2	0	0	0	0	0	0	0	0	0	1	0	0	G	A	3	-0.0569
mutl	l010	L10_S20	cyoD	448009	447717	448046	0.49697	low	bps	cod	nsyn	ts	2	0	0	0	0	0	0	0	0	1	0	0	0	C	T	1	0.1764
mutl	l139	L139_S942_L004	cmtA	3077916	3077471	3078859	0.4982	low	bps	cod	syn	ts	2	0	0	0	0	0	0	0	0	0	1	0	0	G	A	3	-0.0176
mutl	l113	L113_S916_L004	yeeJ	2047641	2044938	2052014	0.499929	low	bps	cod	nsyn	ts	1	0	1	0	0	0	0	0	0	0	0	0	0	A	G	4	-0.0472
mutl	l042	L42_S24	mioC	3926328	3926012	3926455	0.5	low	bps	cod	nsyn	ts	1	0	0	0	0	1	0	0	0	0	0	0	0	T	C	2	0.0043
mutl	l050	L50_S805_L004	exuR	3246852	3246652	3247428	0.505792	low	bps	cod	syn	ts	1	0	0	0	0	1	0	0	0	0	0	0	0	T	C	2	0.064
mutl	l145	L145_S948_L004	ytfL	4440706	4439872	4441215	0.50744	low	bps	cod	nsyn	ts	1	0	0	0	0	1	0	0	0	0	0	0	0	T	C	2	0.0662
mutl	l307	Ls2_7_S109	aroA	959517	958812	960095	0.507788	low	bps	cod	nsyn	ts	1	0	1	0	0	0	0	0	0	0	0	0	0	A	G	4	0.1459
mutl	l277	L277_S137	clpP	456940	456677	457300	0.511218	low	bps	cod	nsyn	ts	2	0	0	0	0	0	0	0	0	0	1	0	0	G	A	3	-0.0852
mutl	l137	L137_S940_L004	ppx	2626286	2625115	2626656	0.511673	low	bps	cod	nsyn	ts	1	0	1	0	0	0	0	0	0	0	0	0	0	A	G	4	0.0137
mutl	l116	L116_S919_L004	ynfF	1661409	1660556	1662979	0.511964	low	bps	cod	nsyn	ts	1	0	0	0	0	1	0	0	0	0	0	0	0	T	C	2	0.0159
mutl	l201	L201_S61	ompX	850898	850450	850965	0.513566	low	bps	cod	nsyn	ts	1	0	1	0	0	0	0	0	0	0	0	0	0	A	G	4	0.2012
mutl	l058	L58_S813_L004	ygeY	3009299	3008764	3009975	0.514851	low	bps	cod	nsyn	ts	1	0	1	0	0	0	0	0	0	0	0	0	0	A	G	4	0.0156
mutl	l027	L27_S34	allB	539879	539147	540508	0.516153	low	bps	cod	nsyn	ts	1	0	1	0	0	0	0	0	0	0	0	0	0	A	G	4	0.064
mutl	l232	L232_S92	znuB	1943490	1943414	1944199	0.519084	low	bps	cod	nsyn	ts	1	0	0	0	0	1	0	0	0	0	0	0	0	T	C	2	-0.0909
mutl	l043	L43_S36	yacL	134575	134388	134750	0.520661	low	bps	cod	nsyn	ts	1	0	1	0	0	0	0	0	0	0	0	0	0	A	G	4	0.0024
mutl	l141	L141_S944_L004	hybG	3139939	3139716	3139964	0.522088	low	bps	cod	nsyn	ts	1	0	1	0	0	0	0	0	0	0	0	0	0	A	G	4	0.0185
mutl	l191	L191_S850_L004	nlpE	215834	215269	215979	0.523207	low	bps	cod	nsyn	ts	1	0	1	0	0	0	0	0	0	0	0	0	0	A	G	4	0.0181
mutl	l332	Ls2_32_S134	nfrB	592387	590941	593178	0.525022	low	bps	cod	syn	ts	1	0	1	0	0	0	0	0	0	0	0	0	0	A	G	4	0.0638
mutl	l305	Ls2_5_S107	ydcS	1512403	1511654	1512799	0.527923	low	bps	cod	syn	ts	1	0	0	0	0	1	0	0	0	0	0	0	0	T	C	2	0.075
mutl	l321	Ls2_21_S123	yghQ	3131482	3131341	3132408	0.52809	low	bps	cod	nsyn	ts	1	0	0	0	0	1	0	0	0	0	0	0	0	T	C	2	0.1132
mutl	l029	L29_S58	cydA	772336	771458	773026	0.528999	low	bps	cod	nsyn	ts	2	0	0	0	0	0	0	0	0	1	0	0	0	C	T	1	0.0645
mutl	l300	L300_S160	rpoD	3213533	3213047	3214888	0.529859	low	bps	cod	nsyn	ts	1	0	1	0	0	0	0	0	0	0	0	0	0	A	G	4	-0.0041
mutl	l106	L106_S717_L003	slmA	3814628	3814494	3815090	0.530988	low	bps	cod	syn	ts	1	0	1	0	0	0	0	0	0	0	0	0	0	A	G	4	0.0092
mutl	l258	L258_S118	secD	428580	427647	429494	0.531926	high	bps	cod	nsyn	ts	2	0	0	0	0	0	0	0	0	1	0	0	0	C	T	1	-0.0298
mutl	l099	L99_S710_L003	yfaZ	2364198	2363733	2364275	0.532228	high	bps	cod	nsyn	tv	1	0	0	1	0	0	0	0	0	0	0	0	0	A	C	12	0.0163
mutl	l006	L6_S67	hrpA	1483549	1483061	1486963	0.534461	high	bps	cod	nsyn	ts	2	0	0	0	0	0	0	0	0	1	0	0	0	C	T	1	0.1738
mutl	l270	L270_S130	hrpA	1486806	1483061	1486963	0.534461	high	bps	cod	nsyn	ts	1	0	1	0	0	0	0	0	0	0	0	0	0	A	G	4	-0.0029
mutl	l082	L82_S693_L003	glcA	3119754	3119597	3121279	0.534759	high	bps	cod	nsyn	ts	2	0	0	0	0	0	0	0	0	0	1	0	0	G	A	3	0.0032
mutl	l308	Ls2_8_S110	rhtA	849264	849210	850097	0.53491	high	bps	cod	nsyn	ts	2	0	0	0	0	0	0	0	0	1	0	0	0	C	T	1	0.1532
mutl	l156	L156_S959_L004	waaF	3794946	3794929	3795975	0.536772	high	bps	cod	nsyn	ts	2	0	0	0	0	0	0	0	0	1	0	0	0	C	T	1	0.0606
mutl	l012	L12_S44	lpxB	203945	203348	204496	0.537859	high	bps	cod	nsyn	ts	1	0	1	0	0	0	0	0	0	0	0	0	0	A	G	4	0.1478
mutl	l045	L45_S60	hemH	498802	498055	499017	0.538941	high	bps	cod	nsyn	ts	1	0	1	0	0	0	0	0	0	0	0	0	0	A	G	4	0.1055
mutl	l110	L110_S721_L003	ptsP	2966716	2966188	2968434	0.538941	high	bps	cod	nsyn	ts	1	0	0	0	0	1	0	0	0	0	0	0	0	T	C	2	-0.0097
mutl	l083	L83_S694_L003	mrp	2194092	2193059	2194168	0.53964	high	bps	cod	nsyn	ts	1	0	0	0	0	1	0	0	0	0	0	0	0	T	C	2	0.0166
mutl	l260	L260_S120	acrB	484071	481254	484403	0.539683	high	bps	cod	nsyn	ts	2	0	0	0	0	0	0	0	0	1	0	0	0	C	T	1	0.0017
mutl	l130	L130_S933_L004	holB	1156118	1155762	1156766	0.540299	high	bps	cod	syn	ts	1	0	1	0	0	0	0	0	0	0	0	0	0	A	G	4	0.0066
mutl	l036	L36_S47	dusC	2229470	2229438	2230385	0.542194	high	bps	cod	nsyn	ts	2	0	0	0	0	0	0	0	0	1	0	0	0	C	T	1	0.0383
mutl	l136	L136_S939_L004	bglX	2220267	2219692	2221989	0.542211	high	bps	cod	nsyn	ts	1	0	0	0	0	1	0	0	0	0	0	0	0	T	C	2	0.009
mutl	l054	L54_S809_L004	dxs	438641	438315	440177	0.542673	high	bps	cod	nsyn	ts	1	0	0	0	0	1	0	0	0	0	0	0	0	T	C	2	0.0774
mutl	l289	L289_S149	dxs	439227	438315	440177	0.542673	high	bps	cod	syn	ts	1	0	1	0	0	0	0	0	0	0	0	0	0	A	G	4	0.0572
mutl	l251	L251_S111	yecC	1997792	1997062	1997814	0.543161	high	bps	cod	nsyn	ts	1	0	0	0	0	1	0	0	0	0	0	0	0	T	C	2	0.0327
mutl	l070	L70_S681_L003	gntR	3577892	3577731	3578726	0.544177	high	bps	cod	syn	ts	1	0	0	0	0	1	0	0	0	0	0	0	0	T	C	2	0.2508
mutl	l063	L63_S674_L003	wzb	2135783	2135655	2136098	0.545045	high	bps	cod	syn	ts	2	0	0	0	0	0	0	0	0	0	1	0	0	G	A	3	0.0088
mutl	l014	L14_S68	ysgA	4015472	4015354	4016169	0.545343	high	bps	cod	nsyn	ts	1	0	0	0	0	1	0	0	0	0	0	0	0	T	C	2	0.0691
mutl	l105	L105_S716_L003	rnk	643571	643557	643967	0.547445	high	bps	cod	nsyn	ts	2	0	0	0	0	0	0	0	0	1	0	0	0	C	T	1	0.0088
mutl	l291	L291_S151	glrR	2688534	2687469	2688803	0.547566	high	bps	cod	nsyn	ts	2	0	0	0	0	0	0	0	0	0	1	0	0	G	A	3	-0.0208
mutl	l011	L11_S32	aer	3218067	3217556	3219076	0.547666	high	bps	cod	nsyn	tv	1	0	0	1	0	0	0	0	0	0	0	0	0	A	C	12	0.0898
mutl	l309	Ls2_9_S111	glgA	3567658	3566600	3568033	0.549512	high	bps	cod	syn	ts	2	0	0	0	0	0	0	0	0	0	1	0	0	G	A	3	0.1674
mutl	l312	Ls2_12_S114	metB	4129766	4128672	4129832	0.549526	high	bps	cod	syn	ts	1	0	0	0	0	1	0	0	0	0	0	0	0	T	C	2	0.0573
mutl	l234	L234_S94	alaC	2498025	2497057	2498295	0.549637	high	bps	cod	syn	ts	1	0	1	0	0	0	0	0	0	0	0	0	0	A	G	4	-0.178
mutl	l230	L230_S90	malQ	3548340	3547986	3550070	0.551559	high	bps	cod	nsyn	ts	2	0	0	0	0	0	0	0	0	0	1	0	0	G	A	3	-0.1415
mutl	l283	L283_S143	proB	261257	260388	261491	0.5625	high	bps	cod	syn	ts	1	0	1	0	0	0	0	0	0	0	0	0	0	A	G	4	0
mutl	l280	L280_S140	ypdF	2506359	2505547	2506632	0.56814	high	bps	cod	syn	ts	1	0	0	0	0	1	0	0	0	0	0	0	0	T	C	2	0.0705
mutl	l056	L56_S811_L004	ybbP	522075	520416	522830	0.575983	high	bps	cod	nsyn	ts	1	0	1	0	0	0	0	0	0	0	0	0	0	A	G	4	0.0527
mutl	l073	L73_S684_L003	puuE	1366431	1365550	1366815	0.576619	high	bps	cod	syn	ts	2	0	0	0	0	0	0	0	0	1	0	0	0	C	T	1	0.0226
mutl	l095	L95_S706_L003	araB	70031	68348	70048	0.580247	high	bps	cod	nsyn	ts	2	0	0	0	0	0	0	0	0	0	1	0	0	G	A	3	0.0111
muth	h084	H84_S208_L001	yneK	1616001	1615763	1616878	0.397849	low	bps	cod	nsyn	ts	1	0	1	0	0	0	0	0	0	0	0	0	0	A	G	4	-0.0014
muth	h203	H203_S658_L003	hsdS	4580849	4580068	4581462	0.404301	low	bps	cod	nsyn	tv	2	0	0	0	0	0	0	0	0	0	0	1	0	G	T	6	-0.0716
muth	h263	H263_S766_L004	ppiB	554168	553943	554437	0.478788	low	bps	cod	syn	ts	1	0	0	0	0	1	0	0	0	0	0	0	0	T	C	2	-0.0602
muth	h074	H74_S198_L001	tdcD	3262526	3262452	3263660	0.483044	low	bps	cod	nsyn	ts	1	0	1	0	0	0	0	0	0	0	0	0	0	A	G	4	0.0773
muth	h112	H112_S235_L001	ydhU	1749764	1749563	1750348	0.492366	low	bps	cod	nsyn	ts	2	0	0	0	0	0	0	0	0	0	1	0	0	G	A	3	-0.0471
muth	h187	H187_S642_L003	mngB	768037	767978	770611	0.493546	low	bps	cod	nsyn	ts	2	0	0	0	0	0	0	0	0	1	0	0	0	C	T	1	-0.0611
muth	h345	Hs2_45_S45	fliS	2005682	2005303	2005713	0.498783	low	bps	cod	syn	ts	1	0	0	0	0	1	0	0	0	0	0	0	0	T	C	2	-0.0405
muth	h202	H202_S657_L003	nadK	2751144	2750831	2751709	0.499431	low	bps	cod	nsyn	ts	1	0	0	0	0	1	0	0	0	0	0	0	0	T	C	2	-0.0057
muth	h186	H186_S641_L003	ivy	240575	240343	240816	0.5	low	bps	cod	nsyn	ts	1	0	1	0	0	0	0	0	0	0	0	0	0	A	G	4	-0.024
muth	h043	H43_S30	yhbO	3299076	3298974	3299492	0.50289	low	bps	cod	syn	ts	1	0	0	0	0	1	0	0	0	0	0	0	0	T	C	2	-0.0239
muth	h316	Hs2_16_S16	gspO	3465661	3465543	3466220	0.504425	low	bps	cod	nsyn	ts	1	0	1	0	0	0	0	0	0	0	0	0	0	A	G	4	0.0755
muth	h151	H151_S606_L003	rbsR	3938987	3938227	3939219	0.506546	low	bps	cod	syn	ts	1	0	1	0	0	0	0	0	0	0	0	0	0	A	G	4	-0.0979
muth	h260	H260_S763_L004	rspA	1654591	1653927	1655141	0.506996	low	bps	cod	nsyn	ts	1	0	0	0	0	1	0	0	0	0	0	0	0	T	C	2	-0.0811
muth	h041	H41_S6	potD	1181841	1181783	1182829	0.508118	low	bps	cod	nsyn	ts	2	0	0	0	0	0	0	0	0	1	0	0	0	C	T	1	-0.1074
muth	h038	H38_S65	frr	193188	192872	193429	0.508961	low	bps	cod	nsyn	tv	2	0	0	0	0	0	0	1	0	0	0	0	0	C	A	8	-0.0372
muth	h055	H55_S561_L003	ychF	1257245	1256721	1257812	0.510073	low	bps	cod	nsyn	ts	1	0	1	0	0	0	0	0	0	0	0	0	0	A	G	4	-0.0161
muth	h090	H90_S214_L001	dnaK	12839	12163	14079	0.511215	low	bps	cod	nsyn	ts	1	0	0	0	0	1	0	0	0	0	0	0	0	T	C	2	-0.0344
muth	h189	H189_S644_L003	ptrA	2958875	2955996	2958884	0.511596	low	bps	cod	nsyn	ts	1	0	1	0	0	0	0	0	0	0	0	0	0	A	G	4	-0.0336
muth	h042	H42_S18	pflB	952124	951272	953554	0.512046	low	bps	cod	syn	ts	1	0	1	0	0	0	0	0	0	0	0	0	0	A	G	4	-0.0324
muth	h181	H181_S636_L003	pflB	953488	951272	953554	0.512046	low	bps	cod	syn	ts	1	0	0	0	0	1	0	0	0	0	0	0	0	T	C	2	-0.0841
muth	h227	H227_S730_L004	rclR	320272	320227	321081	0.512281	low	bps	cod	nsyn	ts	2	0	0	0	0	0	0	0	0	1	0	0	0	C	T	1	-0.0525
muth	h209	H209_S664_L003	torZ	1956366	1954578	1957007	0.513169	low	bps	cod	nsyn	ts	1	0	1	0	0	0	0	0	0	0	0	0	0	A	G	4	0.1139
muth	h025	H25_S4	phoQ	1189009	1188316	1189776	0.513347	low	bps	cod	nsyn	ts	1	0	1	0	0	0	0	0	0	0	0	0	0	A	G	4	-0.072
muth	h248	H248_S751_L004	iscA	2659775	2659563	2659886	0.515432	low	bps	cod	nsyn	ts	2	0	0	0	0	0	0	0	0	1	0	0	0	C	T	1	0.078
muth	h270	H270_S773_L004	rplP	3448972	3448759	3449169	0.518248	low	bps	cod	nsyn	ts	2	0	0	0	0	0	0	0	0	0	1	0	0	G	A	3	0.0736
muth	h288	H288_S791_L004	mscK	487209	486536	489898	0.518882	low	bps	cod	nsyn	ts	2	0	0	0	0	0	0	0	0	0	1	0	0	G	A	3	-0.0726
muth	h095	H95_S219_L001	ampE	119544	119281	120135	0.520468	low	bps	cod	nsyn	ts	1	0	1	0	0	0	0	0	0	0	0	0	0	A	G	4	-0.0928
muth	h027	H27_S28	cytR	4123890	4123431	4124456	0.520468	low	bps	cod	nsyn	ts	1	0	1	0	0	0	0	0	0	0	0	0	0	A	G	4	0.0043
muth	h297	H297_S800_L004	argI	4477702	4477307	4478311	0.521393	low	bps	cod	nsyn	ts	1	0	1	0	0	0	0	0	0	0	0	0	0	A	G	4	-0.0409
muth	h336	Hs2_36_S36	pgk	3071579	3071459	3072622	0.523196	low	bps	cod	nsyn	ts	1	0	0	0	0	1	0	0	0	0	0	0	0	T	C	2	-0.0264
muth	h182	H182_S637_L003	yfiP	2719486	2719223	2719921	0.523605	low	bps	cod	syn	ts	1	0	0	0	0	1	0	0	0	0	0	0	0	T	C	2	0.0869
muth	h162	H162_S617_L003	uup	1010351	1009964	1011871	0.524109	low	bps	cod	syn	ts	1	0	0	0	0	1	0	0	0	0	0	0	0	T	C	2	-0.0262
muth	h224	H224_S727_L004	ydhT	1748912	1748747	1749559	0.528905	low	bps	cod	nsyn	ts	1	0	1	0	0	0	0	0	0	0	0	0	0	A	G	4	-0.0552
muth	h171	H171_S626_L003	ytfE	4431656	4431321	4431983	0.53092	low	bps	cod	nsyn	ts	1	0	0	0	0	1	0	0	0	0	0	0	0	T	C	2	0.022
muth	h218	H218_S673_L003	galP	3088650	3088284	3089678	0.531183	high	bps	cod	syn	ts	2	0	0	0	0	0	0	0	0	1	0	0	0	C	T	1	0.098
muth	h108	H108_S232_L001	fabI	1350817	1350251	1351039	0.532319	high	bps	cod	nsyn	ts	2	0	0	0	0	0	0	0	0	0	1	0	0	G	A	3	0.0175
muth	h131	H131_S586_L003	gdhA	1842478	1842371	1843714	0.532738	high	bps	cod	nsyn	ts	1	0	0	0	0	1	0	0	0	0	0	0	0	T	C	2	0.0821
muth	h334	Hs2_34_S34	chpB	4448723	4448692	4449042	0.538462	high	bps	cod	nsyn	tv	2	0	0	0	0	0	0	0	0	0	0	1	0	G	T	6	0.0176
muth	h219	H219_S722_L004	degP	181330	180884	182308	0.539649	high	bps	cod	nsyn	ts	1	0	1	0	0	0	0	0	0	0	0	0	0	A	G	4	-0.0369
muth	h266	H266_S769_L004	yhfW	3509264	3508587	3509813	0.541157	high	bps	cod	nsyn	ts	1	0	0	0	0	1	0	0	0	0	0	0	0	T	C	2	0.0421
muth	h129	H129_S584_L003	glpG	3561429	3560622	3561452	0.541516	high	bps	cod	nsyn	ts	1	0	1	0	0	0	0	0	0	0	0	0	0	A	G	4	0.0006
muth	h085	H85_S209_L001	kbl	3792507	3791355	3792551	0.542189	high	bps	cod	syn	ts	2	0	0	0	0	0	0	0	0	0	1	0	0	G	A	3	0.0938
muth	h117	H117_S240_L001	recB	2955612	2952461	2956003	0.545583	high	bps	cod	syn	ts	1	0	1	0	0	0	0	0	0	0	0	0	0	A	G	4	0.0925
muth	h113	H113_S236_L001	gcvT	3050183	3049573	3050667	0.546119	high	bps	cod	syn	ts	1	0	0	0	0	1	0	0	0	0	0	0	0	T	C	2	-0.0707
muth	h340	Hs2_40_S40	ettA	4629217	4628855	4630522	0.547362	high	bps	cod	nsyn	ts	2	0	0	0	0	0	0	0	0	1	0	0	0	C	T	1	-0.04
muth	h044	H44_S42	hisS	2640268	2639301	2640575	0.547451	high	bps	cod	nsyn	tv	1	0	0	1	0	0	0	0	0	0	0	0	0	A	C	12	0.0863
muth	h156	H156_S611_L003	xanP	3829018	3828945	3830336	0.548851	high	bps	cod	nsyn	ts	1	0	1	0	0	0	0	0	0	0	0	0	0	A	G	4	0.0407
muth	h322	Hs2_22_S22	creB	4636498	4636007	4636696	0.552174	high	bps	cod	nsyn	ts	1	0	0	0	0	1	0	0	0	0	0	0	0	T	C	2	-0.086
muth	h123	H123_S578_L003	yahF	337256	336778	338325	0.555556	high	bps	cod	syn	ts	2	0	0	0	0	0	0	0	0	0	1	0	0	G	A	3	-0.0541
muth	h294	H294_S797_L004	tsaB	1891163	1890572	1891267	0.556034	high	bps	cod	syn	ts	1	0	0	0	0	1	0	0	0	0	0	0	0	T	C	2	-0.0832
muth	h299	H299_S802_L004	brnQ	419964	419591	420910	0.556061	high	bps	cod	nsyn	ts	1	0	0	0	0	1	0	0	0	0	0	0	0	T	C	2	-0.0796
muth	h143	H143_S598_L003	nuoC	2403250	2402055	2403845	0.558906	high	bps	cod	syn	ts	1	0	0	0	0	1	0	0	0	0	0	0	0	T	C	2	0.1154
muth	h184	H184_S639_L003	yjiY	4589276	4589129	4591279	0.560669	high	bps	cod	nsyn	ts	2	0	0	0	0	0	0	0	0	1	0	0	0	C	T	1	-0.0727
muth	h238	H238_S741_L004	metE	4014375	4013053	4015314	0.562334	high	bps	cod	nsyn	ts	2	0	0	0	0	0	0	0	0	1	0	0	0	C	T	1	0.0281
muth	h271	H271_S774_L004	ynjB	1837161	1836073	1837239	0.563839	high	bps	cod	nsyn	ts	2	0	0	0	0	0	0	0	0	1	0	0	0	C	T	1	-0.0744
muth	h039	H39_S77	yhbU	3302232	3301485	3302480	0.568273	high	bps	cod	syn	ts	1	0	0	0	0	1	0	0	0	0	0	0	0	T	C	2	-0.0028
muth	h103	H103_S227_L001	thiQ	72418	72229	72927	0.570815	high	bps	cod	syn	ts	1	0	1	0	0	0	0	0	0	0	0	0	0	A	G	4	-0.0368
muth	h176	H176_S631_L003	thiQ	72494	72229	72927	0.570815	high	bps	cod	nsyn	ts	2	0	0	0	0	0	0	0	0	1	0	0	0	C	T	1	0.043
muth	h177	H177_S632_L003	ccmF	2293765	2292961	2294904	0.570988	high	bps	cod	nsyn	ts	2	0	0	0	0	0	0	0	0	1	0	0	0	C	T	1	0.0979
muth	h067	H67_S573_L003	fadH	3233445	3231665	3233683	0.572065	high	bps	cod	syn	ts	2	0	0	0	0	0	0	0	0	0	1	0	0	G	A	3	0.0809
muth	h169	H169_S624_L003	hypF	2836007	2835173	2837425	0.576121	high	bps	cod	nsyn	tv	1	0	0	1	0	0	0	0	0	0	0	0	0	A	C	12	0.0946
muth	h343	Hs2_43_S43	dnaX	492903	492092	494023	0.576605	high	bps	cod	nsyn	ts	1	0	1	0	0	0	0	0	0	0	0	0	0	A	G	4	-0.058
muth	h204	H204_S659_L003	cynX	360112	359992	361146	0.587013	high	bps	cod	syn	ts	1	0	0	0	0	1	0	0	0	0	0	0	0	T	C	2	0.053
muth	h133	H133_S588_L003	mmuM	277433	276715	277647	0.60343	high	bps	cod	nsyn	ts	1	0	0	0	0	1	0	0	0	0	0	0	0	T	C	2	-0.0216
nn	nn219	NN_s2_139_S171	rcsA	2024472	2023968	2024591	0.38141	low	bps	cod	nsyn	tv	2	0	0	0	0	0	0	0	0	0	0	1	0	G	T	6	0.0317
nn	nn028	NN28_S879_L004	ymcE	1051987	1051847	1052077	0.415584	low	bps	cod	nsyn	ts	2	0	0	0	0	0	0	0	0	0	1	0	0	G	A	3	0.0481
nn	nn018	NN18_S869_L004	yagN	295149	295139	295579	0.435374	low	bps	cod	nsyn	ts	1	0	1	0	0	0	0	0	0	0	0	0	0	A	G	4	0.0305
nn	nn222	NN_s2_142_S174	ybaQ	508358	508218	508559	0.447368	low	bps	cod	nsyn	ts	2	0	0	0	0	0	0	0	0	0	1	0	0	G	A	3	-0.0458
nn	nn051	NN51_S902_L004	dinD	3818224	3817760	3818584	0.458182	low	bps	cod	nsyn	ts	2	0	0	0	0	0	0	0	0	0	1	0	0	G	A	3	0.0346
nn	nn226	NN_s2_146_S178	ychA	1267998	1267320	1268129	0.464198	low	bps	cod	syn	tv	2	0	0	0	0	0	0	1	0	0	0	0	0	C	A	8	0.039
nn	nn044	NN44_S895_L004	ydiB	1773972	1773789	1774655	0.477509	low	bps	cod	nsyn	ts	2	0	0	0	0	0	0	0	0	0	1	0	0	G	A	3	0.0374
nn	nn090	NN_s2_10_S42	casD	2880538	2880374	2881048	0.481481	low	bps	cod	nsyn	tv	2	0	0	0	0	0	0	0	0	0	0	1	0	G	T	6	0.0062
nn	nn067	NN67_S1036_L005	ttcA	1411534	1411013	1411948	0.486111	low	bps	cod	nsyn	ts	2	0	0	0	0	0	0	0	0	1	0	0	0	C	T	1	-0.0477
nn	nn137	NN_s2_57_S89	thrS	1802078	1800642	1802570	0.495594	low	bps	cod	nsyn	ts	2	0	0	0	0	0	0	0	0	1	0	0	0	C	T	1	0.0253
nn	nn190	NN_s2_110_S142	barA	2916883	2915057	2917813	0.498368	low	bps	cod	nsyn	ts	2	0	0	0	0	0	0	0	0	1	0	0	0	C	T	1	0.0086
nn	nn157	NN_s2_77_S109	sufC	1762112	1761766	1762512	0.504685	low	bps	cod	nsyn	ts	1	0	0	0	0	1	0	0	0	0	0	0	0	T	C	2	0.0007
nn	nn238	NN_s2_158_S190	minC	1225619	1225385	1226080	0.510057	low	bps	cod	nsyn	ts	2	0	0	0	0	0	0	0	0	1	0	0	0	C	T	1	0.0274
nn	nn270	NN_s2_190_S222	ygdH	2927665	2926308	2927672	0.513553	low	bps	cod	nsyn	ts	2	0	0	0	0	0	0	0	0	0	1	0	0	G	A	3	0.0054
nn	nn061	NN61_S912_L004	sapD	1353583	1352636	1353628	0.513595	low	bps	cod	nsyn	tv	1	0	0	0	0	0	1	0	0	0	0	0	0	T	G	9	-0.0873
nn	nn282	NN_s2_202_S234	yfaL	2340496	2340417	2344169	0.513722	low	bps	cod	nsyn	ts	2	0	0	0	0	0	0	0	0	1	0	0	0	C	T	1	0.0277
nn	nn191	NN_s2_111_S143	yedQ	2027557	2026323	2028017	0.513864	low	bps	cod	nsyn	ts	2	0	0	0	0	0	0	0	0	1	0	0	0	C	T	1	0.0013
nn	nn108	NN_s2_28_S60	loiP	3082308	3081913	3082671	0.515152	low	bps	cod	nsyn	tv	1	0	0	0	0	1	0	0	0	0	0	0	0	T	C	2	0.0235
nn	nn102	NN_s2_22_S54	oppF	1306689	1305764	1306768	0.515423	low	bps	cod	syn	ts	2	0	0	0	0	0	0	0	0	0	1	0	0	G	A	3	0.0191
nn	nn150	NN_s2_70_S102	fabG	1151258	1150670	1151404	0.515646	low	bps	cod	syn	ts	2	0	0	0	0	0	0	0	0	0	1	0	0	G	A	3	-0.1173
nn	nn100	NN_s2_20_S52	yeiQ	2266362	2266245	2267711	0.520109	low	bps	cod	nsyn	ts	2	0	0	0	0	0	0	0	0	0	1	0	0	G	A	3	-0.0155
nn	nn252	NN_s2_172_S204	ymgG	1222704	1222644	1222988	0.521739	low	bps	cod	nsyn	ts	2	0	0	0	0	0	0	0	0	1	0	0	0	C	T	1	-0.0791
nn	nn019	NN19_S870_L004	ygfK	3018930	3016060	3019158	0.522104	low	bps	cod	nsyn	ts	2	0	0	0	0	0	0	0	0	1	0	0	0	C	T	1	0.0319
nn	nn020	NN20_S871_L004	puuD	1361453	1361120	1361884	0.522876	low	bps	cod	nsyn	ts	2	0	0	0	0	0	0	0	0	1	0	0	0	C	T	1	-0.057
nn	nn118	NN_s2_38_S70	alsC	4308868	4308489	4309469	0.524975	low	bps	cod	nsyn	ts	2	0	0	0	0	0	0	0	0	0	1	0	0	G	A	3	0.0408
nn	nn089	NN_s2_09_S41	ydcJ	1496531	1495288	1496631	0.526786	low	bps	cod	nsyn	ts	2	0	0	0	0	0	0	0	0	1	0	0	0	C	T	1	0.0304
nn	nn043	NN43_S894_L004	rluD	2735715	2735031	2736011	0.528033	low	bps	cod	nsyn	ts	2	0	0	0	0	0	0	0	0	0	1	0	0	G	A	3	0.0213
nn	nn047	NN47_S898_L004	yidE	3865559	3864612	3866273	0.528881	low	bps	cod	nsyn	ts	2	0	0	0	0	0	0	0	0	1	0	0	0	C	T	1	-0.0171
nn	nn134	NN_s2_54_S86	lsrD	1604941	1604047	1605039	0.532729	high	bps	cod	nsyn	ts	2	0	0	0	0	0	0	0	0	0	1	0	0	G	A	3	0.0411
nn	nn048	NN48_S899_L004	fliM	2020929	2020087	2021091	0.533333	high	bps	cod	nsyn	ts	2	0	0	0	0	0	0	0	0	0	1	0	0	G	A	3	0.0284
nn	nn283	NN_s2_203_S235	nikA	3613756	3613667	3615241	0.533333	high	bps	cod	nsyn	ts	2	0	0	0	0	0	0	0	0	1	0	0	0	C	T	1	0.036
nn	nn021	NN21_S872_L004	yhjC	3672867	3672414	3673313	0.533333	high	bps	cod	nsyn	ts	2	0	0	0	0	0	0	0	0	1	0	0	0	C	T	1	-0.043
nn	nn206	NN_s2_126_S158	yhaK	3254634	3254319	3255020	0.534188	high	bps	cod	syn	ts	2	0	0	0	0	0	0	0	0	0	1	0	0	G	A	3	0.0516
nn	nn074	NN74_S1043_L005	yhaK	3254880	3254319	3255020	0.534188	high	bps	cod	syn	tv	2	0	0	0	0	0	0	0	1	0	0	0	0	C	G	7	0.024
nn	nn189	NN_s2_109_S141	alaS	2821213	2819381	2822011	0.536298	high	bps	cod	nsyn	ts	2	0	0	0	0	0	0	0	0	1	0	0	0	C	T	1	0.0305
nn	nn008	NN8_S859_L004	argK	3063627	3062987	3063982	0.539157	high	bps	cod	syn	ts	2	0	0	0	0	0	0	0	0	0	1	0	0	G	A	3	0.0063
nn	nn079	NN79_S31	wzxC	2118692	2118680	2120158	0.540906	high	bps	cod	nsyn	ts	2	0	0	0	0	0	0	0	0	1	0	0	0	C	T	1	0.0087
nn	nn121	NN_s2_41_S73	wzxC	2119536	2118680	2120158	0.540906	high	bps	cod	nsyn	ts	2	0	0	0	0	0	0	0	0	0	1	0	0	G	A	3	0.0481
nn	nn293	NN_s2_213_S245	ffh	2747367	2746434	2747795	0.54185	high	bps	cod	nsyn	ts	2	0	0	0	0	0	0	0	0	1	0	0	0	C	T	1	0.0108
nn	nn209	NN_s2_129_S161	nirB	3495031	3494011	3496554	0.542846	high	bps	cod	nsyn	tv	2	0	0	0	0	0	0	1	0	0	0	0	0	C	A	8	-0.1736
nn	nn032	NN32_S883_L004	deoB	4619941	4619603	4620826	0.543301	high	bps	cod	syn	ts	2	0	0	0	0	0	0	0	0	0	1	0	0	G	A	3	0.0304
nn	nn140	NN_s2_60_S92	hemA	1264829	1263714	1264970	0.543357	high	bps	cod	nsyn	ts	2	0	0	0	0	0	0	0	0	0	1	0	0	G	A	3	0.0232
nn	nn128	NN_s2_48_S80	yfjZ	2777345	2777115	2777432	0.544025	high	bps	cod	nsyn	ts	2	0	0	0	0	0	0	0	0	0	1	0	0	G	A	3	0.0068
nn	nn193	NN_s2_113_S145	yhbQ	3300229	3299966	3300268	0.544554	high	bps	cod	nsyn	ts	2	0	0	0	0	0	0	0	0	1	0	0	0	C	T	1	0.0075
nn	nn106	NN_s2_26_S58	fumB	4346694	4345680	4347326	0.546448	high	bps	cod	nsyn	ts	2	0	0	0	0	0	0	0	0	1	0	0	0	C	T	1	-0.0579
nn	nn249	NN_s2_169_S201	tcdA	2945700	2945036	2945842	0.546468	high	bps	cod	nsyn	ts	2	0	0	0	0	0	0	0	0	1	0	0	0	C	T	1	-0.007
nn	nn080	NN80_S32	guaB	2633933	2632604	2634070	0.546694	high	bps	cod	nsyn	ts	2	0	0	0	0	0	0	0	0	0	1	0	0	G	A	3	0.0456
nn	nn002	NN2_S853_L004	mhpC	371587	371239	372105	0.546713	high	bps	cod	nsyn	ts	2	0	0	0	0	0	0	0	0	0	1	0	0	G	A	3	0.023
nn	nn234	NN_s2_154_S186	atpD	3916773	3915993	3917375	0.547361	high	bps	cod	nsyn	ts	2	0	0	0	0	0	0	0	0	1	0	0	0	C	T	1	-0.0077
nn	nn299	NN_s2_219_S251	atpD	3916883	3915993	3917375	0.547361	high	bps	cod	nsyn	ts	2	0	0	0	0	0	0	0	0	0	1	0	0	G	A	3	0.0354
nn	nn297	NN_s2_217_S249	rutA	1073539	1072863	1074011	0.550914	high	bps	cod	syn	ts	2	0	0	0	0	0	0	0	0	0	1	0	0	G	A	3	-0.0154
nn	nn036	NN36_S887_L004	mltB	2824964	2824491	2825576	0.551565	high	bps	cod	nsyn	tv	2	0	0	0	0	0	0	1	0	0	0	0	0	C	A	8	-0.0015
nn	nn029	NN29_S880_L004	prpR	347637	346857	348443	0.551985	high	bps	cod	nsyn	ts	2	0	0	0	0	0	0	0	0	1	0	0	0	C	T	1	-0.0761
nn	nn248	NN_s2_168_S200	ttdT	3208798	3208024	3209487	0.552596	high	bps	cod	nsyn	ts	2	0	0	0	0	0	0	0	0	0	1	0	0	G	A	3	0.056
nn	nn011	NN11_S862_L004	rnr	4407236	4406654	4409095	0.552826	high	bps	cod	nsyn	ts	2	0	0	0	0	0	0	0	0	1	0	0	0	C	T	1	0.0222
nn	nn115	NN_s2_35_S67	ccmC	2295919	2295583	2296320	0.552846	high	bps	cod	nsyn	ts	2	0	0	0	0	0	0	0	0	1	0	0	0	C	T	1	0.0506
nn	nn101	NN_s2_21_S53	ygiF	3200820	3199664	3200965	0.553763	high	bps	cod	nsyn	ts	2	0	0	0	0	0	0	0	0	1	0	0	0	C	T	1	0.0007
nn	nn139	NN_s2_59_S91	mrcA	3524234	3522871	3525423	0.555425	high	bps	cod	nsyn	tv	2	0	0	0	0	0	0	0	1	0	0	0	0	C	G	7	0.0017
nn	nn083	NN_s2_03_S35	ahr	4495205	4495190	4496209	0.555882	high	bps	cod	nsyn	ts	2	0	0	0	0	0	0	0	0	1	0	0	0	C	T	1	-0.0218
nn	nn184	NN_s2_104_S136	pdhR	122842	122092	122856	0.55817	high	bps	cod	nsyn	ts	2	0	0	0	0	0	0	0	0	0	1	0	0	G	A	3	-0.0776
nn	nn057	NN57_S908_L004	cca	3202306	3201891	3203129	0.56255	high	bps	cod	syn	ts	2	0	0	0	0	0	0	0	0	0	1	0	0	G	A	3	0.0014
nn	nn167	NN_s2_87_S119	sdhA	756079	755907	757673	0.563101	high	bps	cod	syn	ts	2	0	0	0	0	0	0	0	0	0	1	0	0	G	A	3	0.0502
nn	nn202	NN_s2_122_S154	ugpQ	3587471	3587370	3588113	0.564516	high	bps	cod	nsyn	ts	2	0	0	0	0	0	0	0	0	0	1	0	0	G	A	3	0.02
nn	nn296	NN_s2_216_S248	pbpC	2645382	2645013	2647325	0.567229	high	bps	cod	nsyn	ts	2	0	0	0	0	0	0	0	0	1	0	0	0	C	T	1	0.0317
nn	nn099	NN_s2_19_S51	dedD	2431550	2431022	2431684	0.570136	high	bps	cod	nsyn	ts	2	0	0	0	0	0	0	0	0	1	0	0	0	C	T	1	0.071
nn	nn039	NN39_S890_L004	hisA	2095607	2095125	2095862	0.571816	high	bps	cod	nsyn	ts	2	0	0	0	0	0	0	0	0	1	0	0	0	C	T	1	0.0327
nn	nn040	NN40_S891_L004	hisA	2095607	2095125	2095862	0.571816	high	bps	cod	nsyn	ts	2	0	0	0	0	0	0	0	0	1	0	0	0	C	T	1	0.031
nn	nn166	NN_s2_86_S118	purD	4205413	4204642	4205931	0.582171	high	bps	cod	nsyn	ts	2	0	0	0	0	0	0	0	0	1	0	0	0	C	T	1	0.0278
nn	nn205	NN_s2_125_S157	copA	509788	508875	511379	0.582834	high	bps	cod	nsyn	ts	2	0	0	0	0	0	0	0	0	1	0	0	0	C	T	1	-0.072
nn	nn055	NN55_S906_L004	argF	290186	289301	290305	0.58806	high	bps	cod	nsyn	ts	2	0	0	0	0	0	0	0	0	0	1	0	0	G	A	3	-0.0702
nn	nn033	NN33_S884_L004	rutF	1070097	1069860	1070354	0.589899	high	bps	cod	nsyn	ts	2	0	0	0	0	0	0	0	0	1	0	0	0	C	T	1	0.0363
nn	nn182	NN_s2_102_S134	fecR	4517395	4516764	4517717	0.590147	high	bps	cod	nsyn	ts	2	0	0	0	0	0	0	0	0	1	0	0	0	C	T	1	0.003
nn	nn187	NN_s2_107_S139	rhsC	733601	729583	733776	0.591559	high	bps	cod	nsyn	ts	2	0	0	0	0	0	0	0	0	1	0	0	0	C	T	1	0.0194
nn	nn185	NN_s2_105_S137	phnP	4314532	4314344	4315102	0.592885	high	bps	cod	nsyn	ts	2	0	0	0	0	0	0	0	0	1	0	0	0	C	T	1	0.1009
nn	nn112	NN_s2_32_S64	yagE	283047	282278	283186	0.616062	high	bps	cod	nsyn	ts	2	0	0	0	0	0	0	0	0	0	1	0	0	G	A	3	-0.0004
nn	nn276	NN_s2_196_S228	phnI	4319773	4319599	4320663	0.626291	high	bps	cod	nsyn	ts	2	0	0	0	0	0	0	0	0	1	0	0	0	C	T	1	0.0269
wt	wm23	T104	yjgL	4477161	4475437	4477251	0.321763	low	bps	cod	nsyn	ts	1	0	1	0	0	0	0	0	0	0	0	0	0	A	G	4	-0.0915
wt	wm72	T300	yhhH	3623402	3623399	3623782	0.333333	low	bps	cod	nsyn	tv	1	0	0	0	0	0	1	0	0	0	0	0	0	T	G	9	0.1023
wt	wm04	T39	yehD	2192106	2191680	2192222	0.405157	low	bps	cod	nsyn	tv	2	0	0	1	0	0	0	0	0	0	0	0	0	A	C	12	0.0928
wt	wm45	T200	ycdU	1095896	1095843	1096829	0.405268	low	bps	cod	syn	tv	1	0	0	1	0	0	0	0	0	0	0	0	0	A	C	12	0.0354
wt	wm71	T300	yciF	1315309	1315270	1315770	0.431138	low	bps	cod	syn	tv	3	0	0	0	1	0	0	0	0	0	0	0	0	T	A	10	0.017
wt	wm24	T104	mocA	3015276	3015160	3015738	0.431779	low	bps	cod	syn	ts	2	0	0	0	0	0	0	0	0	1	0	0	0	C	T	1	-0.084
wt	wm21	T104	ynbB	1478849	1478226	1479122	0.435897	low	bps	cod	syn	ts	2	0	0	0	0	0	0	0	0	0	1	0	0	G	A	3	-0.0215
wt	wm26	T140	tehB	1501923	1501562	1502155	0.459596	low	bps	cod	nsyn	ts	1	0	1	0	0	0	0	0	0	0	0	0	0	A	G	4	0.0409
wt	wm48	T200	yddB	1577320	1575247	1577619	0.459756	low	bps	cod	syn	tv	2	0	0	0	0	0	0	1	0	0	0	0	0	C	A	8	0.0729
wt	wm60	T250	insJ	3720877	3720680	3721201	0.461686	low	bps	cod	nsyn	ts	2	0	0	0	0	0	0	0	0	1	0	0	0	C	T	1	-1
wt	wm16	T104	xapB	2523469	2522729	2523985	0.480509	low	bps	cod	syn	tv	3	0	0	0	0	0	0	0	1	0	0	0	0	C	G	7	-0.0294
wt	wm54	T250	nlpI	3308103	3308040	3308924	0.482486	low	bps	cod	syn	ts	2	0	0	0	0	0	0	0	0	0	1	0	0	G	A	3	0.0241
wt	wm75	T300	rplU	3333314	3333140	3333451	0.483974	low	bps	cod	syn	ts	2	0	0	0	0	0	0	0	0	0	1	0	0	G	A	3	0.0362
wt	wm12	T39	ydcK	1500032	1499469	1500449	0.4842	low	bps	cod	nsyn	tv	3	1	0	0	0	0	0	0	0	0	0	0	0	A	T	11	0.026
wt	wm15	T104	efp	4375729	4375699	4376265	0.493827	low	bps	cod	nsyn	tv	1	0	0	0	0	0	1	0	0	0	0	0	0	T	G	9	-0.1042
wt	wm42	T200	btuB	4165312	4163639	4165483	0.502439	low	bps	cod	nsyn	tv	1	0	0	0	0	1	0	0	0	0	0	0	0	T	C	2	0.0745
wt	wm29	T140	yffS	2564985	2564523	2565332	0.504938	low	bps	cod	nsyn	tv	3	0	0	0	0	0	0	0	0	0	0	0	1	G	C	5	0.0451
wt	wm33	T140	citT	645203	645117	646580	0.506148	low	bps	cod	nsyn	ts	2	0	0	0	0	0	0	0	0	1	0	0	0	C	T	1	-0.0075
wt	wm43	T200	metC	3152737	3152236	3153423	0.510101	low	bps	cod	nsyn	tv	1	0	0	1	0	0	0	0	0	0	0	0	0	A	C	12	0.0294
wt	wm46	T200	csgA	1104523	1104447	1104902	0.510965	low	bps	cod	nsyn	tv	1	0	0	1	0	0	0	0	0	0	0	0	0	A	C	12	0.0671
wt	wm52	T250	ppx	2626631	2625115	2626656	0.511673	low	bps	cod	nsyn	ts	2	0	0	0	0	0	0	0	0	0	1	0	0	G	A	3	-0.0338
wt	wm08	T39	rpsA	962840	961995	963668	0.511947	low	bps	cod	nsyn	ts	1	0	1	0	0	0	0	0	0	0	0	0	0	A	G	4	0.0356
wt	wm20	T104	narQ	2586266	2585731	2587431	0.516167	low	bps	cod	syn	ts	2	0	0	0	0	0	0	0	0	0	1	0	0	G	A	3	-0.014
wt	wm06	T39	cutC	1958858	1958520	1959266	0.519411	low	bps	cod	nsyn	ts	2	0	0	0	0	0	0	0	0	0	1	0	0	G	A	3	0.0665
wt	wm05	T39	sslE	3117626	3114550	3119112	0.520272	low	bps	cod	syn	ts	2	0	0	0	0	0	0	0	0	0	1	0	0	G	A	3	0.0193
wt	wm55	T250	mraZ	90068	89634	90092	0.520697	low	bps	cod	nsyn	tv	2	0	0	0	0	0	0	0	0	0	0	1	0	G	T	6	-0.0264
wt	wm76	T300	dld	2223086	2222185	2223900	0.522145	low	bps	cod	nsyn	ts	1	0	1	0	0	0	0	0	0	0	0	0	0	A	G	4	-0.0054
wt	wm66	T300	oppC	1304077	1303834	1304742	0.523652	low	bps	cod	nsyn	ts	2	0	0	0	0	0	0	0	0	1	0	0	0	C	T	1	-0.0179
wt	wm56	T250	ygjR	3237736	3237311	3238297	0.525836	low	bps	cod	syn	tv	1	0	0	0	0	0	1	0	0	0	0	0	0	T	G	9	0.1413
wt	wm77	T300	clpA	924078	923264	925540	0.526131	low	bps	cod	nsyn	ts	2	0	0	0	0	0	0	0	0	1	0	0	0	C	T	1	0.0323
wt	wm49	T200	purM	2621481	2621197	2622234	0.528902	low	bps	cod	nsyn	tv	3	1	0	0	0	0	0	0	0	0	0	0	0	A	T	11	-0.0603
wt	wm09	T39	rplD	3452197	3451681	3452286	0.529703	low	bps	cod	nsyn	tv	1	0	0	0	0	0	1	0	0	0	0	0	0	T	G	9	0.3458
wt	wm36	T200	helD	1025228	1024471	1026525	0.530414	low	bps	cod	nsyn	tv	2	0	0	0	0	0	0	0	0	0	0	1	0	G	T	6	0.0064
wt	wm11	T39	paaH	1459992	1459054	1460481	0.532213	high	bps	cod	nsyn	tv	1	0	0	0	0	0	1	0	0	0	0	0	0	T	G	9	0.068
wt	wm19	T104	yhjC	3673083	3672414	3673313	0.533333	high	bps	cod	nsyn	ts	2	0	0	0	0	0	0	0	0	1	0	0	0	C	T	1	0.0301
wt	wm27	T140	yhdP	3396206	3392458	3396258	0.533544	high	bps	cod	nsyn	tv	2	0	0	0	0	0	0	0	0	0	0	1	0	G	T	6	0.1145
wt	wm57	T250	bioD	812909	812270	812947	0.536873	high	bps	cod	nsyn	ts	1	0	0	0	0	1	0	0	0	0	0	0	0	T	C	2	0.002
wt	wm10	T39	torS	1054882	1053434	1056178	0.537705	high	bps	cod	nsyn	tv	2	0	0	0	0	0	0	0	0	0	0	1	0	G	T	6	0.0006
wt	wm44	T200	hyfF	2607918	2606917	2608497	0.538899	high	bps	cod	syn	tv	1	0	0	1	0	0	0	0	0	0	0	0	0	A	C	12	-0.0269
wt	wm34	T200	fecE	4511282	4510690	4511457	0.540365	high	bps	cod	nsyn	ts	2	0	0	0	0	0	0	0	0	0	1	0	0	G	A	3	-0.0776
wt	wm51	T200	yhfX	3509829	3509813	3510976	0.545533	high	bps	cod	nsyn	tv	2	0	0	0	0	0	0	0	0	0	0	1	0	G	T	6	0.1204
wt	wm14	T104	glcG	3124224	3123827	3124231	0.545679	high	bps	cod	nsyn	ts	1	0	0	0	0	1	0	0	0	0	0	0	0	T	C	2	0.0153
wt	wm68	T300	panB	149469	148807	149601	0.545912	high	bps	cod	nsyn	tv	2	0	0	0	0	0	0	0	0	0	0	1	0	G	T	6	-0.0161
wt	wm28	T140	yfaQ	2329132	2328148	2329797	0.546061	high	bps	cod	nsyn	ts	2	0	0	0	0	0	0	0	0	1	0	0	0	C	T	1	-1
wt	wm13	T104	cysG	3499194	3497828	3499201	0.546579	high	bps	cod	syn	ts	2	0	0	0	0	0	0	0	0	0	1	0	0	G	A	3	0.0886
wt	wm17	T104	rapA	60607	60358	63264	0.54902	high	bps	cod	syn	ts	1	0	1	0	0	0	0	0	0	0	0	0	0	A	G	4	-0.0334
wt	wm79	T300	fryA	2503377	2501990	2504485	0.552083	high	bps	cod	NA	ts	1	0	1	0	0	0	0	0	0	0	0	0	0	A	G	4	-0.0212
wt	wm22	T104	pta	2415357	2414747	2416891	0.555245	high	bps	cod	nsyn	tv	2	0	0	0	0	0	0	1	0	0	0	0	0	C	A	8	-0.0149
wt	wm61	T250	ybbN	517978	517425	518279	0.559064	high	bps	cod	syn	ts	2	0	0	0	0	0	0	0	0	1	0	0	0	C	T	1	0.0169
wt	wm47	T200	rlmB	4409668	4409275	4410006	0.562842	high	bps	cod	nsyn	tv	1	0	0	1	0	0	0	0	0	0	0	0	0	A	C	12	-0.2022
wt	wm38	T200	ilvD	3954779	3953478	3955328	0.563479	high	bps	cod	nsyn	ts	2	0	0	0	0	0	0	0	0	0	1	0	0	G	A	3	-0.0345
wt	wm53	T250	putA	1077364	1074920	1078882	0.56977	high	bps	cod	nsyn	tv	1	0	0	1	0	0	0	0	0	0	0	0	0	A	C	12	0.0509
wt	wm58	T250	fadH	3232163	3231665	3233683	0.572065	high	bps	cod	nsyn	tv	2	0	0	0	0	0	0	0	0	0	0	1	0	G	T	6	0.0408
wt	wm37	T200	glpA	2353553	2352647	2354275	0.573358	high	bps	cod	nsyn	ts	2	0	0	0	0	0	0	0	0	0	1	0	0	G	A	3	0.0061
wt	wm63	T250	puuB	1364279	1364232	1365512	0.582358	high	bps	cod	nsyn	ts	1	0	0	0	0	1	0	0	0	0	0	0	0	T	C	2	-0.0204
wt	wm70	T300	prpE	353929	352706	354592	0.583996	high	bps	cod	syn	ts	1	0	0	0	0	1	0	0	0	0	0	0	0	T	C	2	-0.0197
wt	wm39	T200	rrlC	3946228	NA	NA	NA	NA	bps	cod	syn	ts	1	0	0	0	0	1	0	0	0	0	0	0	0	T	C	2	-0.0304
wt	w083	WT03_S7	NA	NA	NA	NA	NA	NA	bps	cod	syn	tv	2	0	0	0	0	0	0	0	0	0	0	0	0	NA	NA	NA	-0.018
wt	w084	WT04_S8	NA	NA	NA	NA	NA	NA	bps	cod	syn	tv	2	0	0	0	0	0	0	0	0	0	0	0	0	NA	NA	NA	-0.0064
wt	w086	WT06_S10	NA	NA	NA	NA	NA	NA	bps	cod	syn	tv	2	0	0	0	0	0	0	0	0	0	0	0	0	NA	NA	NA	-0.0791
wt	w088	WT08_S12	NA	NA	NA	NA	NA	NA	bps	cod	syn	ts	2	0	0	0	0	0	0	0	0	0	1	0	0	G	A	3	-1
wt	w103	WT23_S15	NA	NA	NA	NA	NA	NA	bps	cod	syn	ts	2	0	0	0	0	0	0	0	0	1	0	0	0	C	T	1	-0.0115
wt	w107	WT27_S19	NA	NA	NA	NA	NA	NA	bps	cod	syn	tv	1	0	0	1	0	0	0	0	0	0	0	0	0	A	C	12	0.0199
wt	w116	WT36_S28	NA	NA	NA	NA	NA	NA	bps	cod	syn	tv	3	0	0	0	1	0	0	0	0	0	0	0	0	T	A	10	-0.1292
wt	w127	WT48_S40	NA	NA	NA	NA	NA	NA	bps	cod	syn	ts	2	0	0	0	0	0	0	0	0	0	1	0	0	G	A	3	0.0539
wt	w128	WT49_S41	NA	NA	NA	NA	NA	NA	bps	cod	syn	ts	2	0	0	0	0	0	0	0	0	0	1	0	0	G	A	3	0.0745
wt	w132	WT53_S45	NA	NA	NA	NA	NA	NA	bps	cod	syn	ts	2	0	0	0	0	0	0	0	0	1	0	0	0	C	T	1	0.0515
muty	ym13	Y041_S636_L005	yedV	2038120	2036794	2038152	0.396615	low	bps	cod	nsyn	tv	2	0	0	0	0	0	0	1	0	0	0	0	0	C	A	8	-0.0295
muty	ym43	Y139_S734_L005	yliE	874161	872979	875327	0.415922	low	bps	cod	nsyn	tv	2	0	0	0	0	0	0	1	0	0	0	0	0	C	A	8	0.0227
muty	ym79	Y292_S887_L006	sfmC	559548	558974	559666	0.425685	low	bps	cod	nsyn	tv	2	0	0	0	0	0	0	1	0	0	0	0	0	C	A	8	-0.0036
muty	ym49	Y159_S754_L006	ygcB	2887003	2884553	2887219	0.446944	low	bps	cod	nsyn	tv	2	0	0	0	0	0	0	0	0	0	0	1	0	G	T	6	0.0076
muty	ym50	Y160_S755_L006	mglA	2238567	2237769	2239289	0.453649	low	bps	cod	nsyn	tv	2	0	0	0	0	0	0	0	0	0	0	1	0	G	T	6	0.1485
muty	ym16	Y058_S653_L005	yhcD	3364473	3362807	3365188	0.45508	low	bps	cod	nsyn	tv	2	0	0	0	0	0	0	1	0	0	0	0	0	C	A	8	0.0238
muty	ym78	Y286_S881_L006	ygaP	2797752	2797520	2798044	0.459048	low	bps	cod	nsyn	tv	2	0	0	0	0	0	0	1	0	0	0	0	0	C	A	8	0.0607
muty	y360	Ys2_60_S534_L003	gspB	3453696	3453508	3453927	0.459524	low	bps	cod	nsyn	tv	2	0	0	0	0	0	0	0	0	0	0	1	0	G	T	6	0.0106
muty	ym09	Y025_S620_L005	setC	3837914	3836953	3838137	0.460759	low	bps	cod	nsyn	tv	2	0	0	0	0	0	0	0	0	0	0	1	0	G	T	6	0.0454
muty	y321	Ys2_21_S495_L003	ycaM	948029	947229	948659	0.471698	low	bps	cod	nsyn	tv	2	0	0	0	0	0	0	0	0	0	0	1	0	G	T	6	0.0433
muty	ym54	Y187_S782_L006	purU	1288080	1287782	1288624	0.472123	low	bps	cod	nsyn	tv	2	0	0	0	0	0	0	0	0	0	0	1	0	G	T	6	0.1849
muty	y371	Ys2_71_S545_L003	ybeU	679624	679508	680215	0.475989	low	bps	cod	nsyn	ts	2	0	0	0	0	0	0	0	0	0	1	0	0	G	A	3	0.0113
muty	ym30	Y103_S698_L005	ydaU	1421877	1421119	1421976	0.479021	low	bps	cod	nsyn	tv	2	0	0	0	0	0	0	0	0	0	0	1	0	G	T	6	0.176
muty	ym47	Y154_S749_L006	bax	3736595	3736353	3737177	0.482424	low	bps	cod	syn	tv	2	0	0	0	0	0	0	1	0	0	0	0	0	C	A	8	0.0334
muty	ym45	Y143_S738_L005	infC	1800471	1800096	1800638	0.486188	low	bps	cod	nsyn	ts	2	0	0	0	0	0	0	0	0	1	0	0	0	C	T	1	0.0819
muty	y412	Ts2_35_S86	yaiZ	399778	399593	399805	0.488263	low	bps	cod	nsyn	tv	2	0	0	0	0	0	0	0	0	0	0	1	0	G	T	6	-0.0299
muty	y301	Ys2_01_S475_L002	dacA	663536	662752	663963	0.493399	low	bps	cod	nsyn	tv	2	0	0	0	0	0	0	1	0	0	0	0	0	C	A	8	0.1273
muty	ym27	Y096_S691_L005	psuG	2257976	2257429	2258367	0.497338	low	bps	cod	nsyn	tv	2	0	0	0	0	0	0	1	0	0	0	0	0	C	A	8	0.1478
muty	ym40	Y130_S725_L005	ybgQ	750705	749722	752169	0.499592	low	bps	cod	nsyn	tv	2	0	0	0	0	0	0	0	0	0	0	1	0	G	T	6	0.0497
muty	ym76	Y279_S874_L006	adhE	1296360	1295446	1298121	0.506353	low	bps	cod	nsyn	tv	2	0	0	0	0	0	0	1	0	0	0	0	0	C	A	8	0.0734
muty	ym59	Y200_S795_L006	bamA	198067	197928	200360	0.506782	low	bps	cod	syn	tv	2	0	0	0	0	0	0	0	0	0	0	1	0	G	T	6	-0.0281
muty	ym31	Y104_S699_L005	glgP	3566254	3564134	3566581	0.509804	low	bps	cod	syn	tv	2	0	0	0	0	0	0	1	0	0	0	0	0	C	A	8	0.0458
muty	y313	Ys2_13_S487_L003	ykfI	263348	263328	263669	0.511696	low	bps	cod	nsyn	tv	2	0	0	0	0	0	0	0	0	0	0	1	0	G	T	6	0.0916
muty	ym77	Y285_S880_L006	clpX	457810	457426	458700	0.515294	low	bps	cod	syn	tv	2	0	0	0	0	0	0	1	0	0	0	0	0	C	A	8	0.0523
muty	y387	Ts2_7_S58	aroF	2740233	2740080	2741150	0.518207	low	bps	cod	nsyn	tv	2	0	0	0	0	0	0	0	0	0	0	1	0	G	T	6	-0.0349
muty	y386	Ts2_6_S57	yfeW	2548279	2548102	2549406	0.518774	low	bps	cod	nsyn	tv	2	0	0	0	0	0	0	1	0	0	0	0	0	C	A	8	0.1291
muty	y403	Ts2_25_S76	yfeW	2548279	2548102	2549406	0.518774	low	bps	cod	syn	tv	2	0	0	0	0	0	0	1	0	0	0	0	0	C	A	8	0.1238
muty	y354	Ys2_54_S528_L003	exoX	1926581	1926120	1926782	0.518854	low	bps	cod	nsyn	ts	2	0	0	0	0	0	0	0	0	0	1	0	0	G	A	3	-0.0667
muty	ym42	Y136_S731_L005	ybdK	607287	606265	607383	0.519214	low	bps	cod	syn	tv	2	0	0	0	0	0	0	1	0	0	0	0	0	C	A	8	-0.4221
muty	y306	Ys2_06_S480_L002	rbsK	3937588	3937294	3938223	0.519355	low	bps	cod	nsyn	tv	2	0	0	0	0	0	0	0	0	0	0	1	0	G	T	6	0.0695
muty	ym41	Y133_S728_L005	yidJ	3857334	3856911	3858404	0.52008	low	bps	cod	nsyn	tv	2	0	0	0	0	0	0	1	0	0	0	0	0	C	A	8	0.0172
muty	ym34	Y111_S706_L005	yidJ	3857702	3856911	3858404	0.52008	low	bps	cod	nsyn	tv	2	0	0	0	0	0	0	0	0	0	0	1	0	G	T	6	0.0227
muty	ym70	Y255_S850_L006	ydfU	1644097	1643255	1644304	0.521905	low	bps	cod	syn	tv	2	0	0	0	0	0	0	0	0	0	0	1	0	G	T	6	0.1034
muty	ym01	Y001_S596_L005	dld	2223318	2222185	2223900	0.522145	low	bps	cod	nsyn	tv	2	0	0	0	0	0	0	1	0	0	0	0	0	C	A	8	0.0765
muty	ym26	Y092_S687_L005	metI	221580	220968	221621	0.522936	low	bps	cod	syn	tv	2	0	0	0	0	0	0	0	0	0	0	1	0	G	T	6	0.0603
muty	y409	Ts2_31_S82	tyrA	2739840	2738948	2740069	0.523173	low	bps	cod	nsyn	tv	2	0	0	0	0	0	0	1	0	0	0	0	0	C	A	8	-0.0512
muty	y339	Ys2_39_S513_L003	rimO	876997	876710	878035	0.526395	low	bps	cod	nsyn	tv	2	0	0	0	0	0	0	1	0	0	0	0	0	C	A	8	-0.0492
muty	ym51	Y163_S758_L006	ygdB	2963054	2962749	2963156	0.526961	low	bps	cod	nsyn	tv	2	0	0	0	0	0	0	1	0	0	0	0	0	C	A	8	0.0609
muty	ym48	Y155_S750_L006	upp	2620497	2620246	2620872	0.529506	low	bps	cod	syn	tv	2	0	0	0	0	0	0	0	0	0	0	1	0	G	T	6	-0.0855
muty	ym68	Y235_S830_L006	tamA	4442446	4442382	4444115	0.533449	high	bps	cod	syn	tv	2	0	0	0	0	0	0	1	0	0	0	0	0	C	A	8	0.0936
muty	y302	Ys2_02_S476_L002	phoA	402517	401747	403162	0.533898	high	bps	cod	nsyn	tv	2	0	0	0	0	0	0	1	0	0	0	0	0	C	A	8	0.084
muty	ym44	Y142_S737_L005	menA	4119794	4119423	4120349	0.533981	high	bps	cod	nsyn	tv	2	0	0	0	0	0	0	1	0	0	0	0	0	C	A	8	0.0858
muty	y368	Ys2_68_S542_L003	gpmM	3786564	3785260	3786804	0.534628	high	bps	cod	syn	tv	2	0	0	0	0	0	0	1	0	0	0	0	0	C	A	8	0.0512
muty	ym74	Y268_S863_L006	hofB	116300	115714	117099	0.534632	high	bps	cod	nsyn	tv	2	0	0	0	0	0	0	1	0	0	0	0	0	C	A	8	0.0579
muty	ym58	Y198_S793_L006	yjiJ	4562259	4561497	4562675	0.535199	high	bps	cod	nsyn	tv	2	0	0	0	0	0	0	1	0	0	0	0	0	C	A	8	0.0525
muty	ym11	Y032_S627_L005	yohC	2225235	2225044	2225631	0.535714	high	bps	cod	nsyn	tv	2	0	0	0	0	0	0	1	0	0	0	0	0	C	A	8	0.0899
muty	ym64	Y209_S804_L006	ftsH	3326405	3325001	3326935	0.535917	high	bps	cod	nsyn	tv	2	0	0	0	0	0	0	0	0	0	0	1	0	G	T	6	0.0111
muty	ym72	Y257_S852_L006	ycjT	1379212	1377884	1380151	0.537478	high	bps	cod	nsyn	tv	2	0	0	0	0	0	0	1	0	0	0	0	0	C	A	8	0.0921
muty	ym18	Y062_S657_L005	cyoE	447573	446815	447705	0.537598	high	bps	cod	nsyn	tv	2	0	0	0	0	0	0	1	0	0	0	0	0	C	A	8	0.0879
muty	ym10	Y027_S622_L005	rlmG	3234985	3234739	3235875	0.538259	high	bps	cod	nsyn	tv	2	0	0	0	0	0	0	0	0	0	0	1	0	G	T	6	0.0787
muty	ym55	Y188_S783_L006	bepA	2616814	2616094	2617557	0.538934	high	bps	cod	nsyn	tv	2	0	0	0	0	0	0	0	0	0	0	1	0	G	T	6	0.1331
muty	y388	Ts2_8_S59	hemB	388757	388753	389727	0.539487	high	bps	cod	nsyn	tv	2	0	0	0	0	0	0	1	0	0	0	0	0	C	A	8	0.1846
muty	ym20	Y066_S661_L005	dcyD	1998934	1998494	1999480	0.54002	high	bps	cod	nsyn	tv	2	0	0	0	0	0	0	1	0	0	0	0	0	C	A	8	0.104
muty	ym17	Y060_S655_L005	bglX	2220771	2219692	2221989	0.542211	high	bps	cod	nsyn	tv	2	0	0	0	0	0	0	0	0	0	0	1	0	G	T	6	-0.0342
muty	ym56	Y191_S786_L006	dxs	440152	438315	440177	0.542673	high	bps	cod	nsyn	tv	2	0	0	0	0	0	0	1	0	0	0	0	0	C	A	8	0.0437
muty	ym15	Y054_S649_L005	hybO	3145779	3145143	3146261	0.543342	high	bps	cod	nsyn	tv	2	0	0	0	0	0	0	1	0	0	0	0	0	C	A	8	-0.0055
muty	ym62	Y203_S798_L006	yhfX	3509818	3509813	3510976	0.545533	high	bps	cod	nsyn	tv	2	0	0	0	0	0	0	0	0	0	0	1	0	G	T	6	0.0668
muty	ym60	Y201_S796_L006	tldD	3391485	3390583	3392028	0.545643	high	bps	cod	nsyn	tv	2	0	0	0	0	0	0	0	0	0	0	1	0	G	T	6	-0.0087
muty	ym66	Y218_S813_L006	panB	149161	148807	149601	0.545912	high	bps	cod	nsyn	tv	2	0	0	0	0	0	0	1	0	0	0	0	0	C	A	8	-0.0718
muty	ym28	Y097_S692_L005	ppsA	1785120	1784734	1787112	0.546448	high	bps	cod	nsyn	tv	2	0	0	0	0	0	0	1	0	0	0	0	0	C	A	8	0.0282
muty	ym57	Y194_S789_L006	cueO	138274	137083	138633	0.546744	high	bps	cod	nsyn	tv	2	0	0	0	0	0	0	0	0	0	0	1	0	G	T	6	-0.013
muty	ym25	Y087_S682_L005	nuoK	2395301	2395043	2395345	0.547855	high	bps	cod	nsyn	tv	2	0	0	0	0	0	0	1	0	0	0	0	0	C	A	8	0.0421
muty	ym38	Y122_S717_L005	frlC	3502522	3502340	3503170	0.548736	high	bps	cod	syn	tv	2	0	0	0	0	0	0	1	0	0	0	0	0	C	A	8	0.0437
muty	y307	Ys2_07_S481_L002	sgrR	75691	75644	77299	0.548913	high	bps	cod	syn	tv	2	0	0	0	0	0	0	1	0	0	0	0	0	C	A	8	0.0089
muty	ym04	Y008_S603_L005	yfcH	2422544	2421708	2422601	0.549217	high	bps	cod	nsyn	ts	2	0	0	0	0	0	0	0	0	0	1	0	0	G	A	3	0.0507
muty	ym24	Y082_S677_L005	narG	1281386	1279864	1283607	0.549412	high	bps	cod	syn	tv	2	0	0	0	0	0	0	0	0	0	0	1	0	G	T	6	0.0169
muty	ym12	Y035_S630_L005	gyrB	3878979	3877705	3880119	0.549896	high	bps	cod	syn	tv	2	0	0	0	0	0	0	1	0	0	0	0	0	C	A	8	0.0497
muty	y362	Ys2_62_S536_L003	cynR	358529	357791	358690	0.55	high	bps	cod	nsyn	ts	2	0	0	0	0	0	0	0	0	1	0	0	0	C	T	1	0.1854
muty	ym63	Y206_S801_L006	recF	3880213	3880148	3881221	0.550279	high	bps	cod	nsyn	tv	2	0	0	0	0	0	0	1	0	0	0	0	0	C	A	8	0.0714
muty	ym71	Y256_S851_L006	yohF	2226656	2226509	2227270	0.551181	high	bps	cod	nsyn	tv	2	0	0	0	0	0	0	0	0	0	0	1	0	G	T	6	0.0713
muty	ym67	Y234_S829_L006	pgl	799207	798586	799581	0.551205	high	bps	cod	nsyn	tv	2	0	0	0	0	0	0	0	0	0	0	1	0	G	T	6	-0.2309
muty	y315	Ys2_15_S489_L003	sstT	3240481	3239944	3241188	0.551807	high	bps	cod	nsyn	tv	2	0	0	0	0	0	0	0	0	0	0	1	0	G	T	6	0.0434
muty	y319	Ys2_19_S493_L003	araA	67423	66835	68337	0.55489	high	bps	cod	syn	ts	2	0	0	0	0	0	0	0	0	0	1	0	0	G	A	3	0.0507
muty	y340	Ys2_40_S514_L003	ybdZ	614049	613942	614160	0.557078	high	bps	cod	nsyn	tv	2	0	0	0	0	0	0	1	0	0	0	0	0	C	A	8	-0.1137
muty	y413	Ts2_36_S87	hyfI	2611353	2610706	2611464	0.557312	high	bps	cod	syn	tv	2	0	0	0	0	0	0	0	0	0	0	1	0	G	T	6	0.0731
muty	y324	Ys2_24_S498_L003	mscM	4387450	4386047	4389370	0.557461	high	bps	cod	nsyn	tv	2	0	0	0	0	0	0	1	0	0	0	0	0	C	A	8	0.0378
muty	ym23	Y080_S675_L005	acnB	132782	131615	134212	0.558891	high	bps	cod	nsyn	tv	2	0	0	0	0	0	0	1	0	0	0	0	0	C	A	8	0.0089
muty	ym53	Y171_S766_L006	acnB	134037	131615	134212	0.558891	high	bps	cod	nsyn	ts	2	0	0	0	0	0	0	0	0	0	1	0	0	G	A	3	0.1139
muty	y357	Ys2_57_S531_L003	ruvC	1946873	1946855	1947376	0.559387	high	bps	cod	nsyn	tv	2	0	0	0	0	0	0	0	0	0	0	1	0	G	T	6	-0.0045
muty	y358	Ys2_58_S532_L003	ruvC	1946873	1946855	1947376	0.559387	high	bps	cod	nsyn	tv	2	0	0	0	0	0	0	0	0	0	0	1	0	G	T	6	0.0623
muty	ym03	Y006_S601_L005	thrB	3208	2801	3733	0.562701	high	bps	cod	syn	tv	2	0	0	0	0	0	0	0	0	0	0	1	0	G	T	6	0.0045
muty	y342	Ys2_42_S516_L003	thrB	3301	2801	3733	0.562701	high	bps	cod	syn	tv	2	0	0	0	0	0	0	1	0	0	0	0	0	C	A	8	0.0132
muty	y369	Ys2_69_S543_L003	lacI	366454	366428	367510	0.56325	high	bps	cod	NA	ts	1	0	0	0	0	1	0	0	0	0	0	0	0	T	C	2	-0.0641
muty	ym33	Y107_S702_L005	mnmE	3886905	3886828	3888192	0.56337	high	bps	cod	nsyn	tv	2	0	0	0	0	0	0	1	0	0	0	0	0	C	A	8	0.069
muty	y396	Ts2_18_S69	cpdA	3176105	3176006	3176833	0.565217	high	bps	cod	nsyn	tv	2	0	0	0	0	0	0	0	0	0	0	1	0	G	T	6	0.0218
muty	ym37	Y120_S715_L005	gltB	3355728	3354725	3359185	0.568931	high	bps	cod	nsyn	tv	2	0	0	0	0	0	0	0	0	0	0	1	0	G	T	6	0.0459
muty	y329	Ys2_29_S503_L003	hycE	2845655	2844762	2846471	0.569006	high	bps	cod	nsyn	tv	2	0	0	0	0	0	0	1	0	0	0	0	0	C	A	8	0.0909
muty	ym06	Y021_S616_L005	ylbE	548548	548357	549616	0.572222	high	bps	cod	syn	tv	2	0	0	0	0	0	0	1	0	0	0	0	0	C	A	8	0.0006
muty	ym69	Y252_S847_L006	tauC	387451	386971	387798	0.572464	high	bps	cod	nsyn	tv	2	0	0	0	0	0	0	0	0	0	0	1	0	G	T	6	0.106
muty	ym61	Y202_S797_L006	hypE	2853475	2853254	2854264	0.5727	high	bps	cod	nsyn	tv	2	0	0	0	0	0	0	0	0	0	0	1	0	G	T	6	0.0122
muty	ym36	Y119_S714_L005	tilS	213331	212331	213629	0.580446	high	bps	cod	NA	ts	1	0	1	0	0	0	0	0	0	0	0	0	0	A	G	4	0.1087
muty	ym08	Y023_S618_L005	fliI	2016840	2016554	2017927	0.585881	high	bps	cod	syn	tv	2	0	0	0	0	0	0	1	0	0	0	0	0	C	A	8	0.0813
muty	ym29	Y099_S694_L005	hyaD	1036141	1035770	1036357	0.588435	high	bps	cod	nsyn	ts	2	0	0	0	0	0	0	0	0	1	0	0	0	C	T	1	0.1082
muty	ym46	Y148_S743_L005	fecR	4516862	4516764	4517717	0.590147	high	bps	cod	syn	tv	2	0	0	0	0	0	0	1	0	0	0	0	0	C	A	8	0.0639
muty	y334	Ys2_34_S508_L003	paoC	300873	298736	300934	0.594361	high	bps	cod	nsyn	tv	2	0	0	0	0	0	0	1	0	0	0	0	0	C	A	8	-0.0427
muty	y332	Ys2_32_S506_L003	fhuB	172151	171462	173444	0.597579	high	bps	cod	nsyn	tv	2	0	0	0	0	0	0	1	0	0	0	0	0	C	A	8	-0.0869
muty	ym07	Y022_S617_L005	yagF	283972	283201	285168	0.667175	high	bps	cod	nsyn	tv	2	0	0	0	0	0	0	0	0	0	0	1	0	G	T	6	-0.0586
muty	ym75	Y275_S870_L006	insH6	2066623	NA	NA	NA	NA	bps	cod	nsyn	tv	2	0	0	0	0	0	0	0	0	0	0	1	0	G	T	6	0.06
muty	ym21	Y071_S666_L005	rrsD	3428558	NA	NA	NA	NA	bps	cod	nsyn	tv	2	0	0	0	0	0	0	0	0	0	0	1	0	G	T	6	-0.0078
muty	ym14	Y053_S648_L005	rrlC	3944115	NA	NA	NA	NA	bps	cod	nsyn	tv	2	0	0	0	0	0	0	1	0	0	0	0	0	C	A	8	-0.0346
mutt	t002	T2_S109	elaD	2383105	2382713	2383924	0.35396	low	bps	cod	nsyn	tv	1	0	0	1	0	0	0	0	0	0	0	0	0	A	C	12	0.0216
mutt	t193	T193_S417_L002	yjhB	4504957	4504058	4505275	0.36289	low	bps	cod	syn	tv	1	0	0	1	0	0	0	0	0	0	0	0	0	A	C	12	0.032
mutt	t086	T86_S192	arpA	4222114	4220301	4222487	0.376315	low	bps	cod	syn	tv	1	0	0	0	0	0	1	0	0	0	0	0	0	T	G	9	0.1248
mutt	t022	T22_S159	mcrB	4578112	4577958	4579337	0.403623	low	bps	cod	syn	tv	1	0	0	0	0	0	1	0	0	0	0	0	0	T	G	9	-0.0718
mutt	t109	T109_S215	pphB	2860368	2859760	2860416	0.423135	low	bps	cod	nsyn	tv	1	0	0	0	0	0	1	0	0	0	0	0	0	T	G	9	0.0337
mutt	t090	T90_S196	yhcF	3367052	3366926	3367642	0.435146	low	bps	cod	syn	tv	1	0	0	1	0	0	0	0	0	0	0	0	0	A	C	12	0.0114
mutt	t010	T10_S110	yiaM	3744443	3744328	3744801	0.440928	low	bps	cod	syn	tv	1	0	0	0	0	0	1	0	0	0	0	0	0	T	G	9	0.0463
mutt	t087	T87_S193	yggM	3098583	3098558	3099565	0.445437	low	bps	cod	nsyn	tv	1	0	0	1	0	0	0	0	0	0	0	0	0	A	C	12	-0.0418
mutt	t162	T162_S386_L002	waaQ	3807900	3807064	3808098	0.446377	low	bps	cod	nsyn	tv	1	0	0	1	0	0	0	0	0	0	0	0	0	A	C	12	0.008
mutt	t026	T26_S112	yjjQ	4603759	4603477	4604202	0.450413	low	bps	cod	nsyn	tv	1	0	0	1	0	0	0	0	0	0	0	0	0	A	C	12	0.021
mutt	t267	T267_S441_L002	ydjJ	1858005	1857790	1858833	0.467433	low	bps	cod	nsyn	tv	1	0	0	1	0	0	0	0	0	0	0	0	0	A	C	12	0.0793
mutt	t058	T58_S164	intD	565090	564815	565978	0.469072	low	bps	cod	nsyn	tv	1	0	0	0	0	0	1	0	0	0	0	0	0	T	G	9	0.0554
mutt	t204	T204_S426_L002	yhdZ	3422444	3422436	3423194	0.470356	low	bps	cod	nsyn	tv	1	0	0	1	0	0	0	0	0	0	0	0	0	A	C	12	-0.0399
mutt	t125	T125_S231	intA	2756506	2756159	2757400	0.475845	low	bps	cod	nsyn	tv	1	0	0	0	0	0	1	0	0	0	0	0	0	T	G	9	0.007
mutt	t192	T192_S416_L002	ydcK	1500218	1499469	1500449	0.4842	low	bps	cod	nsyn	tv	1	0	0	0	0	0	1	0	0	0	0	0	0	T	G	9	0.0941
mutt	t063	T63_S169	rraB	4478564	4478473	4478889	0.489209	low	bps	cod	nsyn	tv	1	0	0	0	0	0	1	0	0	0	0	0	0	T	G	9	0.0456
mutt	t085	T85_S191	sdhC	755186	755177	755566	0.492308	low	bps	cod	nsyn	tv	1	0	0	0	0	0	1	0	0	0	0	0	0	T	G	9	0.0747
mutt	t044	T44_S138	fadK	1784103	1783031	1784677	0.496053	low	bps	cod	nsyn	tv	1	0	0	1	0	0	0	0	0	0	0	0	0	A	C	12	0.0268
mutt	t212	T212_S193_L001	gntK	3577205	3577065	3577592	0.496212	low	bps	cod	nsyn	tv	1	0	0	1	0	0	0	0	0	0	0	0	0	A	C	12	0.0449
mutt	t227	T227_S13	nlpC	1792505	1792267	1792731	0.496774	low	bps	cod	syn	tv	1	0	0	1	0	0	0	0	0	0	0	0	0	A	C	12	0.0576
mutt	t025	T25_S100	dcuS	4350672	4350031	4351662	0.499387	low	bps	cod	nsyn	tv	1	0	0	0	0	0	1	0	0	0	0	0	0	T	G	9	0.0258
mutt	t146	T146_S370_L002	ubiB	4021334	4020226	4021866	0.499695	low	bps	cod	syn	tv	1	0	0	0	0	0	1	0	0	0	0	0	0	T	G	9	0.0382
mutt	t024	T24_S183	fhuE	1160407	1159362	1161551	0.5	low	bps	cod	nsyn	tv	1	0	0	1	0	0	0	0	0	0	0	0	0	A	C	12	0.204
mutt	t285	T285_S459_L002	yeaG	1867945	1866908	1868842	0.501292	low	bps	cod	syn	tv	1	0	0	0	0	0	1	0	0	0	0	0	0	T	G	9	0.0622
mutt	t028	T28_S136	srlA	2826298	2825832	2826395	0.501773	low	bps	cod	syn	ts	1	0	0	0	0	1	0	0	0	0	0	0	0	T	C	2	0.0385
mutt	t036	T36_S137	shiA	2054351	2053643	2054959	0.504176	low	bps	cod	nsyn	tv	1	0	0	1	0	0	0	0	0	0	0	0	0	A	C	12	0.0329
mutt	t177	T177_S401_L002	ygbA	2856788	2856453	2856806	0.50565	low	bps	cod	syn	tv	1	0	0	0	0	0	1	0	0	0	0	0	0	T	G	9	-0.002
mutt	t009	T9_S98	sohB	1330053	1329332	1330381	0.505714	low	bps	cod	nsyn	tv	1	0	0	0	0	0	1	0	0	0	0	0	0	T	G	9	0.0506
mutt	t060	T60_S166	potB	1183744	1183617	1184444	0.508454	low	bps	cod	syn	tv	1	0	0	0	0	0	1	0	0	0	0	0	0	T	G	9	0.1236
mutt	t023	T23_S171	gmhA	244096	243543	244121	0.509499	low	bps	cod	nsyn	tv	1	0	0	0	0	0	1	0	0	0	0	0	0	T	G	9	0.1214
mutt	t180	T180_S404_L002	lolA	937935	937372	937983	0.509804	low	bps	cod	nsyn	tv	1	0	0	0	0	0	1	0	0	0	0	0	0	T	G	9	0.1311
mutt	t110	T110_S216	metC	3153374	3152236	3153423	0.510101	low	bps	cod	nsyn	tv	1	0	0	0	0	0	1	0	0	0	0	0	0	T	G	9	0.0197
mutt	t145	T145_S369_L002	rluC	1145773	1144940	1145899	0.514583	low	bps	cod	syn	tv	1	0	0	0	0	0	1	0	0	0	0	0	0	T	G	9	0.1445
mutt	t027	T27_S124	ybeX	690946	690906	691784	0.515358	low	bps	cod	syn	tv	1	0	0	0	0	0	1	0	0	0	0	0	0	T	G	9	0.0906
mutt	t129	T129_S353_L002	wcaN	2113605	2113434	2114327	0.516779	low	bps	cod	nsyn	tv	1	0	0	1	0	0	0	0	0	0	0	0	0	A	C	12	0.0537
mutt	t069	T69_S175	nrdE	2803127	2801348	2803492	0.518415	low	bps	cod	nsyn	tv	1	0	0	1	0	0	0	0	0	0	0	0	0	A	C	12	-0.018
mutt	t139	T139_S363_L002	gsk	500523	500125	501429	0.518774	low	bps	cod	nsyn	tv	1	0	0	0	0	0	1	0	0	0	0	0	0	T	G	9	0.1993
mutt	t088	T88_S194	opgB	4599329	4597150	4599441	0.52007	low	bps	cod	nsyn	tv	1	0	0	1	0	0	0	0	0	0	0	0	0	A	C	12	0.0597
mutt	t210	T210_S432_L002	ybaN	491126	490882	491259	0.521164	low	bps	cod	nsyn	tv	1	0	0	0	0	0	1	0	0	0	0	0	0	T	G	9	0.0532
mutt	t013	T13_S146	pqiC	1015061	1014896	1015459	0.521277	low	bps	cod	nsyn	tv	1	0	0	1	0	0	0	0	0	0	0	0	0	A	C	12	0.1931
mutt	t112	T112_S218	lon	460254	458888	461242	0.523142	low	bps	cod	nsyn	tv	1	0	0	0	0	0	1	0	0	0	0	0	0	T	G	9	0.2299
mutt	t142	T142_S366_L002	melA	4343029	4341911	4343266	0.524336	low	bps	cod	nsyn	tv	1	0	0	1	0	0	0	0	0	0	0	0	0	A	C	12	0.0159
mutt	t089	T89_S195	yhjK	3685591	3683630	3685618	0.52539	low	bps	cod	syn	tv	1	0	0	1	0	0	0	0	0	0	0	0	0	A	C	12	0.0555
mutt	t179	T179_S403_L002	proX	2807687	2807132	2808124	0.52568	low	bps	cod	nsyn	tv	1	0	0	1	0	0	0	0	0	0	0	0	0	A	C	12	0.0817
mutt	t150	T150_S374_L002	yajR	446148	445302	446666	0.526007	low	bps	cod	nsyn	tv	1	0	0	1	0	0	0	0	0	0	0	0	0	A	C	12	0.1959
mutt	t165	T165_S389_L002	malS	3738668	3737497	3739527	0.528311	low	bps	cod	nsyn	tv	1	0	0	1	0	0	0	0	0	0	0	0	0	A	C	12	0.0294
mutt	t078	T78_S184	lgt	2965563	2965162	2966037	0.528539	low	bps	cod	nsyn	tv	1	0	0	1	0	0	0	0	0	0	0	0	0	A	C	12	-0.035
mutt	t005	T5_S145	hcaE	2669381	2669032	2670393	0.529369	low	bps	cod	nsyn	tv	1	0	0	1	0	0	0	0	0	0	0	0	0	A	C	12	0.0299
mutt	t017	T17_S99	mdtF	3661988	3660414	3663527	0.530186	low	bps	cod	nsyn	tv	1	0	0	1	0	0	0	0	0	0	0	0	0	A	C	12	-0.0068
mutt	t211	T211_S433_L002	rsmE	3091580	3091134	3091865	0.531421	high	bps	cod	nsyn	tv	1	0	0	0	0	0	1	0	0	0	0	0	0	T	G	9	0.0311
mutt	t141	T141_S365_L002	secD	428201	427647	429494	0.531926	high	bps	cod	nsyn	tv	1	0	0	1	0	0	0	0	0	0	0	0	0	A	C	12	-1
mutt	t284	T284_S458_L002	aslA	3985736	3984352	3986007	0.532005	high	bps	cod	syn	tv	1	0	0	1	0	0	0	0	0	0	0	0	0	A	C	12	0.0296
mutt	t001	T1_S97	fabI	1350554	1350251	1351039	0.532319	high	bps	cod	nsyn	tv	1	0	0	0	0	0	1	0	0	0	0	0	0	T	G	9	0.0622
mutt	t065	T65_S171	menF	2379474	2379348	2380643	0.533951	high	bps	cod	nsyn	tv	1	0	0	0	0	0	1	0	0	0	0	0	0	T	G	9	0.0245
mutt	t203	T203_S425_L002	hofB	116065	115714	117099	0.534632	high	bps	cod	nsyn	tv	1	0	0	1	0	0	0	0	0	0	0	0	0	A	C	12	-0.0046
mutt	t029	T29_S148	torS	1054166	1053434	1056178	0.537705	high	bps	cod	nsyn	tv	1	0	0	1	0	0	0	0	0	0	0	0	0	A	C	12	0.1781
mutt	t131	T131_S355_L002	purA	4405807	4404687	4405985	0.538876	high	bps	cod	nsyn	tv	1	0	0	1	0	0	0	0	0	0	0	0	0	A	C	12	0.0518
mutt	t076	T76_S182	argK	3063300	3062987	3063982	0.539157	high	bps	cod	nsyn	tv	1	0	0	0	0	0	1	0	0	0	0	0	0	T	G	9	0.0485
mutt	t006	T6_S157	rlmF	842999	842332	843258	0.541532	high	bps	cod	syn	tv	1	0	0	0	0	0	1	0	0	0	0	0	0	T	G	9	0.0252
mutt	t097	T97_S203	dsbD	4363851	4363345	4365042	0.54417	high	bps	cod	nsyn	tv	1	0	0	1	0	0	0	0	0	0	0	0	0	A	C	12	0.0242
mutt	t121	T121_S227	dsbD	4363851	4363345	4365042	0.54417	high	bps	cod	nsyn	tv	1	0	0	0	0	0	1	0	0	0	0	0	0	T	G	9	0.0046
mutt	t143	T143_S367_L002	ydcT	1513012	1512817	1513830	0.544379	high	bps	cod	nsyn	tv	1	0	0	1	0	0	0	0	0	0	0	0	0	A	C	12	0.0755
mutt	t219	T219_S5	ydcT	1513012	1512817	1513830	0.544379	high	bps	cod	nsyn	tv	1	0	0	0	0	0	1	0	0	0	0	0	0	T	G	9	0.0636
mutt	t270	T270_S444_L002	ydcT	1513012	1512817	1513830	0.544379	high	bps	cod	syn	tv	1	0	0	0	0	0	1	0	0	0	0	0	0	T	G	9	0.2204
mutt	t092	T92_S198	acrD	2587877	2587595	2590708	0.544637	high	bps	cod	nsyn	tv	1	0	0	0	0	0	1	0	0	0	0	0	0	T	G	9	0.0374
mutt	t294	T294_S468_L002	acrD	2587877	2587595	2590708	0.544637	high	bps	cod	nsyn	tv	1	0	0	0	0	0	1	0	0	0	0	0	0	T	G	9	0.0423
mutt	t189	T189_S413_L002	hcp	913511	912162	913814	0.547489	high	bps	cod	nsyn	tv	1	0	0	0	0	0	1	0	0	0	0	0	0	T	G	9	0.4039
mutt	t195	T195_S419_L002	murD	97488	97087	98403	0.548975	high	bps	cod	nsyn	tv	1	0	0	1	0	0	0	0	0	0	0	0	0	A	C	12	0.0565
mutt	t173	T173_S397_L002	dnaE	207574	205126	208608	0.549526	high	bps	cod	nsyn	tv	1	0	0	0	0	0	1	0	0	0	0	0	0	T	G	9	0.2372
mutt	t166	T166_S390_L002	metB	4129219	4128672	4129832	0.549526	high	bps	cod	syn	tv	1	0	0	0	0	0	1	0	0	0	0	0	0	T	G	9	0.0456
mutt	t198	T198_S420_L002	lldP	3778887	3777399	3779054	0.551329	high	bps	cod	syn	tv	1	0	0	0	0	0	1	0	0	0	0	0	0	T	G	9	0.0064
mutt	t185	T185_S409_L002	betT	330103	329463	331496	0.553097	high	bps	cod	nsyn	tv	1	0	0	1	0	0	0	0	0	0	0	0	0	A	C	12	0.2221
mutt	t055	T55_S161	torA	1061181	1059256	1061802	0.5532	high	bps	cod	nsyn	tv	1	0	0	1	0	0	0	0	0	0	0	0	0	A	C	12	0.1057
mutt	t107	T107_S213	hyfD	2605827	2604811	2606250	0.553472	high	bps	cod	nsyn	tv	1	0	0	1	0	0	0	0	0	0	0	0	0	A	C	12	0.0946
mutt	t295	T295_S469_L002	yihV	4074063	4073739	4074635	0.556299	high	bps	cod	nsyn	tv	1	0	0	0	0	0	1	0	0	0	0	0	0	T	G	9	0.0634
mutt	t011	T11_S122	ppc	4151058	4150447	4153098	0.556561	high	bps	cod	nsyn	tv	1	0	0	1	0	0	0	0	0	0	0	0	0	A	C	12	0.0425
mutt	t155	T155_S379_L002	cusA	601373	598714	601857	0.556934	high	bps	cod	syn	tv	1	0	0	1	0	0	0	0	0	0	0	0	0	A	C	12	0.1856
mutt	t099	T99_S205	folC	2431846	2431674	2432942	0.560284	high	bps	cod	syn	tv	1	0	0	0	0	0	1	0	0	0	0	0	0	T	G	9	0.0585
mutt	t007	T7_S169	livH	3595477	3595477	3596403	0.562028	high	bps	cod	nsyn	tv	1	0	0	1	0	0	0	0	0	0	0	0	0	A	C	12	0.0435
mutt	t106	T106_S212	carB	30919	30817	34038	0.562694	high	bps	cod	syn	tv	1	0	0	0	0	0	1	0	0	0	0	0	0	T	G	9	0.1345
mutt	t187	T187_S411_L002	rlmB	4409498	4409275	4410006	0.562842	high	bps	cod	nsyn	tv	1	0	0	1	0	0	0	0	0	0	0	0	0	A	C	12	0.0562
mutt	t061	T61_S167	glpA	2352757	2352647	2354275	0.573358	high	bps	cod	nsyn	tv	1	0	0	1	0	0	0	0	0	0	0	0	0	A	C	12	0.0488
mutt	t072	T72_S178	puuE	1365673	1365550	1366815	0.576619	high	bps	cod	nsyn	tv	1	0	0	0	0	0	1	0	0	0	0	0	0	T	G	9	0.0334
mutt	t174	T174_S398_L002	fecD	4512074	4511458	4512414	0.597701	high	bps	cod	nsyn	tv	1	0	0	1	0	0	0	0	0	0	0	0	0	A	C	12	0.0409
