# Supplementary material for: Mutation bias alters the distribution of fitness effects of mutations
Source: PLoS Biol. 2025 Jul 14;23(7):e3003282. doi: 10.1371/journal.pbio.3003282 (PMC12273949; doi:10.1371/journal.pbio.3003282)
Supplement: S9 Data — (XLSX) [file pbio.3003282.s030.xlsx]

## Sheet: Key
fig_S1A_data
The first column shows strain identity. The second through fourth columns show the gene name, genomic position and position within the gene of the ancestral background SNP. The next two columns show the original and mutated base information for the background mutation. The last column shows the frequency at which this mutation is detected in whole genome sequencing reads. The values in the last c…
fig_S1A_data
The first column shows strain identity. The second through fourth columns show the gene name, genomic position and position within the gene of the ancestral background indel. The next two columns show the original and mutated base information for the background mutation. The last column shows the frequency at which this mutation is detected in whole genome sequencing reads. The values in the last…

## Sheet: fig_S1A_data
strain	gene_name	genomic_position	position_in_gene	orig_base	mut_base	freq_snp
muth	hycE	2845011	1461	G	A	100
muth	hycE	2845011	1461	G	A	100
muth	hycE	2845011	1461	G	A	100
muth	hycE	2845011	1461	G	A	100
muth	hycE	2845011	1461	G	A	100
muth	hycE	2845011	1461	G	A	100
muth	hycE	2845011	1461	G	A	100
muth	hycE	2845011	1461	G	A	100
muth	hycE	2845011	1461	G	A	100
muth	hycE	2845011	1461	G	A	100
muth	hycE	2845011	1461	G	A	100
muth	hycE	2845011	1461	G	A	100
muth	hycE	2845011	1461	G	A	98.72
muth	hycE	2845011	1461	G	A	96.67
muth	hycE	2845011	1461	G	A	100
muth	hycE	2845011	1461	G	A	100
muth	hycE	2845011	1461	G	A	100
muth	hycE	2845011	1461	G	A	96.55
muth	hycE	2845011	1461	G	A	100
muth	hycE	2845011	1461	G	A	94.74
muth	hycE	2845011	1461	G	A	100
muth	hycE	2845011	1461	G	A	100
muth	hycE	2845011	1461	G	A	100
muth	hycE	2845011	1461	G	A	100
muth	hycE	2845011	1461	G	A	96.77
muth	hycE	2845011	1461	G	A	100
muth	hycE	2845011	1461	G	A	100
muth	hycE	2845011	1461	G	A	100
muth	hycE	2845011	1461	G	A	96.67
muth	hycE	2845011	1461	G	A	100
muth	hycE	2845011	1461	G	A	97.67
muth	hycE	2845011	1461	G	A	100
muth	hycE	2845011	1461	G	A	94.44
muth	hycE	2845011	1461	G	A	100
muth	hycE	2845011	1461	G	A	87.88
muth	hycE	2845011	1461	G	A	100
muth	hycE	2845011	1461	G	A	97.96
muth	hycE	2845011	1461	G	A	100
muth	hycE	2845011	1461	G	A	100
muth	hycE	2845011	1461	G	A	100
muth	hycE	2845011	1461	G	A	96.55
muth	hycE	2845011	1461	G	A	97.56
muth	hycE	2845011	1461	G	A	96.97
muth	hycE	2845011	1461	G	A	100
muth	hycE	2845011	1461	G	A	97.22
muth	hycE	2845011	1461	G	A	100
muth	hycE	2845011	1461	G	A	100
muth	hycE	2845011	1461	G	A	100
muth	hycE	2845011	1461	G	A	100
muth	hycE	2845011	1461	G	A	100
muth	hycE	2845011	1461	G	A	100
muth	hycE	2845011	1461	G	A	100
muth	hycE	2845011	1461	G	A	100
muth	hycE	2845011	1461	G	A	100
muth	hycE	2845011	1461	G	A	100
muth	hycE	2845011	1461	G	A	96.77
muth	hycE	2845011	1461	G	A	100
muth	hycE	2845011	1461	G	A	100
muth	hycE	2845011	1461	G	A	97.06
muth	hycE	2845011	1461	G	A	100
muth	hycE	2845011	1461	G	A	92
muth	hycE	2845011	1461	G	A	100
muth	hycE	2845011	1461	G	A	100
muth	hycE	2845011	1461	G	A	95.83
muth	hycE	2845011	1461	G	A	100
muth	hycE	2845011	1461	G	A	100
muth	hycE	2845011	1461	G	A	100
muth	hycE	2845011	1461	G	A	97.3
muth	hycE	2845011	1461	G	A	96.3
muth	hycE	2845011	1461	G	A	96.55
muth	hycE	2845011	1461	G	A	100
muth	hycE	2845011	1461	G	A	100
muth	hycE	2845011	1461	G	A	100
muth	hycE	2845011	1461	G	A	96.55
muth	hycE	2845011	1461	G	A	100
muth	hycE	2845011	1461	G	A	100
muth	hycE	2845011	1461	G	A	100
muth	hycE	2845011	1461	G	A	100
muth	hycE	2845011	1461	G	A	100
muth	hycE	2845011	1461	G	A	96.67
muth	hycE	2845011	1461	G	A	97.3
muth	hycE	2845011	1461	G	A	100
muth	hycE	2845011	1461	G	A	100
muth	hycE	2845011	1461	G	A	100
muth	hycE	2845011	1461	G	A	100
muth	hycE	2845011	1461	G	A	100
muth	hycE	2845011	1461	G	A	97.62
muth	hycE	2845011	1461	G	A	100
muth	hycE	2845011	1461	G	A	97.5
muth	hycE	2845011	1461	G	A	100
muth	hycE	2845011	1461	G	A	98
muth	hycE	2845011	1461	G	A	100
muth	hycE	2845011	1461	G	A	96.15
muth	hycE	2845011	1461	G	A	100
muth	hycE	2845011	1461	G	A	100
muth	hycE	2845011	1461	G	A	100
muth	hycE	2845011	1461	G	A	100
muth	hycE	2845011	1461	G	A	100
muth	hycE	2845011	1461	G	A	100
muth	hycE	2845011	1461	G	A	100
muth	hycE	2845011	1461	G	A	89.66
muth	hycE	2845011	1461	G	A	100
muth	hycE	2845011	1461	G	A	100
muth	hycE	2845011	1461	G	A	100
muth	hycE	2845011	1461	G	A	95.92
muth	hycE	2845011	1461	G	A	100
muth	hycE	2845011	1461	G	A	96.88
muth	hycE	2845011	1461	G	A	100
muth	hycE	2845011	1461	G	A	100
muth	hycE	2845011	1461	G	A	94.12
muth	hycE	2845011	1461	G	A	100
muth	hycE	2845011	1461	G	A	100
muth	hycE	2845011	1461	G	A	100
muth	hycE	2845011	1461	G	A	96.67
muth	hycE	2845011	1461	G	A	96.43
muth	hycE	2845011	1461	G	A	100
muth	hycE	2845011	1461	G	A	100
muth	hycE	2845011	1461	G	A	100
muth	hycE	2845011	1461	G	A	100
muth	hycE	2845011	1461	G	A	97.67
muth	hycE	2845011	1461	G	A	96.15
muth	hycE	2845011	1461	G	A	97.67
muth	hycE	2845011	1461	G	A	100
muth	hycE	2845011	1461	G	A	100
muth	hycE	2845011	1461	G	A	93.33
muth	hycE	2845011	1461	G	A	96.97
muth	hycE	2845011	1461	G	A	92.11
muth	hycE	2845011	1461	G	A	90.32
muth	hycE	2845011	1461	G	A	100
muth	hycE	2845011	1461	G	A	95.83
muth	hycE	2845011	1461	G	A	100
muth	hycE	2845011	1461	G	A	90
muth	hycE	2845011	1461	G	A	100
muth	hycE	2845011	1461	G	A	97.73
muth	hycE	2845011	1461	G	A	100
muth	hycE	2845011	1461	G	A	100
muth	hycE	2845011	1461	G	A	100
muth	hycE	2845011	1461	G	A	100
muth	hycE	2845011	1461	G	A	100
muth	hycE	2845011	1461	G	A	100
muth	hycE	2845011	1461	G	A	100
muth	hycE	2845011	1461	G	A	100
muth	hycE	2845011	1461	G	A	100
muth	hycE	2845011	1461	G	A	100
muth	hycE	2845011	1461	G	A	88.46
muth	hycE	2845011	1461	G	A	100
muth	hycE	2845011	1461	G	A	100
muth	hycE	2845011	1461	G	A	97.22
muth	hycE	2845011	1461	G	A	100
muth	hycE	2845011	1461	G	A	96.77
muth	hycE	2845011	1461	G	A	91.43
muth	hycE	2845011	1461	G	A	100
muth	hycE	2845011	1461	G	A	100
muth	hycE	2845011	1461	G	A	100
muth	hycE	2845011	1461	G	A	100
muth	hycE	2845011	1461	G	A	100
muth	hycE	2845011	1461	G	A	100
muth	hycE	2845011	1461	G	A	96.77
muth	hycE	2845011	1461	G	A	100
muth	hycE	2845011	1461	G	A	97.06
muth	hycE	2845011	1461	G	A	100
muth	hycE	2845011	1461	G	A	100
muth	hycE	2845011	1461	G	A	100
muth	hycE	2845011	1461	G	A	100
muth	hycE	2845011	1461	G	A	94.74
muth	hycE	2845011	1461	G	A	100
muth	hycE	2845011	1461	G	A	100
muth	hycE	2845011	1461	G	A	100
muth	hycE	2845011	1461	G	A	100
muth	hycE	2845011	1461	G	A	100
muth	hycE	2845011	1461	G	A	95.83
muth	hycE	2845011	1461	G	A	97.56
muth	hycE	2845011	1461	G	A	97.96
muth	hycE	2845011	1461	G	A	100
muth	hycE	2845011	1461	G	A	100
muth	hycE	2845011	1461	G	A	100
muth	hycE	2845011	1461	G	A	100
muth	hycE	2845011	1461	G	A	97.22
muth	hycE	2845011	1461	G	A	100
muth	hycE	2845011	1461	G	A	96.77
muth	hycE	2845011	1461	G	A	100
muth	hycE	2845011	1461	G	A	100
muth	hycE	2845011	1461	G	A	100
muth	hycE	2845011	1461	G	A	92.31
muth	hycE	2845011	1461	G	A	100
muth	hycE	2845011	1461	G	A	100
muth	hycE	2845011	1461	G	A	96.15
muth	hycE	2845011	1461	G	A	96.55
muth	hycE	2845011	1461	G	A	95.35
muth	hycE	2845011	1461	G	A	96.77
muth	hycE	2845011	1461	G	A	100
muth	hycE	2845011	1461	G	A	100
muth	hycE	2845011	1461	G	A	100
muth	hycE	2845011	1461	G	A	100
muth	hycE	2845011	1461	G	A	100
muth	hycE	2845011	1461	G	A	97.62
muth	hycE	2845011	1461	G	A	100
muth	hycE	2845011	1461	G	A	100
muth	hycE	2845011	1461	G	A	100
muth	hycE	2845011	1461	G	A	100
muth	hycE	2845011	1461	G	A	100
muth	hycE	2845011	1461	G	A	100
muth	hycE	2845011	1461	G	A	96.43
muth	hycE	2845011	1461	G	A	100
muth	hycE	2845011	1461	G	A	100
muth	hycE	2845011	1461	G	A	97.96
muth	hycE	2845011	1461	G	A	97.56
muth	hycE	2845011	1461	G	A	93.18
muth	hycE	2845011	1461	G	A	97.5
muth	hycE	2845011	1461	G	A	100
muth	hycE	2845011	1461	G	A	100
muth	hycE	2845011	1461	G	A	94.29
muth	hycE	2845011	1461	G	A	96.55
muth	hycE	2845011	1461	G	A	97.22
muth	hycE	2845011	1461	G	A	92.86
muth	hycE	2845011	1461	G	A	96.97
muth	hycE	2845011	1461	G	A	100
muth	hycE	2845011	1461	G	A	100
muth	hycE	2845011	1461	G	A	100
muth	hycE	2845011	1461	G	A	100
muth	hycE	2845011	1461	G	A	100
muth	hycE	2845011	1461	G	A	95.24
muth	hycE	2845011	1461	G	A	100
muth	hycE	2845011	1461	G	A	100
muth	hycE	2845011	1461	G	A	96.77
muth	hycE	2845011	1461	G	A	100
muth	hycE	2845011	1461	G	A	97.62
muth	hycE	2845011	1461	G	A	100
muth	hycE	2845011	1461	G	A	100
muth	hycE	2845011	1461	G	A	100
muth	hycE	2845011	1461	G	A	100
muth	hycE	2845011	1461	G	A	100
muth	hycE	2845011	1461	G	A	100
muth	hycE	2845011	1461	G	A	93.94
muth	hycE	2845011	1461	G	A	90
muth	hycE	2845011	1461	G	A	97.92
muth	hycE	2845011	1461	G	A	100
muth	hycE	2845011	1461	G	A	100
muth	hycE	2845011	1461	G	A	100
muth	hycE	2845011	1461	G	A	97.83
muth	hycE	2845011	1461	G	A	97.37
muth	hycE	2845011	1461	G	A	97.5
muth	hycE	2845011	1461	G	A	98
muth	hycE	2845011	1461	G	A	93.18
muth	hycE	2845011	1461	G	A	94.12
muth	hycE	2845011	1461	G	A	100
muth	hycE	2845011	1461	G	A	100
muth	hycE	2845011	1461	G	A	94.12
muth	hycE	2845011	1461	G	A	96.3
muth	hycE	2845011	1461	G	A	100
muth	hycE	2845011	1461	G	A	100
muth	hycE	2845011	1461	G	A	96.88
muth	hycE	2845011	1461	G	A	96.23
muth	hycE	2845011	1461	G	A	100
muth	hycE	2845011	1461	G	A	97.56
muth	hycE	2845011	1461	G	A	100
muth	hycE	2845011	1461	G	A	100
muth	hycE	2845011	1461	G	A	100
muth	hycE	2845011	1461	G	A	100
muth	hycE	2845011	1461	G	A	94.12
muth	hycE	2845011	1461	G	A	96.3
muth	hycE	2845011	1461	G	A	96.88
muth	hycE	2845011	1461	G	A	100
muth	hycE	2845011	1461	G	A	100
muth	hycE	2845011	1461	G	A	97.78
muth	hycE	2845011	1461	G	A	100
muth	hycE	2845011	1461	G	A	100
muth	hycE	2845011	1461	G	A	100
muth	hycE	2845011	1461	G	A	100
muth	hycE	2845011	1461	G	A	100
muth	hycE	2845011	1461	G	A	95.65
muth	hycE	2845011	1461	G	A	100
muth	hycE	2845011	1461	G	A	100
muth	hycE	2845011	1461	G	A	100
muth	hycE	2845011	1461	G	A	100
muth	hycE	2845011	1461	G	A	97.87
muth	hycE	2845011	1461	G	A	97.92
muth	hycE	2845011	1461	G	A	96.77
muth	hycE	2845011	1461	G	A	93.94
muth	hycE	2845011	1461	G	A	100
muth	hycE	2845011	1461	G	A	100
muth	hycE	2845011	1461	G	A	97.06
muth	hycE	2845011	1461	G	A	100
muth	hycE	2845011	1461	G	A	100
muth	hycE	2845011	1461	G	A	100
muth	hycE	2845011	1461	G	A	90.62
muth	hycE	2845011	1461	G	A	100
muth	hycE	2845011	1461	G	A	100
muth	hycE	2845011	1461	G	A	98
muth	hycE	2845011	1461	G	A	100
muth	hycE	2845011	1461	G	A	100
muth	hycE	2845011	1461	G	A	100
muth	hycE	2845011	1461	G	A	98.25
muth	hycE	2845011	1461	G	A	98.57
muth	hycE	2845011	1461	G	A	100
muth	hycE	2845011	1461	G	A	100
muth	hycE	2845011	1461	G	A	100
muth	hycE	2845011	1461	G	A	98.88
muth	hycE	2845011	1461	G	A	98.84
muth	hycE	2845011	1461	G	A	100
muth	hycE	2845011	1461	G	A	100
muth	hycE	2845011	1461	G	A	100
muth	hycE	2845011	1461	G	A	100
muth	hycE	2845011	1461	G	A	100
muth	hycE	2845011	1461	G	A	100
muth	hycE	2845011	1461	G	A	98.36
muth	hycE	2845011	1461	G	A	100
muth	hycE	2845011	1461	G	A	100
muth	hycE	2845011	1461	G	A	100
muth	hycE	2845011	1461	G	A	100
muth	hycE	2845011	1461	G	A	100
muth	hycE	2845011	1461	G	A	98.7
muth	hycE	2845011	1461	G	A	100
muth	hycE	2845011	1461	G	A	100
muth	hycE	2845011	1461	G	A	100
muth	hycE	2845011	1461	G	A	100
muth	hycE	2845011	1461	G	A	100
muth	hycE	2845011	1461	G	A	97.22
muth	hycE	2845011	1461	G	A	100
muth	hycE	2845011	1461	G	A	100
muth	hycE	2845011	1461	G	A	95.12
muth	hycE	2845011	1461	G	A	100
muth	hycE	2845011	1461	G	A	100
muth	hycE	2845011	1461	G	A	100
muth	hycE	2845011	1461	G	A	100
muth	hycE	2845011	1461	G	A	100
muth	hycE	2845011	1461	G	A	100
muth	hycE	2845011	1461	G	A	100
muth	hycE	2845011	1461	G	A	100
muth	hycE	2845011	1461	G	A	100
muth	hycE	2845011	1461	G	A	97.3
muth	hycE	2845011	1461	G	A	100
muth	hycE	2845011	1461	G	A	100
muth	hycE	2845011	1461	G	A	94.92
muth	hycE	2845011	1461	G	A	100
muth	hycE	2845011	1461	G	A	100
muth	hycE	2845011	1461	G	A	100
muth	hycE	2845011	1461	G	A	100
muth	hycE	2845011	1461	G	A	100
muth	hycE	2845011	1461	G	A	97.5
muth	hycE	2845011	1461	G	A	100
mutt	hycE	2845011	1461	G	A	100
mutt	hycE	2845011	1461	G	A	100
mutt	hycE	2845011	1461	G	A	100
mutt	hycE	2845011	1461	G	A	100
mutt	hycE	2845011	1461	G	A	100
mutt	hycE	2845011	1461	G	A	100
mutt	hycE	2845011	1461	G	A	94.12
mutt	hycE	2845011	1461	G	A	97.5
mutt	hycE	2845011	1461	G	A	100
mutt	hycE	2845011	1461	G	A	100
mutt	hycE	2845011	1461	G	A	100
mutt	hycE	2845011	1461	G	A	100
mutt	hycE	2845011	1461	G	A	100
mutt	hycE	2845011	1461	G	A	100
mutt	hycE	2845011	1461	G	A	100
mutt	hycE	2845011	1461	G	A	100
mutt	hycE	2845011	1461	G	A	100
mutt	hycE	2845011	1461	G	A	100
mutt	hycE	2845011	1461	G	A	100
mutt	hycE	2845011	1461	G	A	100
mutt	hycE	2845011	1461	G	A	100
mutt	hycE	2845011	1461	G	A	95.83
mutt	hycE	2845011	1461	G	A	100
mutt	hycE	2845011	1461	G	A	100
mutt	hycE	2845011	1461	G	A	100
mutt	hycE	2845011	1461	G	A	100
mutt	hycE	2845011	1461	G	A	100
mutt	hycE	2845011	1461	G	A	100
mutt	hycE	2845011	1461	G	A	100
mutt	hycE	2845011	1461	G	A	100
mutt	hycE	2845011	1461	G	A	100
mutt	hycE	2845011	1461	G	A	100
mutt	hycE	2845011	1461	G	A	100
mutt	hycE	2845011	1461	G	A	100
mutt	hycE	2845011	1461	G	A	96.15
mutt	hycE	2845011	1461	G	A	100
mutt	hycE	2845011	1461	G	A	100
mutt	hycE	2845011	1461	G	A	100
mutt	hycE	2845011	1461	G	A	100
mutt	hycE	2845011	1461	G	A	97.62
mutt	hycE	2845011	1461	G	A	98.28
mutt	hycE	2845011	1461	G	A	100
mutt	hycE	2845011	1461	G	A	100
mutt	hycE	2845011	1461	G	A	100
mutt	hycE	2845011	1461	G	A	100
mutt	hycE	2845011	1461	G	A	100
mutt	hycE	2845011	1461	G	A	100
mutt	hycE	2845011	1461	G	A	96.3
mutt	hycE	2845011	1461	G	A	100
mutt	hycE	2845011	1461	G	A	100
mutt	hycE	2845011	1461	G	A	100
mutt	hycE	2845011	1461	G	A	97.87
mutt	hycE	2845011	1461	G	A	100
mutt	hycE	2845011	1461	G	A	100
mutt	hycE	2845011	1461	G	A	100
mutt	hycE	2845011	1461	G	A	100
mutt	hycE	2845011	1461	G	A	100
mutt	hycE	2845011	1461	G	A	100
mutt	hycE	2845011	1461	G	A	100
mutt	hycE	2845011	1461	G	A	100
mutt	hycE	2845011	1461	G	A	100
mutt	hycE	2845011	1461	G	A	100
mutt	hycE	2845011	1461	G	A	100
mutt	hycE	2845011	1461	G	A	100
mutt	hycE	2845011	1461	G	A	97.3
mutt	hycE	2845011	1461	G	A	98.53
mutt	hycE	2845011	1461	G	A	97.96
mutt	hycE	2845011	1461	G	A	97.67
mutt	hycE	2845011	1461	G	A	100
mutt	hycE	2845011	1461	G	A	100
mutt	hycE	2845011	1461	G	A	100
mutt	hycE	2845011	1461	G	A	100
mutt	hycE	2845011	1461	G	A	100
mutt	hycE	2845011	1461	G	A	100
mutt	hycE	2845011	1461	G	A	100
mutt	hycE	2845011	1461	G	A	100
mutt	hycE	2845011	1461	G	A	100
mutt	hycE	2845011	1461	G	A	100
mutt	hycE	2845011	1461	G	A	98.55
mutt	hycE	2845011	1461	G	A	100
mutt	hycE	2845011	1461	G	A	100
mutt	hycE	2845011	1461	G	A	96.77
mutt	hycE	2845011	1461	G	A	98.04
mutt	hycE	2845011	1461	G	A	100
mutt	hycE	2845011	1461	G	A	100
mutt	hycE	2845011	1461	G	A	100
mutt	hycE	2845011	1461	G	A	100
mutt	hycE	2845011	1461	G	A	100
mutt	hycE	2845011	1461	G	A	97.67
mutt	hycE	2845011	1461	G	A	100
mutt	hycE	2845011	1461	G	A	100
mutt	hycE	2845011	1461	G	A	100
mutt	hycE	2845011	1461	G	A	100
mutt	hycE	2845011	1461	G	A	97.44
mutt	hycE	2845011	1461	G	A	96.15
mutt	hycE	2845011	1461	G	A	100
mutt	hycE	2845011	1461	G	A	100
mutt	hycE	2845011	1461	G	A	100
mutt	hycE	2845011	1461	G	A	98.31
mutt	hycE	2845011	1461	G	A	100
mutt	hycE	2845011	1461	G	A	100
mutt	hycE	2845011	1461	G	A	100
mutt	hycE	2845011	1461	G	A	100
mutt	hycE	2845011	1461	G	A	100
mutt	hycE	2845011	1461	G	A	100
mutt	hycE	2845011	1461	G	A	95.35
mutt	hycE	2845011	1461	G	A	100
mutt	hycE	2845011	1461	G	A	100
mutt	hycE	2845011	1461	G	A	100
mutt	hycE	2845011	1461	G	A	100
mutt	hycE	2845011	1461	G	A	98.15
mutt	hycE	2845011	1461	G	A	100
mutt	hycE	2845011	1461	G	A	97.96
mutt	hycE	2845011	1461	G	A	100
mutt	hycE	2845011	1461	G	A	100
mutt	hycE	2845011	1461	G	A	100
mutt	hycE	2845011	1461	G	A	100
mutt	hycE	2845011	1461	G	A	97.06
mutt	hycE	2845011	1461	G	A	100
mutt	hycE	2845011	1461	G	A	100
mutt	hycE	2845011	1461	G	A	100
mutt	hycE	2845011	1461	G	A	96.67
mutt	hycE	2845011	1461	G	A	100
mutt	hycE	2845011	1461	G	A	100
mutt	hycE	2845011	1461	G	A	100
mutt	hycE	2845011	1461	G	A	100
mutt	hycE	2845011	1461	G	A	98.18
mutt	hycE	2845011	1461	G	A	96.88
mutt	hycE	2845011	1461	G	A	100
mutt	hycE	2845011	1461	G	A	97.44
mutt	hycE	2845011	1461	G	A	100
mutt	hycE	2845011	1461	G	A	100
mutt	hycE	2845011	1461	G	A	97.06
mutt	hycE	2845011	1461	G	A	100
mutt	hycE	2845011	1461	G	A	100
mutt	hycE	2845011	1461	G	A	98.31
mutt	hycE	2845011	1461	G	A	100
mutt	hycE	2845011	1461	G	A	100
mutt	hycE	2845011	1461	G	A	95.45
mutt	hycE	2845011	1461	G	A	100
mutt	hycE	2845011	1461	G	A	100
mutt	hycE	2845011	1461	G	A	98.18
mutt	hycE	2845011	1461	G	A	96.3
mutt	hycE	2845011	1461	G	A	96.55
mutt	hycE	2845011	1461	G	A	100
mutt	hycE	2845011	1461	G	A	96.15
mutt	hycE	2845011	1461	G	A	100
mutt	hycE	2845011	1461	G	A	95.45
mutt	hycE	2845011	1461	G	A	100
mutt	hycE	2845011	1461	G	A	96.67
mutt	hycE	2845011	1461	G	A	100
mutt	hycE	2845011	1461	G	A	100
mutt	hycE	2845011	1461	G	A	100
mutt	hycE	2845011	1461	G	A	100
mutt	hycE	2845011	1461	G	A	100
mutt	hycE	2845011	1461	G	A	100
mutt	hycE	2845011	1461	G	A	97.14
mutt	hycE	2845011	1461	G	A	100
mutt	hycE	2845011	1461	G	A	100
mutt	hycE	2845011	1461	G	A	97.92
mutt	hycE	2845011	1461	G	A	100
mutt	hycE	2845011	1461	G	A	100
mutt	hycE	2845011	1461	G	A	100
mutt	hycE	2845011	1461	G	A	96.43
mutt	hycE	2845011	1461	G	A	100
mutt	hycE	2845011	1461	G	A	95.45
mutt	hycE	2845011	1461	G	A	87.5
mutt	hycE	2845011	1461	G	A	100
mutt	hycE	2845011	1461	G	A	100
mutt	hycE	2845011	1461	G	A	100
mutt	hycE	2845011	1461	G	A	100
mutt	hycE	2845011	1461	G	A	100
mutt	hycE	2845011	1461	G	A	100
mutt	hycE	2845011	1461	G	A	97.14
mutt	hycE	2845011	1461	G	A	100
mutt	hycE	2845011	1461	G	A	95.65
mutt	hycE	2845011	1461	G	A	100
mutt	hycE	2845011	1461	G	A	95
mutt	hycE	2845011	1461	G	A	100
mutt	hycE	2845011	1461	G	A	97.44
mutt	hycE	2845011	1461	G	A	100
mutt	hycE	2845011	1461	G	A	97.56
mutt	hycE	2845011	1461	G	A	100
mutt	hycE	2845011	1461	G	A	100
mutt	hycE	2845011	1461	G	A	100
mutt	hycE	2845011	1461	G	A	100
mutt	hycE	2845011	1461	G	A	95.45
mutt	hycE	2845011	1461	G	A	100
mutt	hycE	2845011	1461	G	A	100
mutt	hycE	2845011	1461	G	A	100
mutt	hycE	2845011	1461	G	A	100
mutt	hycE	2845011	1461	G	A	96
mutt	hycE	2845011	1461	G	A	100
mutt	hycE	2845011	1461	G	A	100
mutt	hycE	2845011	1461	G	A	100
mutt	hycE	2845011	1461	G	A	97.14
mutt	hycE	2845011	1461	G	A	95.45
mutt	hycE	2845011	1461	G	A	100
mutt	hycE	2845011	1461	G	A	100
mutt	hycE	2845011	1461	G	A	100
mutt	hycE	2845011	1461	G	A	100
mutt	hycE	2845011	1461	G	A	100
mutt	hycE	2845011	1461	G	A	100
mutt	hycE	2845011	1461	G	A	97.62
mutt	hycE	2845011	1461	G	A	95.12
mutt	hycE	2845011	1461	G	A	98.36
mutt	hycE	2845011	1461	G	A	95.92
mutt	hycE	2845011	1461	G	A	100
mutt	hycE	2845011	1461	G	A	100
mutt	hycE	2845011	1461	G	A	97.78
mutt	hycE	2845011	1461	G	A	98.04
mutt	hycE	2845011	1461	G	A	100
mutt	hycE	2845011	1461	G	A	100
mutt	hycE	2845011	1461	G	A	100
mutt	hycE	2845011	1461	G	A	98.15
mutt	hycE	2845011	1461	G	A	98
mutt	hycE	2845011	1461	G	A	100
mutt	hycE	2845011	1461	G	A	100
mutt	hycE	2845011	1461	G	A	100
mutt	hycE	2845011	1461	G	A	100
mutt	hycE	2845011	1461	G	A	100
mutt	hycE	2845011	1461	G	A	100
mutt	hycE	2845011	1461	G	A	98.18
mutt	hycE	2845011	1461	G	A	100
mutt	hycE	2845011	1461	G	A	100
mutt	hycE	2845011	1461	G	A	100
mutt	hycE	2845011	1461	G	A	100
mutt	hycE	2845011	1461	G	A	100
mutt	hycE	2845011	1461	G	A	100
mutt	hycE	2845011	1461	G	A	100
mutt	hycE	2845011	1461	G	A	100
mutt	hycE	2845011	1461	G	A	100
mutt	hycE	2845011	1461	G	A	97.62
mutt	hycE	2845011	1461	G	A	100
mutt	hycE	2845011	1461	G	A	100
mutt	hycE	2845011	1461	G	A	97.78
mutt	hycE	2845011	1461	G	A	100
mutt	hycE	2845011	1461	G	A	96.3
mutt	hycE	2845011	1461	G	A	100
mutt	hycE	2845011	1461	G	A	100
mutt	hycE	2845011	1461	G	A	97.22
mutt	hycE	2845011	1461	G	A	100
mutt	hycE	2845011	1461	G	A	97.62
mutt	hycE	2845011	1461	G	A	100
mutt	hycE	2845011	1461	G	A	100
mutt	hycE	2845011	1461	G	A	100
mutt	hycE	2845011	1461	G	A	100
mutt	hycE	2845011	1461	G	A	97.14
mutt	hycE	2845011	1461	G	A	100
mutt	hycE	2845011	1461	G	A	100
mutt	hycE	2845011	1461	G	A	100
mutt	hycE	2845011	1461	G	A	100
mutt	hycE	2845011	1461	G	A	100
mutt	hycE	2845011	1461	G	A	100
mutt	hycE	2845011	1461	G	A	100
mutt	hycE	2845011	1461	G	A	100
mutt	hycE	2845011	1461	G	A	100
mutt	hycE	2845011	1461	G	A	100
mutt	hycE	2845011	1461	G	A	100
mutt	hycE	2845011	1461	G	A	96.67
mutt	hycE	2845011	1461	G	A	100
muty	hycE	2845011	1461	G	A	100
muty	hycE	2845011	1461	G	A	100
muty	hycE	2845011	1461	G	A	100
muty	hycE	2845011	1461	G	A	96.08
muty	hycE	2845011	1461	G	A	100
muty	hycE	2845011	1461	G	A	100
muty	hycE	2845011	1461	G	A	100
muty	hycE	2845011	1461	G	A	100
muty	hycE	2845011	1461	G	A	96.77
muty	hycE	2845011	1461	G	A	100
muty	hycE	2845011	1461	G	A	100
muty	hycE	2845011	1461	G	A	96.67
muty	hycE	2845011	1461	G	A	96.88
muty	hycE	2845011	1461	G	A	97.14
muty	hycE	2845011	1461	G	A	100
muty	hycE	2845011	1461	G	A	100
muty	hycE	2845011	1461	G	A	100
muty	hycE	2845011	1461	G	A	100
muty	hycE	2845011	1461	G	A	100
muty	hycE	2845011	1461	G	A	96.77
muty	hycE	2845011	1461	G	A	100
muty	hycE	2845011	1461	G	A	100
muty	hycE	2845011	1461	G	A	100
muty	hycE	2845011	1461	G	A	92.68
muty	hycE	2845011	1461	G	A	100
muty	hycE	2845011	1461	G	A	100
muty	hycE	2845011	1461	G	A	100
muty	hycE	2845011	1461	G	A	100
muty	hycE	2845011	1461	G	A	96.97
muty	hycE	2845011	1461	G	A	100
muty	hycE	2845011	1461	G	A	100
muty	hycE	2845011	1461	G	A	100
muty	hycE	2845011	1461	G	A	97.37
muty	hycE	2845011	1461	G	A	96
muty	hycE	2845011	1461	G	A	100
muty	hycE	2845011	1461	G	A	100
muty	hycE	2845011	1461	G	A	100
muty	hycE	2845011	1461	G	A	100
muty	hycE	2845011	1461	G	A	100
muty	hycE	2845011	1461	G	A	100
muty	hycE	2845011	1461	G	A	97.22
muty	hycE	2845011	1461	G	A	96.3
muty	hycE	2845011	1461	G	A	100
muty	hycE	2845011	1461	G	A	100
muty	hycE	2845011	1461	G	A	96.43
muty	hycE	2845011	1461	G	A	100
muty	hycE	2845011	1461	G	A	100
muty	hycE	2845011	1461	G	A	100
muty	hycE	2845011	1461	G	A	100
muty	hycE	2845011	1461	G	A	100
muty	hycE	2845011	1461	G	A	100
muty	hycE	2845011	1461	G	A	100
muty	hycE	2845011	1461	G	A	100
muty	hycE	2845011	1461	G	A	97.06
muty	hycE	2845011	1461	G	A	100
muty	hycE	2845011	1461	G	A	95.65
muty	hycE	2845011	1461	G	A	100
muty	hycE	2845011	1461	G	A	95.24
muty	hycE	2845011	1461	G	A	100
muty	hycE	2845011	1461	G	A	100
muty	hycE	2845011	1461	G	A	97.37
muty	hycE	2845011	1461	G	A	94.74
muty	hycE	2845011	1461	G	A	97.73
muty	hycE	2845011	1461	G	A	100
muty	hycE	2845011	1461	G	A	100
muty	hycE	2845011	1461	G	A	97.78
muty	hycE	2845011	1461	G	A	100
muty	hycE	2845011	1461	G	A	100
muty	hycE	2845011	1461	G	A	100
muty	hycE	2845011	1461	G	A	93.48
muty	hycE	2845011	1461	G	A	100
muty	hycE	2845011	1461	G	A	100
muty	hycE	2845011	1461	G	A	97.62
muty	hycE	2845011	1461	G	A	100
muty	hycE	2845011	1461	G	A	100
muty	hycE	2845011	1461	G	A	100
muty	hycE	2845011	1461	G	A	100
muty	hycE	2845011	1461	G	A	100
muty	hycE	2845011	1461	G	A	100
muty	hycE	2845011	1461	G	A	100
muty	hycE	2845011	1461	G	A	100
muty	hycE	2845011	1461	G	A	97.44
muty	hycE	2845011	1461	G	A	97.62
muty	hycE	2845011	1461	G	A	97.83
muty	hycE	2845011	1461	G	A	94.59
muty	hycE	2845011	1461	G	A	100
muty	hycE	2845011	1461	G	A	100
muty	hycE	2845011	1461	G	A	100
muty	hycE	2845011	1461	G	A	100
muty	hycE	2845011	1461	G	A	100
muty	hycE	2845011	1461	G	A	100
muty	hycE	2845011	1461	G	A	100
muty	hycE	2845011	1461	G	A	98.33
muty	hycE	2845011	1461	G	A	100
muty	hycE	2845011	1461	G	A	100
muty	hycE	2845011	1461	G	A	98.28
muty	hycE	2845011	1461	G	A	100
muty	hycE	2845011	1461	G	A	100
muty	hycE	2845011	1461	G	A	100
muty	hycE	2845011	1461	G	A	100
muty	hycE	2845011	1461	G	A	100
muty	hycE	2845011	1461	G	A	100
muty	hycE	2845011	1461	G	A	100
muty	hycE	2845011	1461	G	A	100
muty	hycE	2845011	1461	G	A	100
muty	hycE	2845011	1461	G	A	100
muty	hycE	2845011	1461	G	A	100
muty	hycE	2845011	1461	G	A	100
muty	hycE	2845011	1461	G	A	100
muty	hycE	2845011	1461	G	A	96.88
muty	hycE	2845011	1461	G	A	100
muty	hycE	2845011	1461	G	A	100
muty	hycE	2845011	1461	G	A	100
muty	hycE	2845011	1461	G	A	100
muty	hycE	2845011	1461	G	A	100
muty	hycE	2845011	1461	G	A	100
muty	hycE	2845011	1461	G	A	98.51
muty	hycE	2845011	1461	G	A	97.37
muty	hycE	2845011	1461	G	A	100
muty	hycE	2845011	1461	G	A	100
muty	hycE	2845011	1461	G	A	100
muty	hycE	2845011	1461	G	A	100
muty	hycE	2845011	1461	G	A	100
muty	hycE	2845011	1461	G	A	100
muty	hycE	2845011	1461	G	A	100
muty	hycE	2845011	1461	G	A	100
muty	hycE	2845011	1461	G	A	100
nn	hycE	2845011	1461	G	A	100
nn	hycE	2845011	1461	G	A	92.86
nn	hycE	2845011	1461	G	A	100
nn	hycE	2845011	1461	G	A	96.88
nn	hycE	2845011	1461	G	A	100
nn	hycE	2845011	1461	G	A	100
nn	hycE	2845011	1461	G	A	96.77
nn	hycE	2845011	1461	G	A	95.12
nn	hycE	2845011	1461	G	A	97.44
nn	hycE	2845011	1461	G	A	94.12
nn	hycE	2845011	1461	G	A	100
nn	hycE	2845011	1461	G	A	100
nn	hycE	2845011	1461	G	A	90.48
nn	hycE	2845011	1461	G	A	96.97
nn	hycE	2845011	1461	G	A	100
nn	hycE	2845011	1461	G	A	96.67
nn	hycE	2845011	1461	G	A	100
nn	hycE	2845011	1461	G	A	97.14
nn	hycE	2845011	1461	G	A	98
nn	hycE	2845011	1461	G	A	100
nn	hycE	2845011	1461	G	A	97.3
nn	hycE	2845011	1461	G	A	100
nn	hycE	2845011	1461	G	A	97.3
nn	hycE	2845011	1461	G	A	97.73
nn	hycE	2845011	1461	G	A	100
nn	hycE	2845011	1461	G	A	100
nn	hycE	2845011	1461	G	A	100
nn	hycE	2845011	1461	G	A	100
nn	hycE	2845011	1461	G	A	100
nn	hycE	2845011	1461	G	A	100
nn	hycE	2845011	1461	G	A	100
nn	hycE	2845011	1461	G	A	97.06
nn	hycE	2845011	1461	G	A	100
nn	hycE	2845011	1461	G	A	100
nn	hycE	2845011	1461	G	A	100
nn	hycE	2845011	1461	G	A	100
nn	hycE	2845011	1461	G	A	95.65
nn	hycE	2845011	1461	G	A	94.12
nn	hycE	2845011	1461	G	A	100
nn	hycE	2845011	1461	G	A	100
nn	hycE	2845011	1461	G	A	100
nn	hycE	2845011	1461	G	A	97.5
nn	hycE	2845011	1461	G	A	100
nn	hycE	2845011	1461	G	A	96.77
nn	hycE	2845011	1461	G	A	98
nn	hycE	2845011	1461	G	A	100
nn	hycE	2845011	1461	G	A	100
nn	hycE	2845011	1461	G	A	100
nn	hycE	2845011	1461	G	A	100
nn	hycE	2845011	1461	G	A	94.74
nn	hycE	2845011	1461	G	A	100
nn	hycE	2845011	1461	G	A	100
nn	hycE	2845011	1461	G	A	100
nn	hycE	2845011	1461	G	A	100
nn	hycE	2845011	1461	G	A	97.14
nn	hycE	2845011	1461	G	A	100
nn	hycE	2845011	1461	G	A	97.56
nn	hycE	2845011	1461	G	A	100
nn	hycE	2845011	1461	G	A	97.92
nn	hycE	2845011	1461	G	A	100
nn	hycE	2845011	1461	G	A	94.74
nn	hycE	2845011	1461	G	A	100
nn	hycE	2845011	1461	G	A	100
nn	hycE	2845011	1461	G	A	100
nn	hycE	2845011	1461	G	A	98.8
nn	hycE	2845011	1461	G	A	96.92
nn	hycE	2845011	1461	G	A	95.83
nn	hycE	2845011	1461	G	A	95.35
nn	hycE	2845011	1461	G	A	98.41
nn	hycE	2845011	1461	G	A	100
nn	hycE	2845011	1461	G	A	100
nn	hycE	2845011	1461	G	A	98.08
nn	hycE	2845011	1461	G	A	100
nn	hycE	2845011	1461	G	A	98.57
nn	hycE	2845011	1461	G	A	98.75
nn	hycE	2845011	1461	G	A	100
nn	hycE	2845011	1461	G	A	100
nn	hycE	2845011	1461	G	A	100
nn	hycE	2845011	1461	G	A	100
nn	hycE	2845011	1461	G	A	97.62
nn	hycE	2845011	1461	G	A	100
nn	hycE	2845011	1461	G	A	100
nn	hycE	2845011	1461	G	A	97.56
nn	hycE	2845011	1461	G	A	100
nn	hycE	2845011	1461	G	A	98.36
nn	hycE	2845011	1461	G	A	100
nn	hycE	2845011	1461	G	A	100
nn	hycE	2845011	1461	G	A	100
nn	hycE	2845011	1461	G	A	100
nn	hycE	2845011	1461	G	A	96
nn	hycE	2845011	1461	G	A	100
nn	hycE	2845011	1461	G	A	96.97
nn	hycE	2845011	1461	G	A	100
nn	hycE	2845011	1461	G	A	97.3
nn	hycE	2845011	1461	G	A	100
nn	hycE	2845011	1461	G	A	100
nn	hycE	2845011	1461	G	A	100
nn	hycE	2845011	1461	G	A	100
nn	hycE	2845011	1461	G	A	100
nn	hycE	2845011	1461	G	A	100
nn	hycE	2845011	1461	G	A	100
nn	hycE	2845011	1461	G	A	100
nn	hycE	2845011	1461	G	A	97.62
nn	hycE	2845011	1461	G	A	100
nn	hycE	2845011	1461	G	A	98.18
nn	hycE	2845011	1461	G	A	100
nn	hycE	2845011	1461	G	A	100
nn	hycE	2845011	1461	G	A	100
nn	hycE	2845011	1461	G	A	100
nn	hycE	2845011	1461	G	A	100
nn	hycE	2845011	1461	G	A	100
nn	hycE	2845011	1461	G	A	94.44
nn	hycE	2845011	1461	G	A	100
nn	hycE	2845011	1461	G	A	98.15
nn	hycE	2845011	1461	G	A	100
nn	hycE	2845011	1461	G	A	100
nn	hycE	2845011	1461	G	A	100
nn	hycE	2845011	1461	G	A	100
nn	hycE	2845011	1461	G	A	100
nn	hycE	2845011	1461	G	A	98
nn	hycE	2845011	1461	G	A	100
nn	hycE	2845011	1461	G	A	100
nn	hycE	2845011	1461	G	A	100
nn	hycE	2845011	1461	G	A	95.74
nn	hycE	2845011	1461	G	A	100
nn	hycE	2845011	1461	G	A	100
nn	hycE	2845011	1461	G	A	100
nn	hycE	2845011	1461	G	A	100
nn	hycE	2845011	1461	G	A	100
nn	hycE	2845011	1461	G	A	100
nn	hycE	2845011	1461	G	A	98.31
nn	hycE	2845011	1461	G	A	100
nn	hycE	2845011	1461	G	A	100
nn	hycE	2845011	1461	G	A	100
nn	hycE	2845011	1461	G	A	100
nn	hycE	2845011	1461	G	A	100
nn	hycE	2845011	1461	G	A	100
nn	hycE	2845011	1461	G	A	96.1
nn	hycE	2845011	1461	G	A	100
nn	hycE	2845011	1461	G	A	98.51
nn	hycE	2845011	1461	G	A	100
nn	hycE	2845011	1461	G	A	100
nn	hycE	2845011	1461	G	A	98.33
nn	hycE	2845011	1461	G	A	100
nn	hycE	2845011	1461	G	A	98.53
nn	hycE	2845011	1461	G	A	98.44
nn	hycE	2845011	1461	G	A	100
nn	hycE	2845011	1461	G	A	100
nn	hycE	2845011	1461	G	A	100
nn	hycE	2845011	1461	G	A	98.28
nn	hycE	2845011	1461	G	A	98.28
nn	hycE	2845011	1461	G	A	98.33
nn	hycE	2845011	1461	G	A	100
nn	hycE	2845011	1461	G	A	98
nn	hycE	2845011	1461	G	A	100
nn	hycE	2845011	1461	G	A	100
nn	hycE	2845011	1461	G	A	100
nn	hycE	2845011	1461	G	A	100
nn	hycE	2845011	1461	G	A	97.56
nn	hycE	2845011	1461	G	A	100
nn	hycE	2845011	1461	G	A	100
nn	hycE	2845011	1461	G	A	100
nn	hycE	2845011	1461	G	A	100
nn	hycE	2845011	1461	G	A	100
nn	hycE	2845011	1461	G	A	100
nn	hycE	2845011	1461	G	A	100
nn	hycE	2845011	1461	G	A	100
nn	hycE	2845011	1461	G	A	100
nn	hycE	2845011	1461	G	A	100
nn	hycE	2845011	1461	G	A	100
nn	hycE	2845011	1461	G	A	100
nn	hycE	2845011	1461	G	A	100
nn	hycE	2845011	1461	G	A	100
nn	hycE	2845011	1461	G	A	98.73
nn	hycE	2845011	1461	G	A	98.33
nn	hycE	2845011	1461	G	A	100
nn	hycE	2845011	1461	G	A	98.36
nn	hycE	2845011	1461	G	A	100
nn	hycE	2845011	1461	G	A	100
nn	hycE	2845011	1461	G	A	100
nn	hycE	2845011	1461	G	A	100
nn	hycE	2845011	1461	G	A	100
nn	hycE	2845011	1461	G	A	100
nn	hycE	2845011	1461	G	A	97.44
nn	hycE	2845011	1461	G	A	100
nn	hycE	2845011	1461	G	A	100
nn	hycE	2845011	1461	G	A	100
nn	hycE	2845011	1461	G	A	100
nn	hycE	2845011	1461	G	A	96.55
nn	hycE	2845011	1461	G	A	100
nn	hycE	2845011	1461	G	A	100
nn	hycE	2845011	1461	G	A	98.15
nn	hycE	2845011	1461	G	A	100
nn	hycE	2845011	1461	G	A	100
nn	hycE	2845011	1461	G	A	100
nn	hycE	2845011	1461	G	A	97.83
nn	hycE	2845011	1461	G	A	100
nn	hycE	2845011	1461	G	A	100
nn	hycE	2845011	1461	G	A	100
nn	hycE	2845011	1461	G	A	100
nn	hycE	2845011	1461	G	A	98.57
nn	hycE	2845011	1461	G	A	100
nn	hycE	2845011	1461	G	A	100
nn	hycE	2845011	1461	G	A	98.28
nn	hycE	2845011	1461	G	A	100
nn	hycE	2845011	1461	G	A	100
nn	hycE	2845011	1461	G	A	100
nn	hycE	2845011	1461	G	A	100
nn	hycE	2845011	1461	G	A	100
nn	hycE	2845011	1461	G	A	100
nn	hycE	2845011	1461	G	A	100
nn	hycE	2845011	1461	G	A	99.04
nn	hycE	2845011	1461	G	A	100
nn	hycE	2845011	1461	G	A	100
nn	hycE	2845011	1461	G	A	100
nn	hycE	2845011	1461	G	A	100
nn	hycE	2845011	1461	G	A	100
nn	hycE	2845011	1461	G	A	100
nn	hycE	2845011	1461	G	A	97.87
nn	hycE	2845011	1461	G	A	98.53
nn	hycE	2845011	1461	G	A	97.83
nn	hycE	2845011	1461	G	A	100
nn	hycE	2845011	1461	G	A	97.67
nn	hycE	2845011	1461	G	A	98.04
nn	hycE	2845011	1461	G	A	100
nn	hycE	2845011	1461	G	A	100
nn	hycE	2845011	1461	G	A	100
nn	hycE	2845011	1461	G	A	100
nn	hycE	2845011	1461	G	A	100
nn	hycE	2845011	1461	G	A	100
nn	hycE	2845011	1461	G	A	100
nn	hycE	2845011	1461	G	A	100
nn	hycE	2845011	1461	G	A	100
nn	hycE	2845011	1461	G	A	100
nn	hycE	2845011	1461	G	A	100
nn	hycE	2845011	1461	G	A	97.62
nn	hycE	2845011	1461	G	A	100
nn	hycE	2845011	1461	G	A	100
nn	hycE	2845011	1461	G	A	100
nn	hycE	2845011	1461	G	A	100
nn	hycE	2845011	1461	G	A	97.3
nn	hycE	2845011	1461	G	A	100
nn	hycE	2845011	1461	G	A	98.46
nn	hycE	2845011	1461	G	A	100
nn	hycE	2845011	1461	G	A	100
nn	hycE	2845011	1461	G	A	100
nn	hycE	2845011	1461	G	A	100
nn	hycE	2845011	1461	G	A	100
nn	hycE	2845011	1461	G	A	100
nn	hycE	2845011	1461	G	A	100
nn	hycE	2845011	1461	G	A	100
nn	hycE	2845011	1461	G	A	100
nn	hycE	2845011	1461	G	A	100
nn	hycE	2845011	1461	G	A	100
nn	hycE	2845011	1461	G	A	98.81
nn	hycE	2845011	1461	G	A	95.38
nn	hycE	2845011	1461	G	A	100
nn	hycE	2845011	1461	G	A	100
nn	hycE	2845011	1461	G	A	100
nn	hycE	2845011	1461	G	A	98.62
nn	hycE	2845011	1461	G	A	100
nn	hycE	2845011	1461	G	A	100
nn	hycE	2845011	1461	G	A	100
nn	hycE	2845011	1461	G	A	100
nn	hycE	2845011	1461	G	A	100
nn	hycE	2845011	1461	G	A	100
nn	hycE	2845011	1461	G	A	100
nn	hycE	2845011	1461	G	A	100
nn	hycE	2845011	1461	G	A	100
nn	hycE	2845011	1461	G	A	98.18
nn	hycE	2845011	1461	G	A	100
nn	hycE	2845011	1461	G	A	100
nn	hycE	2845011	1461	G	A	100
nn	hycE	2845011	1461	G	A	100
nn	hycE	2845011	1461	G	A	100
nn	hycE	2845011	1461	G	A	100
nn	hycE	2845011	1461	G	A	100
nn	hycE	2845011	1461	G	A	100
nn	hycE	2845011	1461	G	A	100
nn	hycE	2845011	1461	G	A	100
nn	hycE	2845011	1461	G	A	100
nn	hycE	2845011	1461	G	A	98.28
nn	hycE	2845011	1461	G	A	100
nn	hycE	2845011	1461	G	A	100
mutl	hycE	2845011	1461	G	A	100
mutl	hycE	2845011	1461	G	A	100
mutl	hycE	2845011	1461	G	A	100
mutl	hycE	2845011	1461	G	A	100
mutl	hycE	2845011	1461	G	A	100
mutl	hycE	2845011	1461	G	A	96.43
mutl	hycE	2845011	1461	G	A	97.87
mutl	hycE	2845011	1461	G	A	100
mutl	hycE	2845011	1461	G	A	100
mutl	hycE	2845011	1461	G	A	100
mutl	hycE	2845011	1461	G	A	100
mutl	hycE	2845011	1461	G	A	100
mutl	hycE	2845011	1461	G	A	94.87
mutl	hycE	2845011	1461	G	A	94.29
mutl	hycE	2845011	1461	G	A	100
mutl	hycE	2845011	1461	G	A	100
mutl	hycE	2845011	1461	G	A	100
mutl	hycE	2845011	1461	G	A	97.5
mutl	hycE	2845011	1461	G	A	100
mutl	hycE	2845011	1461	G	A	97.67
mutl	hycE	2845011	1461	G	A	100
mutl	hycE	2845011	1461	G	A	100
mutl	hycE	2845011	1461	G	A	97.73
mutl	hycE	2845011	1461	G	A	97.73
mutl	hycE	2845011	1461	G	A	100
mutl	hycE	2845011	1461	G	A	100
mutl	hycE	2845011	1461	G	A	100
mutl	hycE	2845011	1461	G	A	96.15
mutl	hycE	2845011	1461	G	A	95.12
mutl	hycE	2845011	1461	G	A	97.37
mutl	hycE	2845011	1461	G	A	100
mutl	hycE	2845011	1461	G	A	100
mutl	hycE	2845011	1461	G	A	100
mutl	hycE	2845011	1461	G	A	100
mutl	hycE	2845011	1461	G	A	100
mutl	hycE	2845011	1461	G	A	96.15
mutl	hycE	2845011	1461	G	A	100
mutl	hycE	2845011	1461	G	A	100
mutl	hycE	2845011	1461	G	A	100
mutl	hycE	2845011	1461	G	A	100
mutl	hycE	2845011	1461	G	A	100
mutl	hycE	2845011	1461	G	A	95.45
mutl	hycE	2845011	1461	G	A	100
mutl	hycE	2845011	1461	G	A	100
mutl	hycE	2845011	1461	G	A	91.18
mutl	hycE	2845011	1461	G	A	97.73
mutl	hycE	2845011	1461	G	A	97.06
mutl	hycE	2845011	1461	G	A	96.97
mutl	hycE	2845011	1461	G	A	100
mutl	hycE	2845011	1461	G	A	100
mutl	hycE	2845011	1461	G	A	97.56
mutl	hycE	2845011	1461	G	A	100
mutl	hycE	2845011	1461	G	A	100
mutl	hycE	2845011	1461	G	A	96
mutl	hycE	2845011	1461	G	A	100
mutl	hycE	2845011	1461	G	A	96.77
mutl	hycE	2845011	1461	G	A	100
mutl	hycE	2845011	1461	G	A	95.83
mutl	hycE	2845011	1461	G	A	100
mutl	hycE	2845011	1461	G	A	97.06
mutl	hycE	2845011	1461	G	A	100
mutl	hycE	2845011	1461	G	A	94.59
mutl	hycE	2845011	1461	G	A	100
mutl	hycE	2845011	1461	G	A	100
mutl	hycE	2845011	1461	G	A	100
mutl	hycE	2845011	1461	G	A	97.37
mutl	hycE	2845011	1461	G	A	100
mutl	hycE	2845011	1461	G	A	91.84
mutl	hycE	2845011	1461	G	A	100
mutl	hycE	2845011	1461	G	A	100
mutl	hycE	2845011	1461	G	A	100
mutl	hycE	2845011	1461	G	A	100
mutl	hycE	2845011	1461	G	A	96.3
mutl	hycE	2845011	1461	G	A	100
mutl	hycE	2845011	1461	G	A	95.45
mutl	hycE	2845011	1461	G	A	97.06
mutl	hycE	2845011	1461	G	A	100
mutl	hycE	2845011	1461	G	A	100
mutl	hycE	2845011	1461	G	A	97.14
mutl	hycE	2845011	1461	G	A	96.3
mutl	hycE	2845011	1461	G	A	95.24
mutl	hycE	2845011	1461	G	A	96.88
mutl	hycE	2845011	1461	G	A	96.77
mutl	hycE	2845011	1461	G	A	100
mutl	hycE	2845011	1461	G	A	100
mutl	hycE	2845011	1461	G	A	100
mutl	hycE	2845011	1461	G	A	100
mutl	hycE	2845011	1461	G	A	100
mutl	hycE	2845011	1461	G	A	100
mutl	hycE	2845011	1461	G	A	100
mutl	hycE	2845011	1461	G	A	96.88
mutl	hycE	2845011	1461	G	A	91.67
mutl	hycE	2845011	1461	G	A	100
mutl	hycE	2845011	1461	G	A	100
mutl	hycE	2845011	1461	G	A	100
mutl	hycE	2845011	1461	G	A	100
mutl	hycE	2845011	1461	G	A	98
mutl	hycE	2845011	1461	G	A	100
mutl	hycE	2845011	1461	G	A	95.24
mutl	hycE	2845011	1461	G	A	100
mutl	hycE	2845011	1461	G	A	97.14
mutl	hycE	2845011	1461	G	A	100
mutl	hycE	2845011	1461	G	A	100
mutl	hycE	2845011	1461	G	A	96.55
mutl	hycE	2845011	1461	G	A	100
mutl	hycE	2845011	1461	G	A	100
mutl	hycE	2845011	1461	G	A	100
mutl	hycE	2845011	1461	G	A	97.37
mutl	hycE	2845011	1461	G	A	100
mutl	hycE	2845011	1461	G	A	100
mutl	hycE	2845011	1461	G	A	90.91
mutl	hycE	2845011	1461	G	A	97.83
mutl	hycE	2845011	1461	G	A	100
mutl	hycE	2845011	1461	G	A	100
mutl	hycE	2845011	1461	G	A	100
mutl	hycE	2845011	1461	G	A	97.78
mutl	hycE	2845011	1461	G	A	100
mutl	hycE	2845011	1461	G	A	100
mutl	hycE	2845011	1461	G	A	100
mutl	hycE	2845011	1461	G	A	91.67
mutl	hycE	2845011	1461	G	A	100
mutl	hycE	2845011	1461	G	A	97.56
mutl	hycE	2845011	1461	G	A	100
mutl	hycE	2845011	1461	G	A	100
mutl	hycE	2845011	1461	G	A	97.14
mutl	hycE	2845011	1461	G	A	100
mutl	hycE	2845011	1461	G	A	100
mutl	hycE	2845011	1461	G	A	98.28
mutl	hycE	2845011	1461	G	A	100
mutl	hycE	2845011	1461	G	A	100
mutl	hycE	2845011	1461	G	A	100
mutl	hycE	2845011	1461	G	A	100
mutl	hycE	2845011	1461	G	A	100
mutl	hycE	2845011	1461	G	A	96.77
mutl	hycE	2845011	1461	G	A	95.12
mutl	hycE	2845011	1461	G	A	100
mutl	hycE	2845011	1461	G	A	96.55
mutl	hycE	2845011	1461	G	A	100
mutl	hycE	2845011	1461	G	A	100
mutl	hycE	2845011	1461	G	A	95.65
mutl	hycE	2845011	1461	G	A	100
mutl	hycE	2845011	1461	G	A	97.67
mutl	hycE	2845011	1461	G	A	100
mutl	hycE	2845011	1461	G	A	100
mutl	hycE	2845011	1461	G	A	100
mutl	hycE	2845011	1461	G	A	100
mutl	hycE	2845011	1461	G	A	100
mutl	hycE	2845011	1461	G	A	100
mutl	hycE	2845011	1461	G	A	97.14
mutl	hycE	2845011	1461	G	A	96.92
mutl	hycE	2845011	1461	G	A	100
mutl	hycE	2845011	1461	G	A	97.06
mutl	hycE	2845011	1461	G	A	100
mutl	hycE	2845011	1461	G	A	100
mutl	hycE	2845011	1461	G	A	95.35
mutl	hycE	2845011	1461	G	A	100
mutl	hycE	2845011	1461	G	A	100
mutl	hycE	2845011	1461	G	A	100
mutl	hycE	2845011	1461	G	A	100
mutl	hycE	2845011	1461	G	A	95.24
mutl	hycE	2845011	1461	G	A	100
mutl	hycE	2845011	1461	G	A	90
mutl	hycE	2845011	1461	G	A	100
mutl	hycE	2845011	1461	G	A	100
mutl	hycE	2845011	1461	G	A	100
mutl	hycE	2845011	1461	G	A	95
mutl	hycE	2845011	1461	G	A	100
mutl	hycE	2845011	1461	G	A	92.31
mutl	hycE	2845011	1461	G	A	100
mutl	hycE	2845011	1461	G	A	100
mutl	hycE	2845011	1461	G	A	100
mutl	hycE	2845011	1461	G	A	96
mutl	hycE	2845011	1461	G	A	100
mutl	hycE	2845011	1461	G	A	100
mutl	hycE	2845011	1461	G	A	100
mutl	hycE	2845011	1461	G	A	100
mutl	hycE	2845011	1461	G	A	100
mutl	hycE	2845011	1461	G	A	100
mutl	hycE	2845011	1461	G	A	100
mutl	hycE	2845011	1461	G	A	90
mutl	hycE	2845011	1461	G	A	100
mutl	hycE	2845011	1461	G	A	100
mutl	hycE	2845011	1461	G	A	100
mutl	hycE	2845011	1461	G	A	95
mutl	hycE	2845011	1461	G	A	88.89
mutl	hycE	2845011	1461	G	A	100
mutl	hycE	2845011	1461	G	A	100
mutl	hycE	2845011	1461	G	A	100
mutl	hycE	2845011	1461	G	A	100
mutl	hycE	2845011	1461	G	A	100
mutl	hycE	2845011	1461	G	A	100
mutl	hycE	2845011	1461	G	A	100
mutl	hycE	2845011	1461	G	A	100
mutl	hycE	2845011	1461	G	A	100
mutl	hycE	2845011	1461	G	A	100
mutl	hycE	2845011	1461	G	A	100
mutl	hycE	2845011	1461	G	A	100
mutl	hycE	2845011	1461	G	A	100
mutl	hycE	2845011	1461	G	A	100
mutl	hycE	2845011	1461	G	A	100
mutl	hycE	2845011	1461	G	A	100
mutl	hycE	2845011	1461	G	A	100
mutl	hycE	2845011	1461	G	A	100
mutl	hycE	2845011	1461	G	A	100
mutl	hycE	2845011	1461	G	A	100
mutl	hycE	2845011	1461	G	A	100
mutl	hycE	2845011	1461	G	A	100
mutl	hycE	2845011	1461	G	A	100
mutl	hycE	2845011	1461	G	A	100
mutl	hycE	2845011	1461	G	A	100
mutl	hycE	2845011	1461	G	A	100
mutl	hycE	2845011	1461	G	A	100
mutl	hycE	2845011	1461	G	A	100
mutl	hycE	2845011	1461	G	A	100
mutl	hycE	2845011	1461	G	A	100
mutl	hycE	2845011	1461	G	A	100
mutl	hycE	2845011	1461	G	A	100
mutl	hycE	2845011	1461	G	A	100
mutl	hycE	2845011	1461	G	A	100
mutl	hycE	2845011	1461	G	A	100
mutl	hycE	2845011	1461	G	A	98.15
mutl	hycE	2845011	1461	G	A	100
mutl	hycE	2845011	1461	G	A	100
mutl	hycE	2845011	1461	G	A	100
mutl	hycE	2845011	1461	G	A	100
mutl	hycE	2845011	1461	G	A	100
mutl	hycE	2845011	1461	G	A	100
mutl	hycE	2845011	1461	G	A	100
mutl	hycE	2845011	1461	G	A	100
mutl	hycE	2845011	1461	G	A	100
mutl	hycE	2845011	1461	G	A	100
mutl	hycE	2845011	1461	G	A	100
mutl	hycE	2845011	1461	G	A	100
mutl	hycE	2845011	1461	G	A	100
mutl	hycE	2845011	1461	G	A	100
mutl	hycE	2845011	1461	G	A	100
mutl	hycE	2845011	1461	G	A	100
mutl	hycE	2845011	1461	G	A	100
mutl	hycE	2845011	1461	G	A	100
mutl	hycE	2845011	1461	G	A	100
mutl	hycE	2845011	1461	G	A	100
mutl	hycE	2845011	1461	G	A	100
mutl	hycE	2845011	1461	G	A	100
mutl	hycE	2845011	1461	G	A	100
mutl	hycE	2845011	1461	G	A	100
mutl	hycE	2845011	1461	G	A	100
mutl	hycE	2845011	1461	G	A	97.3
mutl	hycE	2845011	1461	G	A	100
mutl	hycE	2845011	1461	G	A	100
mutl	hycE	2845011	1461	G	A	100
mutl	hycE	2845011	1461	G	A	100
mutl	hycE	2845011	1461	G	A	100
mutl	hycE	2845011	1461	G	A	100
mutl	hycE	2845011	1461	G	A	100
mutl	hycE	2845011	1461	G	A	100
mutl	hycE	2845011	1461	G	A	100
mutl	hycE	2845011	1461	G	A	100
mutl	hycE	2845011	1461	G	A	100
mutl	hycE	2845011	1461	G	A	100
mutl	hycE	2845011	1461	G	A	100
mutl	hycE	2845011	1461	G	A	98.04
mutl	hycE	2845011	1461	G	A	100
mutl	hycE	2845011	1461	G	A	95.45
mutl	hycE	2845011	1461	G	A	100
mutl	hycE	2845011	1461	G	A	100
mutl	hycE	2845011	1461	G	A	100
mutl	hycE	2845011	1461	G	A	100
mutl	hycE	2845011	1461	G	A	98.39
mutl	hycE	2845011	1461	G	A	100
mutl	hycE	2845011	1461	G	A	100
mutl	hycE	2845011	1461	G	A	100
mutl	hycE	2845011	1461	G	A	96.49
mutl	hycE	2845011	1461	G	A	100
mutl	hycE	2845011	1461	G	A	100
mutl	hycE	2845011	1461	G	A	100
mutl	hycE	2845011	1461	G	A	100
mutl	hycE	2845011	1461	G	A	100
mutl	hycE	2845011	1461	G	A	100
mutl	hycE	2845011	1461	G	A	100
mutl	hycE	2845011	1461	G	A	100
mutl	hycE	2845011	1461	G	A	100
mutl	hycE	2845011	1461	G	A	100
mutl	hycE	2845011	1461	G	A	100
mutl	hycE	2845011	1461	G	A	100
mutl	hycE	2845011	1461	G	A	100
mutl	hycE	2845011	1461	G	A	97.44
mutl	hycE	2845011	1461	G	A	100
mutl	hycE	2845011	1461	G	A	99.05
mutl	hycE	2845011	1461	G	A	99
mutl	hycE	2845011	1461	G	A	100
mutl	hycE	2845011	1461	G	A	97.67
mutl	hycE	2845011	1461	G	A	100
mutl	hycE	2845011	1461	G	A	100
mutl	hycE	2845011	1461	G	A	100
mutl	hycE	2845011	1461	G	A	100
mutl	hycE	2845011	1461	G	A	100
mutl	hycE	2845011	1461	G	A	100
mutl	hycE	2845011	1461	G	A	100
mutl	hycE	2845011	1461	G	A	100
mutl	hycE	2845011	1461	G	A	100
mutl	hycE	2845011	1461	G	A	100
mutl	hycE	2845011	1461	G	A	100
mutl	hycE	2845011	1461	G	A	100
mutl	hycE	2845011	1461	G	A	98.51
mutl	hycE	2845011	1461	G	A	100
mutl	hycE	2845011	1461	G	A	100
mutl	hycE	2845011	1461	G	A	97.92
mutl	hycE	2845011	1461	G	A	100
mutl	hycE	2845011	1461	G	A	100
mutl	hycE	2845011	1461	G	A	100
mutl	hycE	2845011	1461	G	A	100
mutl	hycE	2845011	1461	G	A	98.08
mutl	hycE	2845011	1461	G	A	100
mutl	hycE	2845011	1461	G	A	97.56
mutl	hycE	2845011	1461	G	A	100
mutl	hycE	2845011	1461	G	A	98.55
mutl	hycE	2845011	1461	G	A	98.46
mutl	hycE	2845011	1461	G	A	98
mutl	hycE	2845011	1461	G	A	100
mutl	hycE	2845011	1461	G	A	100
mutl	hycE	2845011	1461	G	A	100
mutl	hycE	2845011	1461	G	A	98.04
mutl	hycE	2845011	1461	G	A	100
mutl	hycE	2845011	1461	G	A	97.14
mutl	hycE	2845011	1461	G	A	100
mutl	hycE	2845011	1461	G	A	98.95
mutl	hycE	2845011	1461	G	A	100
mutl	hycE	2845011	1461	G	A	100
mutl	hycE	2845011	1461	G	A	100
mutl	hycE	2845011	1461	G	A	100
mutl	hycE	2845011	1461	G	A	100
mutl	hycE	2845011	1461	G	A	100
mutl	hycE	2845011	1461	G	A	98.78
muts	speD	134788	795	TRUE	C	100
muts	speD	134788	795	TRUE	C	100
muts	speD	134788	795	TRUE	C	100
muts	speD	134788	795	TRUE	C	100
muts	speD	134788	795	TRUE	C	100
muts	speD	134788	795	TRUE	C	100
muts	speD	134788	795	TRUE	C	100
muts	speD	134788	795	TRUE	C	100
muts	speD	134788	795	TRUE	C	100
muts	speD	134788	795	TRUE	C	98.44
muts	speD	134788	795	TRUE	C	100
muts	speD	134788	795	TRUE	C	100
muts	speD	134788	795	TRUE	C	100
muts	speD	134788	795	TRUE	C	100
muts	speD	134788	795	TRUE	C	100
muts	speD	134788	795	TRUE	C	100
muts	speD	134788	795	TRUE	C	100
muts	speD	134788	795	TRUE	C	100
muts	speD	134788	795	TRUE	C	100
muts	speD	134788	795	TRUE	C	100
muts	speD	134788	795	TRUE	C	100
muts	speD	134788	795	TRUE	C	100
muts	speD	134788	795	TRUE	C	100
muts	speD	134788	795	TRUE	C	100
muts	speD	134788	795	TRUE	C	100
muts	speD	134788	795	TRUE	C	100
muts	speD	134788	795	TRUE	C	100
muts	speD	134788	795	TRUE	C	100
muts	speD	134788	795	TRUE	C	100
muts	speD	134788	795	TRUE	C	100
muts	speD	134788	795	TRUE	C	100
muts	speD	134788	795	TRUE	C	100
muts	speD	134788	795	TRUE	C	100
muts	speD	134788	795	TRUE	C	100
muts	speD	134788	795	TRUE	C	100
muts	speD	134788	795	TRUE	C	100
muts	speD	134788	795	TRUE	C	100
muts	speD	134788	795	TRUE	C	100
muts	speD	134788	795	TRUE	C	100
muts	speD	134788	795	TRUE	C	100
muts	speD	134788	795	TRUE	C	100
muts	speD	134788	795	TRUE	C	100
muts	speD	134788	795	TRUE	C	100
muts	speD	134788	795	TRUE	C	100
muts	speD	134788	795	TRUE	C	100
muts	speD	134788	795	TRUE	C	98.11
muts	speD	134788	795	TRUE	C	100
muts	speD	134788	795	TRUE	C	100
muts	speD	134788	795	TRUE	C	100
muts	speD	134788	795	TRUE	C	100
muts	speD	134788	795	TRUE	C	100
muts	speD	134788	795	TRUE	C	100
muts	speD	134788	795	TRUE	C	100
muts	speD	134788	795	TRUE	C	100
muts	speD	134788	795	TRUE	C	100
muts	speD	134788	795	TRUE	C	100
muts	speD	134788	795	TRUE	C	100
muts	speD	134788	795	TRUE	C	100
muts	speD	134788	795	TRUE	C	100
muts	speD	134788	795	TRUE	C	100
muts	speD	134788	795	TRUE	C	100
muts	speD	134788	795	TRUE	C	100
muts	speD	134788	795	TRUE	C	100
muts	speD	134788	795	TRUE	C	100
muts	speD	134788	795	TRUE	C	100
muts	speD	134788	795	TRUE	C	100
muts	speD	134788	795	TRUE	C	100
muts	speD	134788	795	TRUE	C	100
muts	speD	134788	795	TRUE	C	100
muts	speD	134788	795	TRUE	C	100
muts	speD	134788	795	TRUE	C	100
muts	speD	134788	795	TRUE	C	100
muts	speD	134788	795	TRUE	C	100
muts	speD	134788	795	TRUE	C	100
muts	speD	134788	795	TRUE	C	100
muts	speD	134788	795	TRUE	C	100
muts	speD	134788	795	TRUE	C	100
muts	speD	134788	795	TRUE	C	100
muts	speD	134788	795	TRUE	C	100
muts	speD	134788	795	TRUE	C	100
muts	speD	134788	795	TRUE	C	100
muts	speD	134788	795	TRUE	C	100
muts	speD	134788	795	TRUE	C	100
muts	speD	134788	795	TRUE	C	100
muts	speD	134788	795	TRUE	C	100
muts	speD	134788	795	TRUE	C	100
muts	speD	134788	795	TRUE	C	100
muts	speD	134788	795	TRUE	C	100
muts	speD	134788	795	TRUE	C	100
muts	speD	134788	795	TRUE	C	100
muts	speD	134788	795	TRUE	C	100
muts	speD	134788	795	TRUE	C	100
muts	speD	134788	795	TRUE	C	100
muts	speD	134788	795	TRUE	C	100
muts	speD	134788	795	TRUE	C	100
muts	speD	134788	795	TRUE	C	100
muts	speD	134788	795	TRUE	C	100
muts	speD	134788	795	TRUE	C	100
muts	speD	134788	795	TRUE	C	100
muts	speD	134788	795	TRUE	C	100
muts	speD	134788	795	TRUE	C	100
muts	speD	134788	795	TRUE	C	100
muts	speD	134788	795	TRUE	C	100
muts	speD	134788	795	TRUE	C	100
muts	speD	134788	795	TRUE	C	100
muts	speD	134788	795	TRUE	C	100
muts	speD	134788	795	TRUE	C	100
muts	speD	134788	795	TRUE	C	100
muts	speD	134788	795	TRUE	C	100
muts	speD	134788	795	TRUE	C	100
muts	speD	134788	795	TRUE	C	100
muts	speD	134788	795	TRUE	C	100
muts	speD	134788	795	TRUE	C	100
muts	speD	134788	795	TRUE	C	100
muts	speD	134788	795	TRUE	C	100
muts	speD	134788	795	TRUE	C	100
muts	speD	134788	795	TRUE	C	100
muts	speD	134788	795	TRUE	C	100
muts	speD	134788	795	TRUE	C	100
muts	speD	134788	795	TRUE	C	100
muts	speD	134788	795	TRUE	C	100
muts	speD	134788	795	TRUE	C	100
muts	speD	134788	795	TRUE	C	100
muts	speD	134788	795	TRUE	C	100
muts	speD	134788	795	TRUE	C	100
muts	speD	134788	795	TRUE	C	100
muts	speD	134788	795	TRUE	C	100
muts	speD	134788	795	TRUE	C	100
muts	speD	134788	795	TRUE	C	100
muts	speD	134788	795	TRUE	C	100
muts	speD	134788	795	TRUE	C	100
muts	speD	134788	795	TRUE	C	100
muts	speD	134788	795	TRUE	C	100
muts	speD	134788	795	TRUE	C	100
muts	speD	134788	795	TRUE	C	100
muts	speD	134788	795	TRUE	C	100
muts	speD	134788	795	TRUE	C	100
muts	speD	134788	795	TRUE	C	100
muts	speD	134788	795	TRUE	C	100
muts	speD	134788	795	TRUE	C	100
muts	speD	134788	795	TRUE	C	100
muts	speD	134788	795	TRUE	C	100
muts	speD	134788	795	TRUE	C	100
muts	speD	134788	795	TRUE	C	100
muts	speD	134788	795	TRUE	C	100
muts	speD	134788	795	TRUE	C	100
muts	speD	134788	795	TRUE	C	100
muts	speD	134788	795	TRUE	C	100
muts	speD	134788	795	TRUE	C	100
muts	speD	134788	795	TRUE	C	100
muts	speD	134788	795	TRUE	C	100
muts	speD	134788	795	TRUE	C	100
muts	speD	134788	795	TRUE	C	100
muts	speD	134788	795	TRUE	C	100
muts	speD	134788	795	TRUE	C	100
muts	speD	134788	795	TRUE	C	100
muts	speD	134788	795	TRUE	C	100
muts	speD	134788	795	TRUE	C	100
muts	speD	134788	795	TRUE	C	100
muts	speD	134788	795	TRUE	C	100
muts	speD	134788	795	TRUE	C	100
muts	speD	134788	795	TRUE	C	100
muts	speD	134788	795	TRUE	C	100
muts	speD	134788	795	TRUE	C	100
muts	speD	134788	795	TRUE	C	100
muts	speD	134788	795	TRUE	C	100
muts	speD	134788	795	TRUE	C	100
muts	speD	134788	795	TRUE	C	100
muts	speD	134788	795	TRUE	C	100
muts	speD	134788	795	TRUE	C	100
muts	speD	134788	795	TRUE	C	100
muts	speD	134788	795	TRUE	C	100
muts	speD	134788	795	TRUE	C	100
muts	speD	134788	795	TRUE	C	100
muts	speD	134788	795	TRUE	C	100
muts	speD	134788	795	TRUE	C	100
muts	speD	134788	795	TRUE	C	100
muts	speD	134788	795	TRUE	C	100
muts	speD	134788	795	TRUE	C	100
muts	speD	134788	795	TRUE	C	100
muts	speD	134788	795	TRUE	C	100
muts	speD	134788	795	TRUE	C	100
muts	speD	134788	795	TRUE	C	100
muts	speD	134788	795	TRUE	C	100
muts	speD	134788	795	TRUE	C	100
muts	speD	134788	795	TRUE	C	100
muts	speD	134788	795	TRUE	C	100
muts	speD	134788	795	TRUE	C	100
muts	speD	134788	795	TRUE	C	100
muts	speD	134788	795	TRUE	C	100
muts	speD	134788	795	TRUE	C	100
muts	speD	134788	795	TRUE	C	100
muts	speD	134788	795	TRUE	C	100
muts	speD	134788	795	TRUE	C	100
muts	speD	134788	795	TRUE	C	100
muts	speD	134788	795	TRUE	C	100
muts	speD	134788	795	TRUE	C	100
muts	speD	134788	795	TRUE	C	100
muts	speD	134788	795	TRUE	C	100
muts	speD	134788	795	TRUE	C	100
muts	speD	134788	795	TRUE	C	100
muts	speD	134788	795	TRUE	C	100
muts	speD	134788	795	TRUE	C	100
muts	speD	134788	795	TRUE	C	100
muts	speD	134788	795	TRUE	C	100
muts	speD	134788	795	TRUE	C	100
muts	speD	134788	795	TRUE	C	100
muts	speD	134788	795	TRUE	C	100
muts	speD	134788	795	TRUE	C	100
muts	speD	134788	795	TRUE	C	100
muts	speD	134788	795	TRUE	C	100
muts	speD	134788	795	TRUE	C	100
muts	speD	134788	795	TRUE	C	100
muts	speD	134788	795	TRUE	C	100
muts	speD	134788	795	TRUE	C	100
muts	speD	134788	795	TRUE	C	100
muts	speD	134788	795	TRUE	C	100
muts	speD	134788	795	TRUE	C	100
muts	speD	134788	795	TRUE	C	100
muts	speD	134788	795	TRUE	C	100
muts	speD	134788	795	TRUE	C	100
muts	speD	134788	795	TRUE	C	100
muts	speD	134788	795	TRUE	C	100
muts	speD	134788	795	TRUE	C	100
muts	speD	134788	795	TRUE	C	100
muts	speD	134788	795	TRUE	C	100
muts	speD	134788	795	TRUE	C	100
muts	speD	134788	795	TRUE	C	100
muts	speD	134788	795	TRUE	C	100
muts	speD	134788	795	TRUE	C	100
muts	speD	134788	795	TRUE	C	100
muts	speD	134788	795	TRUE	C	100
muts	speD	134788	795	TRUE	C	100
muts	speD	134788	795	TRUE	C	100
muts	speD	134788	795	TRUE	C	100
muts	speD	134788	795	TRUE	C	100
muts	speD	134788	795	TRUE	C	100
muts	speD	134788	795	TRUE	C	100
muts	speD	134788	795	TRUE	C	100
muts	speD	134788	795	TRUE	C	100
muts	speD	134788	795	TRUE	C	100
muts	speD	134788	795	TRUE	C	100
muts	speD	134788	795	TRUE	C	100
muts	speD	134788	795	TRUE	C	100
muts	speD	134788	795	TRUE	C	100
muts	speD	134788	795	TRUE	C	100
muts	speD	134788	795	TRUE	C	100
muts	speD	134788	795	TRUE	C	100
muts	speD	134788	795	TRUE	C	100
muts	speD	134788	795	TRUE	C	100
muts	speD	134788	795	TRUE	C	100
muts	speD	134788	795	TRUE	C	100
muts	speD	134788	795	TRUE	C	100
muts	speD	134788	795	TRUE	C	100
muts	speD	134788	795	TRUE	C	100
muts	speD	134788	795	TRUE	C	100
muts	speD	134788	795	TRUE	C	100
muts	speD	134788	795	TRUE	C	100
muts	speD	134788	795	TRUE	C	100
muts	speD	134788	795	TRUE	C	100
muts	speD	134788	795	TRUE	C	100
muts	speD	134788	795	TRUE	C	100
muts	speD	134788	795	TRUE	C	100
muts	speD	134788	795	TRUE	C	100
muts	speD	134788	795	TRUE	C	100
muts	speD	134788	795	TRUE	C	100
muts	speD	134788	795	TRUE	C	100
muts	speD	134788	795	TRUE	C	100
muts	speD	134788	795	TRUE	C	100
muts	speD	134788	795	TRUE	C	100
muts	speD	134788	795	TRUE	C	100
muts	speD	134788	795	TRUE	C	100
muts	speD	134788	795	TRUE	C	100
muts	speD	134788	795	TRUE	C	100
muts	speD	134788	795	TRUE	C	100
muts	speD	134788	795	TRUE	C	100
muts	speD	134788	795	TRUE	C	100
muts	speD	134788	795	TRUE	C	100
muts	speD	134788	795	TRUE	C	100
muts	speD	134788	795	TRUE	C	100
muts	speD	134788	795	TRUE	C	100
muts	speD	134788	795	TRUE	C	100
muts	speD	134788	795	TRUE	C	100
muts	speD	134788	795	TRUE	C	100
muts	speD	134788	795	TRUE	C	100
muts	speD	134788	795	TRUE	C	100
muts	speD	134788	795	TRUE	C	100
muts	speD	134788	795	TRUE	C	100
muts	speD	134788	795	TRUE	C	100
muts	speD	134788	795	TRUE	C	100
muts	speD	134788	795	TRUE	C	100
muts	speD	134788	795	TRUE	C	100
muts	speD	134788	795	TRUE	C	100
muts	speD	134788	795	TRUE	C	100
muts	speD	134788	795	TRUE	C	100
muts	speD	134788	795	TRUE	C	100
muts	speD	134788	795	TRUE	C	100
muts	speD	134788	795	TRUE	C	100
muts	speD	134788	795	TRUE	C	100
muts	speD	134788	795	TRUE	C	100
muts	speD	134788	795	TRUE	C	100
muts	speD	134788	795	TRUE	C	100
muts	speD	134788	795	TRUE	C	100
muts	speD	134788	795	TRUE	C	100
muts	speD	134788	795	TRUE	C	100
muts	speD	134788	795	TRUE	C	100
muts	speD	134788	795	TRUE	C	100
muts	speD	134788	795	TRUE	C	100
muts	speD	134788	795	TRUE	C	100
muts	speD	134788	795	TRUE	C	100
muts	speD	134788	795	TRUE	C	100
muts	speD	134788	795	TRUE	C	100
muts	speD	134788	795	TRUE	C	100
muts	speD	134788	795	TRUE	C	100
muts	speD	134788	795	TRUE	C	100
muts	speD	134788	795	TRUE	C	100
muts	speD	134788	795	TRUE	C	100
muts	speD	134788	795	TRUE	C	100
muts	speD	134788	795	TRUE	C	100
muts	speD	134788	795	TRUE	C	100
muts	speD	134788	795	TRUE	C	100
muts	speD	134788	795	TRUE	C	100
muts	speD	134788	795	TRUE	C	100
muts	speD	134788	795	TRUE	C	100
muts	speD	134788	795	TRUE	C	100
muts	speD	134788	795	TRUE	C	100
muts	speD	134788	795	TRUE	C	100
muts	speD	134788	795	TRUE	C	100
muts	speD	134788	795	TRUE	C	100
muts	speD	134788	795	TRUE	C	100
muts	speD	134788	795	TRUE	C	100
muts	speD	134788	795	TRUE	C	100
muts	speD	134788	795	TRUE	C	100
muts	speD	134788	795	TRUE	C	100
muts	speD	134788	795	TRUE	C	100
muts	speD	134788	795	TRUE	C	100
muts	speD	134788	795	TRUE	C	100
muts	speD	134788	795	TRUE	C	100
muts	speD	134788	795	TRUE	C	100
muts	speD	134788	795	TRUE	C	100
muts	speD	134788	795	TRUE	C	100
muts	speD	134788	795	TRUE	C	100
muts	speD	134788	795	TRUE	C	100

## Sheet: fig_S1B_data
strain	gene_name	genomic_position	position_in_gene	orig_base	mut_base	freq_snp
muth	IGR	4296380	NA	A	ins CG	92.86
muth	IGR	4296380	NA	A	ins CG	93.33
muth	IGR	4296380	NA	A	ins CG	85.19
muth	IGR	4296380	NA	A	ins CG	91.89
muth	IGR	4296380	NA	A	ins CG	90.74
muth	IGR	4296380	NA	A	ins CG	85.37
muth	IGR	4296380	NA	A	ins CG	94.29
muth	IGR	4296380	NA	A	ins CG	97.06
muth	IGR	4296380	NA	A	ins CG	84.21
muth	IGR	4296380	NA	A	ins CG	97.3
muth	IGR	4296380	NA	A	ins CG	94.92
muth	IGR	4296380	NA	A	ins CG	87.18
muth	IGR	4296380	NA	A	ins CG	88.57
muth	IGR	4296380	NA	A	ins CG	92.31
muth	IGR	4296380	NA	A	ins CG	96.97
muth	IGR	4296380	NA	A	ins CG	95.83
muth	IGR	4296380	NA	A	ins CG	90.48
muth	IGR	4296380	NA	A	ins CG	90.48
muth	IGR	4296380	NA	A	ins CG	95.45
muth	IGR	4296380	NA	A	ins CG	95.45
muth	IGR	4296380	NA	A	ins CG	95.71
muth	IGR	4296380	NA	A	ins CG	87.5
muth	IGR	4296380	NA	A	ins CG	89.66
muth	IGR	4296380	NA	A	ins CG	89.47
muth	IGR	4296380	NA	A	ins CG	87.88
muth	IGR	4296380	NA	A	ins CG	95.83
muth	IGR	4296380	NA	A	ins CG	86.36
muth	IGR	4296380	NA	A	ins CG	92.31
muth	IGR	4296380	NA	A	ins CG	86.11
muth	IGR	4296380	NA	A	ins CG	87.23
muth	IGR	4296380	NA	A	ins CG	86.49
muth	IGR	4296380	NA	A	ins CG	95.65
muth	IGR	4296380	NA	A	ins CG	86.21
muth	IGR	4296380	NA	A	ins CG	93.55
muth	IGR	4296380	NA	A	ins CG	87.8
muth	IGR	4296380	NA	A	ins CG	85
muth	IGR	4296380	NA	A	ins CG	94.59
muth	IGR	4296380	NA	A	ins CG	100
muth	IGR	4296380	NA	A	ins CG	93.1
muth	IGR	4296380	NA	A	ins CG	91.67
muth	IGR	4296380	NA	A	ins CG	100
muth	IGR	4296380	NA	A	ins CG	97.37
muth	IGR	4296380	NA	A	ins CG	94.74
muth	IGR	4296380	NA	A	ins CG	91.43
muth	IGR	4296380	NA	A	ins CG	93.48
muth	IGR	4296380	NA	A	ins CG	85.71
muth	IGR	4296380	NA	A	ins CG	90
muth	IGR	4296380	NA	A	ins CG	97.5
muth	IGR	4296380	NA	A	ins CG	100
muth	IGR	4296380	NA	A	ins CG	85.71
muth	IGR	4296380	NA	A	ins CG	92.31
muth	IGR	4296380	NA	A	ins CG	93.75
muth	IGR	4296380	NA	A	ins CG	92.59
muth	IGR	4296380	NA	A	ins CG	95.83
muth	IGR	4296380	NA	A	ins CG	95
muth	IGR	4296380	NA	A	ins CG	94.74
muth	IGR	4296380	NA	A	ins CG	96.15
muth	IGR	4296380	NA	A	ins CG	94.44
muth	IGR	4296380	NA	A	ins CG	88
muth	IGR	4296380	NA	A	ins CG	94.59
muth	IGR	4296380	NA	A	ins CG	100
muth	IGR	4296380	NA	A	ins CG	92.31
muth	IGR	4296380	NA	A	ins CG	93.75
muth	IGR	4296380	NA	A	ins CG	95.56
muth	IGR	4296380	NA	A	ins CG	96.67
muth	IGR	4296380	NA	A	ins CG	96.55
muth	IGR	4296380	NA	A	ins CG	100
muth	IGR	4296380	NA	A	ins CG	96.97
muth	IGR	4296380	NA	A	ins CG	95.83
muth	IGR	4296380	NA	A	ins CG	100
muth	IGR	4296380	NA	A	ins CG	93.33
muth	IGR	4296380	NA	A	ins CG	97.22
muth	IGR	4296380	NA	A	ins CG	100
muth	IGR	4296380	NA	A	ins CG	96.15
muth	IGR	4296380	NA	A	ins CG	97.3
muth	IGR	4296380	NA	A	ins CG	95.24
muth	IGR	4296380	NA	A	ins CG	100
muth	IGR	4296380	NA	A	ins CG	97.37
muth	IGR	4296380	NA	A	ins CG	95.65
muth	IGR	4296380	NA	A	ins CG	100
muth	IGR	4296380	NA	A	ins CG	96.67
muth	IGR	4296380	NA	A	ins CG	93.75
muth	IGR	4296380	NA	A	ins CG	94.29
muth	IGR	4296380	NA	A	ins CG	96.88
muth	IGR	4296380	NA	A	ins CG	94.74
muth	IGR	4296380	NA	A	ins CG	97.87
muth	IGR	4296380	NA	A	ins CG	94
muth	IGR	4296380	NA	A	ins CG	100
muth	IGR	4296380	NA	A	ins CG	100
muth	IGR	4296380	NA	A	ins CG	97.22
muth	IGR	4296380	NA	A	ins CG	91.3
muth	IGR	4296380	NA	A	ins CG	97.62
muth	IGR	4296380	NA	A	ins CG	91.84
muth	IGR	4296380	NA	A	ins CG	100
muth	IGR	4296380	NA	A	ins CG	93.48
muth	IGR	4296380	NA	A	ins CG	91.67
muth	IGR	4296380	NA	A	ins CG	100
muth	IGR	4296380	NA	A	ins CG	95.83
muth	IGR	4296380	NA	A	ins CG	97.3
muth	IGR	4296380	NA	A	ins CG	92.73
muth	IGR	4296380	NA	A	ins CG	97.83
muth	IGR	4296380	NA	A	ins CG	100
muth	IGR	4296380	NA	A	ins CG	94.74
muth	IGR	4296380	NA	A	ins CG	95.83
muth	IGR	4296380	NA	A	ins CG	92.31
muth	IGR	4296380	NA	A	ins CG	93.55
muth	IGR	4296380	NA	A	ins CG	95
muth	IGR	4296380	NA	A	ins CG	97.37
muth	IGR	4296380	NA	A	ins CG	95.12
muth	IGR	4296380	NA	A	ins CG	95
muth	IGR	4296380	NA	A	ins CG	100
muth	IGR	4296380	NA	A	ins CG	96.55
muth	IGR	4296380	NA	A	ins CG	100
muth	IGR	4296380	NA	A	ins CG	100
muth	IGR	4296380	NA	A	ins CG	100
muth	IGR	4296380	NA	A	ins CG	94.87
muth	IGR	4296380	NA	A	ins CG	90.62
muth	IGR	4296380	NA	A	ins CG	95.74
muth	IGR	4296380	NA	A	ins CG	94.12
muth	IGR	4296380	NA	A	ins CG	94.29
muth	IGR	4296380	NA	A	ins CG	94.87
muth	IGR	4296380	NA	A	ins CG	93.1
muth	IGR	4296380	NA	A	ins CG	97.14
muth	IGR	4296380	NA	A	ins CG	96.55
muth	IGR	4296380	NA	A	ins CG	94.29
muth	IGR	4296380	NA	A	ins CG	95.45
muth	IGR	4296380	NA	A	ins CG	100
muth	IGR	4296380	NA	A	ins CG	90.48
muth	IGR	4296380	NA	A	ins CG	93.33
muth	IGR	4296380	NA	A	ins CG	94.12
muth	IGR	4296380	NA	A	ins CG	88.89
muth	IGR	4296380	NA	A	ins CG	97.06
muth	IGR	4296380	NA	A	ins CG	95.24
muth	IGR	4296380	NA	A	ins CG	97.06
muth	IGR	4296380	NA	A	ins CG	94.87
muth	IGR	4296380	NA	A	ins CG	100
muth	IGR	4296380	NA	A	ins CG	97.92
muth	IGR	4296380	NA	A	ins CG	93.33
muth	IGR	4296380	NA	A	ins CG	100
muth	IGR	4296380	NA	A	ins CG	100
muth	IGR	4296380	NA	A	ins CG	94.59
muth	IGR	4296380	NA	A	ins CG	96.3
muth	IGR	4296380	NA	A	ins CG	92
muth	IGR	4296380	NA	A	ins CG	92
muth	IGR	4296380	NA	A	ins CG	95
muth	IGR	4296380	NA	A	ins CG	100
muth	IGR	4296380	NA	A	ins CG	96.55
muth	IGR	4296380	NA	A	ins CG	96.77
muth	IGR	4296380	NA	A	ins CG	97.06
muth	IGR	4296380	NA	A	ins CG	92.59
muth	IGR	4296380	NA	A	ins CG	87.5
muth	IGR	4296380	NA	A	ins CG	86.67
muth	IGR	4296380	NA	A	ins CG	100
muth	IGR	4296380	NA	A	ins CG	88
muth	IGR	4296380	NA	A	ins CG	97.22
muth	IGR	4296380	NA	A	ins CG	94.87
muth	IGR	4296380	NA	A	ins CG	95.45
muth	IGR	4296380	NA	A	ins CG	90.62
muth	IGR	4296380	NA	A	ins CG	100
muth	IGR	4296380	NA	A	ins CG	93.94
muth	IGR	4296380	NA	A	ins CG	88.46
muth	IGR	4296380	NA	A	ins CG	100
muth	IGR	4296380	NA	A	ins CG	96.3
muth	IGR	4296380	NA	A	ins CG	100
muth	IGR	4296380	NA	A	ins CG	92.31
muth	IGR	4296380	NA	A	ins CG	94.59
muth	IGR	4296380	NA	A	ins CG	100
muth	IGR	4296380	NA	A	ins CG	93.55
muth	IGR	4296380	NA	A	ins CG	87.88
muth	IGR	4296380	NA	A	ins CG	100
muth	IGR	4296380	NA	A	ins CG	91.43
muth	IGR	4296380	NA	A	ins CG	89.29
muth	IGR	4296380	NA	A	ins CG	100
muth	IGR	4296380	NA	A	ins CG	96.15
muth	IGR	4296380	NA	A	ins CG	100
muth	IGR	4296380	NA	A	ins CG	91.43
muth	IGR	4296380	NA	A	ins CG	96.77
muth	IGR	4296380	NA	A	ins CG	91.67
muth	IGR	4296380	NA	A	ins CG	93.18
muth	IGR	4296380	NA	A	ins CG	92.11
muth	IGR	4296380	NA	A	ins CG	97.73
muth	IGR	4296380	NA	A	ins CG	95.24
muth	IGR	4296380	NA	A	ins CG	100
muth	IGR	4296380	NA	A	ins CG	94.12
muth	IGR	4296380	NA	A	ins CG	100
muth	IGR	4296380	NA	A	ins CG	100
muth	IGR	4296380	NA	A	ins CG	94.74
muth	IGR	4296380	NA	A	ins CG	97.3
muth	IGR	4296380	NA	A	ins CG	88.89
muth	IGR	4296380	NA	A	ins CG	88
muth	IGR	4296380	NA	A	ins CG	100
muth	IGR	4296380	NA	A	ins CG	95
muth	IGR	4296380	NA	A	ins CG	94.87
muth	IGR	4296380	NA	A	ins CG	90
muth	IGR	4296380	NA	A	ins CG	96.67
muth	IGR	4296380	NA	A	ins CG	96.55
muth	IGR	4296380	NA	A	ins CG	92.11
muth	IGR	4296380	NA	A	ins CG	100
muth	IGR	4296380	NA	A	ins CG	96.3
muth	IGR	4296380	NA	A	ins CG	97.62
muth	IGR	4296380	NA	A	ins CG	96.88
muth	IGR	4296380	NA	A	ins CG	97.5
muth	IGR	4296380	NA	A	ins CG	100
muth	IGR	4296380	NA	A	ins CG	87.5
muth	IGR	4296380	NA	A	ins CG	93.75
muth	IGR	4296380	NA	A	ins CG	96.67
muth	IGR	4296380	NA	A	ins CG	91.18
muth	IGR	4296380	NA	A	ins CG	95.24
muth	IGR	4296380	NA	A	ins CG	95.65
muth	IGR	4296380	NA	A	ins CG	96.97
muth	IGR	4296380	NA	A	ins CG	100
muth	IGR	4296380	NA	A	ins CG	87.5
muth	IGR	4296380	NA	A	ins CG	100
muth	IGR	4296380	NA	A	ins CG	90.24
muth	IGR	4296380	NA	A	ins CG	95.35
muth	IGR	4296380	NA	A	ins CG	100
muth	IGR	4296380	NA	A	ins CG	97.14
muth	IGR	4296380	NA	A	ins CG	93.75
muth	IGR	4296380	NA	A	ins CG	97.5
muth	IGR	4296380	NA	A	ins CG	100
muth	IGR	4296380	NA	A	ins CG	91.11
muth	IGR	4296380	NA	A	ins CG	96.77
muth	IGR	4296380	NA	A	ins CG	96.43
muth	IGR	4296380	NA	A	ins CG	100
muth	IGR	4296380	NA	A	ins CG	92.45
muth	IGR	4296380	NA	A	ins CG	91.18
muth	IGR	4296380	NA	A	ins CG	96
muth	IGR	4296380	NA	A	ins CG	100
muth	IGR	4296380	NA	A	ins CG	100
muth	IGR	4296380	NA	A	ins CG	92.59
muth	IGR	4296380	NA	A	ins CG	91.49
muth	IGR	4296380	NA	A	ins CG	93.1
muth	IGR	4296380	NA	A	ins CG	91.89
muth	IGR	4296380	NA	A	ins CG	100
muth	IGR	4296380	NA	A	ins CG	92
muth	IGR	4296380	NA	A	ins CG	89.47
muth	IGR	4296380	NA	A	ins CG	91.67
muth	IGR	4296380	NA	A	ins CG	96.88
muth	IGR	4296380	NA	A	ins CG	100
muth	IGR	4296380	NA	A	ins CG	96.15
muth	IGR	4296380	NA	A	ins CG	97.78
muth	IGR	4296380	NA	A	ins CG	98.08
muth	IGR	4296380	NA	A	ins CG	97.96
muth	IGR	4296380	NA	A	ins CG	94.12
muth	IGR	4296380	NA	A	ins CG	87.88
muth	IGR	4296380	NA	A	ins CG	97.14
muth	IGR	4296380	NA	A	ins CG	96.77
muth	IGR	4296380	NA	A	ins CG	97.06
muth	IGR	4296380	NA	A	ins CG	89.74
muth	IGR	4296380	NA	A	ins CG	94.74
muth	IGR	4296380	NA	A	ins CG	95
muth	IGR	4296380	NA	A	ins CG	94
muth	IGR	4296380	NA	A	ins CG	98
muth	IGR	4296380	NA	A	ins CG	100
muth	IGR	4296380	NA	A	ins CG	95.65
muth	IGR	4296380	NA	A	ins CG	84.85
muth	IGR	4296380	NA	A	ins CG	100
muth	IGR	4296380	NA	A	ins CG	95.35
muth	IGR	4296380	NA	A	ins CG	95.35
muth	IGR	4296380	NA	A	ins CG	100
muth	IGR	4296380	NA	A	ins CG	90.57
muth	IGR	4296380	NA	A	ins CG	96.43
muth	IGR	4296380	NA	A	ins CG	93.1
muth	IGR	4296380	NA	A	ins CG	97.3
muth	IGR	4296380	NA	A	ins CG	93.75
muth	IGR	4296380	NA	A	ins CG	95.45
muth	IGR	4296380	NA	A	ins CG	100
muth	IGR	4296380	NA	A	ins CG	100
muth	IGR	4296380	NA	A	ins CG	96.15
muth	IGR	4296380	NA	A	ins CG	87.72
muth	IGR	4296380	NA	A	ins CG	90.91
muth	IGR	4296380	NA	A	ins CG	87.1
muth	IGR	4296380	NA	A	ins CG	90.41
muth	IGR	4296380	NA	A	ins CG	96
muth	IGR	4296380	NA	A	ins CG	86.3
muth	IGR	4296380	NA	A	ins CG	92.11
muth	IGR	4296380	NA	A	ins CG	85.71
muth	IGR	4296380	NA	A	ins CG	88.89
muth	IGR	4296380	NA	A	ins CG	87.76
muth	IGR	4296380	NA	A	ins CG	83.33
muth	IGR	4296380	NA	A	ins CG	84.78
muth	IGR	4296380	NA	A	ins CG	92
muth	IGR	4296380	NA	A	ins CG	90.74
muth	IGR	4296380	NA	A	ins CG	84
muth	IGR	4296380	NA	A	ins CG	85.71
muth	IGR	4296380	NA	A	ins CG	79.55
muth	IGR	4296380	NA	A	ins CG	89.83
muth	IGR	4296380	NA	A	ins CG	89.29
muth	IGR	4296380	NA	A	ins CG	95
muth	IGR	4296380	NA	A	ins CG	85.71
muth	IGR	4296380	NA	A	ins CG	80.33
muth	IGR	4296380	NA	A	ins CG	94.87
muth	IGR	4296380	NA	A	ins CG	92.42
muth	IGR	4296380	NA	A	ins CG	90.24
muth	IGR	4296380	NA	A	ins CG	97.3
muth	IGR	4296380	NA	A	ins CG	81.82
muth	IGR	4296380	NA	A	ins CG	94.74
muth	IGR	4296380	NA	A	ins CG	95.45
muth	IGR	4296380	NA	A	ins CG	92
muth	IGR	4296380	NA	A	ins CG	88.57
muth	IGR	4296380	NA	A	ins CG	93.75
muth	IGR	4296380	NA	A	ins CG	100
muth	IGR	4296380	NA	A	ins CG	80.65
muth	IGR	4296380	NA	A	ins CG	90.24
muth	IGR	4296380	NA	A	ins CG	91.67
muth	IGR	4296380	NA	A	ins CG	79.17
muth	IGR	4296380	NA	A	ins CG	89.74
muth	IGR	4296380	NA	A	ins CG	79.17
muth	IGR	4296380	NA	A	ins CG	85.71
muth	IGR	4296380	NA	A	ins CG	85.71
muth	IGR	4296380	NA	A	ins CG	89.19
muth	IGR	4296380	NA	A	ins CG	79.41
muth	IGR	4296380	NA	A	ins CG	88
muth	IGR	4296380	NA	A	ins CG	85.29
muth	IGR	4296380	NA	A	ins CG	88.64
muth	IGR	4296380	NA	A	ins CG	92.31
muth	IGR	4296380	NA	A	ins CG	94.44
muth	IGR	4296380	NA	A	ins CG	87.72
mutt	IGR	4296380	NA	A	ins CG	100
mutt	IGR	4296380	NA	A	ins CG	91.67
mutt	IGR	4296380	NA	A	ins CG	94.74
mutt	IGR	4296380	NA	A	ins CG	98.33
mutt	IGR	4296380	NA	A	ins CG	87.5
mutt	IGR	4296380	NA	A	ins CG	90
mutt	IGR	4296380	NA	A	ins CG	87.5
mutt	IGR	4296380	NA	A	ins CG	93.1
mutt	IGR	4296380	NA	A	ins CG	88.46
mutt	IGR	4296380	NA	A	ins CG	96.08
mutt	IGR	4296380	NA	A	ins CG	91.18
mutt	IGR	4296380	NA	A	ins CG	86.89
mutt	IGR	4296380	NA	A	ins CG	89.66
mutt	IGR	4296380	NA	A	ins CG	96
mutt	IGR	4296380	NA	A	ins CG	94.59
mutt	IGR	4296380	NA	A	ins CG	90.7
mutt	IGR	4296380	NA	A	ins CG	87.1
mutt	IGR	4296380	NA	A	ins CG	85.71
mutt	IGR	4296380	NA	A	ins CG	93.33
mutt	IGR	4296380	NA	A	ins CG	97.14
mutt	IGR	4296380	NA	A	ins CG	91.89
mutt	IGR	4296380	NA	A	ins CG	93.94
mutt	IGR	4296380	NA	A	ins CG	80.95
mutt	IGR	4296380	NA	A	ins CG	94.44
mutt	IGR	4296380	NA	A	ins CG	91.89
mutt	IGR	4296380	NA	A	ins CG	94.87
mutt	IGR	4296380	NA	A	ins CG	93.1
mutt	IGR	4296380	NA	A	ins CG	90.7
mutt	IGR	4296380	NA	A	ins CG	96.3
mutt	IGR	4296380	NA	A	ins CG	80.77
mutt	IGR	4296380	NA	A	ins CG	96.08
mutt	IGR	4296380	NA	A	ins CG	89.47
mutt	IGR	4296380	NA	A	ins CG	85.71
mutt	IGR	4296380	NA	A	ins CG	93.55
mutt	IGR	4296380	NA	A	ins CG	90.24
mutt	IGR	4296380	NA	A	ins CG	87.1
mutt	IGR	4296380	NA	A	ins CG	96.61
mutt	IGR	4296380	NA	A	ins CG	88.89
mutt	IGR	4296380	NA	A	ins CG	93.62
mutt	IGR	4296380	NA	A	ins CG	93.88
mutt	IGR	4296380	NA	A	ins CG	87.27
mutt	IGR	4296380	NA	A	ins CG	94.59
mutt	IGR	4296380	NA	A	ins CG	93.33
mutt	IGR	4296380	NA	A	ins CG	90
mutt	IGR	4296380	NA	A	ins CG	96.77
mutt	IGR	4296380	NA	A	ins CG	86.67
mutt	IGR	4296380	NA	A	ins CG	87.5
mutt	IGR	4296380	NA	A	ins CG	96.49
mutt	IGR	4296380	NA	A	ins CG	89.71
mutt	IGR	4296380	NA	A	ins CG	89.29
mutt	IGR	4296380	NA	A	ins CG	92.59
mutt	IGR	4296380	NA	A	ins CG	89.8
mutt	IGR	4296380	NA	A	ins CG	88.46
mutt	IGR	4296380	NA	A	ins CG	85
mutt	IGR	4296380	NA	A	ins CG	92.86
mutt	IGR	4296380	NA	A	ins CG	89.19
mutt	IGR	4296380	NA	A	ins CG	91.67
mutt	IGR	4296380	NA	A	ins CG	90.77
mutt	IGR	4296380	NA	A	ins CG	90.16
mutt	IGR	4296380	NA	A	ins CG	87.76
mutt	IGR	4296380	NA	A	ins CG	93.02
mutt	IGR	4296380	NA	A	ins CG	88.52
mutt	IGR	4296380	NA	A	ins CG	87.23
mutt	IGR	4296380	NA	A	ins CG	80.49
mutt	IGR	4296380	NA	A	ins CG	80.56
mutt	IGR	4296380	NA	A	ins CG	94.87
mutt	IGR	4296380	NA	A	ins CG	93.02
mutt	IGR	4296380	NA	A	ins CG	90.16
mutt	IGR	4296380	NA	A	ins CG	91.01
mutt	IGR	4296380	NA	A	ins CG	91.67
mutt	IGR	4296380	NA	A	ins CG	94.87
mutt	IGR	4296380	NA	A	ins CG	96.67
mutt	IGR	4296380	NA	A	ins CG	93.02
mutt	IGR	4296380	NA	A	ins CG	95.45
mutt	IGR	4296380	NA	A	ins CG	85.71
mutt	IGR	4296380	NA	A	ins CG	97.92
mutt	IGR	4296380	NA	A	ins CG	86.36
mutt	IGR	4296380	NA	A	ins CG	90.62
mutt	IGR	4296380	NA	A	ins CG	89.39
mutt	IGR	4296380	NA	A	ins CG	93.33
mutt	IGR	4296380	NA	A	ins CG	85.71
mutt	IGR	4296380	NA	A	ins CG	93.02
mutt	IGR	4296380	NA	A	ins CG	90
mutt	IGR	4296380	NA	A	ins CG	91.84
mutt	IGR	4296380	NA	A	ins CG	92.41
mutt	IGR	4296380	NA	A	ins CG	88.24
mutt	IGR	4296380	NA	A	ins CG	78.95
mutt	IGR	4296380	NA	A	ins CG	94.23
mutt	IGR	4296380	NA	A	ins CG	84.38
mutt	IGR	4296380	NA	A	ins CG	91.43
mutt	IGR	4296380	NA	A	ins CG	97.06
mutt	IGR	4296380	NA	A	ins CG	90.62
mutt	IGR	4296380	NA	A	ins CG	87.23
mutt	IGR	4296380	NA	A	ins CG	93.1
mutt	IGR	4296380	NA	A	ins CG	93.1
mutt	IGR	4296380	NA	A	ins CG	93.75
mutt	IGR	4296380	NA	A	ins CG	85.19
mutt	IGR	4296380	NA	A	ins CG	94.87
mutt	IGR	4296380	NA	A	ins CG	85.19
mutt	IGR	4296380	NA	A	ins CG	100
mutt	IGR	4296380	NA	A	ins CG	93.75
mutt	IGR	4296380	NA	A	ins CG	96.97
mutt	IGR	4296380	NA	A	ins CG	94.44
mutt	IGR	4296380	NA	A	ins CG	94.29
mutt	IGR	4296380	NA	A	ins CG	92.86
mutt	IGR	4296380	NA	A	ins CG	86.36
mutt	IGR	4296380	NA	A	ins CG	85.71
mutt	IGR	4296380	NA	A	ins CG	90
mutt	IGR	4296380	NA	A	ins CG	90
mutt	IGR	4296380	NA	A	ins CG	95.56
mutt	IGR	4296380	NA	A	ins CG	90.24
mutt	IGR	4296380	NA	A	ins CG	85.71
mutt	IGR	4296380	NA	A	ins CG	92.5
mutt	IGR	4296380	NA	A	ins CG	88.1
mutt	IGR	4296380	NA	A	ins CG	89.66
mutt	IGR	4296380	NA	A	ins CG	88.57
mutt	IGR	4296380	NA	A	ins CG	96.15
mutt	IGR	4296380	NA	A	ins CG	85.71
mutt	IGR	4296380	NA	A	ins CG	100
mutt	IGR	4296380	NA	A	ins CG	87.76
mutt	IGR	4296380	NA	A	ins CG	87.8
mutt	IGR	4296380	NA	A	ins CG	89.47
mutt	IGR	4296380	NA	A	ins CG	98.08
mutt	IGR	4296380	NA	A	ins CG	86.21
mutt	IGR	4296380	NA	A	ins CG	96.43
mutt	IGR	4296380	NA	A	ins CG	93.1
mutt	IGR	4296380	NA	A	ins CG	93.75
mutt	IGR	4296380	NA	A	ins CG	97.14
mutt	IGR	4296380	NA	A	ins CG	100
mutt	IGR	4296380	NA	A	ins CG	100
mutt	IGR	4296380	NA	A	ins CG	94.59
mutt	IGR	4296380	NA	A	ins CG	96.77
mutt	IGR	4296380	NA	A	ins CG	100
mutt	IGR	4296380	NA	A	ins CG	89.47
mutt	IGR	4296380	NA	A	ins CG	95.45
mutt	IGR	4296380	NA	A	ins CG	94.59
mutt	IGR	4296380	NA	A	ins CG	93.33
mutt	IGR	4296380	NA	A	ins CG	100
mutt	IGR	4296380	NA	A	ins CG	88.46
mutt	IGR	4296380	NA	A	ins CG	96.97
mutt	IGR	4296380	NA	A	ins CG	97.14
mutt	IGR	4296380	NA	A	ins CG	92.86
mutt	IGR	4296380	NA	A	ins CG	95.83
mutt	IGR	4296380	NA	A	ins CG	94.74
mutt	IGR	4296380	NA	A	ins CG	94.74
mutt	IGR	4296380	NA	A	ins CG	92.11
mutt	IGR	4296380	NA	A	ins CG	85.29
mutt	IGR	4296380	NA	A	ins CG	94.87
mutt	IGR	4296380	NA	A	ins CG	92.59
mutt	IGR	4296380	NA	A	ins CG	85.29
mutt	IGR	4296380	NA	A	ins CG	100
mutt	IGR	4296380	NA	A	ins CG	94.44
mutt	IGR	4296380	NA	A	ins CG	100
mutt	IGR	4296380	NA	A	ins CG	97.5
mutt	IGR	4296380	NA	A	ins CG	100
mutt	IGR	4296380	NA	A	ins CG	93.75
mutt	IGR	4296380	NA	A	ins CG	90.91
mutt	IGR	4296380	NA	A	ins CG	100
mutt	IGR	4296380	NA	A	ins CG	95.24
mutt	IGR	4296380	NA	A	ins CG	97.87
mutt	IGR	4296380	NA	A	ins CG	96.55
mutt	IGR	4296380	NA	A	ins CG	100
mutt	IGR	4296380	NA	A	ins CG	96.77
mutt	IGR	4296380	NA	A	ins CG	96
mutt	IGR	4296380	NA	A	ins CG	97.37
mutt	IGR	4296380	NA	A	ins CG	92.86
mutt	IGR	4296380	NA	A	ins CG	100
mutt	IGR	4296380	NA	A	ins CG	94.44
mutt	IGR	4296380	NA	A	ins CG	96.43
mutt	IGR	4296380	NA	A	ins CG	85
mutt	IGR	4296380	NA	A	ins CG	95.83
mutt	IGR	4296380	NA	A	ins CG	91.3
mutt	IGR	4296380	NA	A	ins CG	93.94
mutt	IGR	4296380	NA	A	ins CG	95
mutt	IGR	4296380	NA	A	ins CG	100
mutt	IGR	4296380	NA	A	ins CG	91.38
mutt	IGR	4296380	NA	A	ins CG	92.59
mutt	IGR	4296380	NA	A	ins CG	93.75
mutt	IGR	4296380	NA	A	ins CG	97.56
mutt	IGR	4296380	NA	A	ins CG	96.77
mutt	IGR	4296380	NA	A	ins CG	90.48
mutt	IGR	4296380	NA	A	ins CG	94.74
mutt	IGR	4296380	NA	A	ins CG	88.89
mutt	IGR	4296380	NA	A	ins CG	100
mutt	IGR	4296380	NA	A	ins CG	93.1
mutt	IGR	4296380	NA	A	ins CG	95.24
mutt	IGR	4296380	NA	A	ins CG	93.75
mutt	IGR	4296380	NA	A	ins CG	93.55
mutt	IGR	4296380	NA	A	ins CG	94.44
mutt	IGR	4296380	NA	A	ins CG	96.77
mutt	IGR	4296380	NA	A	ins CG	92.86
mutt	IGR	4296380	NA	A	ins CG	95.24
mutt	IGR	4296380	NA	A	ins CG	93.33
mutt	IGR	4296380	NA	A	ins CG	100
mutt	IGR	4296380	NA	A	ins CG	97.37
mutt	IGR	4296380	NA	A	ins CG	96.55
mutt	IGR	4296380	NA	A	ins CG	97.22
mutt	IGR	4296380	NA	A	ins CG	96.3
mutt	IGR	4296380	NA	A	ins CG	97.22
mutt	IGR	4296380	NA	A	ins CG	93.48
mutt	IGR	4296380	NA	A	ins CG	93.33
mutt	IGR	4296380	NA	A	ins CG	92.86
mutt	IGR	4296380	NA	A	ins CG	94.29
mutt	IGR	4296380	NA	A	ins CG	100
mutt	IGR	4296380	NA	A	ins CG	93.55
mutt	IGR	4296380	NA	A	ins CG	96.3
mutt	IGR	4296380	NA	A	ins CG	97.37
mutt	IGR	4296380	NA	A	ins CG	91.3
mutt	IGR	4296380	NA	A	ins CG	94.44
mutt	IGR	4296380	NA	A	ins CG	96.97
mutt	IGR	4296380	NA	A	ins CG	87.76
mutt	IGR	4296380	NA	A	ins CG	97.73
mutt	IGR	4296380	NA	A	ins CG	100
mutt	IGR	4296380	NA	A	ins CG	93.55
mutt	IGR	4296380	NA	A	ins CG	93.02
mutt	IGR	4296380	NA	A	ins CG	96.55
mutt	IGR	4296380	NA	A	ins CG	97.22
mutt	IGR	4296380	NA	A	ins CG	88.57
mutt	IGR	4296380	NA	A	ins CG	96.88
mutt	IGR	4296380	NA	A	ins CG	96.77
mutt	IGR	4296380	NA	A	ins CG	89.58
mutt	IGR	4296380	NA	A	ins CG	94.12
mutt	IGR	4296380	NA	A	ins CG	90.62
mutt	IGR	4296380	NA	A	ins CG	89.74
mutt	IGR	4296380	NA	A	ins CG	96.49
mutt	IGR	4296380	NA	A	ins CG	93.88
mutt	IGR	4296380	NA	A	ins CG	91.67
mutt	IGR	4296380	NA	A	ins CG	91.67
mutt	IGR	4296380	NA	A	ins CG	96.43
mutt	IGR	4296380	NA	A	ins CG	90.48
mutt	IGR	4296380	NA	A	ins CG	86.67
mutt	IGR	4296380	NA	A	ins CG	91.89
mutt	IGR	4296380	NA	A	ins CG	97.22
mutt	IGR	4296380	NA	A	ins CG	97.67
mutt	IGR	4296380	NA	A	ins CG	91.43
mutt	IGR	4296380	NA	A	ins CG	94.59
mutt	IGR	4296380	NA	A	ins CG	97.62
mutt	IGR	4296380	NA	A	ins CG	100
mutt	IGR	4296380	NA	A	ins CG	89.19
mutt	IGR	4296380	NA	A	ins CG	97.22
mutt	IGR	4296380	NA	A	ins CG	93.75
mutt	IGR	4296380	NA	A	ins CG	100
mutt	IGR	4296380	NA	A	ins CG	95.83
mutt	IGR	4296380	NA	A	ins CG	96.15
mutt	IGR	4296380	NA	A	ins CG	81.25
mutt	IGR	4296380	NA	A	ins CG	93.1
mutt	IGR	4296380	NA	A	ins CG	90.91
mutt	IGR	4296380	NA	A	ins CG	100
mutt	IGR	4296380	NA	A	ins CG	96.97
mutt	IGR	4296380	NA	A	ins CG	93.75
mutt	IGR	4296380	NA	A	ins CG	95.65
mutt	IGR	4296380	NA	A	ins CG	100
mutt	IGR	4296380	NA	A	ins CG	88.89
mutt	IGR	4296380	NA	A	ins CG	100
mutt	IGR	4296380	NA	A	ins CG	97.44
mutt	IGR	4296380	NA	A	ins CG	100
mutt	IGR	4296380	NA	A	ins CG	95.24
mutt	IGR	4296380	NA	A	ins CG	100
mutt	IGR	4296380	NA	A	ins CG	88.89
mutt	IGR	4296380	NA	A	ins CG	90.62
mutt	IGR	4296380	NA	A	ins CG	100
mutt	IGR	4296380	NA	A	ins CG	87.5
mutt	IGR	4296380	NA	A	ins CG	94.12
mutt	IGR	4296380	NA	A	ins CG	100
mutt	IGR	4296380	NA	A	ins CG	91.67
mutt	IGR	4296380	NA	A	ins CG	97.62
mutt	IGR	4296380	NA	A	ins CG	100
mutt	IGR	4296380	NA	A	ins CG	100
muty	IGR	4296380	NA	A	ins CG	91.49
muty	IGR	4296380	NA	A	ins CG	92.31
muty	IGR	4296380	NA	A	ins CG	97.37
muty	IGR	4296380	NA	A	ins CG	100
muty	IGR	4296380	NA	A	ins CG	97.3
muty	IGR	4296380	NA	A	ins CG	95.45
muty	IGR	4296380	NA	A	ins CG	96.67
muty	IGR	4296380	NA	A	ins CG	95.45
muty	IGR	4296380	NA	A	ins CG	92.86
muty	IGR	4296380	NA	A	ins CG	96.3
muty	IGR	4296380	NA	A	ins CG	96.15
muty	IGR	4296380	NA	A	ins CG	97.44
muty	IGR	4296380	NA	A	ins CG	95.65
muty	IGR	4296380	NA	A	ins CG	94.12
muty	IGR	4296380	NA	A	ins CG	88.46
muty	IGR	4296380	NA	A	ins CG	97.14
muty	IGR	4296380	NA	A	ins CG	96.43
muty	IGR	4296380	NA	A	ins CG	96.55
muty	IGR	4296380	NA	A	ins CG	96.67
muty	IGR	4296380	NA	A	ins CG	95.45
muty	IGR	4296380	NA	A	ins CG	100
muty	IGR	4296380	NA	A	ins CG	93.75
muty	IGR	4296380	NA	A	ins CG	80.95
muty	IGR	4296380	NA	A	ins CG	97.56
muty	IGR	4296380	NA	A	ins CG	100
muty	IGR	4296380	NA	A	ins CG	100
muty	IGR	4296380	NA	A	ins CG	100
muty	IGR	4296380	NA	A	ins CG	96.43
muty	IGR	4296380	NA	A	ins CG	92.59
muty	IGR	4296380	NA	A	ins CG	94.44
muty	IGR	4296380	NA	A	ins CG	96.77
muty	IGR	4296380	NA	A	ins CG	100
muty	IGR	4296380	NA	A	ins CG	100
muty	IGR	4296380	NA	A	ins CG	93.94
muty	IGR	4296380	NA	A	ins CG	96.77
muty	IGR	4296380	NA	A	ins CG	93.75
muty	IGR	4296380	NA	A	ins CG	100
muty	IGR	4296380	NA	A	ins CG	97.37
muty	IGR	4296380	NA	A	ins CG	100
muty	IGR	4296380	NA	A	ins CG	100
muty	IGR	4296380	NA	A	ins CG	97.44
muty	IGR	4296380	NA	A	ins CG	95.45
muty	IGR	4296380	NA	A	ins CG	96.55
muty	IGR	4296380	NA	A	ins CG	91.3
muty	IGR	4296380	NA	A	ins CG	95.24
muty	IGR	4296380	NA	A	ins CG	100
muty	IGR	4296380	NA	A	ins CG	93.75
muty	IGR	4296380	NA	A	ins CG	100
muty	IGR	4296380	NA	A	ins CG	94.74
muty	IGR	4296380	NA	A	ins CG	92.31
muty	IGR	4296380	NA	A	ins CG	97.14
muty	IGR	4296380	NA	A	ins CG	93.62
muty	IGR	4296380	NA	A	ins CG	100
muty	IGR	4296380	NA	A	ins CG	100
muty	IGR	4296380	NA	A	ins CG	94.44
muty	IGR	4296380	NA	A	ins CG	96.67
muty	IGR	4296380	NA	A	ins CG	90.62
muty	IGR	4296380	NA	A	ins CG	93.75
muty	IGR	4296380	NA	A	ins CG	100
muty	IGR	4296380	NA	A	ins CG	90
muty	IGR	4296380	NA	A	ins CG	92
muty	IGR	4296380	NA	A	ins CG	100
muty	IGR	4296380	NA	A	ins CG	94.59
muty	IGR	4296380	NA	A	ins CG	95.24
muty	IGR	4296380	NA	A	ins CG	94.59
muty	IGR	4296380	NA	A	ins CG	93.94
muty	IGR	4296380	NA	A	ins CG	97.62
muty	IGR	4296380	NA	A	ins CG	96.3
muty	IGR	4296380	NA	A	ins CG	90
muty	IGR	4296380	NA	A	ins CG	89.19
muty	IGR	4296380	NA	A	ins CG	100
muty	IGR	4296380	NA	A	ins CG	92.86
muty	IGR	4296380	NA	A	ins CG	97.14
muty	IGR	4296380	NA	A	ins CG	93.75
muty	IGR	4296380	NA	A	ins CG	96.43
muty	IGR	4296380	NA	A	ins CG	90.32
muty	IGR	4296380	NA	A	ins CG	94.74
muty	IGR	4296380	NA	A	ins CG	91.67
muty	IGR	4296380	NA	A	ins CG	91.67
muty	IGR	4296380	NA	A	ins CG	83.33
muty	IGR	4296380	NA	A	ins CG	90.62
muty	IGR	4296380	NA	A	ins CG	92.68
muty	IGR	4296380	NA	A	ins CG	83.78
muty	IGR	4296380	NA	A	ins CG	88.89
muty	IGR	4296380	NA	A	ins CG	85.19
muty	IGR	4296380	NA	A	ins CG	84.85
muty	IGR	4296380	NA	A	ins CG	90
muty	IGR	4296380	NA	A	ins CG	90.57
muty	IGR	4296380	NA	A	ins CG	94.74
muty	IGR	4296380	NA	A	ins CG	93.33
muty	IGR	4296380	NA	A	ins CG	91.49
muty	IGR	4296380	NA	A	ins CG	95.65
muty	IGR	4296380	NA	A	ins CG	83.67
muty	IGR	4296380	NA	A	ins CG	90.74
muty	IGR	4296380	NA	A	ins CG	97.3
muty	IGR	4296380	NA	A	ins CG	87.5
muty	IGR	4296380	NA	A	ins CG	91.84
muty	IGR	4296380	NA	A	ins CG	92.16
muty	IGR	4296380	NA	A	ins CG	89.19
muty	IGR	4296380	NA	A	ins CG	82.98
muty	IGR	4296380	NA	A	ins CG	89.8
muty	IGR	4296380	NA	A	ins CG	92.5
muty	IGR	4296380	NA	A	ins CG	81.63
muty	IGR	4296380	NA	A	ins CG	91.43
muty	IGR	4296380	NA	A	ins CG	94.44
muty	IGR	4296380	NA	A	ins CG	88.1
muty	IGR	4296380	NA	A	ins CG	91.18
muty	IGR	4296380	NA	A	ins CG	92.86
muty	IGR	4296380	NA	A	ins CG	88.24
muty	IGR	4296380	NA	A	ins CG	98.08
muty	IGR	4296380	NA	A	ins CG	80.56
muty	IGR	4296380	NA	A	ins CG	90.38
muty	IGR	4296380	NA	A	ins CG	100
muty	IGR	4296380	NA	A	ins CG	89.19
muty	IGR	4296380	NA	A	ins CG	96.36
muty	IGR	4296380	NA	A	ins CG	95.12
muty	IGR	4296380	NA	A	ins CG	87.18
muty	IGR	4296380	NA	A	ins CG	85.42
muty	IGR	4296380	NA	A	ins CG	83.78
muty	IGR	4296380	NA	A	ins CG	86.05
muty	IGR	4296380	NA	A	ins CG	82.5
muty	IGR	4296380	NA	A	ins CG	95.08
muty	IGR	4296380	NA	A	ins CG	90.48
nn	IGR	4296380	NA	A	ins CG	95
nn	IGR	4296380	NA	A	ins CG	100
nn	IGR	4296380	NA	A	ins CG	97.5
nn	IGR	4296380	NA	A	ins CG	94.29
nn	IGR	4296380	NA	A	ins CG	89.19
nn	IGR	4296380	NA	A	ins CG	95.24
nn	IGR	4296380	NA	A	ins CG	95.65
nn	IGR	4296380	NA	A	ins CG	96.77
nn	IGR	4296380	NA	A	ins CG	85.71
nn	IGR	4296380	NA	A	ins CG	90.91
nn	IGR	4296380	NA	A	ins CG	89.47
nn	IGR	4296380	NA	A	ins CG	100
nn	IGR	4296380	NA	A	ins CG	96.77
nn	IGR	4296380	NA	A	ins CG	86.21
nn	IGR	4296380	NA	A	ins CG	93.1
nn	IGR	4296380	NA	A	ins CG	100
nn	IGR	4296380	NA	A	ins CG	91.18
nn	IGR	4296380	NA	A	ins CG	96.77
nn	IGR	4296380	NA	A	ins CG	87.23
nn	IGR	4296380	NA	A	ins CG	93.55
nn	IGR	4296380	NA	A	ins CG	100
nn	IGR	4296380	NA	A	ins CG	93.75
nn	IGR	4296380	NA	A	ins CG	87.1
nn	IGR	4296380	NA	A	ins CG	100
nn	IGR	4296380	NA	A	ins CG	94.87
nn	IGR	4296380	NA	A	ins CG	95.83
nn	IGR	4296380	NA	A	ins CG	91.18
nn	IGR	4296380	NA	A	ins CG	97.5
nn	IGR	4296380	NA	A	ins CG	96.3
nn	IGR	4296380	NA	A	ins CG	93.75
nn	IGR	4296380	NA	A	ins CG	86.84
nn	IGR	4296380	NA	A	ins CG	94.74
nn	IGR	4296380	NA	A	ins CG	96.67
nn	IGR	4296380	NA	A	ins CG	100
nn	IGR	4296380	NA	A	ins CG	96.3
nn	IGR	4296380	NA	A	ins CG	90
nn	IGR	4296380	NA	A	ins CG	100
nn	IGR	4296380	NA	A	ins CG	94.74
nn	IGR	4296380	NA	A	ins CG	92.59
nn	IGR	4296380	NA	A	ins CG	100
nn	IGR	4296380	NA	A	ins CG	93.33
nn	IGR	4296380	NA	A	ins CG	88.46
nn	IGR	4296380	NA	A	ins CG	100
nn	IGR	4296380	NA	A	ins CG	96.67
nn	IGR	4296380	NA	A	ins CG	100
nn	IGR	4296380	NA	A	ins CG	97.37
nn	IGR	4296380	NA	A	ins CG	94.74
nn	IGR	4296380	NA	A	ins CG	96.77
nn	IGR	4296380	NA	A	ins CG	96.88
nn	IGR	4296380	NA	A	ins CG	94.87
nn	IGR	4296380	NA	A	ins CG	96.55
nn	IGR	4296380	NA	A	ins CG	93.1
nn	IGR	4296380	NA	A	ins CG	87.88
nn	IGR	4296380	NA	A	ins CG	81.48
nn	IGR	4296380	NA	A	ins CG	88.57
nn	IGR	4296380	NA	A	ins CG	94.44
nn	IGR	4296380	NA	A	ins CG	100
nn	IGR	4296380	NA	A	ins CG	92.59
nn	IGR	4296380	NA	A	ins CG	96.77
nn	IGR	4296380	NA	A	ins CG	93.75
nn	IGR	4296380	NA	A	ins CG	100
nn	IGR	4296380	NA	A	ins CG	93.18
nn	IGR	4296380	NA	A	ins CG	94.92
nn	IGR	4296380	NA	A	ins CG	91.3
nn	IGR	4296380	NA	A	ins CG	90.57
nn	IGR	4296380	NA	A	ins CG	95.92
nn	IGR	4296380	NA	A	ins CG	100
nn	IGR	4296380	NA	A	ins CG	98.73
nn	IGR	4296380	NA	A	ins CG	95.65
nn	IGR	4296380	NA	A	ins CG	87.23
nn	IGR	4296380	NA	A	ins CG	90.32
nn	IGR	4296380	NA	A	ins CG	98.36
nn	IGR	4296380	NA	A	ins CG	92.75
nn	IGR	4296380	NA	A	ins CG	93.33
nn	IGR	4296380	NA	A	ins CG	90.16
nn	IGR	4296380	NA	A	ins CG	97.01
nn	IGR	4296380	NA	A	ins CG	93.94
nn	IGR	4296380	NA	A	ins CG	96.77
nn	IGR	4296380	NA	A	ins CG	87.5
nn	IGR	4296380	NA	A	ins CG	93.94
nn	IGR	4296380	NA	A	ins CG	84
nn	IGR	4296380	NA	A	ins CG	93.1
nn	IGR	4296380	NA	A	ins CG	85.29
nn	IGR	4296380	NA	A	ins CG	92.31
nn	IGR	4296380	NA	A	ins CG	90.74
nn	IGR	4296380	NA	A	ins CG	88.89
nn	IGR	4296380	NA	A	ins CG	93.75
nn	IGR	4296380	NA	A	ins CG	93.33
nn	IGR	4296380	NA	A	ins CG	92.59
nn	IGR	4296380	NA	A	ins CG	91.67
nn	IGR	4296380	NA	A	ins CG	88
nn	IGR	4296380	NA	A	ins CG	96.3
nn	IGR	4296380	NA	A	ins CG	97.22
nn	IGR	4296380	NA	A	ins CG	95.83
nn	IGR	4296380	NA	A	ins CG	96.15
nn	IGR	4296380	NA	A	ins CG	90
nn	IGR	4296380	NA	A	ins CG	93.94
nn	IGR	4296380	NA	A	ins CG	80
nn	IGR	4296380	NA	A	ins CG	92.5
nn	IGR	4296380	NA	A	ins CG	91.67
nn	IGR	4296380	NA	A	ins CG	93.55
nn	IGR	4296380	NA	A	ins CG	90
nn	IGR	4296380	NA	A	ins CG	86.11
nn	IGR	4296380	NA	A	ins CG	90.24
nn	IGR	4296380	NA	A	ins CG	88.89
nn	IGR	4296380	NA	A	ins CG	90.91
nn	IGR	4296380	NA	A	ins CG	84.38
nn	IGR	4296380	NA	A	ins CG	80.77
nn	IGR	4296380	NA	A	ins CG	100
nn	IGR	4296380	NA	A	ins CG	92.68
nn	IGR	4296380	NA	A	ins CG	83.87
nn	IGR	4296380	NA	A	ins CG	97.22
nn	IGR	4296380	NA	A	ins CG	89.47
nn	IGR	4296380	NA	A	ins CG	93.94
nn	IGR	4296380	NA	A	ins CG	97.3
nn	IGR	4296380	NA	A	ins CG	89.66
nn	IGR	4296380	NA	A	ins CG	88.24
nn	IGR	4296380	NA	A	ins CG	95.65
nn	IGR	4296380	NA	A	ins CG	87.88
nn	IGR	4296380	NA	A	ins CG	92.31
nn	IGR	4296380	NA	A	ins CG	95.56
nn	IGR	4296380	NA	A	ins CG	91.67
nn	IGR	4296380	NA	A	ins CG	86.21
nn	IGR	4296380	NA	A	ins CG	86.11
nn	IGR	4296380	NA	A	ins CG	91.89
nn	IGR	4296380	NA	A	ins CG	97.78
nn	IGR	4296380	NA	A	ins CG	94.44
nn	IGR	4296380	NA	A	ins CG	83.72
nn	IGR	4296380	NA	A	ins CG	97.37
nn	IGR	4296380	NA	A	ins CG	94.12
nn	IGR	4296380	NA	A	ins CG	87.5
nn	IGR	4296380	NA	A	ins CG	93.75
nn	IGR	4296380	NA	A	ins CG	91.67
nn	IGR	4296380	NA	A	ins CG	97.5
nn	IGR	4296380	NA	A	ins CG	85.29
nn	IGR	4296380	NA	A	ins CG	95.24
nn	IGR	4296380	NA	A	ins CG	88
nn	IGR	4296380	NA	A	ins CG	94.12
nn	IGR	4296380	NA	A	ins CG	86.54
nn	IGR	4296380	NA	A	ins CG	91.43
nn	IGR	4296380	NA	A	ins CG	94
nn	IGR	4296380	NA	A	ins CG	90.32
nn	IGR	4296380	NA	A	ins CG	95.45
nn	IGR	4296380	NA	A	ins CG	100
nn	IGR	4296380	NA	A	ins CG	94.64
nn	IGR	4296380	NA	A	ins CG	94.34
nn	IGR	4296380	NA	A	ins CG	82.76
nn	IGR	4296380	NA	A	ins CG	87.5
nn	IGR	4296380	NA	A	ins CG	93.44
nn	IGR	4296380	NA	A	ins CG	97.67
nn	IGR	4296380	NA	A	ins CG	92.5
nn	IGR	4296380	NA	A	ins CG	88
nn	IGR	4296380	NA	A	ins CG	89.74
nn	IGR	4296380	NA	A	ins CG	93.33
nn	IGR	4296380	NA	A	ins CG	91.67
nn	IGR	4296380	NA	A	ins CG	95.24
nn	IGR	4296380	NA	A	ins CG	91.67
nn	IGR	4296380	NA	A	ins CG	94.87
nn	IGR	4296380	NA	A	ins CG	91.84
nn	IGR	4296380	NA	A	ins CG	96
nn	IGR	4296380	NA	A	ins CG	88.37
nn	IGR	4296380	NA	A	ins CG	91.84
nn	IGR	4296380	NA	A	ins CG	91.38
nn	IGR	4296380	NA	A	ins CG	94
nn	IGR	4296380	NA	A	ins CG	98.15
nn	IGR	4296380	NA	A	ins CG	93.75
nn	IGR	4296380	NA	A	ins CG	86.05
nn	IGR	4296380	NA	A	ins CG	91.67
nn	IGR	4296380	NA	A	ins CG	91.3
nn	IGR	4296380	NA	A	ins CG	81.25
nn	IGR	4296380	NA	A	ins CG	95.12
nn	IGR	4296380	NA	A	ins CG	88
nn	IGR	4296380	NA	A	ins CG	94.12
nn	IGR	4296380	NA	A	ins CG	97.96
nn	IGR	4296380	NA	A	ins CG	96.97
nn	IGR	4296380	NA	A	ins CG	80.65
nn	IGR	4296380	NA	A	ins CG	91.67
nn	IGR	4296380	NA	A	ins CG	89.66
nn	IGR	4296380	NA	A	ins CG	88.57
nn	IGR	4296380	NA	A	ins CG	87.88
nn	IGR	4296380	NA	A	ins CG	90.24
nn	IGR	4296380	NA	A	ins CG	90.91
nn	IGR	4296380	NA	A	ins CG	87.5
nn	IGR	4296380	NA	A	ins CG	91.67
nn	IGR	4296380	NA	A	ins CG	91.67
nn	IGR	4296380	NA	A	ins CG	85.71
nn	IGR	4296380	NA	A	ins CG	92.11
nn	IGR	4296380	NA	A	ins CG	95.92
nn	IGR	4296380	NA	A	ins CG	96.36
nn	IGR	4296380	NA	A	ins CG	90.91
nn	IGR	4296380	NA	A	ins CG	92.86
nn	IGR	4296380	NA	A	ins CG	92.5
nn	IGR	4296380	NA	A	ins CG	95.74
nn	IGR	4296380	NA	A	ins CG	89.47
nn	IGR	4296380	NA	A	ins CG	89.29
nn	IGR	4296380	NA	A	ins CG	90.32
nn	IGR	4296380	NA	A	ins CG	100
nn	IGR	4296380	NA	A	ins CG	90
nn	IGR	4296380	NA	A	ins CG	100
nn	IGR	4296380	NA	A	ins CG	83.87
nn	IGR	4296380	NA	A	ins CG	94.74
nn	IGR	4296380	NA	A	ins CG	85
nn	IGR	4296380	NA	A	ins CG	93.1
nn	IGR	4296380	NA	A	ins CG	88.46
nn	IGR	4296380	NA	A	ins CG	95.65
nn	IGR	4296380	NA	A	ins CG	88
nn	IGR	4296380	NA	A	ins CG	96
nn	IGR	4296380	NA	A	ins CG	87.1
nn	IGR	4296380	NA	A	ins CG	95.24
nn	IGR	4296380	NA	A	ins CG	90.57
nn	IGR	4296380	NA	A	ins CG	88.89
nn	IGR	4296380	NA	A	ins CG	89.55
nn	IGR	4296380	NA	A	ins CG	93.75
nn	IGR	4296380	NA	A	ins CG	93.02
nn	IGR	4296380	NA	A	ins CG	96.15
nn	IGR	4296380	NA	A	ins CG	93.33
nn	IGR	4296380	NA	A	ins CG	88
nn	IGR	4296380	NA	A	ins CG	96
nn	IGR	4296380	NA	A	ins CG	88.89
nn	IGR	4296380	NA	A	ins CG	86.67
nn	IGR	4296380	NA	A	ins CG	92.11
nn	IGR	4296380	NA	A	ins CG	95.12
nn	IGR	4296380	NA	A	ins CG	89.13
nn	IGR	4296380	NA	A	ins CG	94.44
nn	IGR	4296380	NA	A	ins CG	75
nn	IGR	4296380	NA	A	ins CG	94.12
nn	IGR	4296380	NA	A	ins CG	95.83
nn	IGR	4296380	NA	A	ins CG	91.89
nn	IGR	4296380	NA	A	ins CG	85.71
nn	IGR	4296380	NA	A	ins CG	96.77
nn	IGR	4296380	NA	A	ins CG	89.29
nn	IGR	4296380	NA	A	ins CG	96.43
nn	IGR	4296380	NA	A	ins CG	88.89
nn	IGR	4296380	NA	A	ins CG	97.44
nn	IGR	4296380	NA	A	ins CG	94.74
nn	IGR	4296380	NA	A	ins CG	93.02
nn	IGR	4296380	NA	A	ins CG	92.86
nn	IGR	4296380	NA	A	ins CG	93.55
nn	IGR	4296380	NA	A	ins CG	100
nn	IGR	4296380	NA	A	ins CG	100
nn	IGR	4296380	NA	A	ins CG	100
nn	IGR	4296380	NA	A	ins CG	100
nn	IGR	4296380	NA	A	ins CG	94.74
nn	IGR	4296380	NA	A	ins CG	84.62
nn	IGR	4296380	NA	A	ins CG	96.15
nn	IGR	4296380	NA	A	ins CG	95.83
nn	IGR	4296380	NA	A	ins CG	96.55
nn	IGR	4296380	NA	A	ins CG	89.13
nn	IGR	4296380	NA	A	ins CG	92.11
nn	IGR	4296380	NA	A	ins CG	75
nn	IGR	4296380	NA	A	ins CG	96.67
nn	IGR	4296380	NA	A	ins CG	94.44
nn	IGR	4296380	NA	A	ins CG	90
nn	IGR	4296380	NA	A	ins CG	85.71
nn	IGR	4296380	NA	A	ins CG	96.3
nn	IGR	4296380	NA	A	ins CG	85.71
nn	IGR	4296380	NA	A	ins CG	93.33
nn	IGR	4296380	NA	A	ins CG	91.04
nn	IGR	4296380	NA	A	ins CG	84
nn	IGR	4296380	NA	A	ins CG	88.12
nn	IGR	4296380	NA	A	ins CG	100
nn	IGR	4296380	NA	A	ins CG	89.66
nn	IGR	4296380	NA	A	ins CG	81.82
nn	IGR	4296380	NA	A	ins CG	90.91
nn	IGR	4296380	NA	A	ins CG	100
nn	IGR	4296380	NA	A	ins CG	94.74
nn	IGR	4296380	NA	A	ins CG	90.41
nn	IGR	4296380	NA	A	ins CG	95.83
nn	IGR	4296380	NA	A	ins CG	90
nn	IGR	4296380	NA	A	ins CG	94.74
nn	IGR	4296380	NA	A	ins CG	91.11
nn	IGR	4296380	NA	A	ins CG	95.16
nn	IGR	4296380	NA	A	ins CG	92.68
nn	IGR	4296380	NA	A	ins CG	94.87
nn	IGR	4296380	NA	A	ins CG	87.23
nn	IGR	4296380	NA	A	ins CG	82.93
nn	IGR	4296380	NA	A	ins CG	96.15
nn	IGR	4296380	NA	A	ins CG	95.24
nn	IGR	4296380	NA	A	ins CG	89.36
nn	IGR	4296380	NA	A	ins CG	91.67
nn	IGR	4296380	NA	A	ins CG	100
nn	IGR	4296380	NA	A	ins CG	89.36
nn	IGR	4296380	NA	A	ins CG	93.18
nn	IGR	4296380	NA	A	ins CG	94.32
mutl	IGR	4296380	NA	A	ins CG	93.94
mutl	IGR	4296380	NA	A	ins CG	86.84
mutl	IGR	4296380	NA	A	ins CG	100
mutl	IGR	4296380	NA	A	ins CG	86.11
mutl	IGR	4296380	NA	A	ins CG	91.67
mutl	IGR	4296380	NA	A	ins CG	84.85
mutl	IGR	4296380	NA	A	ins CG	93.18
mutl	IGR	4296380	NA	A	ins CG	96
mutl	IGR	4296380	NA	A	ins CG	89.74
mutl	IGR	4296380	NA	A	ins CG	91.3
mutl	IGR	4296380	NA	A	ins CG	84.21
mutl	IGR	4296380	NA	A	ins CG	87.8
mutl	IGR	4296380	NA	A	ins CG	100
mutl	IGR	4296380	NA	A	ins CG	93.88
mutl	IGR	4296380	NA	A	ins CG	85.71
mutl	IGR	4296380	NA	A	ins CG	88.89
mutl	IGR	4296380	NA	A	ins CG	89.19
mutl	IGR	4296380	NA	A	ins CG	92.68
mutl	IGR	4296380	NA	A	ins CG	94.59
mutl	IGR	4296380	NA	A	ins CG	87.5
mutl	IGR	4296380	NA	A	ins CG	85.71
mutl	IGR	4296380	NA	A	ins CG	89.29
mutl	IGR	4296380	NA	A	ins CG	86.67
mutl	IGR	4296380	NA	A	ins CG	91.67
mutl	IGR	4296380	NA	A	ins CG	95.45
mutl	IGR	4296380	NA	A	ins CG	91.18
mutl	IGR	4296380	NA	A	ins CG	90.91
mutl	IGR	4296380	NA	A	ins CG	86
mutl	IGR	4296380	NA	A	ins CG	90.24
mutl	IGR	4296380	NA	A	ins CG	96.08
mutl	IGR	4296380	NA	A	ins CG	90.32
mutl	IGR	4296380	NA	A	ins CG	97.22
mutl	IGR	4296380	NA	A	ins CG	86.36
mutl	IGR	4296380	NA	A	ins CG	93.33
mutl	IGR	4296380	NA	A	ins CG	87.76
mutl	IGR	4296380	NA	A	ins CG	92.11
mutl	IGR	4296380	NA	A	ins CG	87.8
mutl	IGR	4296380	NA	A	ins CG	93.75
mutl	IGR	4296380	NA	A	ins CG	96.23
mutl	IGR	4296380	NA	A	ins CG	91.3
mutl	IGR	4296380	NA	A	ins CG	86.21
mutl	IGR	4296380	NA	A	ins CG	96.55
mutl	IGR	4296380	NA	A	ins CG	84.85
mutl	IGR	4296380	NA	A	ins CG	92.16
mutl	IGR	4296380	NA	A	ins CG	92
mutl	IGR	4296380	NA	A	ins CG	87.88
mutl	IGR	4296380	NA	A	ins CG	92.31
mutl	IGR	4296380	NA	A	ins CG	94.12
mutl	IGR	4296380	NA	A	ins CG	94.74
mutl	IGR	4296380	NA	A	ins CG	93.94
mutl	IGR	4296380	NA	A	ins CG	90.48
mutl	IGR	4296380	NA	A	ins CG	95.65
mutl	IGR	4296380	NA	A	ins CG	96.15
mutl	IGR	4296380	NA	A	ins CG	93.1
mutl	IGR	4296380	NA	A	ins CG	97.44
mutl	IGR	4296380	NA	A	ins CG	93.75
mutl	IGR	4296380	NA	A	ins CG	84
mutl	IGR	4296380	NA	A	ins CG	94.74
mutl	IGR	4296380	NA	A	ins CG	96.77
mutl	IGR	4296380	NA	A	ins CG	95.24
mutl	IGR	4296380	NA	A	ins CG	88
mutl	IGR	4296380	NA	A	ins CG	93.55
mutl	IGR	4296380	NA	A	ins CG	94.74
mutl	IGR	4296380	NA	A	ins CG	94.12
mutl	IGR	4296380	NA	A	ins CG	95.45
mutl	IGR	4296380	NA	A	ins CG	94.55
mutl	IGR	4296380	NA	A	ins CG	88.1
mutl	IGR	4296380	NA	A	ins CG	94.23
mutl	IGR	4296380	NA	A	ins CG	87.23
mutl	IGR	4296380	NA	A	ins CG	100
mutl	IGR	4296380	NA	A	ins CG	96.55
mutl	IGR	4296380	NA	A	ins CG	95.83
mutl	IGR	4296380	NA	A	ins CG	95.45
mutl	IGR	4296380	NA	A	ins CG	100
mutl	IGR	4296380	NA	A	ins CG	91.89
mutl	IGR	4296380	NA	A	ins CG	97.67
mutl	IGR	4296380	NA	A	ins CG	97.92
mutl	IGR	4296380	NA	A	ins CG	94.44
mutl	IGR	4296380	NA	A	ins CG	85.29
mutl	IGR	4296380	NA	A	ins CG	97.37
mutl	IGR	4296380	NA	A	ins CG	100
mutl	IGR	4296380	NA	A	ins CG	93.88
mutl	IGR	4296380	NA	A	ins CG	100
mutl	IGR	4296380	NA	A	ins CG	91.67
mutl	IGR	4296380	NA	A	ins CG	100
mutl	IGR	4296380	NA	A	ins CG	93.1
mutl	IGR	4296380	NA	A	ins CG	90.48
mutl	IGR	4296380	NA	A	ins CG	100
mutl	IGR	4296380	NA	A	ins CG	100
mutl	IGR	4296380	NA	A	ins CG	94.29
mutl	IGR	4296380	NA	A	ins CG	87.5
mutl	IGR	4296380	NA	A	ins CG	90.62
mutl	IGR	4296380	NA	A	ins CG	97.96
mutl	IGR	4296380	NA	A	ins CG	95.35
mutl	IGR	4296380	NA	A	ins CG	96.3
mutl	IGR	4296380	NA	A	ins CG	91.94
mutl	IGR	4296380	NA	A	ins CG	96.08
mutl	IGR	4296380	NA	A	ins CG	100
mutl	IGR	4296380	NA	A	ins CG	95.56
mutl	IGR	4296380	NA	A	ins CG	100
mutl	IGR	4296380	NA	A	ins CG	89.47
mutl	IGR	4296380	NA	A	ins CG	94.59
mutl	IGR	4296380	NA	A	ins CG	100
mutl	IGR	4296380	NA	A	ins CG	83.33
mutl	IGR	4296380	NA	A	ins CG	100
mutl	IGR	4296380	NA	A	ins CG	85.71
mutl	IGR	4296380	NA	A	ins CG	94.74
mutl	IGR	4296380	NA	A	ins CG	90
mutl	IGR	4296380	NA	A	ins CG	93.94
mutl	IGR	4296380	NA	A	ins CG	93.88
mutl	IGR	4296380	NA	A	ins CG	96.88
mutl	IGR	4296380	NA	A	ins CG	89.29
mutl	IGR	4296380	NA	A	ins CG	100
mutl	IGR	4296380	NA	A	ins CG	89.74
mutl	IGR	4296380	NA	A	ins CG	100
mutl	IGR	4296380	NA	A	ins CG	100
mutl	IGR	4296380	NA	A	ins CG	96.97
mutl	IGR	4296380	NA	A	ins CG	96
mutl	IGR	4296380	NA	A	ins CG	86.96
mutl	IGR	4296380	NA	A	ins CG	92.45
mutl	IGR	4296380	NA	A	ins CG	100
mutl	IGR	4296380	NA	A	ins CG	100
mutl	IGR	4296380	NA	A	ins CG	100
mutl	IGR	4296380	NA	A	ins CG	89.66
mutl	IGR	4296380	NA	A	ins CG	90.62
mutl	IGR	4296380	NA	A	ins CG	97.44
mutl	IGR	4296380	NA	A	ins CG	100
mutl	IGR	4296380	NA	A	ins CG	93.18
mutl	IGR	4296380	NA	A	ins CG	97.06
mutl	IGR	4296380	NA	A	ins CG	100
mutl	IGR	4296380	NA	A	ins CG	84.85
mutl	IGR	4296380	NA	A	ins CG	88.89
mutl	IGR	4296380	NA	A	ins CG	96.43
mutl	IGR	4296380	NA	A	ins CG	97.78
mutl	IGR	4296380	NA	A	ins CG	93.75
mutl	IGR	4296380	NA	A	ins CG	94.12
mutl	IGR	4296380	NA	A	ins CG	91.67
mutl	IGR	4296380	NA	A	ins CG	88.89
mutl	IGR	4296380	NA	A	ins CG	93.33
mutl	IGR	4296380	NA	A	ins CG	87.5
mutl	IGR	4296380	NA	A	ins CG	100
mutl	IGR	4296380	NA	A	ins CG	92.31
mutl	IGR	4296380	NA	A	ins CG	95
mutl	IGR	4296380	NA	A	ins CG	94.12
mutl	IGR	4296380	NA	A	ins CG	90.91
mutl	IGR	4296380	NA	A	ins CG	92.86
mutl	IGR	4296380	NA	A	ins CG	96.36
mutl	IGR	4296380	NA	A	ins CG	94.59
mutl	IGR	4296380	NA	A	ins CG	90.48
mutl	IGR	4296380	NA	A	ins CG	95.65
mutl	IGR	4296380	NA	A	ins CG	100
mutl	IGR	4296380	NA	A	ins CG	87.18
mutl	IGR	4296380	NA	A	ins CG	100
mutl	IGR	4296380	NA	A	ins CG	93.33
mutl	IGR	4296380	NA	A	ins CG	100
mutl	IGR	4296380	NA	A	ins CG	91.67
mutl	IGR	4296380	NA	A	ins CG	100
mutl	IGR	4296380	NA	A	ins CG	100
mutl	IGR	4296380	NA	A	ins CG	95
mutl	IGR	4296380	NA	A	ins CG	94.44
mutl	IGR	4296380	NA	A	ins CG	96.3
mutl	IGR	4296380	NA	A	ins CG	100
mutl	IGR	4296380	NA	A	ins CG	89.66
mutl	IGR	4296380	NA	A	ins CG	100
mutl	IGR	4296380	NA	A	ins CG	95.45
mutl	IGR	4296380	NA	A	ins CG	88.46
mutl	IGR	4296380	NA	A	ins CG	80.95
mutl	IGR	4296380	NA	A	ins CG	90.91
mutl	IGR	4296380	NA	A	ins CG	93.75
mutl	IGR	4296380	NA	A	ins CG	96.43
mutl	IGR	4296380	NA	A	ins CG	94.74
mutl	IGR	4296380	NA	A	ins CG	87.5
mutl	IGR	4296380	NA	A	ins CG	95
mutl	IGR	4296380	NA	A	ins CG	100
mutl	IGR	4296380	NA	A	ins CG	100
mutl	IGR	4296380	NA	A	ins CG	80
mutl	IGR	4296380	NA	A	ins CG	95
mutl	IGR	4296380	NA	A	ins CG	100
mutl	IGR	4296380	NA	A	ins CG	82.35
mutl	IGR	4296380	NA	A	ins CG	100
mutl	IGR	4296380	NA	A	ins CG	93.33
mutl	IGR	4296380	NA	A	ins CG	100
mutl	IGR	4296380	NA	A	ins CG	96.67
mutl	IGR	4296380	NA	A	ins CG	96.43
mutl	IGR	4296380	NA	A	ins CG	97.56
mutl	IGR	4296380	NA	A	ins CG	86.67
mutl	IGR	4296380	NA	A	ins CG	80
mutl	IGR	4296380	NA	A	ins CG	90.91
mutl	IGR	4296380	NA	A	ins CG	94.44
mutl	IGR	4296380	NA	A	ins CG	87.5
mutl	IGR	4296380	NA	A	ins CG	80.77
mutl	IGR	4296380	NA	A	ins CG	97.37
mutl	IGR	4296380	NA	A	ins CG	92.86
mutl	IGR	4296380	NA	A	ins CG	90.24
mutl	IGR	4296380	NA	A	ins CG	100
mutl	IGR	4296380	NA	A	ins CG	85.29
mutl	IGR	4296380	NA	A	ins CG	89.19
mutl	IGR	4296380	NA	A	ins CG	100
mutl	IGR	4296380	NA	A	ins CG	93.75
mutl	IGR	4296380	NA	A	ins CG	90.62
mutl	IGR	4296380	NA	A	ins CG	100
mutl	IGR	4296380	NA	A	ins CG	87.88
mutl	IGR	4296380	NA	A	ins CG	96.88
mutl	IGR	4296380	NA	A	ins CG	92.31
mutl	IGR	4296380	NA	A	ins CG	92.59
mutl	IGR	4296380	NA	A	ins CG	85.29
mutl	IGR	4296380	NA	A	ins CG	87.23
mutl	IGR	4296380	NA	A	ins CG	90.91
mutl	IGR	4296380	NA	A	ins CG	91.3
mutl	IGR	4296380	NA	A	ins CG	92.59
mutl	IGR	4296380	NA	A	ins CG	85.71
mutl	IGR	4296380	NA	A	ins CG	85.71
mutl	IGR	4296380	NA	A	ins CG	95.56
mutl	IGR	4296380	NA	A	ins CG	94.87
mutl	IGR	4296380	NA	A	ins CG	86.84
mutl	IGR	4296380	NA	A	ins CG	94.29
mutl	IGR	4296380	NA	A	ins CG	91.18
mutl	IGR	4296380	NA	A	ins CG	96.3
mutl	IGR	4296380	NA	A	ins CG	87.18
mutl	IGR	4296380	NA	A	ins CG	91.3
mutl	IGR	4296380	NA	A	ins CG	86.36
mutl	IGR	4296380	NA	A	ins CG	91.18
mutl	IGR	4296380	NA	A	ins CG	90.57
mutl	IGR	4296380	NA	A	ins CG	95.83
mutl	IGR	4296380	NA	A	ins CG	80
mutl	IGR	4296380	NA	A	ins CG	83.33
mutl	IGR	4296380	NA	A	ins CG	96.15
mutl	IGR	4296380	NA	A	ins CG	93.33
mutl	IGR	4296380	NA	A	ins CG	93.1
mutl	IGR	4296380	NA	A	ins CG	89.47
mutl	IGR	4296380	NA	A	ins CG	90
mutl	IGR	4296380	NA	A	ins CG	82.5
mutl	IGR	4296380	NA	A	ins CG	92
mutl	IGR	4296380	NA	A	ins CG	89.74
mutl	IGR	4296380	NA	A	ins CG	92.86
mutl	IGR	4296380	NA	A	ins CG	100
mutl	IGR	4296380	NA	A	ins CG	94.12
mutl	IGR	4296380	NA	A	ins CG	93.55
mutl	IGR	4296380	NA	A	ins CG	81.58
mutl	IGR	4296380	NA	A	ins CG	88.1
mutl	IGR	4296380	NA	A	ins CG	88.89
mutl	IGR	4296380	NA	A	ins CG	96.88
mutl	IGR	4296380	NA	A	ins CG	94.59
mutl	IGR	4296380	NA	A	ins CG	89.19
mutl	IGR	4296380	NA	A	ins CG	86.96
mutl	IGR	4296380	NA	A	ins CG	94.44
mutl	IGR	4296380	NA	A	ins CG	89.47
mutl	IGR	4296380	NA	A	ins CG	84.62
mutl	IGR	4296380	NA	A	ins CG	93.33
mutl	IGR	4296380	NA	A	ins CG	95.24
mutl	IGR	4296380	NA	A	ins CG	89.19
mutl	IGR	4296380	NA	A	ins CG	88
mutl	IGR	4296380	NA	A	ins CG	92.45
mutl	IGR	4296380	NA	A	ins CG	95.12
mutl	IGR	4296380	NA	A	ins CG	89.58
mutl	IGR	4296380	NA	A	ins CG	86.67
mutl	IGR	4296380	NA	A	ins CG	93.75
mutl	IGR	4296380	NA	A	ins CG	83.33
mutl	IGR	4296380	NA	A	ins CG	95.45
mutl	IGR	4296380	NA	A	ins CG	96.55
mutl	IGR	4296380	NA	A	ins CG	96
mutl	IGR	4296380	NA	A	ins CG	86.67
mutl	IGR	4296380	NA	A	ins CG	100
mutl	IGR	4296380	NA	A	ins CG	86.49
mutl	IGR	4296380	NA	A	ins CG	93.33
mutl	IGR	4296380	NA	A	ins CG	87.1
mutl	IGR	4296380	NA	A	ins CG	92.59
mutl	IGR	4296380	NA	A	ins CG	85.29
mutl	IGR	4296380	NA	A	ins CG	88.89
mutl	IGR	4296380	NA	A	ins CG	88
mutl	IGR	4296380	NA	A	ins CG	94.87
mutl	IGR	4296380	NA	A	ins CG	86.21
mutl	IGR	4296380	NA	A	ins CG	95.56
mutl	IGR	4296380	NA	A	ins CG	94.67
mutl	IGR	4296380	NA	A	ins CG	89.23
mutl	IGR	4296380	NA	A	ins CG	89.55
mutl	IGR	4296380	NA	A	ins CG	95.59
mutl	IGR	4296380	NA	A	ins CG	86.84
mutl	IGR	4296380	NA	A	ins CG	90.67
mutl	IGR	4296380	NA	A	ins CG	91.11
mutl	IGR	4296380	NA	A	ins CG	86.05
mutl	IGR	4296380	NA	A	ins CG	87.18
mutl	IGR	4296380	NA	A	ins CG	97.56
mutl	IGR	4296380	NA	A	ins CG	89.13
mutl	IGR	4296380	NA	A	ins CG	92.59
mutl	IGR	4296380	NA	A	ins CG	91.11
mutl	IGR	4296380	NA	A	ins CG	80
mutl	IGR	4296380	NA	A	ins CG	92.11
mutl	IGR	4296380	NA	A	ins CG	90.2
mutl	IGR	4296380	NA	A	ins CG	91.07
mutl	IGR	4296380	NA	A	ins CG	89.83
mutl	IGR	4296380	NA	A	ins CG	92.59
mutl	IGR	4296380	NA	A	ins CG	100
mutl	IGR	4296380	NA	A	ins CG	89.47
mutl	IGR	4296380	NA	A	ins CG	88.46
mutl	IGR	4296380	NA	A	ins CG	93.75
mutl	IGR	4296380	NA	A	ins CG	96
mutl	IGR	4296380	NA	A	ins CG	87.23
mutl	IGR	4296380	NA	A	ins CG	89.16
mutl	IGR	4296380	NA	A	ins CG	95.45
mutl	IGR	4296380	NA	A	ins CG	91.18
mutl	IGR	4296380	NA	A	ins CG	93.75
mutl	IGR	4296380	NA	A	ins CG	94.44
mutl	IGR	4296380	NA	A	ins CG	83.33
mutl	IGR	4296380	NA	A	ins CG	85
mutl	IGR	4296380	NA	A	ins CG	93.33
mutl	IGR	4296380	NA	A	ins CG	93.75
mutl	IGR	4296380	NA	A	ins CG	95.56
mutl	IGR	4296380	NA	A	ins CG	93.33
mutl	IGR	4296380	NA	A	ins CG	84.62
mutl	IGR	4296380	NA	A	ins CG	90.24
mutl	IGR	4296380	NA	A	ins CG	92.31
mutl	IGR	4296380	NA	A	ins CG	81.08
mutl	IGR	4296380	NA	A	ins CG	88.68
mutl	IGR	4296380	NA	A	ins CG	88.73
mutl	IGR	4296380	NA	A	ins CG	85.33
mutl	IGR	4296380	NA	A	ins CG	92.5
mutl	IGR	4296380	NA	A	ins CG	94.12
mutl	IGR	4296380	NA	A	ins CG	93.44
mutl	IGR	4296380	NA	A	ins CG	89.39
mutl	IGR	4296380	NA	A	ins CG	89.87
mutl	IGR	4296380	NA	A	ins CG	98.21
muts	IGR	4296380	NA	A	ins CG	97.62
muts	IGR	4296380	NA	A	ins CG	88.52
muts	IGR	4296380	NA	A	ins CG	87.76
muts	IGR	4296380	NA	A	ins CG	92.86
muts	IGR	4296380	NA	A	ins CG	98.28
muts	IGR	4296380	NA	A	ins CG	76.67
muts	IGR	4296380	NA	A	ins CG	95.65
muts	IGR	4296380	NA	A	ins CG	94.87
muts	IGR	4296380	NA	A	ins CG	84.85
muts	IGR	4296380	NA	A	ins CG	94.87
muts	IGR	4296380	NA	A	ins CG	89.19
muts	IGR	4296380	NA	A	ins CG	87.93
muts	IGR	4296380	NA	A	ins CG	93.75
muts	IGR	4296380	NA	A	ins CG	85.71
muts	IGR	4296380	NA	A	ins CG	89.13
muts	IGR	4296380	NA	A	ins CG	91.67
muts	IGR	4296380	NA	A	ins CG	93.67
muts	IGR	4296380	NA	A	ins CG	92
muts	IGR	4296380	NA	A	ins CG	97.14
muts	IGR	4296380	NA	A	ins CG	89.47
muts	IGR	4296380	NA	A	ins CG	90
muts	IGR	4296380	NA	A	ins CG	97.78
muts	IGR	4296380	NA	A	ins CG	96.88
muts	IGR	4296380	NA	A	ins CG	89.47
muts	IGR	4296380	NA	A	ins CG	92.16
muts	IGR	4296380	NA	A	ins CG	94.55
muts	IGR	4296380	NA	A	ins CG	94.74
muts	IGR	4296380	NA	A	ins CG	86.21
muts	IGR	4296380	NA	A	ins CG	97.62
muts	IGR	4296380	NA	A	ins CG	94.29
muts	IGR	4296380	NA	A	ins CG	89.36
muts	IGR	4296380	NA	A	ins CG	80
muts	IGR	4296380	NA	A	ins CG	96.43
muts	IGR	4296380	NA	A	ins CG	93.18
muts	IGR	4296380	NA	A	ins CG	100
muts	IGR	4296380	NA	A	ins CG	94.44
muts	IGR	4296380	NA	A	ins CG	87.8
muts	IGR	4296380	NA	A	ins CG	97.44
muts	IGR	4296380	NA	A	ins CG	92.31
muts	IGR	4296380	NA	A	ins CG	90.24
muts	IGR	4296380	NA	A	ins CG	92
muts	IGR	4296380	NA	A	ins CG	95.08
muts	IGR	4296380	NA	A	ins CG	86.76
muts	IGR	4296380	NA	A	ins CG	83.33
muts	IGR	4296380	NA	A	ins CG	84.21
muts	IGR	4296380	NA	A	ins CG	90.57
muts	IGR	4296380	NA	A	ins CG	90.91
muts	IGR	4296380	NA	A	ins CG	92.31
muts	IGR	4296380	NA	A	ins CG	100
muts	IGR	4296380	NA	A	ins CG	100
muts	IGR	4296380	NA	A	ins CG	100
muts	IGR	4296380	NA	A	ins CG	95.83
muts	IGR	4296380	NA	A	ins CG	97.3
muts	IGR	4296380	NA	A	ins CG	100
muts	IGR	4296380	NA	A	ins CG	95.45
muts	IGR	4296380	NA	A	ins CG	88
muts	IGR	4296380	NA	A	ins CG	97.44
muts	IGR	4296380	NA	A	ins CG	95.24
muts	IGR	4296380	NA	A	ins CG	96.55
muts	IGR	4296380	NA	A	ins CG	100
muts	IGR	4296380	NA	A	ins CG	100
muts	IGR	4296380	NA	A	ins CG	90.91
muts	IGR	4296380	NA	A	ins CG	93.02
muts	IGR	4296380	NA	A	ins CG	95.45
muts	IGR	4296380	NA	A	ins CG	94.12
muts	IGR	4296380	NA	A	ins CG	100
muts	IGR	4296380	NA	A	ins CG	95
muts	IGR	4296380	NA	A	ins CG	100
muts	IGR	4296380	NA	A	ins CG	94.44
muts	IGR	4296380	NA	A	ins CG	100
muts	IGR	4296380	NA	A	ins CG	91.67
muts	IGR	4296380	NA	A	ins CG	100
muts	IGR	4296380	NA	A	ins CG	100
muts	IGR	4296380	NA	A	ins CG	94.74
muts	IGR	4296380	NA	A	ins CG	90.62
muts	IGR	4296380	NA	A	ins CG	91.67
muts	IGR	4296380	NA	A	ins CG	97.62
muts	IGR	4296380	NA	A	ins CG	91.43
muts	IGR	4296380	NA	A	ins CG	95
muts	IGR	4296380	NA	A	ins CG	82.61
muts	IGR	4296380	NA	A	ins CG	100
muts	IGR	4296380	NA	A	ins CG	92.59
muts	IGR	4296380	NA	A	ins CG	95
muts	IGR	4296380	NA	A	ins CG	92.86
muts	IGR	4296380	NA	A	ins CG	91.3
muts	IGR	4296380	NA	A	ins CG	96.15
muts	IGR	4296380	NA	A	ins CG	95.24
muts	IGR	4296380	NA	A	ins CG	96.77
muts	IGR	4296380	NA	A	ins CG	96.15
muts	IGR	4296380	NA	A	ins CG	92.11
muts	IGR	4296380	NA	A	ins CG	93.33
muts	IGR	4296380	NA	A	ins CG	95
muts	IGR	4296380	NA	A	ins CG	88.46
muts	IGR	4296380	NA	A	ins CG	100
muts	IGR	4296380	NA	A	ins CG	94.29
muts	IGR	4296380	NA	A	ins CG	92.86
muts	IGR	4296380	NA	A	ins CG	96.97
muts	IGR	4296380	NA	A	ins CG	92.45
muts	IGR	4296380	NA	A	ins CG	92.86
muts	IGR	4296380	NA	A	ins CG	97.5
muts	IGR	4296380	NA	A	ins CG	100
muts	IGR	4296380	NA	A	ins CG	97.44
muts	IGR	4296380	NA	A	ins CG	93.33
muts	IGR	4296380	NA	A	ins CG	91.67
muts	IGR	4296380	NA	A	ins CG	95.92
muts	IGR	4296380	NA	A	ins CG	97.5
muts	IGR	4296380	NA	A	ins CG	92.31
muts	IGR	4296380	NA	A	ins CG	100
muts	IGR	4296380	NA	A	ins CG	98.33
muts	IGR	4296380	NA	A	ins CG	100
muts	IGR	4296380	NA	A	ins CG	100
muts	IGR	4296380	NA	A	ins CG	100
muts	IGR	4296380	NA	A	ins CG	100
muts	IGR	4296380	NA	A	ins CG	91.43
muts	IGR	4296380	NA	A	ins CG	97.37
muts	IGR	4296380	NA	A	ins CG	96.77
muts	IGR	4296380	NA	A	ins CG	100
muts	IGR	4296380	NA	A	ins CG	88.37
muts	IGR	4296380	NA	A	ins CG	97.56
muts	IGR	4296380	NA	A	ins CG	93.75
muts	IGR	4296380	NA	A	ins CG	93.55
muts	IGR	4296380	NA	A	ins CG	97.37
muts	IGR	4296380	NA	A	ins CG	93.02
muts	IGR	4296380	NA	A	ins CG	93.55
muts	IGR	4296380	NA	A	ins CG	91.11
muts	IGR	4296380	NA	A	ins CG	91.67
muts	IGR	4296380	NA	A	ins CG	96.55
muts	IGR	4296380	NA	A	ins CG	93.33
muts	IGR	4296380	NA	A	ins CG	97.06
muts	IGR	4296380	NA	A	ins CG	91.67
muts	IGR	4296380	NA	A	ins CG	91.67
muts	IGR	4296380	NA	A	ins CG	97.14
muts	IGR	4296380	NA	A	ins CG	96.67
muts	IGR	4296380	NA	A	ins CG	100
muts	IGR	4296380	NA	A	ins CG	100
muts	IGR	4296380	NA	A	ins CG	95.83
muts	IGR	4296380	NA	A	ins CG	97.14
muts	IGR	4296380	NA	A	ins CG	90.48
muts	IGR	4296380	NA	A	ins CG	87.5
muts	IGR	4296380	NA	A	ins CG	96
muts	IGR	4296380	NA	A	ins CG	100
muts	IGR	4296380	NA	A	ins CG	87.88
muts	IGR	4296380	NA	A	ins CG	93.94
muts	IGR	4296380	NA	A	ins CG	90.32
muts	IGR	4296380	NA	A	ins CG	100
muts	IGR	4296380	NA	A	ins CG	97.37
muts	IGR	4296380	NA	A	ins CG	97.37
muts	IGR	4296380	NA	A	ins CG	100
muts	IGR	4296380	NA	A	ins CG	100
muts	IGR	4296380	NA	A	ins CG	88.64
muts	IGR	4296380	NA	A	ins CG	92.31
muts	IGR	4296380	NA	A	ins CG	91.18
muts	IGR	4296380	NA	A	ins CG	97.96
muts	IGR	4296380	NA	A	ins CG	96.43
muts	IGR	4296380	NA	A	ins CG	97.87
muts	IGR	4296380	NA	A	ins CG	100
muts	IGR	4296380	NA	A	ins CG	87.5
muts	IGR	4296380	NA	A	ins CG	93.75
muts	IGR	4296380	NA	A	ins CG	97.06
muts	IGR	4296380	NA	A	ins CG	100
muts	IGR	4296380	NA	A	ins CG	97.37
muts	IGR	4296380	NA	A	ins CG	98.44
muts	IGR	4296380	NA	A	ins CG	100
muts	IGR	4296380	NA	A	ins CG	97.78
muts	IGR	4296380	NA	A	ins CG	97.14
muts	IGR	4296380	NA	A	ins CG	91.43
muts	IGR	4296380	NA	A	ins CG	100
muts	IGR	4296380	NA	A	ins CG	88.24
muts	IGR	4296380	NA	A	ins CG	96.77
muts	IGR	4296380	NA	A	ins CG	79.17
muts	IGR	4296380	NA	A	ins CG	95
muts	IGR	4296380	NA	A	ins CG	97.5
muts	IGR	4296380	NA	A	ins CG	95
muts	IGR	4296380	NA	A	ins CG	93.48
muts	IGR	4296380	NA	A	ins CG	97.5
muts	IGR	4296380	NA	A	ins CG	100
muts	IGR	4296380	NA	A	ins CG	97.22
muts	IGR	4296380	NA	A	ins CG	93.75
muts	IGR	4296380	NA	A	ins CG	96
muts	IGR	4296380	NA	A	ins CG	100
muts	IGR	4296380	NA	A	ins CG	92
muts	IGR	4296380	NA	A	ins CG	100
muts	IGR	4296380	NA	A	ins CG	95.45
muts	IGR	4296380	NA	A	ins CG	91.3
muts	IGR	4296380	NA	A	ins CG	94.29
muts	IGR	4296380	NA	A	ins CG	90.91
muts	IGR	4296380	NA	A	ins CG	95.83
muts	IGR	4296380	NA	A	ins CG	92.31
muts	IGR	4296380	NA	A	ins CG	100
muts	IGR	4296380	NA	A	ins CG	100
muts	IGR	4296380	NA	A	ins CG	96.77
muts	IGR	4296380	NA	A	ins CG	100
muts	IGR	4296380	NA	A	ins CG	96.77
muts	IGR	4296380	NA	A	ins CG	90.48
muts	IGR	4296380	NA	A	ins CG	92
muts	IGR	4296380	NA	A	ins CG	97.22
muts	IGR	4296380	NA	A	ins CG	96.67
muts	IGR	4296380	NA	A	ins CG	91.43
muts	IGR	4296380	NA	A	ins CG	100
muts	IGR	4296380	NA	A	ins CG	96.88
muts	IGR	4296380	NA	A	ins CG	100
muts	IGR	4296380	NA	A	ins CG	91.3
muts	IGR	4296380	NA	A	ins CG	100
muts	IGR	4296380	NA	A	ins CG	100
muts	IGR	4296380	NA	A	ins CG	92.86
muts	IGR	4296380	NA	A	ins CG	100
muts	IGR	4296380	NA	A	ins CG	96
muts	IGR	4296380	NA	A	ins CG	100
muts	IGR	4296380	NA	A	ins CG	93.94
muts	IGR	4296380	NA	A	ins CG	91.89
muts	IGR	4296380	NA	A	ins CG	86.21
muts	IGR	4296380	NA	A	ins CG	86.49
muts	IGR	4296380	NA	A	ins CG	94.29
muts	IGR	4296380	NA	A	ins CG	92
muts	IGR	4296380	NA	A	ins CG	88
muts	IGR	4296380	NA	A	ins CG	93.55
muts	IGR	4296380	NA	A	ins CG	96.55
muts	IGR	4296380	NA	A	ins CG	100
muts	IGR	4296380	NA	A	ins CG	100
muts	IGR	4296380	NA	A	ins CG	97.06
muts	IGR	4296380	NA	A	ins CG	96
muts	IGR	4296380	NA	A	ins CG	97.62
muts	IGR	4296380	NA	A	ins CG	88.24
muts	IGR	4296380	NA	A	ins CG	97.14
muts	IGR	4296380	NA	A	ins CG	100
muts	IGR	4296380	NA	A	ins CG	100
muts	IGR	4296380	NA	A	ins CG	92.86
muts	IGR	4296380	NA	A	ins CG	94.44
muts	IGR	4296380	NA	A	ins CG	95
muts	IGR	4296380	NA	A	ins CG	88
muts	IGR	4296380	NA	A	ins CG	95.74
muts	IGR	4296380	NA	A	ins CG	100
muts	IGR	4296380	NA	A	ins CG	92.86
muts	IGR	4296380	NA	A	ins CG	92.68
muts	IGR	4296380	NA	A	ins CG	97.3
muts	IGR	4296380	NA	A	ins CG	96.97
muts	IGR	4296380	NA	A	ins CG	90
muts	IGR	4296380	NA	A	ins CG	90.62
muts	IGR	4296380	NA	A	ins CG	96.08
muts	IGR	4296380	NA	A	ins CG	93.75
muts	IGR	4296380	NA	A	ins CG	92.86
muts	IGR	4296380	NA	A	ins CG	95
muts	IGR	4296380	NA	A	ins CG	92.86
muts	IGR	4296380	NA	A	ins CG	94.12
muts	IGR	4296380	NA	A	ins CG	95.83
muts	IGR	4296380	NA	A	ins CG	93.88
muts	IGR	4296380	NA	A	ins CG	97.67
muts	IGR	4296380	NA	A	ins CG	94.59
muts	IGR	4296380	NA	A	ins CG	97.56
muts	IGR	4296380	NA	A	ins CG	100
muts	IGR	4296380	NA	A	ins CG	96.43
muts	IGR	4296380	NA	A	ins CG	88.57
muts	IGR	4296380	NA	A	ins CG	96.67
muts	IGR	4296380	NA	A	ins CG	91.07
muts	IGR	4296380	NA	A	ins CG	100
muts	IGR	4296380	NA	A	ins CG	89.13
muts	IGR	4296380	NA	A	ins CG	94.44
muts	IGR	4296380	NA	A	ins CG	98.08
muts	IGR	4296380	NA	A	ins CG	97.67
muts	IGR	4296380	NA	A	ins CG	95.83
muts	IGR	4296380	NA	A	ins CG	97.22
muts	IGR	4296380	NA	A	ins CG	97.67
muts	IGR	4296380	NA	A	ins CG	94.87
muts	IGR	4296380	NA	A	ins CG	100
muts	IGR	4296380	NA	A	ins CG	89.58
muts	IGR	4296380	NA	A	ins CG	97.67
muts	IGR	4296380	NA	A	ins CG	91.43
muts	IGR	4296380	NA	A	ins CG	93.18
muts	IGR	4296380	NA	A	ins CG	97.14
muts	IGR	4296380	NA	A	ins CG	92.31
muts	IGR	4296380	NA	A	ins CG	92.86
muts	IGR	4296380	NA	A	ins CG	96.88
muts	IGR	4296380	NA	A	ins CG	97.37
muts	IGR	4296380	NA	A	ins CG	98.04
muts	IGR	4296380	NA	A	ins CG	96.08
muts	IGR	4296380	NA	A	ins CG	100
muts	IGR	4296380	NA	A	ins CG	97.06
muts	IGR	4296380	NA	A	ins CG	88.37
muts	IGR	4296380	NA	A	ins CG	93.85
muts	IGR	4296380	NA	A	ins CG	94.74
muts	IGR	4296380	NA	A	ins CG	90.48
muts	IGR	4296380	NA	A	ins CG	97.06
muts	IGR	4296380	NA	A	ins CG	100
muts	IGR	4296380	NA	A	ins CG	97.22
muts	IGR	4296380	NA	A	ins CG	97.3
muts	IGR	4296380	NA	A	ins CG	100
muts	IGR	4296380	NA	A	ins CG	89.83
muts	IGR	4296380	NA	A	ins CG	96.49
muts	IGR	4296380	NA	A	ins CG	100
muts	IGR	4296380	NA	A	ins CG	88.57
muts	IGR	4296380	NA	A	ins CG	94.59
muts	IGR	4296380	NA	A	ins CG	97.3
muts	IGR	4296380	NA	A	ins CG	87.5
muts	IGR	4296380	NA	A	ins CG	93.94
muts	IGR	4296380	NA	A	ins CG	100
muts	IGR	4296380	NA	A	ins CG	95.35
muts	IGR	4296380	NA	A	ins CG	97.3
muts	IGR	4296380	NA	A	ins CG	93.94
muts	IGR	4296380	NA	A	ins CG	96.15
muts	IGR	4296380	NA	A	ins CG	100
muts	IGR	4296380	NA	A	ins CG	97.22
muts	IGR	4296380	NA	A	ins CG	100
muts	IGR	4296380	NA	A	ins CG	97.14
muts	IGR	4296380	NA	A	ins CG	100
muts	IGR	4296380	NA	A	ins CG	96.77
muts	IGR	4296380	NA	A	ins CG	96.43
muts	IGR	4296380	NA	A	ins CG	94.12
muts	IGR	4296380	NA	A	ins CG	100
muts	IGR	4296380	NA	A	ins CG	97.22
muts	IGR	4296380	NA	A	ins CG	100
muts	IGR	4296380	NA	A	ins CG	96.77
muts	IGR	4296380	NA	A	ins CG	97.92
muts	IGR	4296380	NA	A	ins CG	100
muts	IGR	4296380	NA	A	ins CG	100
muts	IGR	4296380	NA	A	ins CG	100
muts	IGR	4296380	NA	A	ins CG	94.87
muts	IGR	4296380	NA	A	ins CG	93.75
muts	IGR	4296380	NA	A	ins CG	91.67
muts	IGR	4296380	NA	A	ins CG	96
muts	IGR	4296380	NA	A	ins CG	100
muts	IGR	4296380	NA	A	ins CG	96.67
muts	IGR	4296380	NA	A	ins CG	96.55
muts	IGR	4296380	NA	A	ins CG	100
muts	IGR	4296380	NA	A	ins CG	100
muts	IGR	4296380	NA	A	ins CG	100
muts	IGR	4296380	NA	A	ins CG	90
muts	IGR	4296380	NA	A	ins CG	100
muts	IGR	4296380	NA	A	ins CG	91.18
muts	IGR	4296380	NA	A	ins CG	92.31
muts	IGR	4296380	NA	A	ins CG	98.04
muts	IGR	4296380	NA	A	ins CG	95
muts	IGR	4296380	NA	A	ins CG	91.89
muts	IGR	4296380	NA	A	ins CG	100
muts	IGR	4296380	NA	A	ins CG	100
muts	IGR	4296380	NA	A	ins CG	91.3
muts	IGR	4296380	NA	A	ins CG	97.96
muts	IGR	4296380	NA	A	ins CG	84.38
muts	IGR	4296380	NA	A	ins CG	97.67
muts	IGR	4296380	NA	A	ins CG	97.44
