# Supplementary material for: Mutation bias alters the distribution of fitness effects of mutations
Source: PLoS Biol. 2025 Jul 14;23(7):e3003282. doi: 10.1371/journal.pbio.3003282 (PMC12273949; doi:10.1371/journal.pbio.3003282)
Supplement: S11 Data — (XLSX) [file pbio.3003282.s032.xlsx]

## Sheet: Key
fig_S8_data
Column 1 shows strain identity. Column 2 shows MA lineage identity. Column 3 shows the names of mutated genes. Column 4 shows genomic position of the mutation. Column 4 shows position of the mutation in the gene. Column 5 and 6 show the original and mutated bases. Column 7 and 8 show the number of reads supporting original and mutated bases. Column 9 shows mutation frequency calculated from reads…

## Sheet: fig_S3_data
strain	lineage_name	gene_name	genomic_position	position_in_gene	orig_base	mut_base	freq_snp	orig_base_reads	mut_base_reads	mut_type
muts	S3_S127	quuQ	1643044	9795	T	C	100	0	18	ts
muts	S5_S151	IGR	2689516	-	A	G	88.57	7	62	indel
muts	S6_S163	ybaP	507607	474	C	A	26.47	25	9	tv
muts	S6_S163	yhjJ	3681301	640	T	C	100	0	35	ts
muts	S12_S140	ilvY	3957307	381	C	del G	94.25	5	82	indel
muts	S18_S117	ynjC	1837290	77	G	A	100	0	15	ts
muts	S19_S129	ygiS	3166963	756	G	A	98.15	1	53	ts
muts	S21_S153	preT	2234514	480	G	A	100	0	23	ts
muts	S31_S178	IGR	2019567	-	A	G	96	1	24	indel
muts	S36_S143	mscM	4389188	183	A	G	35.29	33	18	ts
muts	S36_S143	ycbF	1004153	207	C	ins G	86.11	3	31	indel
muts	S38_S167	sstT	3240310	365	T	C	14.81	69	12	ts
muts	S38_S167	IGR	1223541	-	A	G	100	0	55	indel
muts	S38_S167	IGR	4382355	-	T	C	60.55	43	66	indel
muts	S39_S179	glsA	512484	842	C	T	100	0	56	ts
muts	S39_S179	gspD	3456534	156	T	C	10.31	87	10	ts
muts	S39_S179	IGR	1907603	-	T	C	21.13	56	15	indel
muts	S41_S108	opgE	851312	1286	T	C	76.67	7	23	ts
muts	S41_S108	ycaN	948829	740	T	C	71.74	13	33	ts
muts	S41_S108	ynjI	1844742	912	A	del C	87.5	2	14	indel
muts	S42_S120	rspA	1654117	1025	T	C	100	0	44	ts
muts	S42_S120	ydjM	1810601	389	C	T	16.67	40	8	ts
muts	S43_S132	yfcJ	2439760	361	T	C	100	0	48	ts
muts	S44_S144	nudF	3177503	223	G	del C	92.41	5	73	indel
muts	S50_S53_L001	yqjG	3251183	158	C	T	92.86	3	39	ts
muts	S65_S68_L001	sgrR	77148	152	C	T	100	0	39	ts
muts	S69_S72_L001	sRNA_t44	189778	65	A	G	97.73	1	43	ts
muts	S77_S80_L001	aaeB	3386958	1231	T	C	100	0	49	ts
muts	S79_S82_L001	kptA	4561273	344	T	ins A	90.2	4	46	indel
muts	S84_S87_L001	livJ	3598741	918	C	T	97.44	1	38	ts
muts	S88_S91_L001	fucO	2932118	896	T	C	100	0	31	ts
muts	S89_S92_L001	ylbF	549971	343	C	A	34.62	17	9	tv
muts	S89_S92_L001	entF	616648	2490	C	T	100	0	26	ts
muts	S93_S96_L001	rhsC	730760	1176	T	C	71.43	10	25	ts
muts	S93_S96_L001	ydcP	1506935	153	C	T	90.91	2	20	ts
muts	S94_S97_L001	yfjR	2770274	570	A	G	100	0	23	ts
muts	S95_S98_L001	cyaA	3992127	973	A	G	62.96	20	34	ts
muts	S95_S98_L001	IGR	3184523	-	G	A	51.11	22	23	indel
muts	S95_S98_L001	ybaZ	476128	147	G	del T	87.17	5	34	indel
muts	S98_S101_L001	codB	355155	232	C	T	100	0	13	ts
muts	S98_S101_L001	yhcD	3364331	1523	C	T	69.7	10	23	ts
muts	S104_S107_L001	hsdS	4580339	1124	A	G	18.46	53	12	ts
muts	S104_S107_L001	bdcR	4474269	146	A	ins C	83.64	9	46	indel
muts	S114_S117_L001	rffG	3973297	774	A	G	100	0	32	ts
muts	S116_S119_L001	nemA	1727488	830	C	ins G	90	4	36	indel
muts	S118_S121_L001	yjgR	4488572	12	T	ins C	85.42	7	41	indel
muts	S123_S126_L001	argK	3063185	197	A	G	96.43	1	27	ts
muts	S126_S129_L001	allS	531421	801	C	T	43.75	18	14	ts
muts	S126_S129_L001	lgt	2965658	380	A	G	44.12	19	15	ts
muts	S126_S129_L001	IGR	3333574	NA	G	ins A	86.11	3	31	indel
muts	S127_S130_L001	elfC	1001015	1800	G	del A	84.85	5	28	indel
muts	S136_S139_L001	tas	2971760	162	T	C	100	0	32	ts
muts	S144_S147_L001	fepC	619857	343	G	A	100	0	13	ts
muts	S150_S153_L001	yfcV	2455256	391	T	C	100	0	19	ts
muts	S150_S153_L001	insI1	4508010	812	C	T	51.61	15	16	ts
muts	S155_S158_L001	hemL	173771	1112	A	G	97.67	1	42	ts
muts	S155_S158_L001	yhfS	3505728	293	G	A	51.22	20	21	ts
muts	S156_S159_L001	ylbE	549182	824	A	G	100	0	18	ts
muts	S158_S161_L001	insF1	567960	1275	G	A	78.05	9	32	ts
muts	S158_S161_L001	IGR	2782812	NA	A	ins G	89.66	5	52	indel
muts	S160_S163_L001	ybbP	522158	1741	A	G	100	0	25	ts
muts	S160_S163_L001	ygfK	3017986	1925	G	A	50	23	23	ts
muts	S165_S168_L001	IGR	689112	-	C	T	100	0	17	indel
muts	S167_S170_L001	yfeY	2551138	79	A	G	100	0	37	ts
muts	S170_S173_L001	treR	4467005	242	A	G	100	0	59	ts
muts	S171_S174_L001	IGR	2288554	NA	G	ins C	74.19	8	23	indel
muts	S173_S176_L001	ssnA	3019787	625	T	C	100	0	27	ts
muts	S174_S177_L001	cbeA	2077124	11	C	T	100	0	33	ts
muts	S176_S179_L001	ybjM	890277	187	A	G	100	0	18	ts
muts	S180_S183_L001	yagU	303087	97	T	ins G	92.68	3	38	indel
muts	S181_S184_L001	xdhD	3022279	962	G	A	100	0	41	ts
muts	S183_S186_L001	IGR	218827	NA	C	del A	80.65	6	25	indel
muts	S185_S188_L001	IGR	4614485	-	C	T	56.76	16	21	indel
muts	S185_S188_L001	sgrS	77585	219	G	del T	92.31	2	24	indel
muts	S193_S245_L002	ptrA	2956500	2385	T	C	100	0	27	ts
muts	S197_S249_L002	yajD	430758	152	A	G	100	0	18	ts
muts	S198_S250_L002	yncE	1523437	129	A	G	100	0	17	ts
muts	S198_S250_L002	IGR	4249545	-	G	A	47.73	23	21	indel
muts	S206_S258_L002	insA	279736	140	G	A	40	18	12	ts
muts	S206_S258_L002	insA	291207	140	G	A	37.5	20	12	ts
muts	S206_S258_L002	rzoD	578506	398	C	T	48.48	17	16	ts
muts	S206_S258_L002	nrdA	2346828	1962	T	C	100	0	30	ts
muts	S218_S270_L002	cydD	929372	1591	C	T	100	0	24	ts
muts	S219_S271_L002	nrfA	4288188	423	A	G	100	0	51	ts
muts	S224_S276_L002	narH	1284138	533	T	C	100	0	31	ts
muts	S224_S276_L002	menD	2378025	1235	T	C	42.31	15	11	ts
muts	S230_S282_L002	flgJ	1138170	800	A	ins G	48.84	20	21	indel
muts	S230_S282_L002	tmcA	2594558	715	A	ins C	82.35	6	28	indel
muts	S231_S283_L002	yoaA	1892876	1552	G	ins C	84.21	3	16	indel
muts	S232_S284_L002	ydfG	1627842	324	G	A	100	0	19	ts
muts	S238_S290_L002	envY	586745	164	A	G	100	0	37	ts
muts	S240_S292_L002	yidE	3866078	196	C	T	47.62	33	30	ts
muts	S240_S292_L002	IGR	3060664	-	G	A	68.75	15	33	indel
muts	S240_S292_L002	IGR	3707706	-	T	C	98.18	1	54	indel
muts	S240_S292_L002	lplA	4623111	11	G	ins C	17.24	48	10	indel
muts	S245_S297_L002	fucA	2933613	76	T	C	96.15	1	25	ts
muts	S247_S299_L002	IGR	3247695	-	T	C	100	0	57	indel
muts	S248_S300_L002	yqeC	3014967	681	T	ins C	90.7	3	39	indel
muts	S249_S301_L002	phoE	259399	702	A	G	100	0	38	ts
muts	S252_S304_L002	yjfZ	4426956	467	A	G	100	0	41	ts
muts	S255_S307_L002	wrbA	1067593	116	A	G	100	0	29	ts
muts	S265_S317_L002	gudP	2921472	725	A	ins C	91.3	2	21	indel
muts	S273_S325_L002	arsC	3650517	279	G	A	39.02	25	16	ts
muts	S273_S325_L002	IGR	4462756	-	C	T	82.35	6	28	indel
muts	S279_S331_L002	ascB	2841849	858	T	C	93.75	2	30	ts
muts	S281_S333_L002	ssuA	996490	455	C	T	82.35	6	28	ts
muts	S281_S333_L002	yniA	1808381	584	T	C	29.63	19	8	ts
muts	S295_S347_L002	ygaZ	2809767	151	G	ins T	97.14	1	34	indel
muts	S299_S351_L002	ypjA	2781768	959	T	C	100	0	23	ts
muts	Ss2_01_S1_L001	hrpB	163805	1699	A	G	40	18	12	ts
muts	Ss2_01_S1_L001	ygcE	2903196	1299	T	C	100	0	34	ts
muts	Ss2_04_S4_L001	yggN	3101032	129	G	ins C	91.43	3	32	indel
muts	Ss2_11_S11_L001	rlmF	843218	885	A	G	100	0	42	ts
muts	Ss2_17_S17_L001	IGR	612551	-	A	G	100	0	38	indel
muts	Ss2_19_S19_L001	mlaB	3337095	133	T	ins C	86.84	5	33	indel
muts	Ss2_22_S22_L001	rlmD	2914504	497	G	A	91.67	4	44	ts
muts	Ss2_24_S24_L001	gltB	3354831	105	T	C	97.06	1	33	ts
muts	Ss2_25_S25_L001	IGR	272551	-	C	T	100	0	36	indel
muts	Ss2_26_S26_L001	glcD	3127519	503	T	C	100	0	39	ts
muts	Ss2_28_S28_L001	IGR	1429031	NA	C	ins T	95.45	1	21	indel
muts	Ss2_31_S31_L001	tdcB	3265346	683	T	C	100	0	37	ts
muts	Ss2_33_S33_L001	uhpT	3847127	41	T	C	100	0	39	ts
muts	Ss2_34_S34_L001	yeaV	1884360	1171	T	C	100	0	8	ts
muts	Ss2_38_S38_L001	IGR	696321	-	A	T	100	0	35	indel
muts	Ss2_43_S43_L001	rpoA	3440116	914	T	C	100	0	61	ts
mutl	L1_S7	yhdP	3393079	3180	C	A	76.67	14	46	tv
mutl	L1_S7	IGR	391697	NA	T	ins G	82.81	11	53	indel
mutl	L6_S67	hrpA	1483549	487	C	T	96.15	1	25	ts
mutl	L10_S20	cyoD	448009	38	C	T	100	0	31	ts
mutl	L10_S20	cydA	772336	877	C	T	48.88	23	22	ts
mutl	L11_S32	aer	3218067	1010	A	C	100	0	19	tv
mutl	L12_S44	lpxB	203945	596	A	G	100	0	41	ts
mutl	L12_S44	eptB	3709340	1136	T	C	7.14	129	10	ts
mutl	L13_S56	mlaB	3337095	133	T	ins C	91.25	6	73	indel
mutl	L14_S68	ysgA	4015472	698	T	C	100	0	44	ts
mutl	L24_S93	xanQ	3025438	1086	T	C	97.5	0	39	ts
mutl	L24_S93	rep	3961399	721	T	C	23.19	53	16	ts
mutl	L27_S34	allB	539879	731	A	G	100	0	39	ts
mutl	L27_S34	dfp	3813777	1045	G	A	51.61	30	32	ts
mutl	L29_S58	IGR	354768	-	A	G	67.19	21	43	indel
mutl	L36_S47	dusC	2229470	916	C	T	96.88	1	31	ts
mutl	L42_S24	mioC	3926328	128	T	C	100	0	59	ts
mutl	L42_S24	tamA	4442688	305	C	T	45.95	20	17	ts
mutl	L43_S36	yacL	134575	186	A	G	100	0	35	ts
mutl	L45_S60	hemH	498802	746	A	G	100	0	47	ts
mutl	L45_S60	IGR	2323303	-	C	T	58.7	19	27	indel
mutl	L50_S805_L004	exuR	3246852	199	T	C	100	0	39	ts
mutl	L54_S809_L004	dxs	438641	1537	T	C	100	0	26	ts
mutl	L54_S809_L004	NA	3944115	410	A	G	72.5	11	29	ts
mutl	L55_S810_L004	rimL	1499003	64	A	G	96	1	24	ts
mutl	L56_S811_L004	ybbP	522075	1658	A	G	100	0	19	ts
mutl	L58_S813_L004	ygeY	3009299	534	A	G	100	0	29	ts
mutl	L58_S813_L004	malS	3739505	2007	T	C	38.1	65	40	ts
mutl	L63_S674_L003	wzb	2135783	316	G	A	100	0	36	ts
mutl	L67_S678_L003	IGR	3564090	NA	G	ins A	95.65	2	66	indel
mutl	L70_S681_L003	gntR	3577840	887	C	A	39.34	37	24	tv
mutl	L70_S681_L003	gntR	3577892	835	T	C	98.59	1	70	ts
mutl	L71_S682_L003	rclA	318751	1251	G	A	91.43	3	32	ts
mutl	L73_S684_L003	puuE	1366431	880	C	T	100	0	27	ts
mutl	L73_S684_L003	wzb	2135783	316	G	A	50	10	10	ts
mutl	L77_S688_L003	IGR	194839	NA	C	del T	87.5	5	35	indel
mutl	L82_S693_L003	glcA	3119754	1526	G	A	100	0	44	ts
mutl	L83_S694_L003	mrp	2194092	77	T	C	84.62	4	22	ts
mutl	L85_S696_L003	ydeQ	1586857	878	A	G	100	0	23	ts
mutl	L86_S697_L003	IGR	3411629	-	A	G	100	0	29	indel
mutl	L94_S705_L003	yliF	876431	1095	A	G	100	0	38	ts
mutl	L95_S706_L003	araB	70031	18	G	A	100	0	52	ts
mutl	L99_S710_L003	ydfK	1633093	19746	A	G	64.29	10	18	ts
mutl	L99_S710_L003	yfaZ	2364198	78	A	C	100	0	28	tv
mutl	L102_S713_L003	IGR	2787235	-	T	C	100	0	50	indel
mutl	L105_S716_L003	rnk	643571	397	C	T	100	0	26	ts
mutl	L106_S717_L003	slmA	3814628	133	A	G	100	0	15	ts
mutl	L110_S721_L003	ptsP	2966716	1719	T	C	95.83	1	23	ts
mutl	L113_S916_L004	yeeJ	2047641	2702	A	G	100	0	31	ts
mutl	L116_S919_L004	ynfF	1661409	852	T	C	95.45	1	21	ts
mutl	L118_S921_L004	acrF	3417999	2965	T	C	52.17	11	12	ts
mutl	L118_S921_L004	IGR	4251361	-	A	G	81.81	6	27	indel
mutl	L125_S928_L004	yhcN	3385610	71	T	C	100	0	45	ts
mutl	L130_S933_L004	holB	1156118	355	A	G	100	0	36	ts
mutl	L136_S939_L004	bglX	2220267	1723	T	C	100	0	33	ts
mutl	L137_S940_L004	ppx	2626286	1170	A	G	97.67	1	42	ts
mutl	L139_S942_L004	cmtA	3077916	944	G	A	100	0	54	ts
mutl	L140_S943_L004	IGR	4539674	-	T	C	100	0	51	indel
mutl	L141_S944_L004	hybG	3139939	26	A	G	100	0	33	ts
mutl	L143_S946_L004	ybhD	800374	202	G	A	95.65	1	22	ts
mutl	L143_S946_L004	IGR	3720309	NA	A	del T	26.09	102	36	indel
mutl	L145_S948_L004	ytfL	4440706	510	T	C	88.24	2	15	ts
mutl	L155_S958_L004	NA	225965	205	A	G	79.63	11	43	ts
mutl	L155_S958_L004	ypjA	2781889	838	C	T	26.09	34	12	ts
mutl	L155_S958_L004	aceK	4218947	350	C	T	19.7	53	13	ts
mutl	L155_S958_L004	IGR	553121	-	T	C	100	0	44	indel
mutl	L155_S958_L004	gadW	3664357	468	T	ins G	38.14	72	45	indel
mutl	L156_S959_L004	mhpF	373837	915	A	G	21.13	56	15	ts
mutl	L156_S959_L004	waaF	3794946	16	C	T	100	0	87	ts
mutl	L157_S960_L004	ydeM	1579863	231	G	ins T	95.83	1	23	indel
mutl	L159_S818_L004	sdhC	755407	229	C	A	100	0	20	tv
mutl	L175_S834_L004	gspA	3455302	97	T	C	100	0	11	ts
mutl	L187_S846_L004	IGR	271832	-	G	A	100	0	27	indel
mutl	L188_S847_L004	yhiN	3636232	1179	A	T	56	11	14	tv
mutl	L191_S850_L004	nlpE	215834	564	A	G	94.74	1	18	ts
mutl	L192_S851_L004	yjgL	4475556	120	C	ins G	83.33	3	20	indel
mutl	L197_S57	gsiA	868414	895	G	del C	77.27	5	17	indel
mutl	L198_S58	nlpD	2867920	307	G	ins C	100	0	17	indel
mutl	L198_S58	leuV	4606086	8	A	ins G	75	2	9	indel
mutl	L199_S59	IGR	4561493	-	T	C	96.72	2	59	indel
mutl	L201_S61	fabZ	202468	366	G	A	26.09	51	18	ts
mutl	L201_S61	ompX	850898	447	A	G	100	0	28	ts
mutl	L221_S81	NA	3708623	70	T	C	23.61	110	34	ts
mutl	L221_S81	IGR	1221758	-	A	G	21.62	29	8	indel
mutl	L221_S81	IGR	1799153	NA	C	ins A	80.95	8	34	indel
mutl	L230_S90	rsmI	3292574	762	C	T	25	57	19	ts
mutl	L230_S90	malQ	3548340	1731	G	A	100	0	86	ts
mutl	L232_S92	znuB	1943490	75	T	C	100	0	39	ts
mutl	L234_S94	alaC	2498025	271	A	G	100	0	31	ts
mutl	L234_S94	nrfE	4293099	1588	T	ins G	77.19	12	44	indel
mutl	L237_S97	xdhA	3001297	953	C	ins G	87.8	5	36	indel
mutl	L246_S106	IGR	217031	-	C	T	100	0	52	indel
mutl	L246_S106	IGR	3722124	-	G	A	51.76	82	88	indel
mutl	L251_S111	yecC	1997792	23	T	C	100	0	30	ts
mutl	L252_S112	yihQ	4067995	1282	C	T	52.81	42	47	ts
mutl	L252_S112	IGR	2333625	-	C	T	100	0	39	indel
mutl	L258_S118	secD	428580	932	C	T	98.63	1	72	ts
mutl	L258_S118	galP	3088719	434	T	C	15.07	62	11	ts
mutl	L258_S118	ridA	4470778	136	C	T	22.22	63	18	ts
mutl	L260_S120	acrB	484071	333	C	T	100	0	69	ts
mutl	L270_S130	hrpA	1486806	3744	A	G	100	0	44	ts
mutl	L273_S133	nfrA	589818	1137	A	G	16.13	52	10	ts
mutl	L273_S133	IGR	1544090	NA	G	ins A	91.67	2	22	indel
mutl	L277_S137	clpP	456940	262	G	A	100	0	68	ts
mutl	L277_S137	yggR	3094540	541	T	C	9.18	89	9	ts
mutl	L278_S138	IGR	2230509	-	T	C	100	0	37	indel
mutl	L278_S138	IGR	2057669	NA	A	ins C	70.59	5	12	indel
mutl	L278_S138	IGR	3666136	NA	G	ins T	35.75	114	64	indel
mutl	L278_S138	frvR	4088511	405	C	ins G	26.03	54	19	indel
mutl	L279_S139	ydcN	1506393	220	G	A	100	0	39	ts
mutl	L280_S140	yadK	151329	271	T	C	22.81	44	13	ts
mutl	L280_S140	ypdF	2506359	274	T	C	100	0	28	ts
mutl	L283_S143	proB	261257	868	A	G	100	0	46	ts
mutl	L283_S143	IGR	4060271	NA	G	ins T	23.53	38	12	indel
mutl	L289_S149	dxs	439227	951	A	G	100	0	58	ts
mutl	L291_S151	lptD	55447	1663	C	T	14.71	58	10	ts
mutl	L291_S151	trpE	1321850	1097	A	G	68.42	6	13	ts
mutl	L291_S151	ydiN	1773306	793	T	C	77.78	4	14	ts
mutl	L291_S151	glrR	2688534	270	G	A	81.82	10	45	ts
mutl	L300_S160	rpoD	3213533	485	A	G	100	0	51	ts
mutl	Ls2_3_S105	ylcG	573793	62	C	T	76.54	19	62	ts
mutl	Ls2_3_S105	IGR	1473038	-	C	T	100	0	70	indel
mutl	Ls2_3_S105	IGR	3650811	-	C	T	11.36	194	25	indel
mutl	Ls2_3_S105	IGR	2473215	NA	A	del T	18.52	66	15	indel
mutl	Ls2_4_S106	IGR	282079	-	A	G	11.82	97	13	indel
mutl	Ls2_4_S106	yjgR	4488572	12	T	ins C	85.53	6	65	indel
mutl	Ls2_5_S107	ydcS	1512403	748	T	C	100	0	99	ts
mutl	Ls2_6_S108	ydeM	1580467	324	T	C	100	0	85	ts
mutl	Ls2_7_S109	aroA	959517	704	A	G	100	0	46	ts
mutl	Ls2_8_S110	rhtA	849264	834	C	T	98	1	49	ts
mutl	Ls2_8_S110	NA	2728205	980	T	C	15.09	45	8	ts
mutl	Ls2_8_S110	NA	4169620	978	A	G	17.31	43	9	ts
mutl	Ls2_9_S111	glgA	3567658	376	G	A	91.67	3	33	ts
mutl	Ls2_9_S111	IGR	1240001	-	C	T	35.71	27	15	indel
mutl	Ls2_11_S113	IGR	2173197	-	A	G	100	0	42	indel
mutl	Ls2_11_S113	IGR	4112961	-	T	C	15.79	64	12	indel
mutl	Ls2_12_S114	rhsC	731851	2267	G	A	21.82	43	12	ts
mutl	Ls2_12_S114	metB	4129766	1093	T	C	100	0	43	ts
mutl	Ls2_12_S114	IGR	507103	NA	C	ins A	26.32	28	10	indel
mutl	Ls2_21_S123	yghQ	3131482	927	T	C	98.18	1	54	ts
mutl	Ls2_21_S123	waaC	3796817	837	G	A	21.74	72	20	ts
mutl	Ls2_21_S123	gadW	3664357	468	T	ins G	40.26	90	62	indel
mutl	Ls2_24_S126	xylH	3734747	1026	G	A	52.32	72	79	ts
mutl	Ls2_24_S126	IGR	485735	-	T	C	100	0	79	indel
mutl	Ls2_31_S133	IGR	4325988	-	G	T	67.74	10	21	indel
mutl	Ls2_31_S133	IGR	4326048	-	G	A	70.97	9	22	indel
mutl	Ls2_31_S133	glnK	472736	139	C	ins G	82	9	41	indel
mutl	Ls2_32_S134	nfrB	592387	792	A	G	100	0	63	ts
mutl	Ls2_35_S137	argA	2949343	100	T	C	77.08	11	37	ts
mutl	Ls2_35_S137	IGR	1206787	-	A	G	87.5	6	42	indel
mutl	Ls2_35_S137	trpC	1319167	741	G	ins C	71.11	12	32	indel
mutl	Ls2_48_S150	macA	920299	1063	A	G	20.59	54	14	ts
mutl	Ls2_48_S150	IGR	3183586	-	T	G	100	0	52	indel
muth	H6_S61	IGR	1594248	680	T	C	85.5	11	65	ts
muth	H25_S4	phoQ	1189009	768	T	C	90.91	3	30	ts
muth	H25_S4	IGR	1879354	NA	G	del T	39.29	17	11	indel
muth	H27_S28	insF1	392411	2159	A	G	34.78	15	8	ts
muth	H27_S28	cytR	4123890	567	A	G	100	0	37	ts
muth	H37_S53	glnK	472736	139	C	ins G	83.78	6	31	indel
muth	H38_S65	frr	193188	315	C	T	100	0	30	ts
muth	H38_S65	endA	3091024	676	G	A	21.43	33	9	ts
muth	H39_S77	yhbU	3302232	746	A	G	100	0	44	ts
muth	H39_S77	rnhA	235940	406	A	ins C	70.96	18	44	indel
muth	H41_S6	potD	1181841	989	A	G	100	0	19	ts
muth	H42_S18	pflB	952124		C	A	100	0	22	tv
muth	H43_S30	yhbO	3299076	101	A	G	83.33	4	20	ts
muth	H44_S42	hisS	2640268	308	T	C	100	0	44	ts
muth	H44_S42	leuP	4606207	8	A	ins G	75	12	39	indel
muth	H55_S61_L003	ychF	1257245	568	C	T	100	0	15	ts
muth	H56_S62_L003	IGR	1495283	-	A	G	100	0	30	indel
muth	H58_S64_L003	phr	740263	755	T	C	57.69	11	15	ts
muth	H58_S64_L003	lldP	3777780	380	T	C	31.58	26	12	ts
muth	H58_S64_L003	IGR	1798979	-	T	C	85	3	17	indel
muth	H58_S64_L003	IGR	379942	NA	A	ins C	32.5	27	13	indel
muth	H65_S571_L003	ybiU	858014	244	G	A	93.75	1	15	indel
muth	H65_S571_L003	IGR	381215	-	C	T	73.33	4	11	indel
muth	H67_S573_L003	fadH	3233445	1779	G	A	85	3	17	ts
muth	H68_S574_L003	IGR	189515	NA	T	C	80.64	6	25	ts
muth	H69_S575_L003	IGR	189515	NA	T	C	80	7	28	ts
muth	H74_S198_L001	NA	2727898	1287	T	C	34.62	17	9	ts
muth	H74_S198_L001	tdcD	3262526	1135	T	C	100	0	48	ts
muth	H74_S198_L001	NA	4169927	1285	A	G	32.26	21	10	ts
muth	H84_S208_L001	yneK	1616001	237	T	C	80	7	28	ts
muth	H84_S208_L001	IGR	2453473	-	T	C	35.14	24	13	indel
muth	H85_S209_L001	kbl	3792507	45	G	A	97.5	1	39	ts
muth	H88_S212_L001	IGR	310051	NA	A	ins G	22.22	9	8	indel
muth	H88_S212_L001	yqeJ	2989480	177	C	ins A	92.86	3	39	indel
muth	H90_S214_L001	dnaK	12839	675	A	G	100	0	46	ts
muth	H90_S214_L001	prpE	354473	1766	T	C	46.81	25	22	ts
muth	H93_S217_L001	rluB	1327396	543	A	G	65.22	8	15	ts
muth	H93_S217_L001	yhjJ	3681206	735	T	C	42.3	15	11	ts
muth	H93_S217_L001	tamA	4443791	1410	C	ins G	81.57	7	31	indel
muth	H95_S219_L001	ampE	119544	262	T	C	100	0	34	ts
muth	H95_S219_L001	yoaE	1901123	463	G	A	53.33	7	8	ts
muth	H103_S227_L001	thiQ	72418	510	C	T	100	0	50	ts
muth	H105_S229_L001	ppiD	462415	499	C	T	48.84	22	21	ts
muth	H105_S229_L001	patD	1516526	947	A	G	82.75	5	24	ts
muth	H106_S230_L001	ansP	1524674	1307	A	G	44.83	16	13	ts
muth	H108_S232_L001	fabI	1350817	223	A	G	38.46	16	10	ts
muth	H109_S233_L001	fucI	2937052	1467	T	C	81.81	8	36	ts
muth	H109_S233_L001	IGR	266799	-	G	A	77.35	12	41	indel
muth	H112_S235_L001	ydhU	1749764	585	T	C	87.5	2	14	ts
muth	H113_S236_L001	gcvT	3050183	485	T	C	100	0	15	ts
muth	H117_S240_L001	recB	2955612	392	C	T	100	0	44	ts
muth	H117_S240_L001	yjtD	4641553	610	G	T	53.85	18	21	tv
muth	H120_S436_L002	hrpB	162386	280	C	T	43.48	26	20	ts
muth	H120_S436_L002	mfd	1171092	2873	A	G	48.39	16	15	ts
muth	H120_S436_L002	yegE	2144052	785	T	C	34.21	25	13	ts
muth	H120_S436_L002	bcsC	3686931	2243	G	A	21.67	47	13	ts
muth	H120_S436_L002	tpiA	4111382	126	T	C	55.38	29	36	ts
muth	H120_S436_L002	IGR	293940	-	A	G	53.97	29	34	indel
muth	H120_S436_L002	mtlA	3773035	755	T	ins G	83.33	9	45	indel
muth	H123_S578_L003	fadE	243094	210	C	T	54.72	24	29	ts
muth	H123_S578_L003	yahF	337256	477	A	G	82.35	6	28	ts
muth	H123_S578_L003	tar	1971858	834	A	G	36.36	21	12	ts
muth	H123_S578_L003	envC	3787021	182	G	A	25	27	9	ts
muth	H129_S584_L003	rplS	2744496	35	T	C	27.27	24	9	ts
muth	H129_S584_L003	glpG	3561429	24	A	G	95.56	2	43	ts
muth	H131_S586_L003	essD	577462	63	A	G	31.11	31	14	ts
muth	H131_S586_L003	gdhA	1842478	106	G	A	100	0	25	ts
muth	H131_S586_L003	NA	3425115	1669	T	C	19.61	41	10	ts
muth	H132_S587_L003	ylaC	478918	334	C	T	95.83	1	23	ts
muth	H132_S587_L003	bfd	3466987	5	T	C	53.12	15	17	ts
muth	H132_S587_L003	IGR	2056556	-	T	C	72.22	5	13	indel
muth	H132_S587_L003	IGR	2426793	-	T	C	66.66	10	20	indel
muth	H133_S588_L003	mmuM	277433	717	A	G	100	0	35	ts
muth	H133_S588_L003	fixC	45148	969	C	ins G	77.41	7	24	indel
muth	H142_S597_L003	kup	3931554	239	A	del G	81.25	6	26	indel
muth	H143_S598_L003	nuoC	2403250	596	T	C	100	0	13	ts
muth	H151_S606_L003	rbsR	3938987	759	A	G	100	0	57	ts
muth	H156_S611_L003	folM	1681686	709	T	C	100	0	9	ts
muth	H156_S611_L003	xanP	3829018	72	G	A	76.91	6	20	ts
muth	H162_S617_L003	uup	1010351	386	C	T	96.55	1	28	ts
muth	H166_S621_L003	gltW	2729418	27	T	A	73.33	4	11	tv
muth	H166_S621_L003	hsdM	4581523	65	G	ins C	83.33	2	10	indel
muth	H166_S621_L003	leuQ	4606322	8	A	ins G	73.68	5	14	indel
muth	H169_S624_L003	aceF	126164	468	T	C	50	23	23	ts
muth	H169_S624_L003	cyoD	447950	97	A	G	50	17	17	ts
muth	H169_S624_L003	yehP	2208180	212	T	C	36.11	23	13	ts
muth	H169_S624_L003	alaS	2821424	588	G	C	60	10	15	tv
muth	H169_S624_L003	hypF	2836007	1419	T	C	82.35	6	28	ts
muth	H169_S624_L003	hypF	2836824	602	G	A	36.36	21	12	ts
muth	H169_S624_L003	yhbU	3302232	746	A	C	43.24	21	16	tv
muth	H169_S624_L003	yhfX	3510861	116	A	G	43.9	23	18	ts
muth	H169_S624_L003	atpA	3919247	611	G	A	42	29	21	ts
muth	H171_S626_L003	ytfE	4431656	328	T	C	100	0	50	ts
muth	H176_S631_L003	thiQ	72494	434	A	G	95.83	2	46	ts
muth	H177_S632_L003	ccmF	2293765	1140	T	C	90.62	3	29	ts
muth	H177_S632_L003	recN	2752256	460	T	C	78.95	8	30	ts
muth	H177_S632_L003	yjhP	4532606	578	T	C	76.19	10	32	ts
muth	H177_S632_L003	IGR	729539	-	C	T	75	6	18	indel
muth	H177_S632_L003	IGR	705963	NA	C	del T	36.36	28	16	indel
muth	H178_S633_L003	IGR	380012	NA	A	del G	85.18	4	23	indel
muth	H181_S636_L003	pflB	953488	67	C	T	82.61	4	19	ts
muth	H182_S637_L003	yfiP	2719486	262	T	C	100	0	45	ts
muth	H184_S639_L003	nanM	4538151	615	C	T	26.83	30	11	ts
muth	H184_S639_L003	yjiY	4589276	2004	A	C	100	0	44	tv
muth	H186_S641_L003	ivy	240575	231	C	T	80.43	9	37	ts
muth	H187_S642_L003	mngB	768037	58	T	C	80.95	4	17	ts
muth	H189_S644_L003	ptrA	2958875	10	T	C	94.44	1	17	ts
muth	H195_S650_L003	IGR	3309000	NA	G	ins C	72.72	6	16	indel
muth	H195_S650_L003	csdA	2943932	596	A	ins G	91.67	3	33	indel
muth	H195_S650_L003	yggN	3101032	129	G	ins C	74.19	8	23	indel
muth	H202_S657_L003	ddpX	1562830	247	A	G	100	0	20	ts
muth	H203_S658_L003	hsdS	4580849	614	A	G	98.18	1	54	ts
muth	H204_S659_L003	cynX	360112	119	A	G	94.44	2	34	ts
muth	H209_S664_L003	torZ	1956366	642	T	C	80	4	16	ts
muth	H213_S668_L003	pcnB	159006	121	G	A	54.76	19	23	ts
muth	H213_S668_L003	lacZ	365206	1100	A	G	75	7	21	ts
muth	H213_S668_L003	secD	427962	314	G	A	43.24	21	16	ts
muth	H213_S668_L003	ydjO	1812476	657	T	C	44.12	19	15	ts
muth	H213_S668_L003	gcvP	3047607	1435	A	G	56.25	14	18	ts
muth	H213_S668_L003	actP	4283470	1433	A	G	45.45	18	15	ts
muth	H213_S668_L003	IGR	1351189	NA	A	ins G	83.33	6	30	indel
muth	H213_S668_L003	rhsD	523735	475	T	ins G	52.78	17	19	indel
muth	H218_S673_L003	galP	3088650	365	T	C	100	0	32	ts
muth	H218_S673_L003	leuT	3982676	71	T	ins C	72.72	12	32	indel
muth	H219_S722_L004	degP	181330	445	C	T	82.14	5	23	ts
muth	H224_S727_L004	ydhT	1748912	648	G	A	82.6	4	19	ts
muth	H227_S730_L004	rclR	320272	44	A	G	88.09	5	37	ts
muth	H227_S730_L004	yeaQ	1879114	142	T	C	77.78	6	21	ts
muth	H232_S735_L004	IGR	1351189	NA	A	ins G	94.44	1	17	indel
muth	H233_S736_L004	IGR	842183	-	C	T	96.88	1	31	indel
muth	H238_S741_L004	lysS	3035076	99	C	T	32.26	21	10	ts
muth	H238_S741_L004	metE	4014375	1321	T	C	100	0	31	ts
muth	H248_S751_L004	iscA	2659775	112	T	C	100	0	34	ts
muth	H248_S751_L004	IGR	2462880	NA	T	ins C	69.23	12	27	indel
muth	H250_S753_L004	gspF	3460754	936	G	A	50	23	23	ts
muth	H250_S753_L004	gspO	3466159	615	G	C	48.48	17	16	tv
muth	H250_S753_L004	malI	1698884	733	C	ins A	93.94	2	31	indel
muth	H260_S763_L004	djlB	677688	272	G	A	36.59	26	15	ts
muth	H260_S763_L004	rspA	1654591	551	G	A	100	0	34	ts
muth	H263_S766_L004	purE	552849	252	C	T	64.29	5	9	ts
muth	H263_S766_L004	ppiB	554168	270	A	G	90.48	2	19	ts
muth	H263_S766_L004	torY	1957458	675	A	G	64.7	6	11	ts
muth	H263_S766_L004	yeeY	2087802	457	G	A	70	6	14	ts
muth	H263_S766_L004	IGR	2121561	-	T	C	66.66	5	10	indel
muth	H263_S766_L004	IGR	3681973	-	A	G	78.95	4	15	indel
muth	H263_S766_L004	IGR	4365381	-	A	G	77.78	6	21	indel
muth	H266_S769_L004	yhfW	3509264	550	T	C	100	0	22	ts
muth	H269_S772_L004	rsmE	3091307	174	C	ins A	76.47	4	13	indel
muth	H270_S773_L004	mrp	2193232	937	T	G	71.28	8	20	tv
muth	H270_S773_L004	menD	2378265	995	T	C	70	6	14	ts
muth	H270_S773_L004	rplP	3448972	198	A	G	91.67	3	33	ts
muth	H270_S773_L004	ytfL	4440003	1213	A	G	17.78	37	8	ts
muth	H271_S774_L004	ynjB	1837161	1087	G	A	100	0	22	ts
muth	H271_S774_L004	gsiA	868414	895	G	ins C	77.78	5	21	indel
muth	H271_S774_L004	ydaU	1421643	525	T	ins C	73.33	8	22	indel
muth	H279_S782_L004	IGR	4158277	NA	C	ins A	91.48	4	43	indel
muth	H288_S791_L004	mscK	487209	672	A	G	100	0	28	ts
muth	H294_S797_L004	tsaB	1891163	105	A	G	87.87	4	29	ts
muth	H297_S800_L004	argI	4477702	610	C	T	91.53	5	54	ts
muth	H299_S802_L004	brnQ	419964	372	A	G	80	7	28	ts
muth	H299_S802_L004	IGR	302933	-	C	T	37.5	40	24	indel
muth	H299_S802_L004	IGR	2971177	-	A	G	39.22	31	20	indel
muth	H299_S802_L004	evgS	2485584	1211	T	del A	29.27	29	12	indel
muth	H300_S803_L004	uidR	1697023	30	T	C	52.63	9	10	ts
muth	H300_S803_L004	yrbL	3348475	22	T	C	83.33	8	28	ts
muth	H300_S803_L004	IGR	59170	NA	T	ins C	54.76	19	23	indel
muth	Hs2_1_S1	ygiD	3182374	34	C	T	11.5	100	13	ts
muth	Hs2_1_S1	IGR	816934	-	T	C	82.35	15	70	indel
muth	Hs2_2_S2	mdlB	472171	1534	A	G	10.1	89	10	ts
muth	Hs2_2_S2	nudE	3526040	110	C	T	8.08	91	8	ts
muth	Hs2_2_S2	rlmI	1029731	953	G	ins A	80	9	44	indel
muth	Hs2_11_S11	wbbH	2106512	453	T	ins C	93.42	4	71	indel
muth	Hs2_11_S11	ygeR	2999673	538	A	ins G	11.3	101	13	indel
muth	Hs2_14_S14	lit	1199278	582	A	G	40	42	28	ts
muth	Hs2_14_S14	IGR	14160	NA	T	ins A	81.08	14	60	indel
muth	Hs2_16_S16	narG	1280475	610	A	G	21.43	43	12	ts
muth	Hs2_16_S16	yphG	2681438	1308	T	C	21.92	57	16	ts
muth	Hs2_16_S16	rpoD	3213424	376	G	A	14.81	92	16	ts
muth	Hs2_16_S16	gspO	3465661	117	T	C	100	0	85	ts
muth	Hs2_22_S22	ydfU	1643958	8881	A	G	59.09	27	39	ts
muth	Hs2_22_S22	creB	4636498	490	G	T	100	0	59	tv
muth	Hs2_22_S22	IGR	4424449	NA	C	ins A	75	18	66	indel
muth	Hs2_26_S26	phoH	1085070	77	C	T	41.07	33	23	ts
muth	Hs2_26_S26	uidA	1694869	610	G	ins T	90.32	4	56	indel
muth	Hs2_28_S28	tamB	4445957	1844	C	T	33.33	26	13	ts
muth	Hs2_28_S28	mak	410892	749	T	del G	41.86	25	18	indel
muth	Hs2_28_S28	ycbF	1004153	207	C	ins G	31.71	28	13	indel
muth	Hs2_28_S28	ydeM	1580429	797	T	ins G	21.62	29	8	indel
muth	Hs2_28_S28	glf	2107964	739	C	del T	81.08	7	30	indel
muth	Hs2_29_S29	thiD	2184037	480	T	C	80.43	9	37	ts
muth	Hs2_29_S29	dinD	3817837	76	A	G	42.05	51	37	ts
muth	Hs2_29_S29	IGR	624564	-	A	G	44.68	26	21	indel
muth	Hs2_33_S33	cusF	597132	0	T	C	53.85	12	14	ts
muth	Hs2_33_S33	malT	3555612	2526	T	C	31.25	22	10	ts
muth	Hs2_33_S33	dinD	3818315	554	A	G	83.87	5	26	ts
muth	Hs2_33_S33	cadC	4361217	718	G	A	40.91	26	18	ts
muth	Hs2_34_S34	potF	894284	499	A	G	71.42	8	20	ts
muth	Hs2_34_S34	chpB	4448723	30	A	G	95.12	2	39	ts
muth	Hs2_34_S34	flhA	1964501	1530	G	ins T	70.58	5	12	indel
muth	Hs2_35_S35	cueO	137811	727	G	A	27.16	59	22	ts
muth	Hs2_35_S35	yadV	155771	431	A	G	13.33	104	16	ts
muth	Hs2_35_S35	NA	189737	24	A	G	52.5	57	63	ts
muth	Hs2_35_S35	entF	615862	1704	T	C	57.5	34	46	ts
muth	Hs2_35_S35	paaK	1463064	938	A	G	16.28	72	14	ts
muth	Hs2_35_S35	ydgD	1672738	777	T	C	34.43	40	21	ts
muth	Hs2_35_S35	ydjK	1859707	523	T	C	11.46	85	11	ts
muth	Hs2_35_S35	yeaR	1879751	198	C	T	18.18	72	16	ts
muth	Hs2_35_S35	flhB	1966188	4	A	G	80.85	18	76	ts
muth	Hs2_35_S35	ppk	2624237	1192	G	A	10.98	73	9	ts
muth	Hs2_35_S35	glyA	2684612	896	A	C	52	48	52	tv
muth	Hs2_35_S35	arsB	3649344	408	T	C	20	88	22	ts
muth	Hs2_36_S36	ypdA	2499267	595	G	A	30	28	12	ts
muth	Hs2_36_S36	pgk	3071579	1044	G	T	100	0	40	tv
muth	Hs2_36_S36	glcB	3123209	597	G	A	26.19	31	11	ts
muth	Hs2_37_S37	speD	135415	168	A	G	19.23	42	10	ts
muth	Hs2_37_S37	ynfD	1657758	192	T	C	30	35	15	ts
muth	Hs2_37_S37	yibI	3771741	4	A	G	80.39	10	41	ts
muth	Hs2_37_S37	corA	4001735	308	C	T	22.78	61	18	ts
muth	Hs2_40_S40	ettA	4629217	1306	C	T	91.89	3	34	ts
muth	Hs2_40_S40	cadC	4361440	1045	G	del A	15.58	65	12	indel
muth	Hs2_42_S42	IGR	3553039	NA	C	ins A	80	7	28	indel
muth	Hs2_43_S43	dnaX	492903	810	C	T	96.88	2	62	ts
muth	Hs2_43_S43	IGR	272707	NA	A	ins G	73.12	24	68	indel
muth	Hs2_45_S45	fliS	2005682	378	T	C	97.37	1	37	ts
muth	Hs2_45_S45	IGR	742591	-	A	G	22.41	45	13	indel
nn	NN2_S853_L004	mhpC	371587	347	G	A	100	0	24	ts
nn	NN7_S858_L004	IGR	641386	NA	T	C	100	0	24	indel
nn	NN8_S859_L004	argK	3063627	639	G	A	97.44	1	38	ts
nn	NN11_S862_L004	rnr	4407236	581	G	A	100	0	40	ts
nn	NN15_S866_L004	IGR	641386	NA	T	C	100	0	34	indel
nn	NN17_S868_L004	IGR	3580921	NA	C	delA	91.83	4	45	indel
nn	NN18_S869_L004	yagN	295149	431	A	G	98.18	1	54	ts
nn	NN19_S870_L004	ygfK	3018930	2869	C	T	100	0	33	ts
nn	NN20_S871_L004	puuD	1361453	332	G	A	100	0	15	ts
nn	NN21_S872_L004	yhjC	3672867	452	G	A	89.19	4	33	ts
nn	NN28_S879_L004	ymcE	1051987	139	C	T	100	0	31	ts
nn	NN29_S880_L004	prpR	347637	807	C	T	97.78	1	44	ts
nn	NN32_S883_L004	deoB	4619941	337	G	A	100	0	32	ts
nn	NN33_S884_L004	rutF	1070097	258	G	A	100	0	23	ts
nn	NN36_S887_L004	mltB	2824964	613	C	T	94.74	1	18	ts
nn	NN39_S890_L004	hisA	2095607	481	G	A	100	0	30	ts
nn	NN40_S891_L004	trg	1493300	831	T	G	88.88	3	24	tv
nn	NN42_S893_L004	IGR	703686	NA	C	T	100	0	35	indel
nn	NN43_S894_L004	rluD	2735715	297	C	T	100	0	34	ts
nn	NN44_S895_L004	ydiB	1773972	182	C	T	96.15	1	25	ts
nn	NN47_S898_L004	yidE	3865559	715	G	A	95.92	1	47	ts
nn	NN48_S899_L004	fliM	2020929	841	C	A	100	0	31	tv
nn	NN51_S902_L004	dinD	3818224	463	G	A	100	0	35	ts
nn	NN52_S903_L004	IGR	2685797	NA	G	T	100	0	39	indel
nn	NN55_S906_L004	argF	290186	120	T	G	100	0	27	tv
nn	NN57_S908_L004	cca	3202306	414	C	T	100	0	53	ts
nn	NN60_S911_L004	katG	4135940	2104	C	T	35.71	27	15	ts
nn	NN60_S911_L004	fdhF	4299174	193	G	A	67.35	16	33	ts
nn	NN60_S911_L004	IGR	564705	NA	C	T	100	0	24	indel
nn	NN61_S912_L004	sapD	1353583	46	C	T	100	0	23	ts
nn	NN67_S1036_L005	ttcA	1411534	415	C	T	100	0	30	ts
nn	NN72_S1041_L005	IGR	3278769	NA	C	T	100	0	94	indel
nn	NN74_S1043_L005	yhaK	3254880	560	G	A	100	0	70	ts
nn	NN79_S31	wzxC	2118692	1467	T	C	100	0	34	ts
nn	NN80_S32	guaB	2633933	138	G	A	100	0	42	ts
nn	NN_s2_03_S35	ahr	4495205	1005	C	T	100	0	56	ts
nn	NN_s2_09_S41	ydcJ	1496531	1242	G	A	100	0	23	ts
nn	NN_s2_10_S42	casD	2880538	511	G	T	100	0	17	tv
nn	NN_s2_12_S44	IGR	243362	NA	G	A	85.36	6	35	ts
nn	NN_s2_19_S51	dedD	2431550	135	C	T	100	0	36	ts
nn	NN_s2_19_S51	cysN	2874102	1318	G	A	26	37	13	ts
nn	NN_s2_20_S52	yeiQ	2266362	116	C	T	100	0	38	ts
nn	NN_s2_20_S52	IGR	1721007	NA	C	T	78.12	7	25	indel
nn	NN_s2_21_S53	ygiF	3200820	146	C	T	100	0	57	ts
nn	NN_s2_22_S54	oppF	1306689	924	C	T	58.54	17	24	ts
nn	NN_s2_26_S58	fumB	4346694	633	G	A	100	0	61	ts
nn	NN_s2_28_S60	loiP	3082308	394	G	A	22.22	35	10	ts
nn	NN_s2_32_S64	yagE	283047	768	C	T	100	0	47	ts
nn	NN_s2_35_S67	ccmC	2295919		C	T	89.13	5	41	ts
nn	NN_s2_38_S70	alsC	4308868	602	C	T	100	0	52	ts
nn	NN_s2_41_S73	wzxC	2119536	623	G	A	100	0	24	ts
nn	NN_s2_48_S80	yfjZ	2777345	229	C	T	100	0	55	ts
nn	NN_s2_54_S86	lsrD	1604941	893	G	A	100	0	32	ts
nn	NN_s2_57_S89	thrS	1802078	493	C	T	97.22	1	35	ts
nn	NN_s2_59_S91	mrcA	3524234	1362	G	A	100	0	62	ts
nn	NN_s2_60_S92	hemA	1264829	1114	C	T	100	0	44	ts
nn	NN_s2_60_S92	IGR	3707932	NA	C	T	15.58	65	12	indel
nn	NN_s2_69_S101	yibA	3767031		T	delA	95.6	4	87	indel
nn	NN_s2_70_S102	fabG	1151258	587	C	A	97.14	1	34	tv
nn	NN_s2_70_S102	NA	3944115	410	A	G	60.98	16	25	ts
nn	NN_s2_77_S109	sufC	1762112	401	G	T	100	0	41	tv
nn	NN_s2_77_S109	IGR	3466246	NA	G	A	14.08	61	10	indel
nn	NN_s2_86_S118	ynjE	1840643	1175	G	A	29.41	24	10	ts
nn	NN_s2_86_S118	purD	4205413	519	C	T	98.63	1	72	ts
nn	NN_s2_87_S119	sdhA	756079	171	G	A	100	0	29	ts
nn	NN_s2_91_S123	IGR	393980	NA	G	A	100	0	70	indel
nn	NN_s2_94_S126	rrsD	3428663	100	C	T	80.45	17	70	ts
nn	NN_s2_94_S126	NA	3941907	98	G	A	24.77	82	27	ts
nn	NN_s2_101_S133	creC	4637734		G	insA	93.93	4	62	indel
nn	NN_s2_102_S134	fecR	4517395	323	C	T	100	0	56	ts
nn	NN_s2_103_S135	NA	2726178	11	G	A	54.41	31	37	ts
nn	NN_s2_103_S135	IGR	1426615	NA	C	T	100	0	33	indel
nn	NN_s2_104_S136	pdhR	122842	749	C	T	100	0	68	ts
nn	NN_s2_104_S136	yhcH	3369287	192	C	T	31.58	39	18	ts
nn	NN_s2_105_S137	phnP	4314532	571	G	A	100	0	99	ts
nn	NN_s2_107_S139	rhsC	733601	4017	T	G	100	0	57	tv
nn	NN_s2_109_S141	alaS	2821213	799	C	T	100	0	51	ts
nn	NN_s2_110_S142	barA	2916883	1825	G	A	100	0	49	ts
nn	NN_s2_111_S143	yedQ	2027557	461	G	A	97.37	1	37	ts
nn	NN_s2_113_S145	yhbQ	3300229	262	G	A	100	0	87	ts
nn	NN_s2_118_S150	gspO	3465678		C	delA	91.66	6	66	indel
nn	NN_s2_119_S151	IGR	3982367	NA	G	A	98.11	2	104	indel
nn	NN_s2_122_S154	ugpQ	3587471	643	C	G	100	0	73	tv
nn	NN_s2_125_S157	copA	509788	1592	C	T	100	0	33	ts
nn	NN_s2_126_S158	yhaK	3254634	314	C	A	100	0	54	tv
nn	NN_s2_127_S159	IGR	4168524	NA	T	G	97.3	1	36	indel
nn	NN_s2_129_S161	nirB	3495031	1019	C	G	100	0	51	tv
nn	NN_s2_139_S171	rcsA	2024472	503	G	A	100	0	18	ts
nn	NN_s2_142_S174	ybaQ	508358	139	C	T	97.83	1	45	ts
nn	NN_s2_146_S178	ychA	1267998	677	C	T	100	0	34	ts
nn	NN_s2_150_S182	NA	3426544	240	G	A	24.07	41	13	ts
nn	NN_s2_150_S182	IGR	1151871	NA	C	T	100	0	26	indel
nn	NN_s2_154_S186	atpD	3916773	603	G	A	100	0	72	ts
nn	NN_s2_158_S190	minC	1225619	462	C	T	100	0	25	ts
nn	NN_s2_158_S190	NA	2730222	936	G	A	17.57	61	13	ts
nn	NN_s2_158_S190	NA	4209082	934	C	T	25.71	52	18	ts
nn	NN_s2_167_S199	IGR	3634404	NA	G	A	92.31	1	12	indel
nn	NN_s2_168_S200	ttdT	3208798	773	C	T	100	0	70	ts
nn	NN_s2_169_S201	tcdA	2945700	143	G	A	100	0	41	ts
nn	NN_s2_169_S201	yidD	3884952	135	G	A	17.46	52	11	ts
nn	NN_s2_172_S204	ymgG	1222704	285	C	T	100	0	44	ts
nn	NN_s2_173_S205	IGR	3700533	NA	C	T	100	0	49	indel
nn	NN_s2_178_S210	NA	3946166	2461	C	T	77.27	10	34	ts
nn	NN_s2_190_S222	ygdH	2927665	1356	G	A	100	0	41	ts
nn	NN_s2_196_S228	phnI	4319773	891	C	T	98.67	3	223	ts
nn	NN_s2_202_S234	yfaL	2340496	3674	C	T	100	0	27	ts
nn	NN_s2_203_S235	nikA	3613756	88	C	T	100	0	93	ts
nn	NN_s2_205_S237	IGR	3012410	NA	G	A	100	0	66	indel
nn	NN_s2_206_S238	IGR	34111	NA	G	delA	93.1	4	54	indel
nn	NN_s2_209_S241	IGR	4296268	NA	T	C	91.66	4	44	ts
nn	NN_s2_211_S243	cheR	1968518		G	delT	91.48	4	43	indel
nn	NN_s2_212_S244	IGR	2878446	NA	C	T	100	0	65	indel
nn	NN_s2_213_S245	ffh	2747367	429	C	T	100	0	35	ts
nn	NN_s2_214_S246	ygjJ	3228668	866	G	A	60.98	16	25	ts
nn	NN_s2_214_S246	IGR	1244636	NA	C	T	100	0	34	indel
nn	NN_s2_216_S248	pbpC	2645382		C	T	85.71	6	36	ts
nn	NN_s2_217_S249	rutA	1073539	473	C	T	100	0	18	ts
nn	NN_s2_219_S251	atpD	3916883	493	G	A	100	0	106	ts
wt	T39-2_S2	IGR	3720605	NA	A	G	98.53	1	67	indel
wt	T39-4_S4	IGR	3683487	NA	T	ins G	82.98	8	39	indel
wt	T39-5_S5	IGR	4555482	NA	C	T	100	0	51	indel
wt	T39-6_S6	yehD	2192106	117	A	G	100	0	45	ts
wt	T39-11_S11	sslE	3117626	1487	G	T	100	0	82	tv
wt	T39-13_S13	cutC	1958858	409	G	T	100	0	62	tv
wt	T39-23_S22	IGR	1531059	NA	G	T	100	0	29	indel
wt	T39-24_S23	rpsA	962840	844	T	C	100	0	46	ts
wt	T39-28_S27	rplD	3452197	90	C	T	100	0	60	ts
wt	T39-29_S28	torS	1054882	1297	C	T	100	0	43	ts
wt	T39-36_S32	paaH	1459992	937	T	C	100	0	43	ts
wt	T39-39_S35	ydcK	1500032	418	C	T	100	0	57	ts
wt	T104-5_S5	cysG	3499194	1365	A	G	100	0	107	ts
wt	T104-5_S5	IGR	380012	NA	A	del G	6.25	162	11	indel
wt	T104-6_S6	glcG	3124224	8	G	T	98.41	2	124	tv
wt	T104-7_S7	efp	4375729	29	G	T	96.76	8	239	tv
wt	T104-8_S8	xapB	2523469	517	A	C	100	0	143	tv
wt	T104-9_S9	rapA	60607	2658	A	C	100	0	149	tv
wt	T104-10_S10	nrdI	2801056	90	A	T	5.85	161	10	tv
wt	T104-10_S10	IGR	859090	NA	A	G	100	0	141	indel
wt	T104-12_S12	NA	227877	2117	A	C	8.6	202	19	tv
wt	T104-12_S12	NA	2727066	2119	T	G	8.94	214	21	tv
wt	T104-12_S12	yhjC	3673083	668	A	C	100	0	172	tv
wt	T104-12_S12	NA	3945822	2117	A	C	7.69	228	19	tv
wt	T104-12_S12	NA	4039638	2118	A	C	23.01	174	52	tv
wt	T104-12_S12	NA	4170759	2117	A	C	10.04	206	23	tv
wt	T104-12_S12	NA	4212161	2117	A	C	11.37	187	24	tv
wt	T104-13_S13	narQ	2586266	534	C	T	100	0	130	ts
wt	T104-17_S17	NA	224700	928	C	G	8.45	130	12	tv
wt	T104-17_S17	ynbB	1478849	622	T	A	100	0	126	tv
wt	T104-17_S17	NA	2730228	930	G	C	14.29	120	20	tv
wt	T104-17_S17	NA	3427833	930	G	C	15.45	104	19	tv
wt	T104-17_S17	NA	3942737	928	C	G	21.43	99	27	tv
wt	T104-17_S17	NA	4036460	928	C	A	18	123	27	tv
wt	T104-17_S17	NA	4167588	928	C	G	15.44	126	23	tv
wt	T104-17_S17	NA	4209076	928	C	G	18.7	100	23	tv
wt	T104-26_S25	pta	2415357	609	T	C	100	0	112	ts
wt	T104-26_S25	IGR	849074	NA	A	G	34.12	56	29	indel
wt	T104-27_S26	yjgL	4477161	1723	T	G	100	0	105	tv
wt	T104-28_S27	mocA	3015276	115	G	A	100	0	126	ts
wt	T104-39_S35	IGR	379934	NA	C	A	100	0	206	indel
wt	T140-1_S37	tehB	1501923	360	A	T	100	0	100	tv
wt	T140-1_S37	IGR	380012	NA	A	del G	6.75	216	16	indel
wt	T140-7_S42	insB1	279487	195	C	A	8.66	116	11	tv
wt	T140-7_S42	insB1	290958	195	C	A	15.08	107	19	tv
wt	T140-7_S42	insB1	1050221	193	G	T	13.77	119	19	tv
wt	T140-7_S42	yhdP	3396206	53	A	G	100	0	117	ts
wt	T140-13_S48	yfaQ	2329132	666	C	A	100	0	54	tv
wt	T140-22_S56	yffS	2564985	461	G	A	100	0	49	ts
wt	T140-22_S56	NA	3428580	183	G	A	25.56	99	34	ts
wt	T140-24_S58	IGR	1226181	NA	C	T	100	0	86	indel
wt	T140-27_S61	IGR	2629187	NA	T	G	100	0	14	indel
wt	T140-28_S62	IGR	1601394	NA	T	del C	100	0	23	indel
wt	T140-38_S69	NA	224700	928	C	G	9.3	78	8	tv
wt	T140-38_S69	citT	645203	1378	A	C	100	0	90	tv
wt	T140-38_S69	NA	2730228	930	G	C	14.46	71	12	tv
wt	T140-38_S69	NA	3427833	930	G	C	19.57	74	18	tv
wt	T140-38_S69	NA	3942737	928	C	G	11.76	75	10	tv
wt	T140-38_S69	NA	4036460	928	C	G	12.82	68	10	tv
wt	T140-38_S69	NA	4167588	928	C	G	17.65	70	15	tv
wt	T140-38_S69	NA	4209076	928	C	G	15.38	88	16	tv
wt	T200-4_S40	NA	224121	349	G	T	14.65	134	23	tv
wt	T200-4_S40	NA	4035881	349	G	T	32.56	116	56	tv
wt	T200-4_S40	NA	4167009	349	G	T	14.38	131	22	tv
wt	T200-4_S40	NA	4208497	349	G	T	10.07	125	14	tv
wt	T200-4_S40	fecE	4511282	176	A	G	100	0	99	ts
wt	T200-5_S41	IGR	4101512	NA	T	del TG	96.36	2	53	indel
wt	T200-6_S109	helD	1025228	756	C	T	100	0	112	ts
wt	T200-6_S109	IGR	2765411	NA	C	ins GCACTATG	12.14	150	21	indel
wt	T200-7_S42	insB1	20168	147	A	G	41.46	72	51	ts
wt	T200-7_S42	insB1	20171	144	G	T	44.27	73	58	tv
wt	T200-7_S42	insA	20260	55	G	A	18.48	75	17	ts
wt	T200-7_S42	insA	20263	52	A	G	19.1	72	17	ts
wt	T200-7_S42	insA	20266	49	T	G	17.24	72	15	tv
wt	T200-7_S42	insA	20302	13	T	G	21.74	72	20	tv
wt	T200-7_S42	glpA	2353553	905	G	A	98.29	2	115	ts
wt	T200-8_S43	ilvD	3954779	1300	C	A	100	0	36	tv
wt	T200-10_S45	rrlC	3946228	2523	A	G	100	0	37	ts
wt	T200-11_S46	slyX	3477797	158	A	del AGCC	81.58	21	93	indel
wt	T200-12_S47	NA	227877	2117	A	C	14.1	134	22	tv
wt	T200-12_S47	NA	2727066	2119	T	G	11.56	153	20	tv
wt	T200-12_S47	IGR	2949039	NA	T	A	100	0	126	indel
wt	T200-12_S47	NA	3945822	2117	A	C	5.95	158	10	tv
wt	T200-12_S47	NA	4039638	2118	A	C	18.63	131	30	tv
wt	T200-12_S47	NA	4170759	2117	A	C	11.6	160	21	tv
wt	T200-12_S47	NA	4212161	2117	A	C	7.78	154	13	tv
wt	T200-12_S47	IGR	2765411	NA	C	ins GCACTATG	9.15	149	15	indel
wt	T200-17_S52	NA	224700	928	C	G	8.84	165	16	tv
wt	T200-17_S52	NA	2730228	930	G	C	19.71	110	27	tv
wt	T200-17_S52	NA	3427833	930	G	C	11.11	128	16	tv
wt	T200-17_S52	NA	3942737	928	C	G	20.71	134	35	tv
wt	T200-17_S52	NA	4036460	928	C	A	18.29	134	30	tv
wt	T200-17_S52	btuB	4165312	1672	C	G	100	0	159	tv
wt	T200-17_S52	NA	4167588	928	C	G	12.42	134	19	tv
wt	T200-17_S52	NA	4209076	928	C	G	16.78	124	25	tv
wt	T200-20_S54	metC	3152737	500	G	C	100	0	202	tv
wt	T200-21_S55	hyfF	2607918	1000	G	A	100	0	96	ts
wt	T200-24_S58	ycdU	1095896	52	A	C	100	0	97	tv
wt	T200-27_S61	csgA	1104523	75	A	T	99.09	1	109	tv
wt	T200-29_S63	rlmB	4409668	392	G	A	100	0	210	ts
wt	T200-30_S111	yddB	1577320	300	C	T	100	0	78	ts
wt	T200-32_S65	purM	2621481	283	G	A	99.34	1	151	ts
wt	T200-32_S65	rrlG	2728892	2612	A	del AC	13.46	135	21	indel
wt	T200-32_S65	rrsG	2730486	871	A	ins C	14.5	112	19	indel
wt	T200-32_S65	rrlD	3426491	2612	A	del AC	26.28	115	41	indel
wt	T200-32_S65	rrsD	3428091	871	A	ins C	14.89	80	14	indel
wt	T200-32_S65	rrsC	3942472	665	A	ins G	15.38	110	20	indel
wt	T200-32_S65	rrlC	3943986	283	G	del TA	5.85	177	11	indel
wt	T200-32_S65	rrsA	4036195	665	A	ins G	21.32	107	29	indel
wt	T200-32_S65	rrsB	4167323	665	A	ins G	17.07	102	21	indel
wt	T200-32_S65	rrlB	4168922	282	A	del GT	16.2	119	23	indel
wt	T200-32_S65	rrsE	4208811	665	A	ins G	10.85	115	14	indel
wt	T200-32_S65	rrlE	4210324	282	A	del GT	11.3	157	20	indel
wt	T200-36_S67	yciB	1312733	158	A	G	13.79	100	16	ts
wt	T200-36_S67	livF	3592885	553	C	A	11.38	109	14	tv
wt	T200-36_S67	IGR	1097118	NA	C	A	80	10	30	indel
wt	T200-36_S67	IGR	1097339	NA	T	C	10.67	201	24	indel
wt	T200-36_S67	IGR	380012	NA	A	del G	5.92	138	9	indel
wt	T200-40_S71	yhfX	3509829	1148	T	C	98.77	2	160	ts
wt	T250-1_S72	ppx	2626631	1515	A	C	100	0	57	tv
wt	T250-9_S79	putA	1077364	1519	G	T	100	0	68	tv
wt	T250-18_S87	nlpI	3308103	822	T	G	100	0	66	tv
wt	T250-20_S89	mraZ	90068	433	G	A	100	0	131	ts
wt	T250-21_S90	ygjR	3237736	424	G	A	100	0	72	ts
wt	T250-24_S93	NA	226806	1046	A	G	11.34	86	11	ts
wt	T250-24_S93	bioD	812909	638	G	T	91.89	6	68	tv
wt	T250-24_S93	NA	2728137	1048	T	C	11.71	98	13	ts
wt	T250-24_S93	NA	3425736	1048	T	C	21.13	56	15	ts
wt	T250-24_S93	NA	3944751	1046	A	G	12.63	83	12	ts
wt	T250-24_S93	NA	4038566	1046	A	G	11.22	87	11	ts
wt	T250-24_S93	NA	4169688	1046	A	G	15.38	77	14	ts
wt	T250-24_S93	NA	4211090	1046	A	G	15.62	81	15	ts
wt	T250-25_S94	fadH	3232163	497	T	G	100	0	85	tv
wt	T250-26_S95	NA	3426973	61	G	T	46.23	57	49	tv
wt	T250-26_S95	NA	4037320	59	C	A	50.98	50	52	tv
wt	T250-26_S95	IGR	841624	NA	G	A	100	0	47	indel
wt	T250-26_S95	IGR	1299498	NA	A	G	44.97	93	76	indel
wt	T250-26_S95	IGR	3130145	NA	A	G	31.51	100	46	indel
wt	T250-31_S100	insJ	3720877	196	G	A	100	0	71	ts
wt	T250-31_S100	IGR	1198461	NA	G	A	26.67	33	12	indel
wt	T250-31_S100	IGR	107544	NA	G	ins T	10.23	78	9	indel
wt	T250-31_S100	IGR	1198453	NA	A	del ATGAAATG	32.35	46	22	indel
wt	T250-31_S100	rrsH	224435	665	A	ins G	13.98	80	13	indel
wt	T250-31_S100	rrsE	4208811	665	A	ins G	17.33	62	13	indel
wt	T250-32_S101	ybbN	517978	302	G	T	100	0	107	tv
wt	T250-32_S101	rrsH	224435	665	A	ins G	14.95	91	16	indel
wt	T250-32_S101	rrlG	2728892	2612	A	del AC	15.49	120	22	indel
wt	T250-32_S101	rrsG	2730486	871	A	ins C	18.27	85	19	indel
wt	T250-32_S101	rrlD	3426491	2612	A	del AC	11.49	131	17	indel
wt	T250-32_S101	rrsD	3428091	871	A	ins C	10.31	86	10	indel
wt	T250-32_S101	rrsC	3942472	665	A	ins G	11.5	100	13	indel
wt	T250-32_S101	rrsA	4036195	665	A	ins G	13.85	112	18	indel
wt	T250-32_S101	rrsB	4167323	665	A	ins G	14.53	100	17	indel
wt	T250-32_S101	rrlB	4168922	282	A	del GT	18.49	97	22	indel
wt	T250-32_S101	rrsE	4208811	665	A	ins G	13.01	106	16	indel
wt	T250-32_S101	rrlE	4210324	282	A	del GT	11.72	113	15	indel
wt	T250-37_S103	IGR	2498316	-	A	C	100	0	27	indel
wt	T250-39_S105	puuB	1364279	46	T	G	100	0	34	tv
wt	T300-5_S75	leuW	697047	85	C	ins A	86.67	12	78	indel
wt	T300-6_S76	IGR	4101512	NA	T	del TG	95.45	4	84	indel
wt	T300-7_S77	insB1	20168	147	A	G	25	150	50	ts
wt	T300-7_S77	insB1	20171	144	G	T	26.76	156	57	tv
wt	T300-7_S77	insA	20260	55	G	A	7.18	168	13	ts
wt	T300-7_S77	insA	20263	52	A	G	7.18	181	14	ts
wt	T300-7_S77	insA	20266	49	T	G	5.76	180	11	tv
wt	T300-7_S77	insA	20302	13	T	G	10.89	180	22	tv
wt	T300-7_S77	insB1	279487	195	C	A	17.81	180	39	tv
wt	T300-7_S77	insB1	290958	195	C	A	11.47	193	25	tv
wt	T300-7_S77	insB1	1050221	193	G	T	8.81	176	17	tv
wt	T300-7_S77	oppC	1304077	242	C	T	100	0	197	ts
wt	T300-7_S77	IGR	1212080	NA	A	ins C	66.67	29	60	indel
wt	T300-11_S81	NA	227877	2117	A	C	8.21	190	17	tv
wt	T300-11_S81	NA	2727066	2119	T	G	10.96	195	24	tv
wt	T300-11_S81	NA	3945822	2117	A	C	9.84	165	18	tv
wt	T300-11_S81	NA	4039638	2118	A	C	22.75	163	48	tv
wt	T300-11_S81	NA	4170759	2117	A	C	11.31	196	25	tv
wt	T300-11_S81	NA	4212161	2117	A	C	17.77	162	35	tv
wt	T300-11_S81	IGR	42009	NA	A	G	100	0	120	indel
wt	T300-11_S81	IGR	2765411	NA	C	ins GCACTATG	11.48	184	24	indel
wt	T300-17_S86	panB	149469	133	C	T	100	0	130	ts
wt	T300-17_S86	NA	224700	928	C	G	11.64	129	17	tv
wt	T300-17_S86	NA	2730228	930	G	C	18.6	105	24	tv
wt	T300-17_S86	NA	3427833	930	G	C	17.83	105	23	tv
wt	T300-17_S86	NA	3942737	928	C	G	22.31	101	29	tv
wt	T300-17_S86	NA	4167588	928	C	G	19.66	94	23	tv
wt	T300-17_S86	NA	4209076	928	C	G	13.51	128	20	tv
wt	T300-18_S87	IGR	3012413	NA	A	T	100	0	164	indel
wt	T300-19_S88	NA	228288	2528	A	G	17.9	188	41	ts
wt	T300-19_S88	prpE	353929	1222	T	C	100	0	120	ts
wt	T300-19_S88	NA	2726655	2530	T	C	16.85	153	31	ts
wt	T300-19_S88	NA	4040049	2529	A	G	25.26	145	49	ts
wt	T300-19_S88	NA	4171170	2528	A	G	15.49	180	33	ts
wt	T300-19_S88	NA	4212572	2528	A	G	22.05	152	43	ts
wt	T300-21_S90	yciF	1315309	462	G	A	100	0	65	ts
wt	T300-21_S90	NA	2728265	920	T	C	16.27	139	27	ts
wt	T300-21_S90	NA	3425864	920	T	C	16.96	142	29	ts
wt	T300-21_S90	NA	3944623	918	A	G	10.84	148	18	ts
wt	T300-21_S90	NA	4038438	918	A	G	12.74	137	20	ts
wt	T300-21_S90	NA	4169560	918	A	G	15.34	138	25	ts
wt	T300-21_S90	NA	4210962	918	A	G	13.53	115	18	ts
wt	T300-21_S90	IGR	3906597	NA	C	A	9.26	98	10	indel
wt	T300-22_S91	NA	3428580	183	G	A	15.64	151	28	ts
wt	T300-22_S91	yhhH	3623402	4209	T	C	100	0	157	ts
wt	T300-23_S92	NA	2728137	1048	T	C	15.13	101	18	ts
wt	T300-23_S92	NA	3425736	1048	T	C	16.54	111	22	ts
wt	T300-23_S92	NA	3944751	1046	A	G	14.52	106	18	ts
wt	T300-23_S92	NA	4169688	1046	A	G	12.14	152	21	ts
wt	T300-23_S92	NA	4211090	1046	A	G	21.54	102	28	ts
wt	T300-23_S92	IGR	3104423	NA	A	C	100	0	106	indel
wt	T300-25_S94	IGR	1198445	NA	A	G	20	72	18	indel
wt	T300-25_S94	IGR	1198453	NA	A	G	27.27	71	27	indel
wt	T300-25_S94	IGR	3718331	NA	T	G	100	0	158	indel
wt	T300-29_S97	rplU	3333314	138	T	G	100	0	93	tv
wt	T300-30_S98	dld	2223086	900	A	C	100	0	127	tv
wt	T300-30_S98	IGR	1198453	NA	A	G	27.17	61	25	indel
wt	T300-30_S98	IGR	2765411	NA	C	del GCACTATG	19.19	138	33	indel
wt	T300-31_S99	clpA	924078	813	A	G	100	0	97	ts
wt	T300-31_S99	IGR	1198453	NA	A	del ATGAAATG	29.9	68	29	indel
wt	T300-31_S99	rrsH	224435	665	A	ins G	16.54	106	21	indel
wt	T300-31_S99	rrsG	2730486	871	A	ins C	16.11	125	24	indel
wt	T300-31_S99	rrsD	3428091	871	A	ins C	15.5	109	20	indel
wt	T300-31_S99	rrsC	3942472	665	A	ins G	11.33	132	17	indel
wt	T300-31_S99	rrsA	4036195	665	A	ins G	14.29	126	21	indel
wt	T300-31_S99	rrsB	4167323	665	A	ins G	18.92	120	28	indel
wt	T300-31_S99	rrsE	4208811	665	A	ins G	13.28	111	17	indel
wt	T300-32_S100	rrsH	224435	665	A	ins G	8.59	117	11	indel
wt	T300-32_S100	rrlG	2728892	2612	A	del AC	7.5	148	12	indel
wt	T300-32_S100	rrsG	2730486	871	A	ins C	8.94	112	11	indel
wt	T300-32_S100	rrlD	3426491	2612	A	del AC	37.28	106	63	indel
wt	T300-32_S100	rrsC	3942472	665	A	ins G	12.5	132	19	indel
wt	T300-32_S100	rrlC	3943986	283	G	del TA	8.8	197	19	indel
wt	T300-32_S100	rhlB	3965549	1185	C	ins T	90.16	5	110	indel
wt	T300-32_S100	rrsA	4036195	665	A	ins G	20.13	123	31	indel
wt	T300-32_S100	rrsB	4167323	665	A	ins G	9.6	113	12	indel
wt	T300-32_S100	rrlB	4168922	282	A	del GT	11.83	149	20	indel
wt	T300-32_S100	rrsE	4208811	665	A	ins G	14.5	112	19	indel
wt	T300-32_S100	rrlE	4210324	282	A	del GT	10.56	161	19	indel
wt	T300-38_S104	fryA	2503377	1109	G	A	100	0	123	ts
wt	T300-38_S104	NA	2730228	930	G	C	16.54	106	21	tv
wt	T300-38_S104	NA	3427833	930	G	C	10.94	113	14	tv
wt	T300-38_S104	NA	3942737	928	C	G	17.69	107	23	tv
wt	T300-38_S104	NA	4036460	928	C	A	9.68	112	12	tv
wt	T300-38_S104	NA	4167588	928	C	G	10	117	13	tv
wt	T300-38_S104	NA	4209076	928	C	G	20.16	99	25	tv
wt	T300-39_S105	NA	2730210	948	G	T	17.95	96	21	tv
wt	T300-39_S105	NA	3427815	948	G	T	15.45	104	19	tv
wt	T300-39_S105	NA	3942755	946	C	A	20.69	92	24	tv
wt	T300-39_S105	NA	4036478	946	C	A	19.26	109	26	tv
wt	T300-39_S105	NA	4167606	946	C	A	25.4	94	32	tv
wt	T300-39_S105	NA	4209094	946	C	A	17.69	107	23	tv
wt	T300-39_S105	IGR	1198461	NA	G	A	51.52	32	34	indel
wt	T300-39_S105	IGR	4549879	NA	G	T	100	0	173	indel
wt	T300-39_S105	ykfA	268781	685	A	del TC	4.68	163	8	indel
wt	WT-03_S7	ylbE	549211	853	G	T	100	0	46	tv
wt	WT-04_S8	rrlC	3943961	256	G	A	80.35	11	45	ts
wt	WT-06_S10	potD	1182591	239	A	T	100	0	22	tv
wt	WT-08_S12	ydcL	1503086	628	G	A	100	0	12	ts
wt	WT23_S15	adhE	1296006	2116	C	T	100	0	69	ts
wt	WT27_S19	yiaJ	3741931	602	A	C	100	0	49	tv
wt	WT33_S25	yoaC	1894341	209	C	del A	97.56	1	40	indel
wt	WT36_S28	yciY	1308948	159	T	A	100	0	37	tv
wt	WT36_S28	IGR	1198461	NA	G	A	55.88	15	19	ts
wt	WT48_S40	hmp	2686320	484	G	A	96.83	2	61	ts
wt	WT49_S41	astD	1829698	37	G	A	100	0	87	ts
wt	WT53_S45	cyaA	3992262	1108	C	T	100	0	65	ts
muty	Y001_S596_L005	dld	2223318	1132	G	T	100	0	71	tv
muty	Y004_S599_L005	IGR	1050878	NA	G	T	100	0	24	indel
muty	Y006_S601_L005	thrB	3208	406	C	A	100	0	53	tv
muty	Y006_S601_L005	NA	228816	59	G	T	19.79	77	19	tv
muty	Y008_S603_L005	yfcH	2422544	835	G	A	100	0	109	ts
muty	Y011_S606_L005	IGR	75594	NA	C	A	100	0	77	indel
muty	Y021_S616_L005	ylbE	548548	190	C	A	98.88	1	88	tv
muty	Y022_S617_L005	yagF	283972	770	C	A	100	0	37	tv
muty	Y023_S618_L005	fliI	2016840	285	C	A	100	0	51	tv
muty	Y023_S618_L005	IGR	479364	NA	C	A	48.28	30	28	indel
muty	Y025_S620_L005	setC	3837914	960	G	A	100	0	113	ts
muty	Y027_S622_L005	rlmG	3234985	891	G	T	100	0	92	tv
muty	Y032_S627_L005	purB	1190925	1062	C	A	20.75	84	22	tv
muty	Y032_S627_L005	yohC	2225235	397	C	A	100	0	63	tv
muty	Y035_S630_L005	gyrB	3878979	1141	C	A	100	0	60	tv
muty	Y041_S636_L005	yedV	2038120	33	G	T	100	0	73	tv
muty	Y053_S648_L005	NA	3944115	410	A	G	61.19	26	41	ts
muty	Y054_S649_L005	hybO	3145779	483	G	T	100	0	72	tv
muty	Y058_S653_L005	yhcD	3364473	1665	G	T	100	0	142	tv
muty	Y060_S655_L005	bglX	2220771	1219	G	T	100	0	66	tv
muty	Y060_S655_L005	rhsB	3620555	1362	G	T	46.55	31	27	tv
muty	Y060_S655_L005	rhsA	3763546	1362	G	A	42.19	37	27	ts
muty	Y062_S657_L005	cyoE	447573	133	C	A	100	0	120	tv
muty	Y065_S660_L005	IGR	3374563	NA	G	T	100	0	56	indel
muty	Y066_S661_L005	dcyD	1998934	547	C	T	100	0	89	ts
muty	Y066_S661_L005	IGR	2477743	NA	C	A	15.38	88	16	indel
muty	Y071_S666_L005	NA	224274	502	C	A	24.49	74	24	tv
muty	Y071_S666_L005	NA	2730654	504	G	T	7.41	100	8	tv
muty	Y071_S666_L005	rrsD	3428558	205	T	C	100	0	73	ts
muty	Y071_S666_L005	yidC	3885700	623	G	A	18.1	95	21	ts
muty	Y071_S666_L005	NA	3942311	502	C	A	17.02	78	16	tv
muty	Y071_S666_L005	NA	4167162	502	C	A	14	86	14	tv
muty	Y071_S666_L005	NA	4208650	502	C	A	14.02	92	15	tv
muty	Y079_S674_L005	IGR	4606192	NA	G	T	100	0	66	indel
muty	Y080_S675_L005	acnB	132782	1166	G	T	100	0	67	tv
muty	Y082_S677_L005	narG	1281386	1521	C	A	100	0	65	tv
muty	Y087_S682_L005	nuoK	2395301	45	G	T	100	0	121	tv
muty	Y087_S682_L005	NA	2729420	25	T	A	12.22	79	11	tv
muty	Y092_S687_L005	metI	221580	42	C	A	100	0	94	tv
muty	Y096_S691_L005	psuG	2257976	392	C	A	100	0	52	tv
muty	Y097_S692_L005	ppsA	1785120	1993	C	A	100	0	89	tv
muty	Y099_S694_L005	hyaD	1036141	370	C	A	100	0	91	tv
muty	Y099_S694_L005	yhfK	3488334	1542	G	C	41.86	50	36	tv
muty	Y103_S698_L005	ydaU	1421877	757	C	A	100	0	60	tv
muty	Y104_S699_L005	rimO	877408	628	G	T	20.51	62	16	tv
muty	Y104_S699_L005	glgP	3566254	328	C	A	100	0	110	tv
muty	Y105_S700_L005	IGR	2994504	NA	C	A	100	0	60	indel
muty	Y107_S702_L005	mnmE	3886905	76	C	A	100	0	46	tv
muty	Y111_S706_L005	yidJ	3857702	703	C	A	100	0	105	tv
muty	Y111_S706_L005	rrsG	2730225	610	C	del G	16.06	115	22	indel
muty	Y111_S706_L005	rrsD	3427830	610	C	del G	15	102	18	indel
muty	Y111_S706_L005	rrsC	3942736	929	G	del C	16.67	85	17	indel
muty	Y111_S706_L005	rrsA	4036459	929	G	del C	19.64	90	22	indel
muty	Y111_S706_L005	rrsB	4167587	929	G	del C	22.22	84	24	indel
muty	Y111_S706_L005	rrsE	4209075	929	G	del C	14.74	81	14	indel
muty	Y112_S707_L005	NA	224186	414	G	A	20.56	85	22	ts
muty	Y112_S707_L005	mgrB	1908654	113	A	C	55	36	44	tv
muty	Y112_S707_L005	NA	4035946	414	G	A	17.09	97	20	ts
muty	Y112_S707_L005	NA	4167074	414	G	A	23.4	72	22	ts
muty	Y112_S707_L005	NA	4208562	414	G	A	26	74	26	ts
muty	Y112_S707_L005	IGR	225333	NA	C	T	43.01	53	40	indel
muty	Y112_S707_L005	IGR	3427200	NA	G	A	56.44	44	57	indel
muty	Y112_S707_L005	yidL	3860311	29	T	del A	100	0	42	indel
muty	Y119_S714_L005	tilS	213331	999	C	A	100	0	60	tv
muty	Y120_S715_L005	gltB	3355728	1002	G	A	100	0	39	ts
muty	Y122_S717_L005	frlC	3502522	181	G	T	100	0	51	tv
muty	Y124_S719_L005	ybiY	863413	99	C	A	37.88	41	25	tv
muty	Y124_S719_L005	IGR	2227453	NA	G	A	100	0	48	indel
muty	Y130_S725_L005	ybgQ	750705	1465	G	T	95.71	3	67	tv
muty	Y133_S728_L005	yidJ	3857334	1071	C	A	100	0	37	tv
muty	Y133_S728_L005	IGR	2731265	NA	T	C	75	8	24	indel
muty	Y136_S731_L005	ybdK	607287	97	C	A	95.35	4	82	tv
muty	Y139_S734_L005	yliE	874161	1181	G	T	100	0	62	tv
muty	Y139_S734_L005	uxuA	4551969	332	C	A	6.25	150	10	tv
muty	Y142_S737_L005	menA	4119794	556	C	T	100	0	122	ts
muty	Y143_S738_L005	infC	1800471	168	G	T	100	0	49	tv
muty	Y148_S743_L005	fecR	4516862	856	G	T	100	0	93	tv
muty	Y154_S749_L006	bax	3736595	583	C	A	100	0	53	tv
muty	Y155_S750_L006	upp	2620497	376	C	A	100	0	52	tv
muty	Y159_S754_L006	ygcB	2887003	217	G	T	100	0	68	tv
muty	Y159_S754_L006	yheS	3483196	1906	C	A	17.44	71	15	tv
muty	Y159_S754_L006	IGR	4344815	NA	G	T	14.29	90	15	indel
muty	Y160_S755_L006	mglA	2238567	723	G	T	100	0	86	tv
muty	Y163_S758_L006	ygdB	2963054	103	C	A	100	0	71	tv
muty	Y170_S765_L006	IGR	639648	NA	G	T	70.21	14	33	indel
muty	Y171_S766_L006	acnB	134037	2421	C	T	100	0	62	ts
muty	Y187_S782_L006	purU	1288080	545	G	A	100	0	46	ts
muty	Y188_S783_L006	bepA	2616814	719	G	T	100	0	31	tv
muty	Y191_S786_L006	dxs	440152	26	G	T	100	0	49	tv
muty	Y194_S789_L006	cueO	138274	1190	C	A	100	0	139	tv
muty	Y198_S793_L006	yjiJ	4562259	417	C	A	100	0	86	tv
muty	Y200_S795_L006	bamA	198067	138	C	A	100	0	140	tv
muty	Y200_S795_L006	glcD	3127553	469	C	T	37.17	71	42	ts
muty	Y201_S796_L006	tldD	3391485	544	G	T	100	0	84	tv
muty	Y202_S797_L006	hypE	2853475	220	G	T	100	0	117	tv
muty	Y203_S798_L006	yhfX	3509818	1159	C	A	100	0	90	tv
muty	Y203_S798_L006	dapF	3995322	559	G	T	47.25	48	43	tv
muty	Y206_S801_L006	recF	3880213	1009	C	A	100	0	124	tv
muty	Y209_S804_L006	ftsH	3326405	531	G	T	100	0	79	tv
muty	Y214_S809_L006	IGR	847223	NA	G	T	100	0	76	indel
muty	Y218_S813_L006	panB	149161	441	G	T	100	0	106	tv
muty	Y234_S829_L006	NA	227851	2091	G	T	13.81	206	33	tv
muty	Y234_S829_L006	yajL	443471	171	C	A	4.28	179	8	tv
muty	Y234_S829_L006	pgl	799207	620	C	A	100	0	195	tv
muty	Y234_S829_L006	NA	2727092	2093	C	A	17	205	42	tv
muty	Y234_S829_L006	NA	3424691	2093	C	A	5.91	191	12	tv
muty	Y234_S829_L006	NA	3945796	2091	G	T	10.78	240	29	tv
muty	Y234_S829_L006	NA	4039612	2092	G	A	10.88	213	26	ts
muty	Y234_S829_L006	NA	4170733	2091	G	T	14.29	186	31	tv
muty	Y234_S829_L006	NA	4212135	2091	G	T	17.41	185	39	tv
muty	Y235_S830_L006	tyrP	1989849	167	G	T	9.09	80	8	tv
muty	Y235_S830_L006	tamA	4442446	63	C	A	98.95	1	94	tv
muty	Y252_S847_L006	tauC	387451	479	G	A	100	0	69	ts
muty	Y255_S850_L006	ydfU	1644097	8742	C	A	100	0	62	tv
muty	Y256_S851_L006	yohF	2226656	615	C	A	100	0	97	tv
muty	Y256_S851_L006	iadA	4558849	678	C	A	11.94	59	8	tv
muty	Y257_S852_L006	NA	224420	648	G	T	9.18	89	9	tv
muty	Y257_S852_L006	ycjT	1379212	1327	G	T	100	0	60	tv
muty	Y257_S852_L006	NA	2730508	650	C	A	13.13	86	13	tv
muty	Y257_S852_L006	NA	4167308	648	G	T	22.62	65	19	tv
muty	Y257_S852_L006	NA	4208796	648	G	T	16.82	89	18	tv
muty	Y266_S861_L006	NA	228381	2621	G	T	16.31	118	23	tv
muty	Y266_S861_L006	NA	2726562	2623	C	A	12.66	138	20	tv
muty	Y266_S861_L006	NA	3946326	2621	G	T	15.11	118	21	tv
muty	Y266_S861_L006	NA	4040142	2622	G	T	25	105	35	tv
muty	Y266_S861_L006	NA	4171263	2621	G	T	12.26	136	19	tv
muty	Y266_S861_L006	NA	4212665	2621	G	T	28.06	100	39	tv
muty	Y266_S861_L006	IGR	3861248	NA	C	A	97.64	3	124	indel
muty	Y268_S863_L006	hofB	116300	800	G	T	100	0	137	tv
muty	Y268_S863_L006	cusS	593362	1409	C	A	17.11	63	13	tv
muty	Y268_S863_L006	IGR	4035343	NA	G	T	41.46	48	34	indel
muty	Y275_S870_L006	insH1	2066623	699	G	T	72	35	90	tv
muty	Y279_S874_L006	adhE	1296360	1762	C	A	100	0	90	tv
muty	Y285_S880_L006	clpX	457810	383	G	T	100	0	116	tv
muty	Y286_S881_L006	NA	225280	1508	C	A	25.36	103	35	tv
muty	Y286_S881_L006	ygaP	2797752	231	C	A	100	0	69	tv
muty	Y286_S881_L006	NA	3427253	1510	G	T	39.74	91	60	tv
muty	Y286_S881_L006	NA	4037040	1508	C	A	10.76	141	17	tv
muty	Y292_S887_L006	sfmC	559548	573	C	A	100	0	101	tv
muty	Y292_S887_L006	elaD	2383438	726	T	del A	15.38	11	2	indel
muty	Ys2_01_S475_L002	dacA	663536	428	G	T	100	0	42	tv
muty	Ys2_02_S476_L002	phoA	402517	769	G	T	100	0	32	tv
muty	Ys2_04_S478_L002	rrlA	4038749	1229	G	T	84.31	8	43	tv
muty	Ys2_06_S480_L002	rbsK	3937588	293	C	A	98.15	1	53	tv
muty	Ys2_07_S481_L002	sgrR	75691	1609	C	A	100	0	29	tv
muty	Ys2_13_S487_L003	ykfI	263348	322	G	T	100	0	26	tv
muty	Ys2_15_S489_L003	sstT	3240481	536	G	T	96	1	24	tv
muty	Ys2_19_S493_L003	araA	67423	915	G	T	95.35	2	41	tv
muty	Ys2_21_S495_L003	tolB	778275	534	C	A	30	21	9	tv
muty	Ys2_21_S495_L003	ycaM	948029	799	G	T	100	0	35	tv
muty	Ys2_24_S498_L003	mscM	4387450	1921	G	T	100	0	13	tv
muty	Ys2_29_S503_L003	hycE	2845655	817	C	A	100	0	25	tv
muty	Ys2_32_S506_L003	fhuB	172151	688	G	T	97.37	1	37	tv
muty	Ys2_34_S508_L003	NA	228602	2842	G	T	53.85	12	14	tv
muty	Ys2_34_S508_L003	paoC	300873	62	G	T	100	0	25	tv
muty	Ys2_34_S508_L003	trpC	1318975	814	C	T	51.85	13	14	ts
muty	Ys2_35_S509_L003	IGR	1992142	NA	C	A	100	0	34	tv
muty	Ys2_39_S513_L003	rimO	876997	1039	G	T	100	0	23	tv
muty	Ys2_40_S514_L003	ybdZ	614049	106	C	A	100	0	25	tv
muty	Ys2_42_S516_L003	thrB	3301	499	G	T	93.75	1	15	tv
muty	Ys2_42_S516_L003	cynR	358410	281	C	A	62.16	14	23	tv
muty	Ys2_54_S528_L003	exoX	1926581	460	C	A	100	0	38	tv
muty	Ys2_57_S531_L003	ruvC	1946873	504	C	A	97.37	1	37	tv
muty	Ys2_58_S532_L003	IGR	4374385	NA	C	A	98	1	49	tv
muty	Ys2_60_S534_L003	gspB	3453696	232	G	T	100	0	34	tv
muty	Ys2_62_S536_L003	cynR	358529	162	C	A	100	0	26	tv
muty	Ys2_68_S542_L003	gpmM	3786564	1303	G	T	100	0	33	tv
muty	Ys2_69_S543_L003	lacI	366454	1057	C	A	93.94	2	31	tv
muty	Ys2_71_S545_L003	ybeU	679624	115	C	A	100	0	39	tv
muty	Ys2_72_S546_L003	ampC	4377985	175	T	del G	82.61	8	38	indel
muty	Ts2_6_S57	yfeW	2548279	176	C	A	93.48	3	43	tv
muty	Ts2_7_S58	yagH	288316	1526	G	T	15.09	45	8	tv
muty	Ts2_7_S58	dadX	1239037	157	C	A	12	66	9	tv
muty	Ts2_7_S58	aroF	2740233	918	G	T	100	0	66	tv
muty	Ts2_7_S58	yiaO	3746388	293	C	A	60	34	51	tv
muty	Ts2_8_S59	hemB	388757	971	C	A	96.23	2	51	tv
muty	Ts2_18_S69	rsxC	1708844	1924	C	G	9.09	40	4	tv
muty	Ts2_18_S69	cpdA	3176105	729	C	A	100	0	65	tv
muty	Ts2_18_S69	fieF	4107364	894	T	G	4.6	83	4	tv
muty	Ts2_18_S69	IGR	845649	NA	G	T	7.69	60	5	tv
muty	Ts2_25_S76	yfeW	2548279	176	C	A	100	0	65	tv
muty	Ts2_25_S76	cysN	2874864	556	C	A	36.49	47	27	tv
muty	Ts2_31_S82	mnmH	530425	802	C	A	21.05	30	8	tv
muty	Ts2_31_S82	tyrA	2739840	230	C	A	95.65	2	44	tv
muty	Ts2_31_S82	IGR	2736019	NA	G	T	16.46	66	13	tv
muty	Ts2_31_S82	IGR	3188382	NA	G	A	14.52	53	9	ts
muty	Ts2_35_S86	mhpF	373332	410	C	G	4.21	91	4	tv
muty	Ts2_35_S86	mhpF	373333	411	C	G	4.6	82	4	tv
muty	Ts2_35_S86	yaiZ	399778	184	C	A	100	0	56	tv
muty	Ts2_35_S86	rhmD	2360330	1085	G	T	51.32	37	39	tv
muty	Ts2_35_S86	gabP	2794708	454	G	T	54.1	28	33	tv
muty	Ts2_35_S86	IGR	1418415	NA	G	T	14	43	7	tv
muty	Ts2_36_S87	hyfI	2611353	646	C	A	95.71	3	67	tv
mutt	T1_S97	fabI	1350554	486	T	G	100	0	28	tv
mutt	T2_S109	ybaE	467291	22	T	G	35.62	47	26	tv
mutt	T2_S109	sfmD	560288	590	T	G	12.66	69	10	tv
mutt	T2_S109	potF	894738	953	A	C	32.43	25	12	tv
mutt	T2_S109	ftsK	933491	266	A	C	29.17	33	14	tv
mutt	T2_S109	puuB	1364572	339	A	C	30.77	36	16	tv
mutt	T2_S109	elaD	2383105	391	A	C	100	0	55	tv
mutt	T5_S145	amtB	473123	156	T	G	60.61	13	20	tv
mutt	T5_S145	rhlE	830884	11	T	G	61.9	8	13	tv
mutt	T5_S145	cbeA	2077434	321	A	C	60	6	9	tv
mutt	T5_S145	ptrA	2956840	2045	A	C	80.76	5	21	tv
mutt	T5_S145	yhdJ	3411792	138	A	C	28.95	27	11	tv
mutt	T5_S145	hldD	3794738	750	T	G	49.09	28	27	tv
mutt	T5_S145	yjcS	4306503	95	T	G	44.74	21	17	tv
mutt	T6_S157	rlmF	842999	666	T	G	100	0	35	tv
mutt	T7_S169	acrB	483978	426	A	C	33.33	18	9	tv
mutt	T7_S169	flxA	1646720	6119	A	C	61.54	5	8	tv
mutt	T7_S169	lldD	3780889	1061	A	C	82.5	7	33	tv
mutt	T9_S98	sohB	1330053	720	A	C	100	0	53	tv
mutt	T9_S98	tyrB	4267475	360	A	C	17.19	53	11	tv
mutt	T10_S110	pgaA	1092277	13	T	G	95.12	2	39	tv
mutt	T10_S110	intE	1199903	904	T	G	72.73	12	32	tv
mutt	T11_S122	ppc	4151058	2041	A	C	100	0	32	tv
mutt	T13_S146	pqiC	1015061	164	T	G	100	0	17	tv
mutt	T17_S99	rhsB	3621385	2192	A	C	12	66	9	tv
mutt	T17_S99	mdtF	3661988	1573	T	G	98.28	1	57	tv
mutt	T22_S159	pbpG	2224433	438	T	G	34.48	19	10	tv
mutt	T22_S159	mcrB	4578112	1226	T	G	100	0	45	tv
mutt	T23_S171	gmhA	244096	552	T	G	97.44	1	38	tv
mutt	T23_S171	ydjE	1853914	66	A	C	41.66	14	10	tv
mutt	T24_S183	fhuE	1160407	1145	A	C	100	0	29	tv
mutt	T24_S183	feoB	3541002	594	A	C	17.07	68	14	tv
mutt	T25_S100	leuC	80698	167	T	G	85.48	9	53	tv
mutt	T25_S100	gspG	3461352	328	T	G	23.08	60	18	tv
mutt	T26_S112	yjjQ	4603759	281	T	G	100	0	101	tv
mutt	T27_S124	ybeX	690946	839	T	G	100	0	30	tv
mutt	T27_S124	mukB	979086	2759	A	C	41.67	14	10	tv
mutt	T28_S136	srlA	2826298	465	T	G	100	0	33	tv
mutt	T29_S148	torS	1054166	2013	T	G	100	0	27	tv
mutt	T29_S148	IGR	1908832	-	T	G	25	12	4	indel
mutt	T33_S101	ybgQ	751826	344	T	G	100	44.44	12	tv
mutt	T33_S101	cysW	2540866	814	A	C	32.43	25	12	tv
mutt	T33_S101	kdgT	4102178	487	T	G	50	23	23	tv
mutt	T33_S101	IGR	4594747	-	T	G	100	0	24	indel
mutt	T36_S137	shiA	2054351	707	A	C	100	0	36	tv
mutt	T36_S137	IGR	3098412	-	T	G	20	20	5	indel
mutt	T44_S138	ybhS	826239	1014	T	G	36.36	21	12	tv
mutt	T44_S138	fadK	1784103	1071	A	C	100	0	18	tv
mutt	T44_S138	fliM	2020947	859	A	C	45.83	13	11	tv
mutt	T44_S138	dusA	4262465	795	T	G	26.92	38	14	tv
mutt	T55_S161	torA	1061181	1924	A	C	100	0	46	tv
mutt	T55_S161	yihX	4075658	104	A	C	18.46	106	24	tv
mutt	T56_S162	yeiH	2250531	813	T	G	100	0	21	tv
mutt	T58_S164	codB	355389	466	T	G	17.72	65	14	tv
mutt	T58_S164	intD	565090	889	T	G	100	0	100	tv
mutt	T58_S164	glpA	2352757	109	T	G	34.48	38	20	tv
mutt	T58_S164	yqjC	3249055	85	A	C	46.08	55	47	tv
mutt	T60_S166	potB	1183744	701	A	C	100	0	70	tv
mutt	T60_S166	rsxC	1709105	2185	A	C	19.05	34	8	tv
mutt	T60_S166	mutS	2859244	2150	A	C	26.15	48	17	tv
mutt	T60_S166	rpsG	3473891	191	A	C	10.71	75	9	tv
mutt	T61_S167	copA	509355	2025	A	C	15.87	53	10	tv
mutt	T61_S167	zapE	3379699	299	T	G	86.48	10	64	tv
mutt	T61_S167	IGR	11887	-	T	G	39.29	34	22	indel
mutt	T63_S169	bamA	199482	1553	A	C	62.5	24	40	tv
mutt	T63_S169	yfjJ	2760688	140	A	C	31.63	67	31	tv
mutt	T63_S169	yhcG	3368331	503	T	C	13.56	51	8	ts
mutt	T63_S169	waaL	3796964	15	A	C	69.57	21	48	tv
mutt	T63_S169	rraB	4478564	90	T	G	100	0	47	tv
mutt	T63_S169	IGR	926152	-	T	G	75.81	15	47	indel
mutt	T65_S171	insF1	316162	574	T	G	25	39	13	tv
mutt	T65_S171	insF1	1094566	576	A	C	28	36	14	tv
mutt	T65_S171	insF1	2171107	621	T	G	18.33	49	11	tv
mutt	T65_S171	menF	2379474	1170	T	G	100	0	54	tv
mutt	T65_S171	clpB	2732971	1203	A	C	27.78	26	10	tv
mutt	T65_S171	dppB	3704937	854	A	C	21.05	45	12	tv
mutt	T65_S171	phnC	4325074	92	T	G	38.6	35	22	tv
mutt	T68_S174	yfdT	2476020	146	T	G	20.51	62	16	tv
mutt	T68_S174	adeQ	3843357	433	A	C	10.42	86	10	tv
mutt	T68_S174	IGR	4042389	-	A	C	100	0	90	indel
mutt	T69_S175	nrdE	2803127	1778	T	G	100	0	111	tv
mutt	T70_S176	yccS	1022806	1078	T	G	82.45	10	47	tv
mutt	T72_S178	puuE	1365673	122	T	G	100	0	42	tv
mutt	T76_S182	argK	3063300	312	A	C	100	0	58	tv
mutt	T76_S182	IGR	408821	-	A	C	32.72	37	18	indel
mutt	T76_S182	IGR	4621745	-	A	C	25	33	11	indel
mutt	T78_S184	yeaG	1868668	1759	A	C	39.66	35	23	tv
mutt	T78_S184	cysJ	2891228	671	T	G	81.03	11	47	tv
mutt	T78_S184	sgcR	4526675	214	A	C	11.59	61	8	tv
mutt	T81_S187	yadS	177546	79	T	G	43.37	47	36	tv
mutt	T81_S187	yifK	3981033	145	T	G	15.25	100	18	tv
mutt	T81_S187	IGR	3111465	-	A	C	100	0	88	indel
mutt	T81_S187	IGR	4603294	-	T	G	52.86	33	37	indel
mutt	T85_S191	sdhC	755186	8	A	C	100	0	48	tv
mutt	T85_S191	torS	1055436	743	A	C	27.27	48	18	tv
mutt	T85_S191	xylA	3730665	101	A	C	14.02	92	15	tv
mutt	T85_S191	IGR	3340205	-	T	G	10.42	86	10	indel
mutt	T86_S192	nagB	703353	259	T	G	15.87	53	10	tv
mutt	T86_S192	pinE	1210050	364	A	C	82.69	9	43	tv
mutt	T86_S192	hypF	2837271	155	T	G	39.71	41	27	tv
mutt	T86_S192	gspL	3464677	754	T	G	27.27	64	24	tv
mutt	T86_S192	IGR	2818919	-	T	G	10.84	74	9	indel
mutt	T87_S193	yggM	3098583	983	A	C	100	0	45	tv
mutt	T87_S193	IGR	3960044	-	T	G	20	60	15	indel
mutt	T88_S194	rpsK	3442024	75	A	C	75.51	12	37	tv
mutt	T88_S194	opgB	4599329	113	A	C	81.82	8	36	tv
mutt	T89_S195	yhdP	3392495	3764	T	G	21.25	63	17	tv
mutt	T89_S195	yhjK	3685591	28	T	G	100	0	87	tv
mutt	T89_S195	IGR	383966	-	T	G	18.42	62	14	indel
mutt	T89_S195	IGR	4142315	-	A	C	37.93	54	33	indel
mutt	T90_S196	lon	460750	1861	A	C	18.37	40	9	tv
mutt	T90_S196	yhcF	3367052	125	A	C	100	0	47	tv
mutt	T92_S198	lhr	1730997	1909	T	G	68.18	7	15	tv
mutt	T92_S198	acrD	2587877	281	A	C	100	0	41	tv
mutt	T92_S198	NA	3426320	464	A	C	16.9	59	12	tv
mutt	T92_S198	yidX	3875820	381	A	C	75.93	13	41	tv
mutt	T97_S203	waaA	3808834	293	A	C	21.05	8	30	tv
mutt	T97_S203	dsbD	4363851	1192	A	C	100	0	51	tv
mutt	T99_S205	folC	2431846	1097	T	G	100	0	31	tv
mutt	T106_S212	carB	30919	101	A	C	95.24	1	20	tv
mutt	T106_S212	ecpD	306221	597	A	C	12	22	3	tv
mutt	T106_S212	gsiD	871901	10	T	G	42.85	8	6	tv
mutt	T106_S212	mnmA	1193697	77	T	A	27.27	11	3	tv
mutt	T106_S212	trkG	1423925	142	A	C	33.33	8	4	tv
mutt	T107_S213	hyfD	2605827	1015	T	G	100	0	40	tv
mutt	T109_S215	pphB	2860368	607	T	G	100	0	58	tv
mutt	T109_S215	radA	4626106	193	A	C	30.66	24	23	tv
mutt	T110_S216	clpP	456887	209	A	C	20.45	35	9	tv
mutt	T110_S216	galM	788327	511	T	G	31.43	24	11	tv
mutt	T110_S216	metC	3153374	1137	T	G	100	0	46	tv
mutt	T110_S216	tdh	3790365	981	A	C	16	41	8	tv
mutt	T110_S216	miaA	4399347	94	A	C	30.77	27	12	tv
mutt	T112_S218	lon	460254	1365	A	C	100	0	45	tv
mutt	T112_S218	ycaD	946481	609	T	G	40.62	19	13	tv
mutt	T112_S218	IGR	4037493	-	T	G	78.85	11	41	indel
mutt	T120_S226	pstB	3907849	518	T	G	84	4	21	tv
mutt	T121_S227	yagE	282386	107	A	C	37.14	22	13	tv
mutt	T121_S227	cynT	359035	235	T	G	47.62	22	20	tv
mutt	T121_S227	arsC	3650337	99	A	C	83.05	10	49	tv
mutt	T125_S231	intA	2756506	346	T	G	100	0	32	tv
mutt	T129_S353_L002	wcaN	2113605	723	A	C	100	0	41	tv
mutt	T129_S353_L002	plsB	4256449	18	T	G	35.59	38	21	tv
mutt	T131_S355_L002	yibH	3770396	984	A	C	42.22	26	19	tv
mutt	T131_S355_L002	purA	4405807	1119	A	C	100	0	35	tv
mutt	T139_S363_L002	gsk	500523	397	T	C	100	0	48	ts
mutt	T141_S365_L002	secD	428201	553	T	G	97.92	1	47	tv
mutt	T141_S365_L002	yjhB	4504957	898	T	G	24.52	40	13	tv
mutt	T141_S365_L002	IGR	4154925	-	A	C	22.73	51	15	indel
mutt	T142_S366_L002	melA	4343029	1117	T	G	100	0	63	tv
mutt	T143_S367_L002	lldP	3778887	1487	A	C	100	0	57	tv
mutt	T145_S369_L002	rluC	1145773	832	T	G	100	0	29	tv
mutt	T145_S369_L002	ccmE	2294917	464	T	G	40.62	19	13	tv
mutt	T145_S369_L002	IGR	3573506	-	T	G	15	68	12	indel
mutt	T146_S370_L002	ubiB	4021334	1107	T	G	100	0	50	tv
mutt	T150_S374_L002	yajR	446148	519	A	C	100	0	47	tv
mutt	T150_S374_L002	waaA	3808834	293	A	C	50	24	24	tv
mutt	T150_S374_L002	IGR	21180	-	A	C	48.48	17	16	indel
mutt	T155_S379_L002	cusA	601373	2658	T	G	100	0	32	tv
mutt	T155_S379_L002	yfaA	2335660	985	A	C	75	8	24	tv
mutt	T157_S381_L002	phr	740476	968	T	G	33.33	24	12	tv
mutt	T157_S381_L002	zur	4259510	494	T	G	28.57	40	16	tv
mutt	T157_S381_L002	IGR	696953	-	T	G	100	0	27	indel
mutt	T161_S385_L002	IGR	4223753	-	T	G	100	0	15	indel
mutt	T162_S386_L002	glpT	2352207	168	A	C	73.08	7	19	tv
mutt	T162_S386_L002	ftsY	3603106	1138	T	G	27.45	37	14	tv
mutt	T162_S386_L002	waaQ	3807900	199	A	C	100	0	65	tv
mutt	T165_S389_L002	malS	3738668	1170	A	C	100	0	61	tv
mutt	T166_S390_L002	IGR	4132493	-	A	C	81.57	14	62	indel
mutt	T173_S397_L002	dnaE	207574	2447	A	C	100	0	25	tv
mutt	T174_S398_L002	fecD	4512074	341	A	C	100	0	20	tv
mutt	T177_S401_L002	ygbA	2856788	19	A	C	100	0	27	tv
mutt	T177_S401_L002	IGR	546610	-	A	C	35.13	14	13	indel
mutt	T179_S403_L002	ybhK	816346	302	A	C	36.84	12	7	tv
mutt	T179_S403_L002	ycdT	1093766	889	T	G	50	14	14	tv
mutt	T179_S403_L002	ypfH	2593135	636	A	C	34.38	21	11	tv
mutt	T179_S403_L002	proX	2807687	554	A	C	100	0	27	tv
mutt	T180_S404_L002	lolA	937935	562	T	G	100	0	28	tv
mutt	T180_S404_L002	IGR	2822063	-	T	G	37.84	23	14	indel
mutt	T180_S404_L002	IGR	3367797	-	T	G	12.5	56	8	indel
mutt	T185_S409_L002	betT	330103	639	T	G	100	0	27	tv
mutt	T187_S411_L002	oppD	1305295	540	T	G	70	6	14	tv
mutt	T187_S411_L002	pepA	4485225	727	A	C	83.87	5	26	tv
mutt	T187_S411_L002	IGR	4207650	-	T	G	69.57	14	32	indel
mutt	T189_S413_L002	hcp	913511	304	A	C	100	0	31	tv
mutt	T192_S416_L002	ydcK	1500218	232	T	G	100	0	22	tv
mutt	T192_S416_L002	sufS	1759358	1166	T	G	42.85	16	12	tv
mutt	T192_S416_L002	gspF	3459823	5	T	G	49.23	33	32	tv
mutt	T193_S417_L002	yjhB	4504957	898	T	G	100	0	26	tv
mutt	T195_S419_L002	murD	97488	400	T	G	95.45	1	21	tv
mutt	T198_S420_L002	lldP	3778887	1487	A	C	100	0	41	tv
mutt	T203_S425_L002	hofB	116065	1035	T	G	100	0	45	tv
mutt	T204_S426_L002	dxr	194479	957	T	G	43.48	26	20	tv
mutt	T204_S426_L002	yhdZ	3422444	7	A	C	100	0	47	tv
mutt	T207_S429_L002	NA	697118	16	A	C	41.93	18	13	tv
mutt	T207_S429_L002	dnaC	4600893	83	T	G	100	0	45	tv
mutt	T210_S432_L002	ybaN	491126	243	T	G	100	0	16	tv
mutt	T211_S433_L002	rsmE	3091580	445	A	C	100	0	39	tv
mutt	T212_S193_L001	gntK	3577205	388	T	G	100	0	24	tv
mutt	T217_S3	dnaK	12721	557	A	C	34.72	47	25	tv
mutt	T217_S3	pepN	993148	2525	A	C	70.27	11	26	tv
mutt	T217_S3	torS	1054675	1504	A	C	27.27	32	12	tv
mutt	T217_S3	ydhV	1752859	972	T	G	75	8	24	tv
mutt	T217_S3	yeiG	2244150	239	A	C	33.33	30	15	tv
mutt	T217_S3	rsmI	3292512	824	T	G	66.15	22	43	tv
mutt	T217_S3	dgoD	3872419	580	T	G	41.12	63	44	tv
mutt	T217_S3	IGR	2197772	-	T	G	100	0	60	indel
mutt	T219_S5	yihV	4074063	323	A	C	100	0	75	tv
mutt	T227_S13	betA	327153	95	A	C	37.77	28	17	tv
mutt	T227_S13	nlpC	1792505	227	A	C	100	0	34	tv
mutt	T231_S17	IGR	4337957	-	A	C	100	0	32	indel
mutt	T267_S441_L002	ydjJ	1858005	829	T	G	100	0	20	tv
mutt	T267_S441_L002	yiaN	3745196	391	T	G	42.31	15	11	tv
mutt	T267_S441_L002	IGR	699182	-	T	G	72.41	8	21	indel
mutt	T267_S441_L002	IGR	2600963	-	T	G	40.74	16	11	indel
mutt	T270_S444_L002	mak	410476	331	T	G	100	0	27	tv
mutt	T279_S453_L002	IGR	4078486	-	T	G	100	0	13	indel
mutt	T284_S458_L002	aslA	3985736	272	A	C	100	0	19	tv
mutt	T285_S459_L002	yeaG	1867945	1036	T	G	100	0	23	tv
mutt	T291_S465_L002	IGR	546610	-	A	C	100	0	27	indel
mutt	T294_S468_L002	acrD	2587877	281	A	C	93.94	2	31	tv
mutt	T295_S469_L002	sbcB	2083708	951	A	C	91.66	2	24	tv
mutt	T295_S469_L002	yegT	2179776	954	T	G	21.95	32	9	tv
mutt	T295_S469_L002	nirB	3495691	1679	A	C	25	30	10	tv
