# Supplementary material for: Mutation bias alters the distribution of fitness effects of mutations
Source: PLoS Biol. 2025 Jul 14;23(7):e3003282. doi: 10.1371/journal.pbio.3003282 (PMC12273949; doi:10.1371/journal.pbio.3003282)
Supplement: S12 Data — (XLSX) [file pbio.3003282.s033.xlsx]

## Sheet: Key
fig_S4_data
Column 1 shows strain identity. Column 2 shows MA lineage identity. Column 3 shows identity of experimenter. Columns 4-6 show fitted absolute growth rates of three technical replicates. Column 7 shows mean absolute growth rate. Columns 8-10 show fitness effect (s) values of technical replicates. Column 11 shows mean fitness effect (s). Values in column 11 were used to plot the figure.

## Sheet: fig_S4_data
strain	lineage_number	measured_by	r1	r2	r3	mean_gr	s1	s2	s3	mean_s
wt	wm13	SP	0.7117	0.7763	0.7645	0.7508	0.0304	0.1239	0.1068	0.087
wt	wm14	SP	0.5945	0.5808	0.5927	0.5893	-0.1393	-0.1591	-0.1418	-0.1468
wt	wm15	SP	0.5942	0.569	0.5875	0.5836	-0.1396	-0.1761	-0.1494	-0.155
wt	wm16	SP	0.5983	0.6003	0.5652	0.5879	-0.1338	-0.1309	-0.1818	-0.1488
wt	wm17	SP	0.6171	0.5378	0.5495	0.5681	-0.1065	-0.2213	-0.2044	-0.1774
wt	wm18	SP	0.7395	0.7186	0.7427	0.7336	0.0706	0.0404	0.0753	0.0621
wt	wm19	SP	0.6153	0.5942	0.5908	0.6001	-0.1092	-0.1397	-0.1446	-0.1311
wt	wm20	SP	0.5873	0.5938	0.57	0.5837	-0.1497	-0.1403	-0.1748	-0.1549
wt	wm21	SP	0.751	0.746	0.7339	0.7436	0.0873	0.0801	0.0626	0.0767
wt	wm22	SP	0.7457	0.7293	0.7308	0.7352	0.0797	0.0559	0.058	0.0645
wt	wm23	SP	0.7435	0.7324	0.7279	0.7346	0.0765	0.0604	0.0539	0.0636
wt	w127	SP	0.6954	0.7345	0.7077	0.7125	0.0069	0.0635	0.0246	0.0317
wt	w128	SP	0.6539	0.6757	0.6365	0.6554	-0.0532	-0.0217	-0.0785	-0.0512
wt	wm13	MS	0.708	0.7813	0.7718	0.7537	0.0116	0.1164	0.1028	0.0769
wt	wm14	MS	0.6173	0.5951	0.6093	0.6072	-0.118	-0.1497	-0.1294	-0.1324
wt	wm15	MS	0.6042	0.5902	0.5944	0.5963	-0.1367	-0.1567	-0.1507	-0.148
wt	wm16	MS	0.6092	0.6177	0.5835	0.6035	-0.1296	-0.1175	-0.1662	-0.1378
wt	wm17	MS	0.6232	0.5786	0.6003	0.6007	-0.1095	-0.1732	-0.1422	-0.1417
wt	wm18	MS	0.7494	0.7515	0.7603	0.7537	0.0708	0.0738	0.0863	0.0769
wt	wm19	MS	0.6261	0.6103	0.6062	0.6142	-0.1054	-0.1281	-0.1339	-0.1224
wt	wm20	MS	0.5945	0.6106	0.5856	0.5969	-0.1505	-0.1275	-0.1632	-0.1471
wt	wm21	MS	0.7615	0.7553	0.7413	0.7527	0.0881	0.0792	0.0592	0.0755
wt	wm22	MS	0.7472	0.7346	0.7469	0.7429	0.0676	0.0496	0.0672	0.0615
wt	wm23	MS	0.7609	0.7514	0.738	0.7501	0.0872	0.0736	0.0545	0.0717
wt	w127	MS	0.6824	0.7412	0.7218	0.7151	-0.025	0.059	0.0312	0.0217
wt	w128	MS	0.6573	0.7017	0.6575	0.6722	-0.0608	0.0027	-0.0605	-0.0396
