# Supplementary material for: Mutation bias alters the distribution of fitness effects of mutations
Source: PLoS Biol. 2025 Jul 14;23(7):e3003282. doi: 10.1371/journal.pbio.3003282 (PMC12273949; doi:10.1371/journal.pbio.3003282)
Supplement: S13 Data — (XLSX) [file pbio.3003282.s034.xlsx]

## Sheet: Key
fig_S5_data
Column 1 shows strain identity. Column 2 shows environment in which fitness effects were measured. Column 3 shows lineage number. Column 4 shows lineage name. Column 5 shows relative growth rates measured in 96-well plates. Column 6 shows relative growth rates measured in 48-well plates. Values in columns 5 and 6 were used to plot the figure.

## Sheet: fig_S5_data
strain	environment	lineage_number	lineage_name	rel_gr_96_well	rel_gr_48_well
wt	lb	wm01	T39-2_S2	0.981	0.97
wt	lb	wm02	T39-4_S4	0.998	0.997
wt	lb	wm03	T39-5_S5	1.004	0.994
wt	lb	wm04	T39-6_S6	1.005	0.995
wt	lb	wm05	T39-11_S11	0.965	0.938
wt	lb	wm06	T39-13_S13	0.98	0.948
wt	lb	wm07	T39-23_S22	0.966	0.959
wt	lb	wm08	T39-24_S23	0.985	0.994
wt	lb	wm09	T39-28_S27	0.997	1.055
wt	lb	wm10	T39-29_S28	0.953	0.943
wt	lb	wm11	T39-36_S32	0.935	0.951
wt	lb	wm12	T39-39_S35	0.887	0.975
wt	lb	wm13	T104-5_S5	0.89	0.856
wt	lb	wm14	T104-6_S6	0.839	0.882
wt	lb	wm15	T104-7_S7	0.953	0.999
wt	lb	wm16	T104-8_S8	1.067	1.073
wt	lb	wm17	T104-9_S9	0.928	0.942
wt	lb	wm18	T104-10_S10	0.987	0.95
wt	lb	wm19	T104-12_S12	1.069	1.067
wt	lb	wm20	T104-13_S13	0.874	0.832
wt	lb	wm21	T104-17_S17	0.892	0.909
wt	lb	wm22	T104-26_S25	0.866	0.88
wt	lb	wm23	T104-27_S26	1.11	1.13
wt	lb	wm24	T104-28_S27	0.849	0.864
wt	lb	wm25	T104-39_S35	0.917	0.915
wt	lb	wm26	T140-1_S37	1.067	1.04
wt	lb	wm27	T140-7_S42	1.046	1.021
wt	lb	wm28	T140-13_S48	0.936	0.949
wt	lb	wm29	T140-22_S56	1.141	1.172
wt	lb	wm30	T140-24_S58	1.085	1.125
wt	lb	wm31	T140-27_S61	0.931	0.994
wt	lb	wm32	T140-28_S62	1.074	1.075
wt	lb	wm33	T140-38_S69	0.976	0.979
wt	lb	wm34	T200-4_S40	1.223	1.318
wt	lb	wm35	T200-5_S41	1.181	1.307
wt	lb	wm36	T200-6_S109	1.129	1.23
wt	lb	wm37	T200-7_S42	1.074	1.271
wt	lb	wm38	T200-8_S43	1.235	1.364
wt	lb	wm39	T200-10_S45	1.277	1.283
wt	lb	wm40	T200-12_S47	1.239	1.306
wt	lb	wm41	T200-11_S46	1.24	1.268
wt	lb	wm42	T200-17_S52	1.078	1.206
wt	lb	wm45	T200-24_S58	1.12	1.247
wt	lb	wm46	T200-27_S61	1.047	1.098
wt	lb	wm47	T200-29_S63	1.11	1.074
wt	lb	wm48	T200-30_S111	1.121	1.308
wt	lb	wm50	T200-36_S67	1.189	1.147
wt	lb	wm51	T200-40_S71	1.28	1.339
wt	lb	wm53	T250-9_S79	0.835	0.859
wt	lb	wm54	T250-18_S87	0.967	0.972
wt	lb	wm55	T250-20_S89	0.967	0.868
wt	lb	wm56	T250-21_S90	0.839	0.815
wt	lb	wm57	T250-24_S93	0.959	0.903
wt	lb	wm58	T250-25_S94	0.989	1.018
wt	lb	wm59	T250-26_S95	1.1	0.993
wt	lb	wm60	T250-31_S100	0.927	0.887
wt	lb	wm61	T250-32_S101	0.86	0.834
wt	lb	wm62	T250-37_S103	0.918	0.922
wt	lb	wm63	T250-39_S105	1.056	0.959
wt	lb	wm64	T300-6_S76	1.046	1.208
wt	lb	wm65	T300-5_S75	0.989	1.022
wt	lb	wm66	T300-7_S77	1.058	1.162
wt	lb	wm67	T300-11_S81	1.177	1.17
wt	lb	wm68	T300-17_S86	0.948	0.967
wt	lb	wm69	T300-18_S87	1.101	0.989
wt	lb	wm70	T300-19_S88	1.095	1.175
wt	lb	wm71	T300-21_S90	1.086	0.963
wt	lb	wm72	T300-22_S91	0.975	0.942
wt	lb	wm73	T300-23_S92	0.966	0.902
wt	lb	wm74	T300-25_S94	1.078	1.13
wt	lb	wm75	T300-29_S97	1.242	1.237
wt	lb	wm76	T300-30_S98	0.941	1.062
wt	lb	wm77	T300-31_S99	1.04	1.022
wt	lb	wm78	T300-32_S100	0.92	0.939
wt	lb	wm79	T300-38_S104	0.94	0.878
wt	glu	wm01	T39-2_S2	1.071	0.995
wt	glu	wm02	T39-4_S4	0.983	0.97
wt	glu	wm03	T39-5_S5	0.95	0.951
wt	glu	wm04	T39-6_S6	0.937	0.967
wt	glu	wm05	T39-11_S11	0.981	0.974
wt	glu	wm06	T39-13_S13	0.986	0.984
wt	glu	wm07	T39-23_S22	0.949	0.979
wt	glu	wm08	T39-24_S23	1.035	0.98
wt	glu	wm09	T39-28_S27	1.015	1.017
wt	glu	wm10	T39-29_S28	1.009	0.992
wt	glu	wm11	T39-36_S32	1.009	1.002
wt	glu	wm12	T39-39_S35	1.041	1.032
wt	glu	wm13	T104-5_S5	1.031	1.036
wt	glu	wm14	T104-6_S6	1.01	1.006
wt	glu	wm15	T104-7_S7	1.065	1.001
wt	glu	wm16	T104-8_S8	1.085	1.051
wt	glu	wm17	T104-9_S9	1.073	1.035
wt	glu	wm18	T104-10_S10	0.99	1.017
wt	glu	wm19	T104-12_S12	1.039	1.067
wt	glu	wm20	T104-13_S13	0.976	0.982
wt	glu	wm21	T104-17_S17	1.057	1.017
wt	glu	wm22	T104-26_S25	1.009	0.98
wt	glu	wm23	T104-27_S26	1.045	1.068
wt	glu	wm24	T104-28_S27	1.031	0.978
wt	glu	wm25	T104-39_S35	0.971	0.96
wt	glu	wm26	T140-1_S37	0.996	1.026
wt	glu	wm27	T140-7_S42	1	1.041
wt	glu	wm28	T140-13_S48	1.057	1.073
wt	glu	wm29	T140-22_S56	1.053	1.067
wt	glu	wm30	T140-24_S58	1.013	1.022
wt	glu	wm31	T140-27_S61	1.031	1.023
wt	glu	wm32	T140-28_S62	1.08	1.082
wt	glu	wm33	T140-38_S69	1.069	1.093
wt	glu	wm34	T200-4_S40	1.004	0.995
wt	glu	wm35	T200-5_S41	1.021	0.998
wt	glu	wm37	T200-7_S42	1.009	1.006
wt	glu	wm38	T200-8_S43	0.966	0.985
wt	glu	wm39	T200-10_S45	0.975	0.979
wt	glu	wm40	T200-12_S47	0.95	0.968
wt	glu	wm41	T200-11_S46	0.888	0.878
wt	glu	wm42	T200-17_S52	0.964	0.971
wt	glu	wm43	T200-20_S54	1.015	1.045
wt	glu	wm44	T200-21_S55	1	0.986
wt	glu	wm45	T200-24_S58	0.991	0.973
wt	glu	wm46	T200-27_S61	0.943	0.94
wt	glu	wm47	T200-29_S63	0.976	0.966
wt	glu	wm48	T200-30_S111	0.933	0.916
wt	glu	wm49	T200-32_S65	1.04	1.019
wt	glu	wm51	T200-40_S71	1.002	1.015
wt	glu	wm52	T250-1_S72	1.016	1.029
wt	glu	wm55	T250-20_S89	1.037	1.024
wt	glu	wm56	T250-21_S90	1.024	1.036
wt	glu	wm57	T250-24_S93	1.102	1.115
wt	glu	wm60	T250-31_S100	1.035	1.089
wt	glu	wm61	T250-32_S101	1.05	1.12
wt	glu	wm63	T250-39_S105	1.077	1.102
wt	glu	wm64	T300-6_S76	0.953	0.924
wt	glu	wm66	T300-7_S77	1.009	1.03
wt	glu	wm67	T300-11_S81	0.819	0.782
wt	glu	wm70	T300-19_S88	0.968	0.97
wt	glu	wm71	T300-21_S90	0.931	0.966
wt	glu	wm72	T300-22_S91	1.047	1.074
wt	glu	wm73	T300-23_S92	0.852	0.878
wt	glu	wm74	T300-25_S94	0.894	0.831
wt	glu	wm75	T300-29_S97	0.865	0.896
wt	glu	wm76	T300-30_S98	0.823	0.798
wt	glu	wm77	T300-31_S99	0.933	0.909
wt	glu	wm78	T300-32_S100	0.948	0.899
wt	glu	wm79	T300-38_S104	0.951	0.922
wt	glu	wm80	T300-39_S105	0.907	0.918
