# Supplementary material for: Mutation bias alters the distribution of fitness effects of mutations
Source: PLoS Biol. 2025 Jul 14;23(7):e3003282. doi: 10.1371/journal.pbio.3003282 (PMC12273949; doi:10.1371/journal.pbio.3003282)
Supplement: S14 Data — (XLSX) [file pbio.3003282.s035.xlsx]

## Sheet: Key
fig_S6_data
Column 1 shows strain identity. Column 2 shows MA lineage number. Column 3 shows MA lineage name. Column 4 shows growth rate after one growth cycle. Column 5 shows standard error associated with growth rate measurement after one growth cycle. Column 6 shows growth rate after the second growth cycle. Column 7 shows standard error associated with growth rate measurement after the second growth cycl…

## Sheet: fig_S6_data
Strain	lineage_no	lineage_name	r1	se_r1	r2	se_r2
wt	wm01	T39-2_S2	0.711005	0.0161934	0.745237	0.00751215
wt	NA	T39-3	0.733773	0.0140508	0.714271	0.00718964
wt	NA	T39-7	0.738473	0.00571912	0.7008	0.00349655
wt	wm17	T104-9_S9	0.6731	0.00711832	0.716212	0.00898079
wt	wm20	T104-13_S13	0.682475	0.01534	0.677859	0.0195456
wt	wm33	T140-38_S69	0.782708	0.00678473	0.764831	0.0165718
wt	wm35	T200-5_S41	0.728109	0.0205854	0.708919	0.00689716
wt	wm43	T200-20_S54	0.739117	0.0371332	0.721219	0.00893534
wt	wm51	T200-40_S71	0.712407	0.00841701	0.726586	0.0142508
wt	wm58	T250-25_S94	0.624043	0.0293533	0.613584	0.0295065
wt	wm71	T300-21_S90	0.690574	0.0278249	0.700973	0.0153712
wt	wm78	T300-32_S100	0.744279	0.0072754	0.725417	0.0102072
wt	ancestor	WT_anc_S115	0.700504	0.00548611	0.730014	0.0102151
wt	ancestor	WT_anc_S115	0.686259	0.0163754	0.706142	0.0155073
