# Supplementary material for: Mutation bias alters the distribution of fitness effects of mutations
Source: PLoS Biol. 2025 Jul 14;23(7):e3003282. doi: 10.1371/journal.pbio.3003282 (PMC12273949; doi:10.1371/journal.pbio.3003282)
Supplement: S15 Data — (XLSX) [file pbio.3003282.s036.xlsx]

## Sheet: Key
fig_S7_data
Column 1 gives the values of fitness effect (s), measured in LB, plotted on the x-axis. Each subsequent pair of columns represents the selection bias corrected and uncorrected frequency y-axis values for each mutator.

## Sheet: fig_S7_data
	mutS		mutL		mutH		nth-nei		WT		mutY		mutT
bin_mids	muts_lb_freq_uncorr	muts_lb_freq_corr_norm	mutl_lb_freq_uncorr	mutl_lb_freq_corr_norm	muth_lb_freq_uncorr	muth_lb_freq_corr_norm	nth_nei_lb_freq_uncorr	nth_nei_lb_freq_corr_norm	wt_lb_freq_uncorr	wt_lb_freq_corr_norm	muty_lb_freq_uncorr	muty_lb_freq_corr_norm	mutt_lb_freq_uncorr	mutt_lb_freq_corr_norm
-0.475	0	0	0	0	0	0	0	0	0	0	0	0	0	0
-0.425	0	0	0	0	0	0	0	0	0.0106383	0.0687135	0	0	0	0
-0.375	0	0	0	0	0	0	0	0	0.0106383	0.0606626	0	0	0	0
-0.325	0	0	0	0	0	0	0	0	0	0	0	0	0	0
-0.275	0	0	0	0	0.01	0.0294309	0	0	0	0	0	0	0	0
-0.225	0.010989	0.036943	0.0103093	0.0362742	0.12	0.291602	0	0	0	0	0	0	0	0
-0.175	0.021978	0.0588393	0	0	0.14	0.270921	0.00980392	0.0332727	0.0425532	0.117581	0	0	0	0
-0.125	0.032967	0.0671287	0.0515464	0.109856	0.04	0.0588741	0.00980392	0.0253068	0.0638298	0.134147	0.0176991	0.0684117	0	0
-0.075	0.186813	0.273419	0.185567	0.284261	0.06	0.0634757	0.0882353	0.163709	0.138298	0.208912	0.079646	0.221276	0.0515464	0.124918
-0.025	0.340659	0.335487	0.391753	0.403797	0.22	0.156608	0.313725	0.391664	0.255319	0.259517	0.0884956	0.165435	0.185567	0.302594
0.025	0.318681	0.19657	0.175258	0.113144	0.21	0.09363	0.392157	0.30664	0.106383	0.0677266	0.141593	0.165787	0.412371	0.421165
0.075	0.0879121	0.0316143	0.103093	0.0388025	0.06	0.0155963	0.166667	0.0759789	0.138298	0.0513308	0.424779	0.289966	0.14433	0.08594
0.125	0	0	0.0515464	0.0105888	0.14	0.0198617	0.00980392	0.00243928	0.117021	0.0237053	0.230088	0.085723	0.195876	0.0636559
0.175	0	0	0.0309278	0.00327686	0	0	0	0	0.0425532	0.00444603	0.0176991	0.00340106	0.0103093	0.001728
0.225	0	0	0	0	0	0	0	0	0.0531915	0.0027377	0	0	0	0
0.275	0	0	0	0	0	0	0	0	0.0212766	0.000520295	0	0	0	0
0.325	0	0	0	0	0	0	0.00980392	0.000136034	0	0	0	0	0	0
0.375	0	0	0	0	0	0	0	0	0	0	0	0	0	0
