# Supplementary material for: Mutation bias alters the distribution of fitness effects of mutations
Source: PLoS Biol. 2025 Jul 14;23(7):e3003282. doi: 10.1371/journal.pbio.3003282 (PMC12273949; doi:10.1371/journal.pbio.3003282)
Supplement: S16 Data — (XLSX) [file pbio.3003282.s037.xlsx]

## Sheet: Key
fig_S8_data
Column 1 gives the values of fitness effect (s), measured in Glucose, plotted on the x-axis. Each subsequent pair of columns represents the selection bias corrected and uncorrected frequency y-axis values for each mutator.

## Sheet: fig_S8_data
	mutS		mutL		mutH		nth-nei		WT		mutY		mutT
bin_mids	muts_glu_freq_uncorr	muts_glu_freq_corr_norm	mutl_glu_freq_uncorr	mutl_glu_freq_corr_norm	muth_glu_freq_uncorr	muth_glu_freq_corr_norm	nth_nei_glu_freq_uncorr	nth_nei_glu_freq_corr_norm	wt_glu_freq_uncorr	wt_glu_freq_corr_norm	muty_glu_freq_uncorr	muty_glu_freq_corr_norm	mutt_glu_freq_uncorr	mutt_glu_freq_corr_norm
-1.0375	0	0	0	0	0	0	0	0	0	0	0	0	0	0
-1.0125	0	0	0	0	0.01	0.0050861	0.00980392	0.00983103	0.0638298	0.0442044	0.00884956	0.00527435	0.0103093	0.00932204
-0.9875	0	0	0	0	0	0	0	0	0	0	0	0	0	0
-0.9625	0	0	0	0	0	0	0	0	0	0	0	0	0	0
-0.9375	0	0	0	0	0	0	0	0	0	0	0	0	0	0
-0.9125	0	0	0	0	0	0	0	0	0	0	0	0	0	0
-0.8875	0	0	0	0	0	0	0	0	0	0	0	0	0	0
-0.8625	0	0	0	0	0	0	0	0	0	0	0	0	0	0
-0.8375	0	0	0	0	0	0	0	0	0	0	0	0	0	0
-0.8125	0	0	0	0	0	0	0	0	0	0	0	0	0	0
-0.7875	0	0	0	0	0	0	0	0	0	0	0	0	0	0
-0.7625	0	0	0	0	0	0	0	0	0	0	0	0	0	0
-0.7375	0	0	0	0	0	0	0	0	0	0	0	0	0	0
-0.7125	0	0	0	0	0	0	0	0	0	0	0	0	0	0
-0.6875	0	0	0	0	0	0	0	0	0	0	0	0	0	0
-0.6625	0	0	0	0	0	0	0	0	0	0	0	0	0	0
-0.6375	0	0	0	0	0	0	0	0	0	0	0	0	0	0
-0.6125	0	0	0	0	0	0	0	0	0	0	0	0	0	0
-0.5875	0	0	0	0	0	0	0	0	0	0	0	0	0	0
-0.5625	0	0	0	0	0	0	0	0	0	0	0	0	0	0
-0.5375	0	0	0	0	0	0	0	0	0	0	0	0	0	0
-0.5125	0	0	0	0	0	0	0	0	0	0	0	0	0	0
-0.4875	0	0	0	0	0	0	0	0	0	0	0	0	0	0
-0.4625	0	0	0	0	0	0	0	0	0	0	0	0	0	0
-0.4375	0	0	0	0	0	0	0	0	0	0	0	0	0	0
-0.4125	0	0	0	0	0	0	0	0	0	0	0	0	0	0
-0.3875	0	0	0	0	0	0	0	0	0	0	0	0	0	0
-0.3625	0	0	0	0	0	0	0	0	0	0	0	0	0	0
-0.3375	0	0	0	0	0	0	0	0	0	0	0	0	0	0
-0.3125	0	0	0	0	0	0	0	0	0	0	0	0	0	0
-0.2875	0.010989	0.0060618	0	0	0	0	0	0	0.0106383	0.01777	0	0	0	0
-0.2625	0	0	0	0	0	0	0	0	0	0	0	0	0	0
-0.2375	0.021978	0.0341277	0	0	0	0	0	0	0	0	0	0	0	0
-0.2125	0.010989	0.0122291	0	0	0	0	0	0	0.0106383	0.0121647	0	0	0	0
-0.1875	0.032967	0.0393651	0.0103093	0.0204959	0	0	0	0	0.0212766	0.0157746	0	0	0	0
-0.1625	0.0659341	0.0647376	0.0103093	0.0118971	0.01	0.00301785	0.00980392	0.01084	0.0106383	0.00980371	0	0	0	0
-0.1375	0.0549451	0.051793	0.0103093	0.0075881	0	0	0	0	0.0319149	0.0719967	0.00884956	0.0149642	0	0
-0.1125	0.0659341	0.060488	0	0	0.01	0.00395276	0.00980392	0.01084	0.0319149	0.00646939	0.0176991	0.0130998	0	0
-0.0875	0.0659341	0.0448465	0.0206186	0.0491509	0.11	0.0875917	0.0490196	0.0655185	0.0212766	0.00736376	0.0176991	0.014054	0	0
-0.0625	0.0879121	0.0775278	0.0206186	0.0152766	0.19	0.187023	0.0490196	0.053181	0.0851064	0.0635199	0.0265487	0.0215053	0.0103093	0.00932204
-0.0375	0.043956	0.056859	0.0824742	0.0890736	0.23	0.120961	0.0294118	0.0301962	0.0957447	0.0544387	0.0353982	0.0329142	0.0309278	0.0514618
-0.0125	0.153846	0.160155	0.123711	0.142799	0.12	0.0956747	0.107843	0.124446	0.138298	0.112217	0.106195	0.110265	0.0412371	0.0377463
0.0125	0.120879	0.149474	0.247423	0.224767	0.05	0.0455084	0.362745	0.327803	0.159574	0.163963	0.168142	0.129987	0.164948	0.208669
0.0375	0.10989	0.0829767	0.0618557	0.0513093	0.06	0.0644111	0.303922	0.296647	0.138298	0.179847	0.106195	0.106396	0.268041	0.342293
0.0625	0.0549451	0.050943	0.175258	0.164924	0.05	0.0724255	0.0588235	0.070583	0.117021	0.184147	0.159292	0.135096	0.185567	0.158243
0.0875	0.043956	0.0554778	0.0515464	0.0468676	0.13	0.256858	0	0	0.0319149	0.0138111	0.079646	0.056847	0.0824742	0.0890458
0.1125	0.021978	0.0220847	0.0721649	0.0824336	0.03	0.0574887	0.00980392	0.000113559	0.0106383	0.0121647	0.0442478	0.0899815	0.0412371	0.0203511
0.1375	0.021978	0.0209687	0.0412371	0.038372	0	0	0	0	0	0	0.0442478	0.048035	0.0412371	0.0147097
0.1625	0	0	0.0412371	0.0213672	0	0	0	0	0	0	0.079646	0.146153	0	0
0.1875	0	0	0.0103093	0.00958806	0	0	0	0	0	0	0.0353982	0.0262875	0.0515464	0.0225219
0.2125	0	0	0.0103093	0.0145022	0	0	0	0	0	0	0.0353982	0.0187148	0.0309278	0.0188127
0.2375	0	0	0	0	0	0	0	0	0.0212766	0.0304705	0.0176991	0.00779187	0.0309278	0.0135559
0.2625	0	0	0.0103093	0.00958806	0	0	0	0	0	0	0	0	0	0
0.2875	0	0	0	0	0	0	0	0	0	0	0	0	0	0
0.3125	0.010989	0.00985562	0	0	0	0	0	0	0	0	0.00884956	0.0226338	0	0
0.3375	0	0	0	0	0	0	0	0	0	0	0	0	0	0
0.3625	0	0	0	0	0	0	0	0	0	0	0	0	0	0
0.3875	0	0	0	0	0	0	0	0	0	0	0	0	0	0
0.4125	0	0	0	0	0	0	0	0	0	0	0	0	0.0103093	0.00394594
