# Supplementary material for: Mutation bias alters the distribution of fitness effects of mutations
Source: PLoS Biol. 2025 Jul 14;23(7):e3003282. doi: 10.1371/journal.pbio.3003282 (PMC12273949; doi:10.1371/journal.pbio.3003282)
Supplement: S17 Data — (XLSX) [file pbio.3003282.s038.xlsx]

## Sheet: Key
fig_S9_data
Column 1 shows strain identity. Column 2 shows the environment in which fitness effects were measured. Column 3 shows filtering category used. Column 4 shows number of mutatnts that fall into the given category. Columns 5-7 show the fractions of beneficial, neutral and deleterious mutations remaining after filtering, respectively. Values in columns 5-7 were used to plot the figure.

## Sheet: fig_S9_data
Strain	Env	Category	# mutants	fb	neutral	fd
mutS	LB	Current DFE	91	0.032	0.532	0.436
mutS	LB	Strictly single mutants	66	0.038	0.481	0.482
mutS	LB	Mutants with secondary mutations â‰¤20% frequency	68	0.037	0.493	0.47
mutS	LB	Mutants with maximum of 2 mutations	84	0.035	0.539	0.425
mutL	LB	Current DFE	96	0.053	0.517	0.43
mutL	LB	Strictly single mutants	55	0.055	0.583	0.362
mutL	LB	Mutants with secondary mutations â‰¤20% frequency	60	0.053	0.562	0.385
mutL	LB	Mutants with maximum of 2 mutations	85	0.05	0.519	0.431
mutH	LB	Current DFE	100	0.035	0.25	0.714
mutH	LB	Strictly single mutants	43	0.046	0.151	0.804
mutH	LB	Mutants with secondary mutations â‰¤20% frequency	47	0.043	0.175	0.782
mutH	LB	Mutants with maximum of 2 mutations	72	0.046	0.231	0.723
nth-nei	LB	Current DFE	102	0.079	0.699	0.222
nth-nei	LB	Strictly single mutants	88	0.09	0.725	0.185
nth-nei	LB	Mutants with secondary mutations â‰¤20% frequency	91	0.086	0.736	0.178
nth-nei	LB	Mutants with maximum of 2 mutations	100	0.075	0.698	0.226
WT	LB	Current DFE	94	0.083	0.327	0.59
WT	LB	Strictly single mutants	60	0.062	0.398	0.54
WT	LB	Mutants with secondary mutations â‰¤20% frequency	65	0.058	0.355	0.587
WT	LB	Mutants with maximum of 2 mutations	68	0.058	0.395	0.547
mutY	LB	Current DFE	113	0.379	0.331	0.29
mutY	LB	Strictly single mutants	80	0.433	0.318	0.249
mutY	LB	Mutants with secondary mutations â‰¤20% frequency	87	0.397	0.317	0.285
mutY	LB	Mutants with maximum of 2 mutations	98	0.409	0.332	0.259
mutT	LB	Current DFE	97	0.151	0.724	0.125
mutT	LB	Strictly single mutants	40	0.126	0.702	0.171
mutT	LB	Mutants with secondary mutations â‰¤20% frequency	47	0.166	0.679	0.155
mutT	LB	Mutants with maximum of 2 mutations	63	0.155	0.691	0.155
mutS	Glu	Current DFE	91	0.242	0.31	0.448
mutS	Glu	Strictly single mutants	66	0.258	0.291	0.451
mutS	Glu	Mutants with secondary mutations â‰¤20% frequency	68	0.252	0.284	0.464
mutS	Glu	Mutants with maximum of 2 mutations	84	0.272	0.283	0.445
mutL	Glu	Current DFE	96	0.439	0.368	0.193
mutL	Glu	Strictly single mutants	55	0.374	0.493	0.133
mutL	Glu	Mutants with secondary mutations â‰¤20% frequency	60	0.375	0.444	0.181
mutL	Glu	Mutants with maximum of 2 mutations	85	0.452	0.376	0.172
mutH	Glu	Current DFE	100	0.451	0.141	0.408
mutH	Glu	Strictly single mutants	43	0.688	0.018	0.293
mutH	Glu	Mutants with secondary mutations â‰¤20% frequency	47	0.662	0.033	0.305
mutH	Glu	Mutants with maximum of 2 mutations	72	0.549	0.095	0.356
nth-nei	Glu	Current DFE	102	0.368	0.453	0.179
nth-nei	Glu	Strictly single mutants	88	0.351	0.45	0.199
nth-nei	Glu	Mutants with secondary mutations â‰¤20% frequency	91	0.362	0.446	0.192
nth-nei	Glu	Mutants with maximum of 2 mutations	100	0.375	0.443	0.182
WT	Glu	Current DFE	94	0.42	0.276	0.303
WT	Glu	Strictly single mutants	60	0.465	0.333	0.203
WT	Glu	Mutants with secondary mutations â‰¤20% frequency	65	0.417	0.328	0.256
WT	Glu	Mutants with maximum of 2 mutations	68	0.449	0.336	0.215
mutY	Glu	Current DFE	113	0.658	0.24	0.102
mutY	Glu	Strictly single mutants	80	0.675	0.247	0.078
mutY	Glu	Mutants with secondary mutations â‰¤20% frequency	87	0.673	0.221	0.107
mutY	Glu	Mutants with maximum of 2 mutations	98	0.65	0.247	0.103
mutT	Glu	Current DFE	97	0.683	0.246	0.07
mutT	Glu	Strictly single mutants	40	0.607	0.284	0.109
mutT	Glu	Mutants with secondary mutations â‰¤20% frequency	47	0.645	0.256	0.099
mutT	Glu	Mutants with maximum of 2 mutations	63	0.633	0.278	0.089
