# Supplementary material for: Mutation bias alters the distribution of fitness effects of mutations
Source: PLoS Biol. 2025 Jul 14;23(7):e3003282. doi: 10.1371/journal.pbio.3003282 (PMC12273949; doi:10.1371/journal.pbio.3003282)
Supplement: S18 Data — (XLSX) [file pbio.3003282.s039.xlsx]

## Sheet: Key
fig_S10_data
Column 1 shows strain identity. Column 2 shows the environment in which fitness effects were measured. Column 3 shows filtering category used. Column 4 shows number of mutatnts that fall into the given category. Columns 5-7 show the fraction of beneficial, neutral and deleterious mutations for 100 control subsamplings from full dataset with same number of MA lines that fall into the given categor…

## Sheet: fig_S10_data
Strain	Env	Category	# mutants	fb_c	neutral_c	fd_c
mutS	LB	Current DFE	91	0.032	0.532	0.436
mutS	LB	Strictly single mutants	66	0.031 ± 0.001	0.530 ± 0.007	0.439 ± 0.007
mutS	LB	Mutants with secondary mutations â‰¤20% frequency	68	0.031 ± 0.001	0.532 ± 0.007	0.437 ± 0.007
mutS	LB	Mutants with maximum of 2 mutations	84	0.031 ± 0.001	0.530 ± 0.003	0.439 ± 0.003
mutL	LB	Current DFE	96	0.053	0.517	0.43
mutL	LB	Strictly single mutants	55	0.054 ± 0.002	0.522 ± 0.009	0.423 ± 0.010
mutL	LB	Mutants with secondary mutations â‰¤20% frequency	60	0.054 ± 0.002	0.518 ± 0.008	0.428 ± 0.009
mutL	LB	Mutants with maximum of 2 mutations	85	0.053 ± 0.001	0.517 ± 0.004	0.430 ± 0.004
mutH	LB	Current DFE	100	0.035	0.25	0.714
mutH	LB	Strictly single mutants	43	0.036 ± 0.002	0.251 ± 0.010	0.713 ± 0.010
mutH	LB	Mutants with secondary mutations â‰¤20% frequency	47	0.036 ± 0.002	0.251 ± 0.009	0.713 ± 0.009
mutH	LB	Mutants with maximum of 2 mutations	72	0.034 ± 0.001	0.249 ± 0.005	0.717 ± 0.005
nth-nei	LB	Current DFE	102	0.079	0.699	0.222
nth-nei	LB	Strictly single mutants	88	0.080 ± 0.002	0.694 ± 0.004	0.226 ± 0.004
nth-nei	LB	Mutants with secondary mutations â‰¤20% frequency	91	0.080 ± 0.001	0.694 ± 0.004	0.226 ± 0.004
nth-nei	LB	Mutants with maximum of 2 mutations	100	0.079 ± 0.000	0.697 ± 0.002	0.224 ± 0.002
WT	LB	Current DFE	94	0.083	0.327	0.59
WT	LB	Strictly single mutants	60	0.083 ± 0.003	0.335 ± 0.008	0.582 ± 0.009
WT	LB	Mutants with secondary mutations â‰¤20% frequency	65	0.083 ± 0.003	0.332 ± 0.007	0.585 ± 0.008
WT	LB	Mutants with maximum of 2 mutations	68	0.083 ± 0.002	0.331 ± 0.007	0.586 ± 0.008
mutY	LB	Current DFE	113	0.379	0.331	0.29
mutY	LB	Strictly single mutants	80	0.381 ± 0.006	0.334 ± 0.005	0.285 ± 0.008
mutY	LB	Mutants with secondary mutations â‰¤20% frequency	87	0.379 ± 0.005	0.332 ± 0.005	0.289 ± 0.007
mutY	LB	Mutants with maximum of 2 mutations	98	0.379 ± 0.003	0.331 ± 0.004	0.289 ± 0.005
mutT	LB	Current DFE	97	0.151	0.724	0.125
mutT	LB	Strictly single mutants	40	0.154 ± 0.007	0.725 ± 0.014	0.120 ± 0.013
mutT	LB	Mutants with secondary mutations â‰¤20% frequency	47	0.155 ± 0.006	0.725 ± 0.011	0.120 ± 0.010
mutT	LB	Mutants with maximum of 2 mutations	63	0.154 ± 0.005	0.724 ± 0.008	0.122 ± 0.008
mutS	Glu	Current DFE	91	0.242	0.31	0.448
mutS	Glu	Strictly single mutants	66	0.242 ± 0.005	0.310 ± 0.007	0.448 ± 0.007
mutS	Glu	Mutants with secondary mutations â‰¤20% frequency	68	0.243 ± 0.005	0.310 ± 0.007	0.448 ± 0.006
mutS	Glu	Mutants with maximum of 2 mutations	84	0.243 ± 0.003	0.309 ± 0.003	0.448 ± 0.003
mutL	Glu	Current DFE	96	0.439	0.368	0.193
mutL	Glu	Strictly single mutants	55	0.440 ± 0.009	0.371 ± 0.008	0.189 ± 0.009
mutL	Glu	Mutants with secondary mutations â‰¤20% frequency	60	0.440 ± 0.008	0.370 ± 0.008	0.190 ± 0.009
mutL	Glu	Mutants with maximum of 2 mutations	85	0.437 ± 0.004	0.368 ± 0.004	0.195 ± 0.004
mutH	Glu	Current DFE	100	0.451	0.141	0.408
mutH	Glu	Strictly single mutants	43	0.439 ± 0.014	0.144 ± 0.010	0.417 ± 0.014
mutH	Glu	Mutants with secondary mutations â‰¤20% frequency	47	0.437 ± 0.014	0.147 ± 0.010	0.416 ± 0.013
mutH	Glu	Mutants with maximum of 2 mutations	72	0.448 ± 0.010	0.141 ± 0.005	0.411 ± 0.008
nth-nei	Glu	Current DFE	102	0.368	0.453	0.179
nth-nei	Glu	Strictly single mutants	88	0.371 ± 0.004	0.451 ± 0.004	0.178 ± 0.003
nth-nei	Glu	Mutants with secondary mutations â‰¤20% frequency	91	0.372 ± 0.003	0.450 ± 0.004	0.178 ± 0.003
nth-nei	Glu	Mutants with maximum of 2 mutations	100	0.367 ± 0.001	0.454 ± 0.001	0.179 ± 0.001
WT	Glu	Current DFE	94	0.42	0.276	0.303
WT	Glu	Strictly single mutants	60	0.412 ± 0.012	0.283 ± 0.010	0.305 ± 0.010
WT	Glu	Mutants with secondary mutations â‰¤20% frequency	65	0.412 ± 0.011	0.281 ± 0.008	0.307 ± 0.009
WT	Glu	Mutants with maximum of 2 mutations	68	0.411 ± 0.010	0.282 ± 0.008	0.307 ± 0.008
mutY	Glu	Current DFE	113	0.658	0.24	0.102
mutY	Glu	Strictly single mutants	80	0.654 ± 0.006	0.245 ± 0.005	0.100 ± 0.004
mutY	Glu	Mutants with secondary mutations â‰¤20% frequency	87	0.657 ± 0.006	0.242 ± 0.005	0.100 ± 0.003
mutY	Glu	Mutants with maximum of 2 mutations	98	0.657 ± 0.004	0.242 ± 0.003	0.102 ± 0.002
mutT	Glu	Current DFE	97	0.683	0.246	0.07
mutT	Glu	Strictly single mutants	40	0.689 ± 0.014	0.244 ± 0.013	0.067 ± 0.008
mutT	Glu	Mutants with secondary mutations â‰¤20% frequency	47	0.690 ± 0.012	0.242 ± 0.011	0.068 ± 0.006
mutT	Glu	Mutants with maximum of 2 mutations	63	0.688 ± 0.009	0.244 ± 0.007	0.068 ± 0.005
