# Supplementary material for: Mutation bias alters the distribution of fitness effects of mutations
Source: PLoS Biol. 2025 Jul 14;23(7):e3003282. doi: 10.1371/journal.pbio.3003282 (PMC12273949; doi:10.1371/journal.pbio.3003282)
Supplement: S19 Data — (XLSX) [file pbio.3003282.s040.xlsx]

## Sheet: Key
fig_S11A_data
Column 1 shows strain identity. Column 2 shows environment in which fitness effects were measured. Column 3 shows number of MA lineages for which fitness effects were measured. Column 4 shows Tv bias values. Column 5 shows 95% confidence intervals around the Tv bias values. Column 6 shows frequency of beneficial mutations (fb). Column 7 shows 95% confidence intervals around fb values. Values in c…
fig_S11B_data
Column 1 shows strain identity. Column 2 shows environment in which fitness effects were measured. Column 3 shows number of MA lineages for which fitness effects were measured. Column 4 shows Tv bias values. Column 5 shows 95% confidence intervals around the Tv bias values. Column 6 shows frequency of beneficial mutations (fb). Column 7 shows 95% confidence intervals around fb values. Values in c…
fig_S11C_data
Column 1 shows strain identity. Column 2 shows environment in which fitness effects were measured. Column 3 shows number of MA lineages for which fitness effects were measured. Column 4 shows Tv bias values. Column 5 shows 95% confidence intervals around the Tv bias values. Column 6 shows frequency of deleterious mutations (fd). Column 7 shows 95% confidence intervals around fd values. Values in …
fig_S11D_data
Column 1 shows strain identity. Column 2 shows environment in which fitness effects were measured. Column 3 shows number of MA lineages for which fitness effects were measured. Column 4 shows Tv bias values. Column 5 shows 95% confidence intervals around the Tv bias values. Column 6 shows frequency of deleterious mutations (fd). Column 7 shows 95% confidence intervals around fd values. Values in …

## Sheet: fig_S11A_data
strain	environment	sample_size	tv_bias	95%_CI_tv_bias	ben_freq	95%_CI_ben_freq
muts	lb	92	0.033	0.019	0.032	0.036
mutl	lb	97	0.035	0.02	0.053	0.045
muth	lb	100	0.043	0.021	0.035	0.036
nth_nei	lb	102	0.108	0.036	0.079	0.052
wt	lb	94	0.46	0.099	0.083	0.056
muty	lb	113	0.906	0.028	0.379	0.089
mutt	lb	97	0.985	0.015	0.151	0.071

## Sheet: fig_S11B_data
strain	environment	sample_size	tv_bias	95%_CI_tv_bias	ben_freq	95%_CI_ben_freq
muts	glu	92	0.033	0.019	0.242	0.088
mutl	glu	97	0.035	0.02	0.439	0.099
muth	glu	100	0.043	0.021	0.451	0.098
nth_nei	glu	102	0.108	0.036	0.367	0.094
wt	glu	94	0.46	0.099	0.42	0.1
muty	glu	113	0.906	0.028	0.658	0.087
mutt	glu	97	0.985	0.015	0.683	0.093

## Sheet: fig_S11C_data
strain	environment	sample_size	tv_bias	95%_CI_tv_bias	del_freq	95%_CI_del_freq
muts	lb	92	0.033	0.019	0.436	0.101
mutl	lb	97	0.035	0.02	0.43	0.099
muth	lb	100	0.043	0.021	0.714	0.089
nth_nei	lb	102	0.108	0.036	0.222	0.081
wt	lb	94	0.46	0.099	0.59	0.099
muty	lb	113	0.906	0.028	0.29	0.084
mutt	lb	97	0.985	0.015	0.125	0.066

## Sheet: fig_S11D_data
strain	environment	sample_size	tv_bias	95%_CI_tv_bias	del_freq	95%_CI_del_freq
muts	glu	92	0.033	0.019	0.448	0.102
mutl	glu	97	0.035	0.02	0.193	0.079
muth	glu	100	0.043	0.021	0.408	0.096
nth_nei	glu	102	0.108	0.036	0.18	0.075
wt	glu	94	0.46	0.099	0.304	0.093
muty	glu	113	0.906	0.028	0.102	0.056
mutt	glu	97	0.985	0.015	0.07	0.051
