# Supplementary material for: Mutation bias alters the distribution of fitness effects of mutations
Source: PLoS Biol. 2025 Jul 14;23(7):e3003282. doi: 10.1371/journal.pbio.3003282 (PMC12273949; doi:10.1371/journal.pbio.3003282)
Supplement: S20 Data — (XLSX) [file pbio.3003282.s041.xlsx]

## Sheet: Key
fig_S12A_data
Column 1 shows strain identity. Column 2 shows the environment in which fitness effects were measured. Column 3 shows number of MA lineages for which fitness effects were measured. Columns 4-8 show mutation rate, log10 (mutation rate), standard deviation of mutation rate, standard error of mutation rate, and log10 (standard error of mutation rate). Column 9-13 show values associated with the supp…
fig_S12B_data
Column 1 shows strain identity. Column 2 shows the environment in which fitness effects were measured. Column 3 shows number of MA lineages for which fitness effects were measured. Columns 4-8 show mutation rate, log10 (mutation rate), standard deviation of mutation rate, standard error of mutation rate, and log10 (standard error of mutation rate). Column 9-13 show values associated with the supp…
fig_S12C_data
Column 1 shows strain identity. Column 2 shows the environment in which fitness effects were measured. Column 3 shows number of MA lineages for which fitness effects were measured. Columns 4-8 show mutation rate, log10 (mutation rate), standard deviation of mutation rate, standard error of mutation rate, and log10 (standard error of mutation rate). Column 9-13 show values associated with the dele…
fig_S12D_data
Column 1 shows strain identity. Column 2 shows the environment in which fitness effects were measured. Column 3 shows number of MA lineages for which fitness effects were measured. Columns 4-8 show mutation rate, log10 (mutation rate), standard deviation of mutation rate, standard error of mutation rate, and log10 (standard error of mutation rate). Column 9-13 show values associated with the dele…

## Sheet: fig_S12A_data
								Actual DFE					Assuming WT DFE
strain	env	sample_size	mut_rate	log_mut_rate	sd_mut_rate	se_mut_rate	log_se_mut_rate	Sb	log10(Sb)	std_dev_Sb	se_Sb	log10(se_Sb)	Sb	log10(Sb)	std_dev_Sb	se_Sb	log10(se_Sb)
muts	lb	92	1.44e-08	-7.84	1.36e-08	3.94e-11	-10.4	60.347	1.781	17.463	1.821	0.26	156.525	2.195	15.529	1.619	0.209
mutl	lb	97	1.41e-08	-7.85	1.27e-08	3.68e-11	-10.4	98.125	1.992	20.171	2.048	0.311	153.667	2.187	10.83	1.1	0.041
muth	lb	100	2.11e-08	-7.68	1.33e-08	3.85e-11	-10.4	97.011	1.987	17.156	1.716	0.234	230.055	2.362	13.948	1.395	0.145
nth_nei	lb	102	1.77e-09	-8.75	1.26e-09	4.41e-12	-11.4	18.371	1.264	2.353	0.233	-0.633	19.302	1.286	0.847	0.084	-1.076
wt	lb	94	9.18e-11	-10	1.43e-10	1.47e-12	-11.8	1	0	0.28	0.029	-1.539	1	0	0.1	0.01	-1.987
muty	lb	113	9.47e-10	-9.02	1.7e-09	4.01e-12	-11.4	41.48	1.618	5.437	0.511	-0.291	9.084	0.958	0.408	0.038	-1.416
mutt	lb	97	2.34e-08	-7.63	1.65e-08	6.1e-11	-10.2	462.626	2.665	42.075	4.272	0.631	254.291	2.405	7.929	0.805	-0.094

## Sheet: fig_S12B_data
								Actual DFE					Assuming WT DFE
strain	env	sample_size	mut_rate	log_mut_rate	sd_mut_rate	se_mut_rate	log_se_mut_rate	Sb	log10(Sb)	std_dev_Sb	se_Sb	log10(se_Sb)	Sb	log10(Sb)	std_dev_Sb	se_Sb	log10(se_Sb)
muts	glu	92	1.44e-08	-7.84	1.36e-08	3.94e-11	-10.4	90.188	1.955	8.398	0.876	-0.058	156.525	2.195	4.997	0.521	-0.283
mutl	glu	97	1.41e-08	-7.85	1.27e-08	3.68e-11	-10.4	160.619	2.206	8.83	0.897	-0.047	153.667	2.187	2.896	0.294	-0.532
muth	glu	100	2.11e-08	-7.68	1.33e-08	3.85e-11	-10.4	247.036	2.393	9.18	0.918	-0.037	230.055	2.362	2.931	0.293	-0.533
nth_nei	glu	102	1.77e-09	-8.75	1.26e-09	4.41e-12	-11.4	16.866	1.227	0.831	0.082	-1.085	19.302	1.286	0.326	0.032	-1.491
wt	glu	94	9.18e-11	-10	1.43e-10	1.47e-12	-11.8	1	0	0.1	0.01	-1.987	1	0	0.03	0.003	-2.509
muty	glu	113	9.47e-10	-9.02	1.7e-09	4.01e-12	-11.4	14.231	1.153	1.051	0.099	-1.005	9.084	0.958	0.23	0.022	-1.665
mutt	glu	97	2.34e-08	-7.63	1.65e-08	6.1e-11	-10.2	413.526	2.617	10.806	1.097	0.04	254.291	2.405	2.278	0.231	-0.636

## Sheet: fig_S12C_data
								Actual DFE					Assuming WT DFE
strain	env	sample_size	mut_rate	log_mut_rate	sd_mut_rate	se_mut_rate	log_se_mut_rate	Ld	log10(Ld)	std_dev_Ld	se_Ld	log10(se_Ld)	Ld	log10(Ld)	std_dev_Ld	se_Ld	log10(se_Ld)
muts	lb	92	1.44e-08	-7.84	1.36e-08	3.94e-11	-10.4	115.67	2.063	1.736	0.181	-0.742	156.525	2.195	0.202	0.021	-1.677
mutl	lb	97	1.41e-08	-7.85	1.27e-08	3.68e-11	-10.4	111.995	2.049	1.573	0.16	-0.797	153.667	2.187	0.186	0.019	-1.725
muth	lb	100	2.11e-08	-7.68	1.33e-08	3.85e-11	-10.4	278.406	2.445	1.488	0.149	-0.827	230.055	2.362	0.106	0.011	-1.976
nth_nei	lb	102	1.77e-09	-8.75	1.26e-09	4.41e-12	-11.4	7.263	0.861	0.128	0.013	-1.897	19.302	1.286	0.029	0.003	-2.539
wt	lb	94	9.18e-11	-10	1.43e-10	1.47e-12	-11.8	1	0	0	0.149	-0.827	1	0	0	0.011	-1.959
muty	lb	113	9.47e-10	-9.02	1.7e-09	4.01e-12	-11.4	4.465	0.65	0.179	0.017	-1.773	9.084	0.958	0.031	0.003	-2.53
mutt	lb	97	2.34e-08	-7.63	1.65e-08	6.1e-11	-10.2	53.875	1.731	1.371	0.139	-0.856	254.291	2.405	0.556	0.056	-1.248

## Sheet: fig_S12D_data
								Actual DFE					Assuming WT DFE
strain	env	sample_size	mut_rate	log_mut_rate	sd_mut_rate	se_mut_rate	log_se_mut_rate	Ld	log10(Ld)	std_dev_Ld	se_Ld	log10(se_Ld)	Ld	log10(Ld)	std_dev_Ld	se_Ld	log10(se_Ld)
muts	glu	92	1.44e-08	-7.84	1.36e-08	3.94e-11	-10.4	230.669	2.363	3.379	0.352	-0.453	156.525	2.195	0.197	0.021	-1.687
mutl	glu	97	1.41e-08	-7.85	1.27e-08	3.68e-11	-10.4	97.559	1.989	2.433	0.247	-0.607	153.667	2.187	0.33	0.033	-1.476
muth	glu	100	2.11e-08	-7.68	1.33e-08	3.85e-11	-10.4	308.759	2.49	3.142	0.314	-0.503	230.055	2.362	0.201	0.02	-1.696
nth_nei	glu	102	1.77e-09	-8.75	1.26e-09	4.41e-12	-11.4	11.429	1.058	0.229	0.023	-1.644	19.302	1.286	0.033	0.003	-2.482
wt	glu	94	9.18e-11	-10	1.43e-10	1.47e-12	-11.8	1	0	0	0.314	-0.503	1	0	0	0.02	-1.699
muty	glu	113	9.47e-10	-9.02	1.7e-09	4.01e-12	-11.4	3.048	0.484	0.232	0.022	-1.661	9.084	0.958	0.06	0.006	-2.252
mutt	glu	97	2.34e-08	-7.63	1.65e-08	6.1e-11	-10.2	58.554	1.768	2.053	0.208	-0.681	254.291	2.405	0.767	0.078	-1.109
