# Supplementary material for: Mutation bias alters the distribution of fitness effects of mutations
Source: PLoS Biol. 2025 Jul 14;23(7):e3003282. doi: 10.1371/journal.pbio.3003282 (PMC12273949; doi:10.1371/journal.pbio.3003282)
Supplement: S21 Data — (XLSX) [file pbio.3003282.s042.xlsx]

## Sheet: Key
fig_S13A-C_data
The first column shows the environment in which fitness effects were measured. The second column shows strain identity. The third and fourth columns show lineage ID and lineage name (also the name used for the whole genome sequencing data files). Columns five through twentyfour show mutation characteristics for that lineage. Column twentyfive shows growth rate relative to ancestor. Column twentys…

## Sheet: fig_S13A-C_data
env	strain	lineage_no	lineage_name	gene_name	genomic_position	mut_type	cod_or_ncod	syn_or_nsyn	ts_or_tv	at_gc	a_t	a_g	a_c	t_a	t_c	t_g	c_a	c_g	c_t	g_a	g_t	g_c	orig_base	mut_base	bps_type	relative_growth_rate	fitness_effect_s
lb	muts	s003	S3_S127	quuQ	1643044	bps	cod	nsyn	ts	1	0	0	0	0	1	0	0	0	0	0	0	0	T	C	2	0.9981	-0.0019
lb	muts	s005	S5_S140	IGR	2689516	bps	ncod	NA	ts	1	0	1	0	0	0	0	0	0	0	0	0	0	A	G	4	0.9362	-0.0638
lb	muts	s006	S6_S163	yhjJ	3681301	bps	cod	syn	ts	1	0	0	0	0	1	0	0	0	0	0	0	0	T	C	2	1.0392	0.0392
lb	muts	s012	S12_S140	ilvY	3957307	indel	NA	NA	NA	NA	NA	NA	NA	NA	NA	NA	NA	NA	NA	NA	NA	NA	NA	NA	NA	0.9804	-0.0196
lb	muts	s018	S18_S117	ynjC	1837290	bps	cod	nsyn	ts	2	0	0	0	0	0	0	0	0	0	1	0	0	G	A	3	0.9574	-0.0426
lb	muts	s019	S19_S129	ygiS	3166963	bps	cod	syn	ts	2	0	0	0	0	0	0	0	0	0	1	0	0	G	A	3	0.946	-0.054
lb	muts	s021	S21_S153	preT	2234514	bps	cod	nsyn	ts	2	0	0	0	0	0	0	0	0	0	1	0	0	G	A	3	0.9989	-0.0011
lb	muts	s031	S31_S167	IGR	2019567	bps	ncod	NA	ts	1	0	1	0	0	0	0	0	0	0	0	0	0	A	G	4	0.9247	-0.0753
lb	muts	s036	S36_S143	ycbF	1004153	indel	NA	NA	NA	NA	NA	NA	NA	NA	NA	NA	NA	NA	NA	NA	NA	NA	NA	NA	NA	0.9562	-0.0438
lb	muts	s038	S38_S156	IGR	1223541	bps	ncod	NA	ts	1	0	1	0	0	0	0	0	0	0	0	0	0	A	G	4	1.0226	0.0226
lb	muts	s039	S39_S179	glsA	512484	bps	cod	nsyn	ts	2	0	0	0	0	0	0	0	0	1	0	0	0	C	T	1	0.9137	-0.0863
lb	muts	s041	S41_S108	ynjI	1844742	indel	NA	NA	NA	NA	NA	NA	NA	NA	NA	NA	NA	NA	NA	NA	NA	NA	NA	NA	NA	0.9748	-0.0252
lb	muts	s042	S42_S120	rspA	1654117	bps	cod	nsyn	ts	1	0	0	0	0	1	0	0	0	0	0	0	0	T	C	2	0.9516	-0.0484
lb	muts	s043	S43_S132	yfcJ	2439760	bps	cod	syn	ts	1	0	0	0	0	1	0	0	0	0	0	0	0	T	C	2	0.8742	-0.1258
lb	muts	s044	S44_S144	nudF	3177503	indel	NA	NA	NA	NA	NA	NA	NA	NA	NA	NA	NA	NA	NA	NA	NA	NA	NA	NA	NA	0.9343	-0.0657
lb	muts	s050	S50_S53_L001	yqjG	3251183	bps	cod	nsyn	ts	2	0	0	0	0	0	0	0	0	1	0	0	0	C	T	1	0.9924	-0.0076
lb	muts	s065	S65_S68_L001	sgrR	77148	bps	cod	nsyn	ts	2	0	0	0	0	0	0	0	0	1	0	0	0	C	T	1	1.0175	0.0175
lb	muts	s069	S69_S72_L001	sRNA_t44	189778	bps	ncod	NA	ts	1	0	1	0	0	0	0	0	0	0	0	0	0	A	G	4	1.0063	0.0063
lb	muts	s077	S77_S80_L001	aaeB	3386958	bps	cod	syn	ts	1	0	0	0	0	1	0	0	0	0	0	0	0	T	C	2	0.9938	-0.0062
lb	muts	s079	S79_S82_L001	kptA	4561273	indel	NA	NA	NA	NA	NA	NA	NA	NA	NA	NA	NA	NA	NA	NA	NA	NA	NA	NA	NA	0.9777	-0.0223
lb	muts	s084	S84_S87_L001	livJ	3598741	bps	cod	nsyn	ts	2	0	0	0	0	0	0	0	0	1	0	0	0	C	T	1	0.9979	-0.0021
lb	muts	s088	S88_S91_L001	fucO	2932118	bps	cod	nsyn	ts	1	0	0	0	0	1	0	0	0	0	0	0	0	T	C	2	0.9181	-0.0819
lb	muts	s089	S89_S92_L001	entF	616648	bps	cod	nsyn	ts	2	0	0	0	0	0	0	0	0	1	0	0	0	C	T	1	1.0407	0.0407
lb	muts	s093	S93_S96_L001	ydcP	1506935	bps	cod	nsyn	ts	2	0	0	0	0	0	0	0	0	1	0	0	0	C	T	1	1.0225	0.0225
lb	muts	s094	S94_S97_L001	yfjR	2770274	bps	cod	nsyn	ts	1	0	1	0	0	0	0	0	0	0	0	0	0	A	G	4	0.9423	-0.0577
lb	muts	s095	S95_S98_L001	ybaZ	476128	indel	NA	NA	NA	NA	NA	NA	NA	NA	NA	NA	NA	NA	NA	NA	NA	NA	NA	NA	NA	0.9724	-0.0276
lb	muts	s098	S98_S101_L001	codB	355155	bps	cod	nsyn	ts	2	0	0	0	0	0	0	0	0	1	0	0	0	C	T	1	0.9766	-0.0234
lb	muts	s104	S104_S107_L001	bdcR	4474269	indel	NA	NA	NA	NA	NA	NA	NA	NA	NA	NA	NA	NA	NA	NA	NA	NA	NA	NA	NA	1.0358	0.0358
lb	muts	s114	S114_S117_L001	rffG	3973297	bps	cod	nsyn	ts	1	0	1	0	0	0	0	0	0	0	0	0	0	A	G	4	0.9521	-0.0479
lb	muts	s116	S116_S119_L001	nemA	1727488	indel	NA	NA	NA	NA	NA	NA	NA	NA	NA	NA	NA	NA	NA	NA	NA	NA	NA	NA	NA	0.9951	-0.0049
lb	muts	s118	S118_S121_L001	yjgR	4488572	indel	NA	NA	NA	NA	NA	NA	NA	NA	NA	NA	NA	NA	NA	NA	NA	NA	NA	NA	NA	0.8888	-0.1112
lb	muts	s123	S123_S126_L001	argK	3063185	bps	cod	nsyn	ts	1	0	1	0	0	0	0	0	0	0	0	0	0	A	G	4	1.0106	0.0106
lb	muts	s126	S126_S129_L001	IGR	3333574	indel	NA	NA	NA	NA	NA	NA	NA	NA	NA	NA	NA	NA	NA	NA	NA	NA	NA	NA	NA	1.002	0.002
lb	muts	s127	S127_S130_L001	elfC	1001015	indel	NA	NA	NA	NA	NA	NA	NA	NA	NA	NA	NA	NA	NA	NA	NA	NA	NA	NA	NA	0.9667	-0.0333
lb	muts	s136	S136_S139_L001	tas	2971760	bps	cod	nsyn	ts	1	0	0	0	0	1	0	0	0	0	0	0	0	T	C	2	0.9874	-0.0126
lb	muts	s144	S144_S147_L001	fepC	619857	bps	cod	syn	ts	2	0	0	0	0	0	0	0	0	0	1	0	0	G	A	3	1.0491	0.0491
lb	muts	s150	S150_S153_L001	yfcV	2455256	bps	cod	syn	ts	1	0	0	0	0	1	0	0	0	0	0	0	0	T	C	2	0.9855	-0.0145
lb	muts	s155	S155_S158_L001	hemL	173771	bps	cod	syn	ts	1	0	1	0	0	0	0	0	0	0	0	0	0	A	G	4	0.8443	-0.1557
lb	muts	s156	S156_S159_L001	ylbE	549182	bps	cod	nsyn	ts	1	0	1	0	0	0	0	0	0	0	0	0	0	A	G	4	0.9899	-0.0101
lb	muts	s158	S158_S161_L001	IGR	2782812	indel	NA	NA	NA	NA	NA	NA	NA	NA	NA	NA	NA	NA	NA	NA	NA	NA	NA	NA	NA	0.9843	-0.0157
lb	muts	s160	S160_S163_L001	ybbP	522158	bps	cod	syn	ts	1	0	1	0	0	0	0	0	0	0	0	0	0	A	G	4	1.0272	0.0272
lb	muts	s165	S165_S168_L001	IGR	689112	bps	ncod	NA	ts	2	0	0	0	0	0	0	0	0	1	0	0	0	C	T	1	0.9998	-0.0002
lb	muts	s167	S167_S170_L001	yfeY	2551138	bps	cod	syn	ts	1	0	1	0	0	0	0	0	0	0	0	0	0	A	G	4	0.9727	-0.0273
lb	muts	s170	S170_S173_L001	treR	4467005	bps	cod	nsyn	ts	1	0	1	0	0	0	0	0	0	0	0	0	0	A	G	4	1.0399	0.0399
lb	muts	s171	S171_S174_L001	IGR	2288554	indel	NA	NA	NA	NA	NA	NA	NA	NA	NA	NA	NA	NA	NA	NA	NA	NA	NA	NA	NA	0.913	-0.087
lb	muts	s173	S173_S176_L001	ssnA	3019787	bps	cod	syn	ts	1	0	0	0	0	1	0	0	0	0	0	0	0	T	C	2	0.9351	-0.0649
lb	muts	s174	S174_S177_L001	cbeA	2077124	bps	cod	nsyn	ts	2	0	0	0	0	0	0	0	0	1	0	0	0	C	T	1	1.0852	0.0852
lb	muts	s176	S176_S179_L001	ybjM	890277	bps	cod	syn	ts	1	0	1	0	0	0	0	0	0	0	0	0	0	A	G	4	0.9494	-0.0506
lb	muts	s180	S180_S183_L001	yagU	303087	indel	NA	NA	NA	NA	NA	NA	NA	NA	NA	NA	NA	NA	NA	NA	NA	NA	NA	NA	NA	1.0399	0.0399
lb	muts	s181	S181_S184_L001	xdhD	3022279	bps	cod	nsyn	ts	2	0	0	0	0	0	0	0	0	0	1	0	0	G	A	3	1.0239	0.0239
lb	muts	s183	S183_S186_L001	IGR	218827	indel	NA	NA	NA	NA	NA	NA	NA	NA	NA	NA	NA	NA	NA	NA	NA	NA	NA	NA	NA	1.0017	0.0017
lb	muts	s185	S185_S188_L001	sgrS	77585	indel	NA	NA	NA	NA	NA	NA	NA	NA	NA	NA	NA	NA	NA	NA	NA	NA	NA	NA	NA	1.03	0.03
lb	muts	s193	S193_S245_L002	ptrA	2956500	bps	cod	nsyn	ts	1	0	0	0	0	1	0	0	0	0	0	0	0	T	C	2	0.9456	-0.0544
lb	muts	s197	S197_S249_L002	yajD	430758	bps	cod	nsyn	ts	1	0	1	0	0	0	0	0	0	0	0	0	0	A	G	4	1.0389	0.0389
lb	muts	s198	S198_S250_L002	yncE	1523437	bps	cod	nsyn	ts	1	0	1	0	0	0	0	0	0	0	0	0	0	A	G	4	1.0284	0.0284
lb	muts	s206	S206_S258_L002	nrdA	2346828	bps	cod	nsyn	ts	1	0	0	0	0	1	0	0	0	0	0	0	0	T	C	2	0.758	-0.242
lb	muts	s218	S218_S270_L002	cydD	929372	bps	cod	nsyn	ts	2	0	0	0	0	0	0	0	0	1	0	0	0	C	T	1	1.0877	0.0877
lb	muts	s219	S219_S271_L002	nrfA	4288188	bps	cod	nsyn	ts	1	0	1	0	0	0	0	0	0	0	0	0	0	A	G	4	1.0063	0.0063
lb	muts	s224	S224_S276_L002	narH	1284138	bps	cod	nsyn	ts	1	0	0	0	0	1	0	0	0	0	0	0	0	T	C	2	1.0006	0.0006
lb	muts	s230	S230_S282_L002	tmcA	2594558	indel	NA	NA	NA	NA	NA	NA	NA	NA	NA	NA	NA	NA	NA	NA	NA	NA	NA	NA	NA	1.0006	0.0006
lb	muts	s231	S231_S283_L002	yoaA	1892876	indel	NA	NA	NA	NA	NA	NA	NA	NA	NA	NA	NA	NA	NA	NA	NA	NA	NA	NA	NA	0.9827	-0.0173
lb	muts	s232	S232_S284_L002	ydfG	1627842	bps	cod	nsyn	ts	2	0	0	0	0	0	0	0	0	0	1	0	0	G	A	3	1.054	0.054
lb	muts	s238	S238_S290_L002	envY	586745	bps	cod	syn	ts	1	0	1	0	0	0	0	0	0	0	0	0	0	A	G	4	0.9872	-0.0128
lb	muts	s240	S240_S292_L002	IGR	3707706	bps	ncod	NA	ts	1	0	0	0	0	1	0	0	0	0	0	0	0	T	C	2	0.9636	-0.0364
lb	muts	s245	S245_S297_L002	fucA	2933613	bps	cod	syn	ts	1	0	0	0	0	1	0	0	0	0	0	0	0	T	C	2	1.0493	0.0493
lb	muts	s247	S247_S299_L002	IGR	3247695	bps	ncod	NA	ts	1	0	0	0	0	1	0	0	0	0	0	0	0	T	C	2	0.8311	-0.1689
lb	muts	s248	S248_S300_L002	yqeC	3014967	indel	NA	NA	NA	NA	NA	NA	NA	NA	NA	NA	NA	NA	NA	NA	NA	NA	NA	NA	NA	1.036	0.036
lb	muts	s249	S249_S301_L002	phoE	259399	bps	cod	nsyn	ts	1	0	1	0	0	0	0	0	0	0	0	0	0	A	G	4	1.0514	0.0514
lb	muts	s252	S252_S304_L002	yjfZ	4426956	bps	cod	syn	ts	1	0	1	0	0	0	0	0	0	0	0	0	0	A	G	4	1.005	0.005
lb	muts	s255	S255_S307_L002	wrbA	1067593	bps	cod	syn	ts	1	0	1	0	0	0	0	0	0	0	0	0	0	A	G	4	1.0696	0.0696
lb	muts	s265	S265_S317_L002	gudP	2921472	indel	NA	NA	NA	NA	NA	NA	NA	NA	NA	NA	NA	NA	NA	NA	NA	NA	NA	NA	NA	0.937	-0.063
lb	muts	s273	S273_S325_L002	IGR	4462756	bps	ncod	NA	ts	2	0	0	0	0	0	0	0	0	1	0	0	0	C	T	1	1.0192	0.0192
lb	muts	s279	S279_S331_L002	ascB	2841849	bps	cod	syn	ts	1	0	0	0	0	1	0	0	0	0	0	0	0	T	C	2	1.0256	0.0256
lb	muts	s281	S281_S333_L002	ssuA	996490	bps	cod	nsyn	ts	2	0	0	0	0	0	0	0	0	1	0	0	0	C	T	1	1.0834	0.0834
lb	muts	s295	S295_S347_L002	ygaZ	2809767	indel	NA	NA	NA	NA	NA	NA	NA	NA	NA	NA	NA	NA	NA	NA	NA	NA	NA	NA	NA	0.9897	-0.0103
lb	muts	s299	S299_S351_L002	ypjA	2781768	bps	cod	syn	ts	1	0	0	0	0	1	0	0	0	0	0	0	0	T	C	2	1.0368	0.0368
lb	muts	s301	Ss2_01_S1_L001	ygcE	2903196	bps	cod	nsyn	ts	1	0	0	0	0	1	0	0	0	0	0	0	0	T	C	2	0.9863	-0.0137
lb	muts	s304	Ss2_04_S4_L001	yggN	3101032	indel	NA	NA	NA	NA	NA	NA	NA	NA	NA	NA	NA	NA	NA	NA	NA	NA	NA	NA	NA	1.0774	0.0774
lb	muts	s311	Ss2_11_S11_L001	rlmF	843218	bps	cod	nsyn	ts	1	0	1	0	0	0	0	0	0	0	0	0	0	A	G	4	0.9424	-0.0576
lb	muts	s317	Ss2_17_S17_L001	IGR	612551	bps	ncod	NA	ts	1	0	1	0	0	0	0	0	0	0	0	0	0	A	G	4	0.8924	-0.1076
lb	muts	s319	Ss2_19_S19_L001	mlaB	3337095	indel	NA	NA	NA	NA	NA	NA	NA	NA	NA	NA	NA	NA	NA	NA	NA	NA	NA	NA	NA	1.0892	0.0892
lb	muts	s322	Ss2_22_S22_L001	rlmD	2914504	bps	cod	nsyn	ts	2	0	0	0	0	0	0	0	0	0	1	0	0	G	A	3	0.9661	-0.0339
lb	muts	s324	Ss2_24_S24_L001	gltB	3354831	bps	cod	nsyn	ts	1	0	0	0	0	1	0	0	0	0	0	0	0	T	C	2	1.0188	0.0188
lb	muts	s325	Ss2_25_S25_L001	IGR	272551	bps	ncod	NA	ts	2	0	0	0	0	0	0	0	0	1	0	0	0	C	T	1	1.0167	0.0167
lb	muts	s326	Ss2_26_S26_L001	glcD	3127519	bps	cod	nsyn	ts	1	0	0	0	0	1	0	0	0	0	0	0	0	T	C	2	0.9663	-0.0337
lb	muts	s328	Ss2_28_S28_L001	IGR	1429031	indel	NA	NA	NA	NA	NA	NA	NA	NA	NA	NA	NA	NA	NA	NA	NA	NA	NA	NA	NA	0.9416	-0.0584
lb	muts	s331	Ss2_31_S31_L001	tdcB	3265346	bps	cod	nsyn	ts	1	0	0	0	0	1	0	0	0	0	0	0	0	T	C	2	0.9437	-0.0563
lb	muts	s333	Ss2_33_S33_L001	uhpT	3847127	bps	cod	nsyn	ts	1	0	0	0	0	1	0	0	0	0	0	0	0	T	C	2	0.9113	-0.0887
lb	muts	s334	Ss2_34_S34_L001	yeaV	1884360	bps	cod	syn	ts	1	0	0	0	0	1	0	0	0	0	0	0	0	T	C	2	0.945	-0.055
lb	muts	s338	Ss2_38_S38_L001	IGR	696321	bps	ncod	NA	tv	3	1	0	0	0	0	0	0	0	0	0	0	0	A	T	11	0.9554	-0.0446
lb	muts	s343	Ss2_43_S43_L001	rpoA	3440116	bps	cod	nsyn	ts	1	0	0	0	0	1	0	0	0	0	0	0	0	T	C	2	0.9692	-0.0308
lb	mutl	l001	L1_S7	IGR	391697	indel	NA	NA	NA	NA	NA	NA	NA	NA	NA	NA	NA	NA	NA	NA	NA	NA	NA	NA	NA	0.990615	-0.00938466
lb	mutl	l006	L6_S67	hrpA	1483549	bps	cod	nsyn	ts	2	0	0	0	0	0	0	0	0	1	0	0	0	C	T	1	1.0077	0.00769521
lb	mutl	l010	L10_S20	cyoD	448009	bps	cod	nsyn	ts	2	0	0	0	0	0	0	0	0	1	0	0	0	C	T	1	0.98912	-0.0108802
lb	mutl	l011	L11_S32	aer	3218067	bps	cod	nsyn	tv	1	0	0	1	0	0	0	0	0	0	0	0	0	A	C	12	0.982686	-0.0173145
lb	mutl	l012	L12_S44	lpxB	203945	bps	cod	nsyn	ts	1	0	1	0	0	0	0	0	0	0	0	0	0	A	G	4	0.993689	-0.0063107
lb	mutl	l013	L13_S56	mlaB	3337095	indel	NA	NA	NA	NA	NA	NA	NA	NA	NA	NA	NA	NA	NA	NA	NA	NA	NA	NA	NA	0.956334	-0.0436662
lb	mutl	l014	L14_S68	ysgA	4015472	bps	cod	nsyn	ts	1	0	0	0	0	1	0	0	0	0	0	0	0	T	C	2	1.00008	7.79e-05
lb	mutl	l024	L24_S93	xanQ	3025438	bps	cod	nsyn	ts	1	0	0	0	0	1	0	0	0	0	0	0	0	T	C	2	0.96619	-0.0338097
lb	mutl	l027	L27_S34	allB	539879	bps	cod	nsyn	ts	1	0	1	0	0	0	0	0	0	0	0	0	0	A	G	4	0.968052	-0.0319484
lb	mutl	l029	L29_S58	cydA	772336	bps	cod	nsyn	ts	2	0	0	0	0	0	0	0	0	1	0	0	0	C	T	1	0.966121	-0.033879
lb	mutl	l036	L36_S47	dusC	2229470	bps	cod	nsyn	ts	2	0	0	0	0	0	0	0	0	1	0	0	0	C	T	1	0.953407	-0.0465935
lb	mutl	l042	L42_S24	mioC	3926328	bps	cod	nsyn	ts	1	0	0	0	0	1	0	0	0	0	0	0	0	T	C	2	0.881531	-0.118469
lb	mutl	l043	L43_S36	yacL	134575	bps	cod	nsyn	ts	1	0	1	0	0	0	0	0	0	0	0	0	0	A	G	4	0.986164	-0.0138359
lb	mutl	l045	L45_S60	hemH	498802	bps	cod	nsyn	ts	1	0	1	0	0	0	0	0	0	0	0	0	0	A	G	4	0.988377	-0.0116231
lb	mutl	l050	L50_S805_L004	exuR	3246852	bps	cod	syn	ts	1	0	0	0	0	1	0	0	0	0	0	0	0	T	C	2	0.985034	-0.0149662
lb	mutl	l054	L54_S809_L004	dxs	438641	bps	cod	nsyn	ts	1	0	0	0	0	1	0	0	0	0	0	0	0	T	C	2	0.961556	-0.0384445
lb	mutl	l055	L55_S810_L004	rimL	1499003	bps	cod	syn	ts	1	0	1	0	0	0	0	0	0	0	0	0	0	A	G	4	0.902117	-0.0978831
lb	mutl	l056	L56_S811_L004	ybbP	522075	bps	cod	nsyn	ts	1	0	1	0	0	0	0	0	0	0	0	0	0	A	G	4	0.958536	-0.0414644
lb	mutl	l058	L58_S813_L004	ygeY	3009299	bps	cod	nsyn	ts	1	0	1	0	0	0	0	0	0	0	0	0	0	A	G	4	0.970641	-0.0293594
lb	mutl	l063	L63_S674_L003	wzb	2135783	bps	cod	syn	ts	2	0	0	0	0	0	0	0	0	0	1	0	0	G	A	3	0.993479	-0.00652098
lb	mutl	l067	L67_S678_L003	IGR	3564090	indel	NA	NA	NA	NA	NA	NA	NA	NA	NA	NA	NA	NA	NA	NA	NA	NA	NA	NA	NA	0.964975	-0.0350253
lb	mutl	l070	L70_S681_L003	gntR	3577892	bps	cod	syn	ts	1	0	0	0	0	1	0	0	0	0	0	0	0	T	C	2	0.98364	-0.01636
lb	mutl	l071	L71_S682_L003	rclA	318751	bps	cod	nsyn	ts	2	0	0	0	0	0	0	0	0	0	1	0	0	G	A	3	0.913022	-0.0869778
lb	mutl	l073	L73_S684_L003	puuE	1366431	bps	cod	syn	ts	2	0	0	0	0	0	0	0	0	1	0	0	0	C	T	1	0.986453	-0.0135467
lb	mutl	l077	L77_S688_L003	IGR	194839	indel	NA	NA	NA	NA	NA	NA	NA	NA	NA	NA	NA	NA	NA	NA	NA	NA	NA	NA	NA	0.876666	-0.123334
lb	mutl	l082	L82_S693_L003	glcA	3119754	bps	cod	nsyn	ts	2	0	0	0	0	0	0	0	0	0	1	0	0	G	A	3	0.950203	-0.0497968
lb	mutl	l083	L83_S694_L003	mrp	2194092	bps	cod	nsyn	ts	1	0	0	0	0	1	0	0	0	0	0	0	0	T	C	2	0.949235	-0.0507649
lb	mutl	l085	L85_S696_L003	ydeQ	1586857	bps	cod	nsyn	ts	1	0	1	0	0	0	0	0	0	0	0	0	0	A	G	4	0.907405	-0.0925955
lb	mutl	l086	L86_S697_L003	IGR	3411629	bps	ncod	NA	ts	1	0	1	0	0	0	0	0	0	0	0	0	0	A	G	4	0.931014	-0.0689858
lb	mutl	l094	L94_S705_L003	yliF	876431	bps	cod	nsyn	ts	1	0	1	0	0	0	0	0	0	0	0	0	0	A	G	4	0.965415	-0.0345854
lb	mutl	l095	L95_S706_L003	araB	70031	bps	cod	nsyn	ts	2	0	0	0	0	0	0	0	0	0	1	0	0	G	A	3	1.00224	0.00223995
lb	mutl	l099	L99_S710_L003	yfaZ	2364198	bps	cod	nsyn	tv	1	0	0	1	0	0	0	0	0	0	0	0	0	A	C	12	1.00245	0.00244693
lb	mutl	l102	L102_S713_L003	IGR	2787235	bps	ncod	NA	ts	1	0	0	0	0	1	0	0	0	0	0	0	0	T	C	2	0.967249	-0.0327514
lb	mutl	l105	L105_S716_L003	rnk	643571	bps	cod	nsyn	ts	2	0	0	0	0	0	0	0	0	1	0	0	0	C	T	1	0.977159	-0.0228412
lb	mutl	l106	L106_S717_L003	slmA	3814628	bps	cod	syn	ts	1	0	1	0	0	0	0	0	0	0	0	0	0	A	G	4	0.983354	-0.0166457
lb	mutl	l110	L110_S721_L003	ptsP	2966716	bps	cod	nsyn	ts	1	0	0	0	0	1	0	0	0	0	0	0	0	T	C	2	0.960028	-0.0399721
lb	mutl	l113	L113_S916_L004	yeeJ	2047641	bps	cod	nsyn	ts	1	0	1	0	0	0	0	0	0	0	0	0	0	A	G	4	0.933563	-0.0664372
lb	mutl	l116	L116_S919_L004	ynfF	1661409	bps	cod	nsyn	ts	1	0	0	0	0	1	0	0	0	0	0	0	0	T	C	2	0.985596	-0.0144038
lb	mutl	l118	L118_S921_L004	IGR	4251361	bps	ncod	NA	ts	1	0	1	0	0	0	0	0	0	0	0	0	0	A	G	4	1.03113	0.0311316
lb	mutl	l125	L125_S928_L004	yhcN	3385610	bps	cod	nsyn	ts	1	0	0	0	0	1	0	0	0	0	0	0	0	T	C	2	1.04118	0.0411778
lb	mutl	l130	L130_S933_L004	holB	1156118	bps	cod	syn	ts	1	0	1	0	0	0	0	0	0	0	0	0	0	A	G	4	1.02895	0.0289469
lb	mutl	l136	L136_S939_L004	bglX	2220267	bps	cod	nsyn	ts	1	0	0	0	0	1	0	0	0	0	0	0	0	T	C	2	0.974252	-0.025748
lb	mutl	l137	L137_S940_L004	ppx	2626286	bps	cod	nsyn	ts	1	0	1	0	0	0	0	0	0	0	0	0	0	A	G	4	0.963784	-0.0362156
lb	mutl	l139	L139_S942_L004	cmtA	3077916	bps	cod	syn	ts	2	0	0	0	0	0	0	0	0	0	1	0	0	G	A	3	0.991432	-0.00856789
lb	mutl	l140	L140_S943_L004	IGR	4539674	bps	ncod	NA	ts	1	0	0	0	0	1	0	0	0	0	0	0	0	T	C	2	0.951457	-0.0485433
lb	mutl	l141	L141_S944_L004	hybG	3139939	bps	cod	nsyn	ts	1	0	1	0	0	0	0	0	0	0	0	0	0	A	G	4	1.01201	0.0120147
lb	mutl	l143	L143_S946_L004	ybhD	800374	bps	cod	syn	ts	2	0	0	0	0	0	0	0	0	0	1	0	0	G	A	3	1.05168	0.0516752
lb	mutl	l145	L145_S948_L004	ytfL	4440706	bps	cod	nsyn	ts	1	0	0	0	0	1	0	0	0	0	0	0	0	T	C	2	1.03691	0.0369084
lb	mutl	l155	L155_S958_L004	IGR	553121	bps	ncod	NA	ts	1	0	0	0	0	1	0	0	0	0	0	0	0	T	C	2	1.07504	0.0750391
lb	mutl	l156	L156_S959_L004	waaF	3794946	bps	cod	nsyn	ts	2	0	0	0	0	0	0	0	0	1	0	0	0	C	T	1	1.09762	0.0976233
lb	mutl	l157	L157_S960_L004	ydeM	1579863	indel	NA	NA	NA	NA	NA	NA	NA	NA	NA	NA	NA	NA	NA	NA	NA	NA	NA	NA	NA	0.988239	-0.0117606
lb	mutl	l159	L159_S818_L004	sdhC	755407	bps	cod	syn	tv	2	0	0	0	0	0	0	1	0	0	0	0	0	C	A	4	1.06333	0.0633318
lb	mutl	l175	L175_S834_L004	gspA	3455302	bps	cod	syn	ts	2	0	0	0	0	0	0	0	0	1	0	0	0	C	T	1	0.971181	-0.0288191
lb	mutl	l187	L187_S846_L004	IGR	271832	bps	ncod	NA	ts	2	0	0	0	0	0	0	0	0	0	1	0	0	G	A	3	1.05113	0.0511297
lb	mutl	l188	L188_S847_L004	glf	2108189	bps	cod	nsyn	ts	1	0	1	0	0	0	0	0	0	0	0	0	0	A	G	4	1.16791	0.167914
lb	mutl	l189	L189_S848_L004	IGR	2587504	indel	NA	NA	NA	NA	NA	NA	NA	NA	NA	NA	NA	NA	NA	NA	NA	NA	NA	NA	NA	1.14645	0.146453
lb	mutl	l191	L191_S850_L004	nlpE	215834	bps	cod	nsyn	ts	1	0	1	0	0	0	0	0	0	0	0	0	0	A	G	4	1.17961	0.179609
lb	mutl	l192	L192_S851_L004	yjgL	4475556	indel	NA	NA	NA	NA	NA	NA	NA	NA	NA	NA	NA	NA	NA	NA	NA	NA	NA	NA	NA	1.08174	0.0817386
lb	mutl	l197	L197_S57	IGR	4552898	bps	ncod	nsyn	ts	1	0	1	0	0	0	0	0	0	0	0	0	0	A	G	4	0.909989	-0.0900111
lb	mutl	l198	L198_S58	nlpD	2867920	indel	NA	NA	NA	NA	NA	NA	NA	NA	NA	NA	NA	NA	NA	NA	NA	NA	NA	NA	NA	0.926791	-0.0732093
lb	mutl	l199	L199_S59	IGR	4561493	bps	ncod	NA	ts	1	0	0	0	0	1	0	0	0	0	0	0	0	T	C	2	0.981476	-0.0185245
lb	mutl	l201	L201_S61	ompX	850898	bps	cod	nsyn	ts	1	0	1	0	0	0	0	0	0	0	0	0	0	A	G	4	0.940965	-0.0590347
lb	mutl	l221	L221_S81	IGR	1799153	indel	NA	NA	NA	NA	NA	NA	NA	NA	NA	NA	NA	NA	NA	NA	NA	NA	NA	NA	NA	0.952609	-0.0473914
lb	mutl	l230	L230_S90	malQ	3548340	bps	cod	nsyn	ts	2	0	0	0	0	0	0	0	0	0	1	0	0	G	A	3	1.02347	0.0234723
lb	mutl	l232	L232_S92	znuB	1943490	bps	cod	nsyn	ts	1	0	0	0	0	1	0	0	0	0	0	0	0	T	C	2	0.940117	-0.0598826
lb	mutl	l234	L234_S94	alaC	2498025	bps	cod	syn	ts	1	0	1	0	0	0	0	0	0	0	0	0	0	A	G	4	0.891755	-0.108245
lb	mutl	l237	L237_S97	xdhA	3001297	indel	NA	NA	NA	NA	NA	NA	NA	NA	NA	NA	NA	NA	NA	NA	NA	NA	NA	NA	NA	0.95927	-0.0407301
lb	mutl	l246	L246_S106	IGR	217031	bps	ncod	NA	ts	2	0	0	0	0	0	0	0	0	1	0	0	0	C	T	1	1.15201	0.152014
lb	mutl	l251	L251_S111	yecC	1997792	bps	cod	nsyn	ts	1	0	0	0	0	1	0	0	0	0	0	0	0	T	C	2	1.08627	0.0862701
lb	mutl	l252	L252_S112	IGR	2333625	bps	ncod	NA	ts	2	0	0	0	0	0	0	0	0	1	0	0	0	C	T	1	0.868088	-0.131912
lb	mutl	l258	L258_S118	secD	428580	bps	cod	nsyn	ts	2	0	0	0	0	0	0	0	0	1	0	0	0	C	T	1	0.905023	-0.0949773
lb	mutl	l260	L260_S120	acrB	484071	bps	cod	nsyn	ts	2	0	0	0	0	0	0	0	0	1	0	0	0	C	T	1	1.11257	0.112566
lb	mutl	l270	L270_S130	hrpA	1486806	bps	cod	nsyn	ts	1	0	1	0	0	0	0	0	0	0	0	0	0	A	G	4	1.03724	0.0372419
lb	mutl	l273	L273_S133	IGR	1544090	indel	NA	NA	NA	NA	NA	NA	NA	NA	NA	NA	NA	NA	NA	NA	NA	NA	NA	NA	NA	1.10469	0.104688
lb	mutl	l277	L277_S137	clpP	456940	bps	cod	nsyn	ts	2	0	0	0	0	0	0	0	0	0	1	0	0	G	A	3	0.787573	-0.212427
lb	mutl	l278	L278_S138	IGR	2230509	bps	ncod	NA	ts	1	0	0	0	0	1	0	0	0	0	0	0	0	T	C	2	0.943321	-0.0566788
lb	mutl	l279	L279_S139	ydcN	1506393	bps	cod	syn	ts	2	0	0	0	0	0	0	0	0	0	1	0	0	G	A	3	1.08042	0.0804243
lb	mutl	l280	L280_S140	ypdF	2506359	bps	cod	syn	ts	1	0	0	0	0	1	0	0	0	0	0	0	0	T	C	2	0.934849	-0.0651507
lb	mutl	l283	L283_S143	proB	261257	bps	cod	syn	ts	1	0	1	0	0	0	0	0	0	0	0	0	0	A	G	4	0.927901	-0.0720987
lb	mutl	l289	L289_S149	dxs	439227	bps	cod	syn	ts	1	0	1	0	0	0	0	0	0	0	0	0	0	A	G	4	0.934527	-0.0654732
lb	mutl	l291	L291_S151	glrR	2688534	bps	cod	nsyn	ts	2	0	0	0	0	0	0	0	0	0	1	0	0	G	A	3	0.92027	-0.0797304
lb	mutl	l300	L300_S160	rpoD	3213533	bps	cod	nsyn	ts	1	0	1	0	0	0	0	0	0	0	0	0	0	A	G	4	0.939488	-0.0605115
lb	mutl	l303	Ls2_3_S105	IGR	1473038	bps	ncod	NA	ts	2	0	0	0	0	0	0	0	0	1	0	0	0	C	T	1	0.96498	-0.0350198
lb	mutl	l304	Ls2_4_S106	yjgR	4488572	indel	NA	NA	NA	NA	NA	NA	NA	NA	NA	NA	NA	NA	NA	NA	NA	NA	NA	NA	NA	1.01794	0.0179387
lb	mutl	l305	Ls2_5_S107	ydcS	1512403	bps	cod	syn	ts	1	0	0	0	0	1	0	0	0	0	0	0	0	T	C	2	1.0008	0.000796899
lb	mutl	l306	Ls2_6_S108	ydeM	1580467	bps	cod	nsyn	ts	1	0	0	0	0	1	0	0	0	0	0	0	0	T	C	2	1.0959	0.0959004
lb	mutl	l307	Ls2_7_S109	aroA	959517	bps	cod	nsyn	ts	1	0	1	0	0	0	0	0	0	0	0	0	0	A	G	4	1.12817	0.128173
lb	mutl	l308	Ls2_8_S110	rhtA	849264	bps	cod	nsyn	ts	2	0	0	0	0	0	0	0	0	1	0	0	0	C	T	1	1.04366	0.0436592
lb	mutl	l309	Ls2_9_S111	glgA	3567658	bps	cod	syn	ts	2	0	0	0	0	0	0	0	0	0	1	0	0	G	A	3	1.06286	0.0628569
lb	mutl	l311	Ls2_11_S113	IGR	2173197	bps	ncod	NA	ts	1	0	1	0	0	0	0	0	0	0	0	0	0	A	G	4	1.04809	0.0480906
lb	mutl	l312	Ls2_12_S114	metB	4129766	bps	cod	syn	ts	1	0	0	0	0	1	0	0	0	0	0	0	0	T	C	2	1.1096	0.109605
lb	mutl	l321	Ls2_21_S123	yghQ	3131482	bps	cod	nsyn	ts	1	0	0	0	0	1	0	0	0	0	0	0	0	T	C	2	0.977311	-0.0226885
lb	mutl	l324	Ls2_24_S126	IGR	485735	bps	ncod	NA	ts	1	0	0	0	0	1	0	0	0	0	0	0	0	T	C	2	0.887978	-0.112022
lb	mutl	l331	Ls2_31_S133	glnK	472736	indel	NA	NA	NA	NA	NA	NA	NA	NA	NA	NA	NA	NA	NA	NA	NA	NA	NA	NA	NA	0.96586	-0.0341396
lb	mutl	l332	Ls2_32_S134	nfrB	592387	bps	cod	syn	ts	1	0	1	0	0	0	0	0	0	0	0	0	0	A	G	4	0.927903	-0.0720973
lb	mutl	l335	Ls2_35_S137	IGR	1206787	bps	ncod	NA	ts	1	0	1	0	0	0	0	0	0	0	0	0	0	A	G	4	1.01049	0.0104927
lb	mutl	l348	Ls2_48_S150	IGR	3183586	bps	ncod	NA	tv	1	0	0	0	0	0	1	0	0	0	0	0	0	T	G	5	1.02618	0.0261751
lb	muth	h006	H6_S61	IGR	1594248	indel	NA	NA	NA	NA	NA	NA	NA	NA	NA	NA	NA	NA	NA	NA	NA	NA	NA	NA	NA	1.1157	0.1157
lb	muth	h025	H25_S4	phoQ	1189009	bps	cod	nsyn	ts	1	0	0	0	0	1	0	0	0	0	0	0	0	T	C	2	1.1162	0.1162
lb	muth	h027	H27_S28	cytR	4123890	bps	cod	syn	ts	1	0	1	0	0	0	0	0	0	0	0	0	0	A	G	4	1.1302	0.1302
lb	muth	h037	H37_S53	glnK	472736	indel	NA	NA	NA	NA	NA	NA	NA	NA	NA	NA	NA	NA	NA	NA	NA	NA	NA	NA	NA	1.0537	0.0537
lb	muth	h038	H38_S65	frr	193188	bps	cod	nsyn	ts	2	0	0	0	0	0	0	0	0	1	0	0	0	C	T	1	1.1232	0.1232
lb	muth	h039	H39_S77	yhbU	3302232	bps	cod	nsyn	ts	1	0	1	0	0	0	0	0	0	0	0	0	0	A	G	4	0.8747	-0.1253
lb	muth	h041	H41_S6	potD	1181841	bps	cod	nsyn	ts	1	0	1	0	0	0	0	0	0	0	0	0	0	A	G	4	1.1074	0.1074
lb	muth	h042	H42_S18	pflB	952124	bps	cod	nsyn	tv	2	0	0	0	0	0	0	1	0	0	0	0	0	C	A	8	1.1223	0.1223
lb	muth	h043	H43_S30	yhbO	3299076	bps	cod	nsyn	ts	1	0	1	0	0	0	0	0	0	0	0	0	0	A	G	4	1.0801	0.0801
lb	muth	h044	H44_S42	hisS	2640268	bps	cod	nsyn	ts	1	0	0	0	0	1	0	0	0	0	0	0	0	T	C	2	1.0838	0.0838
lb	muth	h055	H55_S561_L003	ychF	1257245	bps	cod	nsyn	ts	2	0	0	0	0	0	0	0	0	1	0	0	0	C	T	1	0.9904	-0.0096
lb	muth	h056	H56_S62_L003	IGR	1495283	bps	ncod	NA	ts	1	0	1	0	0	0	0	0	0	0	0	0	0	A	G	4	1.1065	0.1065
lb	muth	h058	H58_S64_L003	IGR	1798979	bps	ncod	NA	ts	1	0	0	0	0	1	0	0	0	0	0	0	0	T	C	2	1.0836	0.0836
lb	muth	h065	H65_S571_L003	ybiU	858014	indel	NA	NA	NA	NA	NA	NA	NA	NA	NA	NA	NA	NA	NA	NA	NA	NA	NA	NA	NA	1.0102	0.0102
lb	muth	h067	H67_S573_L003	fadH	3233445	bps	cod	syn	ts	2	0	0	0	0	0	0	0	0	0	1	0	0	G	A	3	1.1145	0.1145
lb	muth	h068	H68_S574_L003	IGR	189515	bps	ncod	NA	ts	1	0	0	0	0	1	0	0	0	0	0	0	0	T	C	2	1.0968	0.0968
lb	muth	h069	H69_S575_L003	IGR	189515	bps	ncod	NA	ts	1	0	0	0	0	1	0	0	0	0	0	0	0	T	C	2	1.025	0.025
lb	muth	h074	H74_S198_L001	tdcD	3262526	bps	cod	syn	ts	1	0	0	0	0	1	0	0	0	0	0	0	0	T	C	2	1.0137	0.0137
lb	muth	h084	H84_S208_L001	yneK	1616001	bps	cod	nsyn	ts	1	0	0	0	0	1	0	0	0	0	0	0	0	T	C	2	1.1071	0.1071
lb	muth	h085	H85_S209_L001	kbl	3792507	bps	cod	nsyn	ts	2	0	0	0	0	0	0	0	0	0	1	0	0	G	A	3	1.082	0.082
lb	muth	h088	H88_S212_L001	yqeJ	2989480	indel	NA	NA	NA	NA	NA	NA	NA	NA	NA	NA	NA	NA	NA	NA	NA	NA	NA	NA	NA	1.0053	0.0053
lb	muth	h090	H90_S214_L001	dnaK	12839	bps	cod	nsyn	ts	1	0	1	0	0	0	0	0	0	0	0	0	0	A	G	4	1.0417	0.0417
lb	muth	h093	H93_S217_L001	tamA	4443791	indel	NA	NA	NA	NA	NA	NA	NA	NA	NA	NA	NA	NA	NA	NA	NA	NA	NA	NA	NA	1.1151	0.1151
lb	muth	h095	H95_S219_L001	ampE	119544	bps	cod	syn	ts	1	0	0	0	0	1	0	0	0	0	0	0	0	T	C	2	0.9902	-0.0098
lb	muth	h103	H103_S227_L001	thiQ	72418	bps	cod	nsyn	ts	2	0	0	0	0	0	0	0	0	1	0	0	0	C	T	1	1.0157	0.0157
lb	muth	h105	H105_S229_L001	patD	1516526	bps	cod	nsyn	ts	1	1	0	0	0	0	0	0	0	0	0	0	0	A	G	4	1.1112	0.1112
lb	muth	h106	H106_S230_L001	ansP	1524674	bps	cod	nsyn	NA	1	1	0	0	0	0	0	0	0	0	0	0	0	A	G	4	1.1297	0.1297
lb	muth	h108	H108_S232_L001	fabI	1350817	bps	cod	syn	ts	1	0	1	0	0	0	0	0	0	0	0	0	0	A	G	4	1.1151	0.1151
lb	muth	h109	H109_S233_L001	fucI	2937052	bps	cod	nsyn	ts	1	0	0	0	0	1	0	0	0	0	0	0	0	T	C	2	0.9442	-0.0558
lb	muth	h112	H112_S235_L001	ydhU	1749764	bps	cod	syn	ts	1	0	0	0	0	1	0	0	0	0	0	0	0	T	C	2	0.9448	-0.0552
lb	muth	h113	H113_S236_L001	gcvT	3050183	bps	cod	syn	ts	1	0	0	0	0	1	0	0	0	0	0	0	0	T	C	2	1.1114	0.1114
lb	muth	h117	H117_S240_L001	recB	2955612	bps	cod	nsyn	ts	2	0	0	0	0	0	0	0	0	1	0	0	0	C	T	1	1.0251	0.0251
lb	muth	h120	H120_S436_L002	mtlA	3773035	indel	NA	NA	NA	NA	NA	NA	NA	NA	NA	NA	NA	NA	NA	NA	NA	NA	NA	NA	NA	0.7703	-0.2297
lb	muth	h123	H123_S578_L003	yahF	337256	bps	cod	nsyn	ts	1	0	1	0	0	0	0	0	0	0	0	0	0	A	G	4	0.7758	-0.2242
lb	muth	h129	H129_S584_L003	glpG	3561429	bps	cod	nsyn	ts	1	0	1	0	0	0	0	0	0	0	0	0	0	A	G	4	0.7942	-0.2058
lb	muth	h131	H131_S586_L003	gdhA	1842478	bps	cod	nsyn	ts	2	0	0	0	0	0	0	0	0	0	1	0	0	G	A	3	0.9594	-0.0406
lb	muth	h132	H132_S587_L003	ylaC	478918	bps	cod	nsyn	ts	2	0	0	0	0	0	0	0	0	1	0	0	0	C	T	1	0.7273	-0.2727
lb	muth	h133	H133_S588_L003	mmuM	277433	bps	cod	nsyn	ts	1	0	1	0	0	0	0	0	0	0	0	0	0	A	G	4	0.9684	-0.0316
lb	muth	h142	H142_S597_L003	kup	3931554	indel	NA	NA	NA	NA	NA	NA	NA	NA	NA	NA	NA	NA	NA	NA	NA	NA	NA	NA	NA	0.7631	-0.2369
lb	muth	h143	H143_S598_L003	nuoC	2403250	bps	cod	nsyn	ts	1	0	0	0	0	1	0	0	0	0	0	0	0	T	C	2	0.7761	-0.2239
lb	muth	h151	H151_S606_L003	rbsR	3938987	bps	cod	nsyn	ts	1	0	1	0	0	0	0	0	0	0	0	0	0	A	G	4	0.9837	-0.0163
lb	muth	h156	H156_S611_L003	folM	1681686	bps	cod	nsyn	ts	1	0	0	0	0	1	0	0	0	0	0	0	0	T	C	2	0.9812	-0.0188
lb	muth	h162	H162_S617_L003	uup	1010351	bps	cod	nsyn	ts	2	0	0	0	0	0	0	0	0	1	0	0	0	C	T	1	1.0049	0.0049
lb	muth	h166	H166_S621_L003	hsdM	4581523	indel	NA	NA	NA	NA	NA	NA	NA	NA	NA	NA	NA	NA	NA	NA	NA	NA	NA	NA	NA	0.7798	-0.2202
lb	muth	h169	H169_S624_L003	hypF	2836007	bps	cod	nsyn	ts	1	0	0	0	0	1	0	0	0	0	0	0	0	T	C	2	0.7703	-0.2297
lb	muth	h171	H171_S626_L003	ytfE	4431656	bps	cod	syn	ts	1	0	0	0	0	1	0	0	0	0	0	0	0	T	C	2	0.9935	-0.0065
lb	muth	h176	H176_S631_L003	thiQ	72494	bps	cod	nsyn	ts	1	0	1	0	0	0	0	0	0	0	0	0	0	A	G	4	0.8299	-0.1701
lb	muth	h177	H177_S632_L003	ccmF	2293765	bps	cod	syn	ts	1	0	0	0	0	1	0	0	0	0	0	0	0	T	C	2	0.9888	-0.0112
lb	muth	h178	H178_S633_L003	IGR	380012	indel	NA	NA	NA	NA	NA	NA	NA	NA	NA	NA	NA	NA	NA	NA	NA	NA	NA	NA	NA	0.7974	-0.2026
lb	muth	h181	H181_S636_L003	pflB	953488	bps	cod	nsyn	ts	2	0	0	0	0	0	0	0	0	1	0	0	0	C	T	1	0.8274	-0.1726
lb	muth	h182	H182_S637_L003	yfiP	2719486	bps	cod	syn	ts	1	0	0	0	0	1	0	0	0	0	0	0	0	T	C	2	0.7869	-0.2131
lb	muth	h184	H184_S639_L003	yjiY	4589276	bps	cod	nsyn	tv	1	0	0	1	0	0	0	0	0	0	0	0	0	A	C	12	0.8171	-0.1829
lb	muth	h186	H186_S641_L003	ivy	240575	bps	cod	nsyn	ts	2	0	0	0	0	0	0	0	0	1	0	0	0	C	T	1	0.8266	-0.1734
lb	muth	h187	H187_S642_L003	mngB	768037	bps	cod	syn	ts	1	0	0	0	0	1	0	0	0	0	0	0	0	T	C	2	0.8043	-0.1957
lb	muth	h189	H189_S644_L003	ptrA	2958875	bps	cod	nsyn	ts	1	0	0	0	0	1	0	0	0	0	0	0	0	T	C	2	0.9852	-0.0148
lb	muth	h195	H195_S650_L003	csdA	2943932	indel	NA	NA	NA	NA	NA	NA	NA	NA	NA	NA	NA	NA	NA	NA	NA	NA	NA	NA	NA	0.9397	-0.0603
lb	muth	h202	H202_S657_L003	ddpX	1562830	bps	cod	nsyn	ts	1	0	1	0	0	0	0	0	0	0	0	0	0	A	G	4	0.8205	-0.1795
lb	muth	h203	H203_S658_L003	hsdS	4580849	bps	cod	syn	ts	1	0	1	0	0	0	0	0	0	0	0	0	0	A	G	4	0.8146	-0.1854
lb	muth	h204	H204_S659_L003	cynX	360112	bps	cod	nsyn	ts	1	0	1	0	0	0	0	0	0	0	0	0	0	A	G	4	0.9882	-0.0118
lb	muth	h209	H209_S664_L003	torZ	1956366	bps	cod	syn	ts	1	0	0	0	0	1	0	0	0	0	0	0	0	T	C	2	0.9644	-0.0356
lb	muth	h213	H213_S668_L003	IGR	1351189	indel	NA	NA	NA	NA	NA	NA	NA	NA	NA	NA	NA	NA	NA	NA	NA	NA	NA	NA	NA	0.8676	-0.1324
lb	muth	h218	H218_S673_L003	galP	3088650	bps	cod	nsyn	ts	1	0	0	0	0	1	0	0	0	0	0	0	0	T	C	2	0.9447	-0.0553
lb	muth	h219	H219_S722_L004	degP	181330	bps	cod	syn	ts	2	0	0	0	0	0	0	0	0	1	0	0	0	C	T	1	0.8431	-0.1569
lb	muth	h224	H224_S727_L004	ydhT	1748912	bps	cod	syn	ts	2	0	0	0	0	0	0	0	0	0	1	0	0	G	A	3	0.754	-0.246
lb	muth	h227	H227_S730_L004	rclR	320272	bps	cod	nsyn	ts	1	0	1	0	0	0	0	0	0	0	0	0	0	A	G	4	0.777	-0.223
lb	muth	h232	H232_S735_L004	IGR	1351189	indel	NA	NA	NA	NA	NA	NA	NA	NA	NA	NA	NA	NA	NA	NA	NA	NA	NA	NA	NA	0.7759	-0.2241
lb	muth	h233	H233_S736_L004	IGR	842183	bps	ncod	NA	ts	2	0	0	0	0	0	0	0	0	1	0	0	0	C	T	1	0.8428	-0.1572
lb	muth	h238	H238_S741_L004	metE	4014375	bps	cod	syn	ts	1	0	0	0	0	1	0	0	0	0	0	0	0	T	C	2	1.0028	0.0028
lb	muth	h248	H248_S751_L004	iscA	2659775	bps	cod	syn	ts	1	0	0	0	0	1	0	0	0	0	0	0	0	T	C	2	1.0022	0.0022
lb	muth	h250	H250_S753_L004	malI	1698884	indel	NA	NA	NA	NA	NA	NA	NA	NA	NA	NA	NA	NA	NA	NA	NA	NA	NA	NA	NA	1.023	0.023
lb	muth	h260	H260_S763_L004	rspA	1654591	bps	cod	nsyn	ts	2	0	0	0	0	0	0	0	0	0	1	0	0	G	A	3	1.0196	0.0196
lb	muth	h263	H263_S766_L004	ppiB	554168	bps	cod	nsyn	ts	1	0	1	0	0	0	0	0	0	0	0	0	0	A	G	4	0.8668	-0.1332
lb	muth	h266	H266_S769_L004	yhfW	3509264	bps	cod	nsyn	ts	1	0	0	0	0	1	0	0	0	0	0	0	0	T	C	2	0.8647	-0.1353
lb	muth	h269	H269_S772_L004	rsmE	3091307	indel	NA	NA	NA	NA	NA	NA	NA	NA	NA	NA	NA	NA	NA	NA	NA	NA	NA	NA	NA	0.8358	-0.1642
lb	muth	h270	H270_S773_L004	rplP	3448972	bps	cod	nsyn	ts	1	0	1	0	0	0	0	0	0	0	0	0	0	A	G	4	0.9937	-0.0063
lb	muth	h271	H271_S774_L004	ynjB	1837161	bps	cod	syn	ts	2	0	0	0	0	0	0	0	0	0	1	0	0	G	A	3	1.0069	0.0069
lb	muth	h279	H279_S782_L004	IGR	4158277	indel	NA	NA	NA	NA	NA	NA	NA	NA	NA	NA	NA	NA	NA	NA	NA	NA	NA	NA	NA	0.8183	-0.1817
lb	muth	h288	H288_S791_L004	mscK	487209	bps	cod	nsyn	ts	1	0	1	0	0	0	0	0	0	0	0	0	0	A	G	4	1.0141	0.0141
lb	muth	h294	H294_S797_L004	tsaB	1891163	bps	cod	syn	ts	1	0	1	0	0	0	0	0	0	0	0	0	0	A	G	4	1.0017	0.0017
lb	muth	h297	H297_S800_L004	argI	4477702	bps	cod	nsyn	ts	2	0	0	0	0	0	0	0	0	1	0	0	0	C	T	1	0.8258	-0.1742
lb	muth	h299	H299_S802_L004	brnQ	419964	bps	cod	nsyn	ts	1	0	1	0	0	0	0	0	0	0	0	0	0	A	G	4	0.8153	-0.1847
lb	muth	h300	H300_S803_L004	yrbL	3348475	bps	cod	nsyn	ts	1	0	0	0	0	1	0	0	0	0	0	0	0	T	C	2	0.8478	-0.1522
lb	muth	h301	Hs2_1_S1	IGR	2518131	bps	ncod	NA	ts	1	0	0	0	0	1	0	0	0	0	0	0	0	T	C	2	0.9719	-0.0281
lb	muth	h302	Hs2_2_S2	rlmI	1029731	indel	NA	NA	NA	NA	NA	NA	NA	NA	NA	NA	NA	NA	NA	NA	NA	NA	NA	NA	NA	1.0096	0.0096
lb	muth	h311	Hs2_11_S11	wbbH	2106512	indel	NA	NA	NA	NA	NA	NA	NA	NA	NA	NA	NA	NA	NA	NA	NA	NA	NA	NA	NA	1.0269	0.0269
lb	muth	h314	Hs2_14_S14	IGR	14160	indel	NA	NA	NA	NA	NA	NA	NA	NA	NA	NA	NA	NA	NA	NA	NA	NA	NA	NA	NA	1.0183	0.0183
lb	muth	h316	Hs2_16_S16	gspO	3465661	bps	cod	nsyn	ts	1	0	0	0	0	1	0	0	0	0	0	0	0	T	C	2	1.0273	0.0273
lb	muth	h322	Hs2_22_S22	creB	4636498	bps	cod	nsyn	tv	2	0	0	0	0	0	0	0	0	0	0	1	0	G	T	6	0.9931	-0.0069
lb	muth	h326	Hs2_26_S26	uidA	1694869	indel	NA	NA	NA	NA	NA	NA	NA	NA	NA	NA	NA	NA	NA	NA	NA	NA	NA	NA	NA	1.0138	0.0138
lb	muth	h328	Hs2_28_S28	glf	2107964	indel	NA	NA	NA	NA	NA	NA	NA	NA	NA	NA	NA	NA	NA	NA	NA	NA	NA	NA	NA	0.9941	-0.0059
lb	muth	h329	Hs2_29_S29	thiD	2184037	bps	cod	nsyn	ts	1	0	0	0	0	1	0	0	0	0	0	0	0	T	C	2	0.9634	-0.0366
lb	muth	h333	Hs2_33_S33	dinD	3818315	bps	cod	nsyn	ts	1	0	1	0	0	0	0	0	0	0	0	0	0	A	G	4	0.9394	-0.0606
lb	muth	h334	Hs2_34_S34	chpB	4448723	bps	cod	nsyn	ts	1	0	1	0	0	0	0	0	0	0	0	0	0	A	G	4	0.9904	-0.0096
lb	muth	h335	Hs2_35_S35	flhB	1966188	bps	cod	nsyn	ts	1	0	1	0	0	0	0	0	0	0	0	0	0	A	G	4	0.9825	-0.0175
lb	muth	h336	Hs2_36_S36	pgk	3071579	bps	cod	nsyn	tv	2	0	0	0	0	0	0	0	0	0	0	1	0	G	T	6	0.9871	-0.0129
lb	muth	h337	Hs2_37_S37	yibI	3771741	bos	cod	nsyn	ts	1	0	1	0	0	0	0	0	0	0	0	0	0	A	G	4	1.0018	0.0018
lb	muth	h340	Hs2_40_S40	ettA	4629217	bps	cod	nsyn	ts	2	0	0	0	0	0	0	0	0	1	0	0	0	C	T	1	0.943	-0.057
lb	muth	h342	Hs2_42_S42	IGR	3553039	indel	NA	NA	NA	NA	NA	NA	NA	NA	NA	NA	NA	NA	NA	NA	NA	NA	NA	NA	NA	0.9916	-0.0084
lb	muth	h343	Hs2_43_S43	dnaX	492903	bps	cod	nsyn	ts	2	0	0	0	0	0	0	0	0	1	0	0	0	C	T	1	0.9599	-0.0401
lb	muth	h345	Hs2_45_S45	fliS	2005682	bps	cod	nsyn	ts	1	0	0	0	0	1	0	0	0	0	0	0	0	T	C	2	0.9982	-0.0018
lb	nn	nn002	NN2_S853_L004	mhpC	371587	bps	cod	nsyn	ts	2	0	0	0	0	0	0	0	0	0	1	0	0	G	A	3	0.9251	-0.0749
lb	nn	nn007	NN7_S858_L004	IGR	641386	bps	ncod	NA	ts	1	0	0	0	0	1	0	0	0	0	0	0	0	T	C	2	0.9284	-0.0716
lb	nn	nn008	NN8_S859_L004	argK	3063627	bps	cod	nsyn	ts	2	0	0	0	0	0	0	0	0	0	1	0	0	G	A	3	0.9845	-0.0155
lb	nn	nn011	NN11_S862_L004	rnr	4407236	bps	cod	nsyn	ts	2	0	0	0	0	0	0	0	0	0	1	0	0	G	A	3	0.9928	-0.0072
lb	nn	nn015	NN15_S866_L004	IGR	641386	bps	ncod	NA	ts	1	0	0	0	0	1	0	0	0	0	0	0	0	T	C	2	0.9488	-0.0512
lb	nn	nn017	NN17_S868_L004	IGR	3580921	indel	NA	NA	NA	NA	NA	NA	NA	NA	NA	NA	NA	NA	NA	NA	NA	NA	NA	NA	NA	1.0392	0.0392
lb	nn	nn018	NN18_S869_L004	yagN	295149	bps	cod	nsyn	ts	1	0	1	0	0	0	0	0	0	0	0	0	0	A	G	4	1.0368	0.0368
lb	nn	nn019	NN19_S870_L004	ygfK	3018930	bps	cod	nsyn	ts	2	0	0	0	0	0	0	0	0	1	0	0	0	C	T	1	0.9556	-0.0444
lb	nn	nn020	NN20_S871_L004	puuD	1361453	bps	cod	nsyn	ts	2	0	0	0	0	0	0	0	0	0	1	0	0	G	A	3	0.9618	-0.0382
lb	nn	nn021	NN21_S872_L004	yhjC	3672867	bps	cod	nsyn	ts	2	0	0	0	0	0	0	0	0	0	1	0	0	G	A	3	0.9697	-0.0303
lb	nn	nn028	NN28_S879_L004	ymcE	1051987	bps	cod	nsyn	ts	2	0	0	0	0	0	0	0	0	1	0	0	0	C	T	1	0.978	-0.022
lb	nn	nn029	NN29_S880_L004	prpR	347637	bps	cod	nsyn	ts	2	0	0	0	0	0	0	0	0	1	0	0	0	C	T	1	1.0432	0.0432
lb	nn	nn032	NN32_S883_L004	deoB	4619941	bps	cod	syn	ts	2	0	0	0	0	0	0	0	0	0	1	0	0	G	A	3	1.0465	0.0465
lb	nn	nn033	NN33_S884_L004	rutF	1070097	bps	cod	nsyn	ts	2	0	0	0	0	0	0	0	0	0	1	0	0	G	A	3	1.0719	0.0719
lb	nn	nn036	NN36_S887_L004	mltB	2824964	bps	cod	nsyn	ts	2	0	0	0	0	0	0	0	0	1	0	0	0	C	T	1	1.0686	0.0686
lb	nn	nn039	NN39_S890_L004	hisA	2095607	bps	cod	syn	ts	2	0	0	0	0	0	0	0	0	0	1	0	0	G	A	3	1.012	0.012
lb	nn	nn040	NN40_S891_L004	trg	1493300	bps	cod	syn	tv	1	0	0	0	0	0	1	0	0	0	0	0	0	T	G	9	1.0161	0.0161
lb	nn	nn042	NN42_S893_L004	IGR	703686	bps	ncod	NA	ts	2	0	0	0	0	0	0	0	0	1	0	0	0	C	T	1	1.0695	0.0695
lb	nn	nn043	NN43_S894_L004	rluD	2735715	bps	cod	nsyn	ts	2	0	0	0	0	0	0	0	0	1	0	0	0	C	T	1	0.9883	-0.0117
lb	nn	nn044	NN44_S895_L004	ydiB	1773972	bps	cod	nsyn	ts	2	0	0	0	0	0	0	0	0	1	0	0	0	C	T	1	1.0449	0.0449
lb	nn	nn047	NN47_S898_L004	yidE	3865559	bps	cod	nsyn	ts	2	0	0	0	0	0	0	0	0	0	1	0	0	G	A	3	1.0942	0.0942
lb	nn	nn048	NN48_S899_L004	fliM	2020929	bps	cod	syn	tv	2	0	0	0	0	0	0	1	0	0	0	0	0	C	A	8	1.0274	0.0274
lb	nn	nn051	NN51_S902_L004	dinD	3818224	bps	cod	syn	ts	2	0	0	0	0	0	0	0	0	0	1	0	0	G	A	3	1.0333	0.0333
lb	nn	nn052	NN52_S903_L004	IGR	2685797	bps	ncod	NA	tv	2	0	0	0	0	0	0	0	0	0	0	1	0	G	T	6	1.0402	0.0402
lb	nn	nn055	NN55_S906_L004	argF	290186	bps	cod	nsyn	tv	1	0	0	0	0	0	1	0	0	0	0	0	0	T	G	9	1.0257	0.0257
lb	nn	nn057	NN57_S908_L004	cca	3202306	bps	cod	nsyn	ts	2	0	0	0	0	0	0	0	0	1	0	0	0	C	T	1	1.0032	0.0032
lb	nn	nn060	NN60_S911_L004	IGR	564705	bps	ncod	NA	ts	2	0	0	0	0	0	0	0	0	1	0	0	0	C	T	1	1.0703	0.0703
lb	nn	nn061	NN61_S912_L004	sapD	1353583	bps	cod	nsyn	ts	2	0	0	0	0	0	0	0	0	1	0	0	0	C	T	1	0.9958	-0.0042
lb	nn	nn067	NN67_S1036_L005	ttcA	1411534	bps	cod	nsyn	ts	2	0	0	0	0	0	0	0	0	1	0	0	0	C	T	1	1.0574	0.0574
lb	nn	nn072	NN72_S1041_L005	IGR	3278769	bps	ncod	NA	ts	2	0	0	0	0	0	0	0	0	1	0	0	0	C	T	1	1.0349	0.0349
lb	nn	nn074	NN74_S1043_L005	yhaK	3254880	bps	cod	nsyn	ts	2	0	0	0	0	0	0	0	0	0	1	0	0	G	A	3	1.0048	0.0048
lb	nn	nn079	NN79_S31	wzxC	2118692	bps	cod	nsyn	ts	1	0	0	0	0	1	0	0	0	0	0	0	0	T	C	2	0.9284	-0.0716
lb	nn	nn080	NN80_S32	guaB	2633933	bps	cod	nsyn	ts	2	0	0	0	0	0	0	0	0	0	1	0	0	G	A	3	1.0149	0.0149
lb	nn	nn083	NN_s2_03_S35	ahr	4495205	bps	cod	nsyn	ts	2	0	0	0	0	0	0	0	0	1	0	0	0	C	T	1	0.9917	-0.0083
lb	nn	nn089	NN_s2_09_S41	ydcJ	1496531	bps	cod	nsyn	ts	2	0	0	0	0	0	0	0	0	0	1	0	0	G	A	3	1.0284	0.0284
lb	nn	nn090	NN_s2_10_S42	casD	2880538	bps	cod	nsyn	tv	2	0	0	0	0	0	0	0	0	0	0	1	0	G	T	6	1.0058	0.0058
lb	nn	nn092	NN_s2_12_S44	IGR	243362	bps	ncod	NA	ts	2	0	0	0	0	0	0	0	0	0	1	0	0	G	A	3	1.0537	0.0537
lb	nn	nn099	NN_s2_19_S51	dedD	2431550	bps	cod	nsyn	ts	2	0	0	0	0	0	0	0	0	1	0	0	0	C	T	1	1.0088	0.0088
lb	nn	nn100	NN_s2_20_S52	yeiQ	2266362	bps	cod	nsyn	ts	2	0	0	0	0	0	0	0	0	1	0	0	0	C	T	1	0.9314	-0.0686
lb	nn	nn101	NN_s2_21_S53	ygiF	3200820	bps	cod	nsyn	ts	2	0	0	0	0	0	0	0	0	1	0	0	0	C	T	1	0.9497	-0.0503
lb	nn	nn102	NN_s2_22_S54	oppF	1306689	bps	cod	nsyn	ts	2	0	0	0	0	0	0	0	0	1	0	0	0	C	T	1	0.9731	-0.0269
lb	nn	nn106	NN_s2_26_S58	fumB	4346694	bps	cod	nsyn	ts	2	0	0	0	0	0	0	0	0	0	1	0	0	G	A	3	0.9887	-0.0113
lb	nn	nn108	NN_s2_28_S60	loiP	3082308	bps	cod	nsyn	ts	2	0	0	0	0	0	0	0	0	0	1	0	0	G	A	3	0.9913	-0.0087
lb	nn	nn112	NN_s2_32_S64	yagE	283047	bps	cod	nsyn	ts	2	0	0	0	0	0	0	0	0	1	0	0	0	C	T	1	0.8957	-0.1043
lb	nn	nn115	NN_s2_35_S67	ccmC	2295919	bps	cod	nsyn	ts	2	0	0	0	0	0	0	0	0	1	0	0	0	C	T	1	1.0752	0.0752
lb	nn	nn118	NN_s2_38_S70	alsC	4308868	bps	cod	nsyn	ts	2	0	0	0	0	0	0	0	0	1	0	0	0	C	T	1	1.001	0.001
lb	nn	nn121	NN_s2_41_S73	wzxC	2119536	bps	cod	nsyn	ts	2	0	0	0	0	0	0	0	0	0	1	0	0	G	A	3	1.0071	0.0071
lb	nn	nn128	NN_s2_48_S80	yfjZ	2777345	bps	cod	nsyn	ts	2	0	0	0	0	0	0	0	0	1	0	0	0	C	T	1	0.98	-0.02
lb	nn	nn134	NN_s2_54_S86	lsrD	1604941	bps	cod	nsyn	ts	2	0	0	0	0	0	0	0	0	0	1	0	0	G	A	3	0.9463	-0.0537
lb	nn	nn137	NN_s2_57_S89	thrS	1802078	bps	cod	nsyn	ts	2	0	0	0	0	0	0	0	0	1	0	0	0	C	T	1	0.9615	-0.0385
lb	nn	nn139	NN_s2_59_S91	mrcA	3524234	bps	cod	nsyn	ts	2	0	0	0	0	0	0	0	0	0	1	0	0	G	A	3	0.9524	-0.0476
lb	nn	nn140	NN_s2_60_S92	hemA	1264829	bps	cod	nsyn	ts	2	0	0	0	0	0	0	0	0	1	0	0	0	C	T	1	0.9996	-0.0004
lb	nn	nn149	NN_s2_69_S101	yibA	3767031	indel	NA	NA	NA	NA	NA	NA	NA	NA	NA	NA	NA	NA	NA	NA	NA	NA	NA	NA	NA	0.9397	-0.0603
lb	nn	nn150	NN_s2_70_S102	fabG	1151258	bps	cod	nsyn	tv	2	0	0	0	0	0	0	1	0	0	0	0	0	C	A	8	0.9459	-0.0541
lb	nn	nn157	NN_s2_77_S109	sufC	1762112	bps	cod	nsyn	tv	2	0	0	0	0	0	0	0	0	0	0	1	0	G	T	6	0.9786	-0.0214
lb	nn	nn166	NN_s2_86_S118	purD	4205413	bps	cod	nsyn	ts	2	0	0	0	0	0	0	0	0	1	0	0	0	C	T	1	0.9957	-0.0043
lb	nn	nn167	NN_s2_87_S119	sdhA	756079	bps	cod	nsyn	ts	2	0	0	0	0	0	0	0	0	0	1	0	0	G	A	3	0.9909	-0.0091
lb	nn	nn171	NN_s2_91_S123	IGR	393980	bps	ncod	NA	ts	2	0	0	0	0	0	0	0	0	0	1	0	0	G	A	3	0.9689	-0.0311
lb	nn	nn174	NN_s2_94_S126	rrsD	3428663	bps	ncod	NA	ts	2	0	0	0	0	0	0	0	0	1	0	0	0	C	T	1	1.0368	0.0368
lb	nn	nn181	NN_s2_101_S133	creC	4637734	indel	NA	NA	NA	NA	NA	NA	NA	NA	NA	NA	NA	NA	NA	NA	NA	NA	NA	NA	NA	0.9919	-0.0081
lb	nn	nn182	NN_s2_102_S134	fecR	4517395	bps	cod	nsyn	ts	2	0	0	0	0	0	0	0	0	1	0	0	0	C	T	1	0.9599	-0.0401
lb	nn	nn183	NN_s2_103_S135	IGR	1426615	bps	ncod	NA	ts	2	0	0	0	0	0	0	0	0	1	0	0	0	C	T	1	0.9632	-0.0368
lb	nn	nn184	NN_s2_104_S136	pdhR	122842	bps	cod	nsyn	ts	2	0	0	0	0	0	0	0	0	1	0	0	0	C	T	1	0.8434	-0.1566
lb	nn	nn185	NN_s2_105_S137	phnP	4314532	bps	cod	syn	ts	2	0	0	0	0	0	0	0	0	0	1	0	0	G	A	3	1.0111	0.0111
lb	nn	nn187	NN_s2_107_S139	rhsC	733601	bps	cod	nsyn	tv	1	0	0	0	0	1	0	0	0	0	0	0	0	T	C	2	0.9533	-0.0467
lb	nn	nn189	NN_s2_109_S141	alaS	2821213	bps	cod	nsyn	ts	2	0	0	0	0	0	0	0	0	1	0	0	0	C	T	1	1.0054	0.0054
lb	nn	nn190	NN_s2_110_S142	barA	2916883	bps	cod	syn	ts	2	0	0	0	0	0	0	0	0	0	1	0	0	G	A	3	1.0005	0.0005
lb	nn	nn191	NN_s2_111_S143	yedQ	2027557	bps	cod	nsyn	ts	2	0	0	0	0	0	0	0	0	0	1	0	0	G	A	3	0.9994	-0.0006
lb	nn	nn193	NN_s2_113_S145	yhbQ	3300229	bps	cod	syn	ts	2	0	0	0	0	0	0	0	0	0	1	0	0	G	A	3	1.0086	0.0086
lb	nn	nn198	NN_s2_118_S150	gspO	3465678	indel	NA	NA	NA	NA	NA	NA	NA	NA	NA	NA	NA	NA	NA	NA	NA	NA	NA	NA	NA	0.9895	-0.0105
lb	nn	nn199	NN_s2_119_S151	IGR	3982367	bps	ncod	NA	ts	2	0	0	0	0	0	0	0	0	0	1	0	0	G	A	3	1.0748	0.0748
lb	nn	nn202	NN_s2_122_S154	ugpQ	3587471	bps	cod	syn	tv	2	0	0	0	0	0	0	0	1	0	0	0	0	C	G	7	1.0423	0.0423
lb	nn	nn205	NN_s2_125_S157	copA	509788	bps	cod	nsyn	ts	2	0	0	0	0	0	0	0	0	1	0	0	0	C	T	1	1.0672	0.0672
lb	nn	nn206	NN_s2_126_S158	yhaK	3254634	bps	cod	nsyn	tv	2	0	0	0	0	0	0	1	0	0	0	0	0	C	A	8	1.0269	0.0269
lb	nn	nn207	NN_s2_127_S159	IGR	4168524	bps	ncod	NA	tv	1	0	0	0	0	0	1	0	0	0	0	0	0	T	G	9	1.0581	0.0581
lb	nn	nn209	NN_s2_129_S161	nirB	3495031	bps	cod	nsyn	tv	2	0	0	0	0	0	0	0	1	0	0	0	0	C	G	7	1.1008	0.1008
lb	nn	nn219	NN_s2_139_S171	rcsA	2024472	bps	cod	nsyn	ts	2	0	0	0	0	0	0	0	0	0	1	0	0	G	A	3	1.0613	0.0613
lb	nn	nn222	NN_s2_142_S174	ybaQ	508358	bps	cod	nsyn	ts	2	0	0	0	0	0	0	0	0	1	0	0	0	C	T	1	1.0491	0.0491
lb	nn	nn226	NN_s2_146_S178	ychA	1267998	bps	cod	nsyn	ts	2	0	0	0	0	0	0	0	0	1	0	0	0	C	T	1	1.0554	0.0554
lb	nn	nn230	NN_s2_150_S182	IGR	1151871	bps	ncod	NA	ts	2	0	0	0	0	0	0	0	0	1	0	0	0	C	T	1	1.0437	0.0437
lb	nn	nn234	NN_s2_154_S186	atpD	3916773	bps	cod	nsyn	ts	2	0	0	0	0	0	0	0	0	0	1	0	0	G	A	3	0.966	-0.034
lb	nn	nn238	NN_s2_158_S190	minC	1225619	bps	cod	nsyn	ts	2	0	0	0	0	0	0	0	0	1	0	0	0	C	T	1	0.9707	-0.0293
lb	nn	nn247	NN_s2_167_S199	IGR	3634404	bps	ncod	nsyn	ts	2	0	0	0	0	0	0	0	0	0	1	0	0	G	A	3	1.0257	0.0257
lb	nn	nn248	NN_s2_168_S200	ttdT	3208798	bps	cod	nsyn	ts	2	0	0	0	0	0	0	0	0	1	0	0	0	C	T	1	0.9997	-0.0003
lb	nn	nn249	NN_s2_169_S201	tcdA	2945700	bps	cod	nsyn	ts	2	0	0	0	0	0	0	0	0	0	1	0	0	G	A	3	1.001	0.001
lb	nn	nn252	NN_s2_172_S204	ymgG	1222704	bps	cod	nsyn	ts	2	0	0	0	0	0	0	0	0	1	0	0	0	C	T	1	0.9873	-0.0127
lb	nn	nn253	NN_s2_173_S205	IGR	3700533	bps	ncod	NA	ts	2	0	0	0	0	0	0	0	0	1	0	0	0	C	T	1	0.9797	-0.0203
lb	nn	nn258	NN_s2_178_S210	rrlC	3946166	bps	ncod	nsyn	ts	2	0	0	0	0	0	0	0	0	1	0	0	0	C	T	1	0.9917	-0.0083
lb	nn	nn270	NN_s2_190_S222	ygdH	2927665	bps	cod	nsyn	ts	2	0	0	0	0	0	0	0	0	0	1	0	0	G	A	3	1.0048	0.0048
lb	nn	nn276	NN_s2_196_S228	phnI	4319773	bps	cod	nsyn	ts	2	0	0	0	0	0	0	0	0	1	0	0	0	C	T	1	1.3363	0.3363
lb	nn	nn282	NN_s2_202_S234	yfaL	2340496	bps	cod	nsyn	ts	2	0	0	0	0	0	0	0	0	1	0	0	0	C	T	1	1.0319	0.0319
lb	nn	nn283	NN_s2_203_S235	nikA	3613756	bps	cod	nsyn	ts	2	0	0	0	0	0	0	0	0	1	0	0	0	C	T	1	1.0706	0.0706
lb	nn	nn285	NN_s2_205_S237	IGR	3012410	bps	ncod	NA	ts	2	0	0	0	0	0	0	0	0	0	1	0	0	G	A	3	1.0792	0.0792
lb	nn	nn286	NN_s2_206_S238	IGR	34111	indel	NA	NA	NA	NA	NA	NA	NA	NA	NA	NA	NA	NA	NA	NA	NA	NA	NA	NA	NA	1.0086	0.0086
lb	nn	nn289	NN_s2_209_S241	IGR	4296268	bps	ncod	NA	ts	1	0	0	0	0	1	0	0	0	0	0	0	0	T	C	2	1.0286	0.0286
lb	nn	nn291	NN_s2_211_S243	cheR	1968518	indel	NA	NA	NA	NA	NA	NA	NA	NA	NA	NA	NA	NA	NA	NA	NA	NA	NA	NA	NA	1.0234	0.0234
lb	nn	nn292	NN_s2_212_S244	IGR	2878446	bps	ncod	NA	ts	2	0	0	0	0	0	0	0	0	1	0	0	0	C	T	1	1.0844	0.0844
lb	nn	nn293	NN_s2_213_S245	ffh	2747367	bps	cod	nsyn	ts	2	0	0	0	0	0	0	0	0	1	0	0	0	C	T	1	1.0708	0.0708
lb	nn	nn294	NN_s2_214_S246	IGR	1244636	bps	ncod	NA	ts	2	0	0	0	0	0	0	0	0	1	0	0	0	C	T	1	1.0225	0.0225
lb	nn	nn296	NN_s2_216_S248	pbpC	2645382	bps	cod	nsyn	ts	2	0	0	0	0	0	0	0	0	1	0	0	0	C	T	1	1.0085	0.0085
lb	nn	nn297	NN_s2_217_S249	rutA	1073539	bps	cod	nsyn	ts	2	0	0	0	0	0	0	0	0	1	0	0	0	C	T	1	1.0186	0.0186
lb	nn	nn299	NN_s2_219_S251	atpD	3916883	bps	cod	syn	ts	2	0	0	0	0	0	0	0	0	0	1	0	0	G	A	3	1.001	0.001
lb	wt	wm01	T39-2_S2	IGR	3720605	bps	ncod	NA	ts	1	0	1	0	0	0	0	0	0	0	0	0	0	A	G	4	0.9701	-0.0299
lb	wt	wm02	T39-4_S4	IGR	3683487	indel	ncod	NA	NA	NA	NA	NA	NA	NA	NA	NA	NA	NA	NA	NA	NA	NA	T	ins G	NA	0.9971	-0.0029
lb	wt	wm03	T39-5_S5	IGR	4555482	bps	ncod	NA	ts	2	0	0	0	0	0	0	0	0	1	0	0	0	C	T	1	0.994	-0.006
lb	wt	wm04	T39-6_S6	yehD	2192106	bps	cod	syn	ts	1	0	1	0	0	0	0	0	0	0	0	0	0	A	G	4	0.9946	-0.0054
lb	wt	wm05	T39-11_S11	sslE	3117626	bps	cod	nsyn	tv	2	0	0	0	0	0	0	0	0	0	0	1	0	G	T	6	0.9377	-0.0623
lb	wt	wm06	T39-13_S13	cutC	1958858	bps	cod	nsyn	tv	2	0	0	0	0	0	0	0	0	0	0	1	0	G	T	6	0.9476	-0.0524
lb	wt	wm07	T39-23_S22	IGR	1531059	bps	ncod	NA	tv	2	0	0	0	0	0	0	0	0	0	0	1	0	G	T	6	0.959	-0.041
lb	wt	wm08	T39-24_S23	rpsA	962840	bps	cod	syn	ts	1	0	0	0	0	1	0	0	0	0	0	0	0	T	C	2	0.9936	-0.0064
lb	wt	wm09	T39-28_S27	rplD	3452197	bps	cod	syn	ts	2	0	0	0	0	0	0	0	0	1	0	0	0	C	T	1	1.0551	0.0551
lb	wt	wm10	T39-29_S28	torS	1054882	bps	cod	nsyn	ts	2	0	0	0	0	0	0	0	0	1	0	0	0	C	T	1	0.9431	-0.0569
lb	wt	wm11	T39-36_S32	paaH	1459992	bps	cod	nsyn	ts	1	0	0	0	0	1	0	0	0	0	0	0	0	T	C	2	0.9509	-0.0491
lb	wt	wm12	T39-39_S35	ydcK	1500032	bps	cod	nsyn	ts	2	0	0	0	0	0	0	0	0	1	0	0	0	C	T	1	0.975	-0.025
lb	wt	wm13	T104-5_S5	cysG	3499194	bps	cod	nsyn	ts	1	0	1	0	0	0	0	0	0	0	0	0	0	A	G	4	0.8563	-0.1437
lb	wt	wm14	T104-6_S6	glcG	3124224	bps	cod	nsyn	tv	2	0	0	0	0	0	0	0	0	0	0	1	0	G	T	6	0.8819	-0.1181
lb	wt	wm15	T104-7_S7	efp	4375729	bps	cod	nsyn	tv	2	0	0	0	0	0	0	0	0	0	0	1	0	G	T	6	0.9995	-0.0005
lb	wt	wm16	T104-8_S8	xapB	2523469	bps	cod	nsyn	tv	1	0	0	1	0	0	0	0	0	0	0	0	0	A	C	12	1.0726	0.0726
lb	wt	wm17	T104-9_S9	rapA	60607	bps	cod	syn	tv	1	0	0	1	0	0	0	0	0	0	0	0	0	A	C	12	0.9425	-0.0575
lb	wt	wm18	T104-10_S10	IGR	859090	bps	ncod	NA	ts	1	0	1	0	0	0	0	0	0	0	0	0	0	A	G	4	0.9501	-0.0499
lb	wt	wm19	T104-12_S12	yhjC	3673083	bps	cod	nsyn	tv	1	0	0	1	0	0	0	0	0	0	0	0	0	A	C	12	1.0666	0.0666
lb	wt	wm20	T104-13_S13	narQ	2586266	bps	cod	nsyn	ts	2	0	0	0	0	0	0	0	0	1	0	0	0	C	T	1	0.8318	-0.1682
lb	wt	wm21	T104-17_S17	ynbB	1478849	bps	cod	syn	tv	3	0	0	0	1	0	0	0	0	0	0	0	0	T	A	10	0.9089	-0.0911
lb	wt	wm22	T104-26_S25	pta	2415357	bps	cod	nsyn	ts	1	0	0	0	0	1	0	0	0	0	0	0	0	T	C	2	0.8802	-0.1198
lb	wt	wm23	T104-27_S26	yjgL	4477161	bps	cod	nsyn	tv	1	0	0	0	0	0	1	0	0	0	0	0	0	T	G	9	1.1301	0.1301
lb	wt	wm24	T104-28_S27	mocA	3015276	bps	cod	syn	ts	2	0	0	0	0	0	0	0	0	0	1	0	0	G	A	3	0.8637	-0.1363
lb	wt	wm25	T104-39_S35	IGR	379934	bps	ncod	NA	tv	2	0	0	0	0	0	0	1	0	0	0	0	0	C	A	8	0.9155	-0.0845
lb	wt	wm26	T140-1_S37	tehB	1501923	bps	cod	nsyn	tv	3	1	0	0	0	0	0	0	0	0	0	0	0	A	T	11	1.0401	0.0401
lb	wt	wm27	T140-7_S42	yhdP	3396206	bps	cod	nsyn	ts	1	0	1	0	0	0	0	0	0	0	0	0	0	A	G	4	1.0208	0.0208
lb	wt	wm28	T140-13_S48	yfaQ	2329132	bps	cod	syn	tv	2	0	0	0	0	0	0	1	0	0	0	0	0	C	A	8	0.9492	-0.0508
lb	wt	wm29	T140-22_S56	yffS	2564985	bps	cod	nsyn	ts	2	0	0	0	0	0	0	0	0	0	1	0	0	G	A	3	1.1721	0.1721
lb	wt	wm30	T140-24_S58	IGR	1226181	bps	ncod	NA	ts	2	0	0	0	0	0	0	0	0	1	0	0	0	C	T	1	1.1246	0.1246
lb	wt	wm31	T140-27_S61	IGR	2629187	bps	ncod	NA	tv	1	0	0	0	0	0	1	0	0	0	0	0	0	T	G	9	0.9937	-0.0063
lb	wt	wm32	T140-28_S62	IGR	1601394	indel	ncod	NA	NA	NA	NA	NA	NA	NA	NA	NA	NA	NA	NA	NA	NA	NA	T	del C	NA	1.0752	0.0752
lb	wt	wm33	T140-38_S69	citT	645203	bps	cod	nsyn	tv	2	0	0	1	0	0	0	0	0	0	0	0	0	A	C	12	0.9789	-0.0211
lb	wt	wm34	T200-4_S40	fecE	4511282	bps	cod	nsyn	ts	1	0	1	0	0	0	0	0	0	0	0	0	0	A	G	4	1.3179	0.3179
lb	wt	wm35	T200-5_S41	IGR	4101512	indel	ncod	NA	NA	NA	NA	NA	NA	NA	NA	NA	NA	NA	NA	NA	NA	NA	T	del TG	NA	1.307	0.307
lb	wt	wm36	T200-6_S109	helD	1025228	bps	cod	nsyn	ts	2	0	0	0	0	0	0	0	0	1	0	0	0	C	T	1	1.2299	0.2299
lb	wt	wm37	T200-7_S42	glpA	2353553	bps	cod	nsyn	ts	2	0	0	0	0	0	0	0	0	0	1	0	0	G	A	3	1.2709	0.2709
lb	wt	wm38	T200-8_S43	ilvD	3954779	bps	cod	nsyn	tv	2	0	0	0	0	0	0	1	0	0	0	0	0	C	A	8	1.3641	0.3641
lb	wt	wm39	T200-10_S45	rrlC	3946228	bps	cod	NA	ts	1	0	1	0	0	0	0	0	0	0	0	0	0	A	G	4	1.283	0.283
lb	wt	wm40	T200-12_S47	IGR	2949039	bps	ncod	NA	tv	3	0	0	0	1	0	0	0	0	0	0	0	0	T	A	10	1.3056	0.3056
lb	wt	wm41	T200-11_S46	slyX	3977797	indel	cod	NA	NA	NA	NA	NA	NA	NA	NA	NA	NA	NA	NA	NA	NA	NA	A	delACGC	NA	1.2681	0.2681
lb	wt	wm42	T200-17_S52	btuB	4165312	bps	cod	syn	tv	3	0	0	0	0	0	0	0	1	0	0	0	0	C	G	7	1.206	0.206
lb	wt	wm43	T200-20_S54	metC	3152737	bps	cod	nsyn	tv	3	0	0	0	0	0	0	0	0	0	0	0	1	G	C	5	1.3025	0.3025
lb	wt	wm44	T200-21_S55	hyfF	2607918	bps	cod	syn	ts	2	0	0	0	0	0	0	0	0	0	1	0	0	G	A	3	1.407	0.407
lb	wt	wm45	T200-24_S58	ycdU	1095896	bps	cod	syn	tv	1	0	0	1	0	0	0	0	0	0	0	0	0	A	C	12	1.2466	0.2466
lb	wt	wm46	T200-27_S61	csgA	1104523	bps	cod	nsyn	tv	3	1	0	0	0	0	0	0	0	0	0	0	0	A	T	11	1.0979	0.0979
lb	wt	wm47	T200-29_S63	rlmB	4409668	bps	cod	nsyn	ts	2	0	0	0	0	0	0	0	0	0	1	0	0	G	A	3	1.0743	0.0743
lb	wt	wm48	T200-30_S111	yddB	1577320	bps	cod	syn	ts	2	0	0	0	0	0	0	0	0	1	0	0	0	C	T	1	1.3075	0.3075
lb	wt	wm49	T200-32_S65	purM	2621481	bps	cod	syn	ts	2	0	0	0	0	0	0	0	0	0	1	0	0	G	A	3	1.3838	0.3838
lb	wt	wm50	T200-36_S67	IGR	1097118	bps	ncod	NA	tv	2	0	0	0	0	0	0	1	0	0	0	0	0	C	A	8	1.1471	0.1471
lb	wt	wm51	T200-40_S71	yhfX	3509829	bps	cod	nsyn	ts	1	0	0	0	0	1	0	0	0	0	0	0	0	T	C	2	1.3392	0.3392
lb	wt	wm52	T250-1_S72	ppx	2626631	bps	cod	nsyn	tv	1	0	0	1	0	0	0	0	0	0	0	0	0	A	C	12	0.7692	-0.2308
lb	wt	wm53	T250-9_S79	putA	1077364	bps	cod	nsyn	tv	2	0	0	0	0	0	0	0	0	0	0	1	0	G	T	6	0.8586	-0.1414
lb	wt	wm54	T250-18_S87	nlpI	3308103	bps	cod	syn	tv	1	0	0	0	0	0	1	0	0	0	0	0	0	T	G	9	0.9716	-0.0284
lb	wt	wm55	T250-20_S89	mraZ	90068	bps	cod	syn	ts	2	0	0	0	0	0	0	0	0	0	1	0	0	G	A	3	0.8678	-0.1322
lb	wt	wm56	T250-21_S90	ygjR	3237736	bps	cod	syn	ts	2	0	0	0	0	0	0	0	0	0	1	0	0	G	A	3	0.8153	-0.1847
lb	wt	wm57	T250-24_S93	bioD	812909	bps	cod	nsyn	tv	2	0	0	0	0	0	0	0	0	0	0	1	0	G	T	6	0.9031	-0.0969
lb	wt	wm58	T250-25_S94	fadH	3232163	bps	cod	nsyn	tv	1	0	0	0	0	0	1	0	0	0	0	0	0	T	G	9	1.0177	0.0177
lb	wt	wm59	T250-26_S95	IGR	841624	bps	ncod	NA	ts	2	0	0	0	0	0	0	0	0	0	1	0	0	G	A	3	0.9926	-0.0074
lb	wt	wm60	T250-31_S100	insJ	3720877	bps	cod	syn	ts	2	0	0	0	0	0	0	0	0	0	1	0	0	G	A	3	0.8865	-0.1135
lb	wt	wm61	T250-32_S101	ybbN	517978	bps	cod	nsyn	tv	2	0	0	0	0	0	0	0	0	0	0	1	0	G	T	6	0.8337	-0.1663
lb	wt	wm62	T250-37_S103	IGR	2498316	bps	ncod	NA	tv	1	0	0	1	0	0	0	0	0	0	0	0	0	A	C	12	0.9223	-0.0777
lb	wt	wm63	T250-39_S105	puuB	1364279	bps	cod	nsyn	tv	1	0	0	0	0	0	1	0	0	0	0	0	0	T	G	9	0.9593	-0.0407
lb	wt	wm64	T300-6_S76	IGR	4101512	indel	ncod	NA	NA	NA	NA	NA	NA	NA	NA	NA	NA	NA	NA	NA	NA	NA	T	del TG	NA	1.2082	0.2082
lb	wt	wm65	T300-5_S75	leuW	697047	indel	cod	NA	NA	NA	NA	NA	NA	NA	NA	NA	NA	NA	NA	NA	NA	NA	C	ins A	NA	1.022	0.022
lb	wt	wm66	T300-7_S77	oppC	1304077	bps	cod	nsyn	ts	2	0	0	0	0	0	0	0	0	1	0	0	0	C	T	1	1.1623	0.1623
lb	wt	wm67	T300-11_S81	IGR	42009	bps	ncod	NA	ts	1	0	1	0	0	0	0	0	0	0	0	0	0	A	G	4	1.1703	0.1703
lb	wt	wm68	T300-17_S86	panB	149469	bps	cod	nsyn	ts	2	0	0	0	0	0	0	0	0	1	0	0	0	C	T	1	0.9673	-0.0327
lb	wt	wm69	T300-18_S87	IGR	3012413	bps	ncod	NA	tv	3	1	0	0	0	0	0	0	0	0	0	0	0	A	T	11	0.9894	-0.0106
lb	wt	wm70	T300-19_S88	prpE	353929	bps	cod	syn	ts	1	0	0	0	0	1	0	0	0	0	0	0	0	T	C	2	1.1753	0.1753
lb	wt	wm71	T300-21_S90	yciF	1315309	bps	cod	nsyn	ts	2	0	0	0	0	0	0	0	0	0	1	0	0	G	A	3	0.9633	-0.0367
lb	wt	wm72	T300-22_S91	yhhH	3623402	bps	cod	nsyn	tv	1	0	0	0	0	1	0	0	0	0	0	0	0	T	C	2	0.942	-0.058
lb	wt	wm73	T300-23_S92	IGR	3104423	bps	ncod	NA	tv	1	0	0	1	0	0	0	0	0	0	0	0	0	A	C	12	0.9016	-0.0984
lb	wt	wm74	T300-25_S94	IGR	3718331	bps	ncod	NA	tv	1	0	0	0	0	0	1	0	0	0	0	0	0	T	G	9	1.1297	0.1297
lb	wt	wm75	T300-29_S97	rplU	3333314	bps	cod	nsyn	tv	1	0	0	0	0	0	1	0	0	0	0	0	0	T	G	9	1.2375	0.2375
lb	wt	wm76	T300-30_S98	dld	2223086	bps	cod	nsyn	tv	1	0	0	1	0	0	0	0	0	0	0	0	0	A	C	12	1.0618	0.0618
lb	wt	wm77	T300-31_S99	clpA	924078	bps	cod	nsyn	ts	1	0	1	0	0	0	0	0	0	0	0	0	0	A	G	4	1.0222	0.0222
lb	wt	wm78	T300-32_S100	rhlB	3965549	indel	cod	NA	NA	NA	NA	NA	NA	NA	NA	NA	NA	NA	NA	NA	NA	NA	C	ins T	NA	0.9386	-0.0614
lb	wt	wm79	T300-38_S104	fryA	2503377	bps	cod	nsyn	ts	2	0	0	0	0	0	0	0	0	0	1	0	0	G	A	3	0.8779	-0.1221
lb	wt	wm80	T300-39_S105	IGR	4549879	bps	ncod	NA	tv	2	0	0	0	0	0	0	0	0	0	0	1	0	G	T	6	0.8118	-0.1882
lb	wt	w083	WT03_S7	ylbE	549211	bps	cod	syn	tv	2	0	0	0	0	0	0	0	0	0	0	1	0	G	T	6	1.0399	0.982
lb	wt	w084	WT04_S8	rrlC	3943961	bps	cod	NA	ts	2	0	0	0	0	0	0	0	0	0	1	0	0	G	A	3	0.9975	0.9936
lb	wt	w086	WT06_S10	potD	1182591	bps	cod	syn	tv	2	1	0	0	0	0	0	0	0	0	0	0	0	A	T	11	1.0312	0.9209
lb	wt	w087	WT-07_S11	fumA	1687058	bps	cod		ts	2	0	0	0	0	0	0	0	0	0	1	0		G	A	3	1.0624	0.0624
lb	wt	w088	WT08_S12	ydcL	1503086	bps	cod	syn	ts	2	0	0	0	0	0	0	0	0	0	1	0	0	G	A	3	0.9679	0
lb	wt	w103	WT23_S15	adhE	1296006	bps	cod	syn	ts	2	0	0	0	0	0	0	0	0	1	0	0	0	C	T	1	0.9561	0.9885
lb	wt	w107	WT27_S19	yiaJ	3741931	bps	cod	syn	tv	1	0	0	1	0	0	0	0	0	0	0	0	0	A	C	12	0.974	1.0199
lb	wt	w113	WT33_S25	yoaC	1894341	indel	NA	NA	NA	NA	NA	NA	NA	NA	NA	NA	NA	NA	NA	NA	NA	NA	C	delA	NA	1.0006	0.9658
lb	wt	w116	WT36_S28	yciY	1308948	bps	cod	syn	tv	3	0	0	0	1	0	0	0	0	0	0	0	0	T	A	10	0.645	0.8708
lb	wt	w118	WT38_S30	IGR	2456974	bps	ncod	NA	ts	2	0	0	0	0	0	0	0	0	1	0	0	0	C	T	1	1.0187	0.0187
lb	wt	w119	WT39_S31	gtrA	2467927	indel	NA	NA	NA	NA	NA	NA	NA	NA	NA	NA	NA	NA	NA	NA	NA	NA	G	del TT	NA	0.9746	-0.0254
lb	wt	w127	WT48_S40	hmp	2686320	bps	cod	syn	ts	2	0	0	0	0	0	0	0	0	0	1	0	0	G	A	3	0.9807	1.0539
lb	wt	w128	WT49_S41	astD	1829698	bps	cod	syn	ts	2	0	0	0	0	0	0	0	0	0	1	0	0	G	A	3	0.5798	1.0745
lb	wt	w132	WT53_S45	cyaA	3992262	bps	cod	syn	ts	2	0	0	0	0	0	0	0	0	1	0	0	0	C	T	1	0.9394	1.0515
lb	muty	ym01	Y001_S596_L005	dld	2223318	bps	cod	syn	tv	2	0	0	0	0	0	0	0	0	0	0	1	0	G	T	6	0.6292	-0.3708
lb	muty	ym02	Y004_S599_L005	IGR	1050878	bps	ncod	NA	tv	2	0	0	0	0	0	0	0	0	0	0	1	0	G	T	6	0.7975	-0.2025
lb	muty	ym03	Y006_S601_L005	thrB	3208	bps	cod	syn	tv	2	0	0	0	0	0	0	1	0	0	0	0	0	C	A	8	0.8352	-0.1648
lb	muty	ym04	Y008_S603_L005	yfcH	2422544	bps	cod	syn	ts	2	0	0	0	0	0	0	0	0	0	1	0	0	G	A	3	0.7381	-0.2619
lb	muty	ym05	Y011_S606_L005	IGR	75594	bps	ncod	NA	tv	2	0	0	0	0	0	0	1	0	0	0	0	0	C	A	8	0.7903	-0.2097
lb	muty	ym06	Y021_S616_L005	ylbE	548548	bps	cod	syn	tv	2	0	0	0	0	0	0	1	0	0	0	0	0	C	A	8	0.7788	-0.2212
lb	muty	ym07	Y022_S617_L005	yagF	283972	bps	cod	nsyn	tv	2	0	0	0	0	0	0	1	0	0	0	0	0	C	A	8	0.7404	-0.2596
lb	muty	ym08	Y023_S618_L005	fliI	2016840	bps	cod	nsyn	tv	2	0	0	0	0	0	0	1	0	0	0	0	0	C	A	8	0.7395	-0.2605
lb	muty	ym09	Y025_S620_L005	setC	3837914	bps	cod	nsyn	ts	2	0	0	0	0	0	0	0	0	0	1	0	0	G	A	3	0.7453	-0.2547
lb	muty	ym10	Y027_S622_L005	rlmG	3234985	bps	cod	nsyn	tv	2	0	0	0	0	0	0	0	0	0	0	1	0	G	T	6	0.7483	-0.2517
lb	muty	ym11	Y032_S627_L005	yohC	2225235	bps	cod	nsyn	tv	2	0	0	0	0	0	0	1	0	0	0	0	0	C	A	8	0.658	-0.342
lb	muty	ym12	Y035_S630_L005	gyrB	3878979	bps	cod	nsyn	tv	2	0	0	0	0	0	0	1	0	0	0	0	0	C	A	8	0.7922	-0.2078
lb	muty	ym13	Y041_S636_L005	yedV	2038120	bps	cod	syn	tv	2	0	0	0	0	0	0	0	0	0	0	1	0	G	T	6	0.9362	-0.0638
lb	muty	ym14	Y053_S648_L005	rrlC	3944115	bps	cod	NA	ts	1	0	1	0	0	0	0	0	0	0	0	0	0	A	G	4	0.9464	-0.0536
lb	muty	ym15	Y054_S649_L005	hybO	3145779	bps	cod	syn	tv	2	0	0	0	0	0	0	0	0	0	0	1	0	G	T	6	1.0184	0.0184
lb	muty	ym16	Y058_S653_L005	yhcD	3364473	bps	cod	nsyn	tv	2	0	0	0	0	0	0	0	0	0	0	1	0	G	T	6	0.9289	-0.0711
lb	muty	ym17	Y060_S655_L005	bglX	2220771	bps	cod	nsyn	tv	2	0	0	0	0	0	0	0	0	0	0	1	0	G	T	6	0.9858	-0.0142
lb	muty	ym18	Y062_S657_L005	cyoE	447573	bps	cod	nsyn	tv	2	0	0	0	0	0	0	1	0	0	0	0	0	C	A	8	0.9858	-0.0142
lb	muty	ym19	Y065_S660_L005	IGR	3374563	bps	ncod	NA	tv	2	0	0	0	0	0	0	0	0	0	0	1	0	G	T	6	0.977	-0.023
lb	muty	ym20	Y066_S661_L005	dcyD	1998934	bps	cod	nsyn	ts	2	0	0	0	0	0	0	0	0	1	0	0	0	C	T	1	1.0409	0.0409
lb	muty	ym21	Y071_S666_L005	rrsD	3428558	bps	cod	NA	ts	1	0	0	0	0	1	0	0	0	0	0	0	0	T	C	2	0.8418	-0.1582
lb	muty	ym22	Y079_S674_L005	IGR	4606192	bps	ncod	NA	tv	2	0	0	0	0	0	0	0	0	0	0	1	0	G	T	6	0.9612	-0.0388
lb	muty	ym23	Y080_S675_L005	acnB	132782	bps	cod	nsyn	tv	2	0	0	0	0	0	0	0	0	0	0	1	0	G	T	6	0.9633	-0.0367
lb	muty	ym24	Y082_S677_L005	narG	1281386	bps	cod	nsyn	tv	2	0	0	0	0	0	0	1	0	0	0	0	0	C	A	8	0.9077	-0.0923
lb	muty	ym25	Y087_S682_L005	nuoK	2395301	bps	cod	nsyn	tv	2	0	0	0	0	0	0	0	0	0	0	1	0	G	T	6	0.976	-0.024
lb	muty	ym26	Y092_S687_L005	metI	221580	bps	cod	nsyn	tv	2	0	0	0	0	0	0	1	0	0	0	0	0	C	A	8	1.014	0.014
lb	muty	ym27	Y096_S691_L005	psuG	2257976	bps	cod	nsyn	tv	2	0	0	0	0	0	0	1	0	0	0	0	0	C	A	8	0.9987	-0.0013
lb	muty	ym28	Y097_S692_L005	ppsA	1785120	bps	cod	nsyn	tv	2	0	0	0	0	0	0	1	0	0	0	0	0	C	A	8	1.0479	0.0479
lb	muty	ym29	Y099_S694_L005	hyaD	1036141	bps	cod	syn	tv	2	0	0	0	0	0	0	1	0	0	0	0	0	C	A	8	0.7517	-0.2483
lb	muty	ym30	Y103_S698_L005	ydaU	1421877	bps	cod	syn	tv	2	0	0	0	0	0	0	1	0	0	0	0	0	C	A	8	0.8525	-0.1475
lb	muty	ym31	Y104_S699_L005	glgP	3566254	bps	cod	nsyn	tv	2	0	0	0	0	0	0	1	0	0	0	0	0	C	A	8	0.8882	-0.1118
lb	muty	ym32	Y105_S700_L005	ygeK	2994504	bps	ncod	NA	tv	2	0	0	0	0	0	0	1	0	0	0	0	0	C	A	8	0.9402	-0.0598
lb	muty	ym33	Y107_S702_L005	mnmE	3886905	bps	cod	syn	tv	2	0	0	0	0	0	0	1	0	0	0	0	0	C	A	8	0.872	-0.128
lb	muty	ym34	Y111_S706_L005	yidJ	3857702	bps	cod	nsyn	tv	2	0	0	0	0	0	0	1	0	0	0	0	0	C	A	8	0.9085	-0.0915
lb	muty	ym35	Y112_S707_L005	yidL	3860311	indel	cod	NA	NA	NA	NA	NA	NA	NA	NA	NA	NA	NA	NA	NA	NA	NA	T	del A	NA	0.9597	-0.0403
lb	muty	ym36	Y119_S714_L005	tilS	213331	bps	cod	nsyn	tv	2	0	0	0	0	0	0	1	0	0	0	0	0	C	A	8	0.9704	-0.0296
lb	muty	ym37	Y120_S715_L005	gltB	3355728	bps	cod	nsyn	ts	2	0	0	0	0	0	0	0	0	0	1	0	0	G	A	3	0.9699	-0.0301
lb	muty	ym38	Y122_S717_L005	frlC	3502522	bps	cod	nsyn	tv	2	0	0	0	0	0	0	0	0	0	0	1	0	G	T	6	0.9277	-0.0723
lb	muty	ym39	Y124_S719_L005	IGR	2227453	bps	ncod	NA	ts	2	0	0	0	0	0	0	0	0	0	1	0	0	G	A	3	1.0514	0.0514
lb	muty	ym40	Y130_S725_L005	ybgQ	750705	bps	cod	nsyn	tv	2	0	0	0	0	0	0	0	0	0	0	1	0	G	T	6	0.7545	-0.2455
lb	muty	ym41	Y133_S728_L005	yidJ	3857334	bps	cod	nsyn	tv	2	0	0	0	0	0	0	1	0	0	0	0	0	C	A	8	1.0485	0.0485
lb	muty	ym42	Y136_S731_L005	ybdK	607287	bps	cod	nsyn	tv	2	0	0	0	0	0	0	1	0	0	0	0	0	C	A	8	1.0424	0.0424
lb	muty	ym43	Y139_S734_L005	yliE	874161	bps	cod	nsyn	tv	2	0	0	0	0	0	0	0	0	0	0	1	0	G	T	6	1.0451	0.0451
lb	muty	ym44	Y142_S737_L005	menA	4119794	bps	cod	nsyn	ts	2	0	0	0	0	0	0	0	0	1	0	0	0	C	T	1	0.9013	-0.0987
lb	muty	ym45	Y143_S738_L005	infC	1800471	bps	cod	syn	tv	2	0	0	0	0	0	0	0	0	0	0	1	0	G	T	6	1.0572	0.0572
lb	muty	ym46	Y148_S743_L005	fecR	4516862	bps	cod	nsyn	tv	2	0	0	0	0	0	0	0	0	0	0	1	0	G	T	6	1.0522	0.0522
lb	muty	ym47	Y154_S749_L006	bax	3736595	bps	cod	nsyn	tv	2	0	0	0	0	0	0	1	0	0	0	0	0	C	A	8	0.988	-0.012
lb	muty	ym48	Y155_S750_L006	upp	2620497	bps	cod	nsyn	tv	2	0	0	0	0	0	0	1	0	0	0	0	0	C	A	8	1.0186	0.0186
lb	muty	ym49	Y159_S754_L006	ygcB	2887003	bps	cod	nsyn	tv	2	0	0	0	0	0	0	0	0	0	0	1	0	G	T	6	0.8852	-0.1148
lb	muty	ym50	Y160_S755_L006	mglA	2238567	bps	cod	syn	tv	2	0	0	0	0	0	0	0	0	0	0	1	0	G	T	6	0.9804	-0.0196
lb	muty	ym51	Y163_S758_L006	ygdB	2963054	bps	cod	nsyn	tv	2	0	0	0	0	0	0	1	0	0	0	0	0	C	A	8	0.9924	-0.0076
lb	muty	ym52	Y170_S765_L006	IGR	639648	bps	ncod	NA	tv	2	0	0	0	0	0	0	0	0	0	0	1	0	G	T	6	0.9632	-0.0368
lb	muty	ym53	Y171_S766_L006	acnB	134037	bps	cod	nsyn	ts	2	0	0	0	0	0	0	0	0	1	0	0	0	C	T	1	1.1125	0.1125
lb	muty	ym54	Y187_S782_L006	purU	1288080	bps	cod	nsyn	ts	2	0	0	0	0	0	0	0	0	0	1	0	0	G	A	3	0.9608	-0.0392
lb	muty	ym55	Y188_S783_L006	bepA	2616814	bps	cod	nsyn	tv	2	0	0	0	0	0	0	0	0	0	0	1	0	G	T	6	0.8862	-0.1138
lb	muty	ym56	Y191_S786_L006	dxs	440152	bps	cod	nsyn	tv	2	0	0	0	0	0	0	0	0	0	0	1	0	G	T	6	0.9392	-0.0608
lb	muty	ym57	Y194_S789_L006	cueO	138274	bps	cod	nsyn	tv	2	0	0	0	0	0	0	1	0	0	0	0	0	C	A	8	0.8634	-0.1366
lb	muty	ym58	Y198_S793_L006	yjiJ	4562259	bps	cod	syn	tv	2	0	0	0	0	0	0	1	0	0	0	0	0	C	A	8	0.9871	-0.0129
lb	muty	ym59	Y200_S795_L006	bamA	198067	bps	cod	nsyn	tv	2	0	0	0	0	0	0	1	0	0	0	0	0	C	A	8	1.1042	0.1042
lb	muty	ym60	Y201_S796_L006	tldD	3391485	bps	cod	nsyn	tv	2	0	0	0	0	0	0	0	0	0	0	1	0	G	T	6	1.0133	0.0133
lb	muty	ym61	Y202_S797_L006	hypE	2853475	bps	cod	nsyn	tv	2	0	0	0	0	0	0	0	0	0	0	1	0	G	T	6	1.0135	0.0135
lb	muty	ym62	Y203_S798_L006	yhfX	3509818	bps	cod	nsyn	tv	2	0	0	0	0	0	0	1	0	0	0	0	0	C	A	8	1.0158	0.0158
lb	muty	ym63	Y206_S801_L006	recF	3880213	bps	cod	nsyn	tv	2	0	0	0	0	0	0	1	0	0	0	0	0	C	A	8	1.0488	0.0488
lb	muty	ym64	Y209_S804_L006	ftsH	3326405	bps	cod	nsyn	tv	2	0	0	0	0	0	0	0	0	0	0	1	0	G	T	6	1.0702	0.0702
lb	muty	ym65	Y214_S809_L006	IGR	847223	bps	ncod	NA	tv	2	0	0	0	0	0	0	0	0	0	0	1	0	G	T	6	1.0476	0.0476
lb	muty	ym66	Y218_S813_L006	panB	149161	bps	cod	nsyn	tv	2	0	0	0	0	0	0	0	0	0	0	1	0	G	T	6	1.0734	0.0734
lb	muty	ym67	Y234_S829_L006	pgl	799207	bps	cod	nsyn	tv	2	0	0	0	0	0	0	1	0	0	0	0	0	C	A	8	1.0747	0.0747
lb	muty	ym68	Y235_S830_L006	tamA	4442446	bps	cod	nsyn	tv	2	0	0	0	0	0	0	1	0	0	0	0	0	C	A	8	1.0541	0.0541
lb	muty	ym69	Y252_S847_L006	tauC	387451	bps	cod	nsyn	ts	2	0	0	0	0	0	0	0	0	0	1	0	0	G	A	3	1.054	0.054
lb	muty	ym70	Y255_S850_L006	ydfU	1644097	bps	cod	nsyn	tv	2	0	0	0	0	0	0	1	0	0	0	0	0	C	A	8	1.0721	0.0721
lb	muty	ym71	Y256_S851_L006	yohF	2226656	bps	cod	syn	tv	2	0	0	0	0	0	0	1	0	0	0	0	0	C	A	8	1.0951	0.0951
lb	muty	ym72	Y257_S852_L006	ycjT	1379212	bps	cod	syn	tv	2	0	0	0	0	0	0	0	0	0	0	1	0	G	T	6	1.0728	0.0728
lb	muty	ym73	Y266_S861_L006	IGR	3861248	bps	ncod	NA	tv	2	0	0	0	0	0	0	1	0	0	0	0	0	C	A	8	1.0711	0.0711
lb	muty	ym74	Y268_S863_L006	hofB	116300	bps	cod	nsyn	tv	2	0	0	0	0	0	0	0	0	0	0	1	0	G	T	6	1.0449	0.0449
lb	muty	ym75	Y275_S870_L006	insH6	2066623	bps	cod	syn	tv	2	0	0	0	0	0	0	0	0	0	0	1	0	G	T	6	1.0973	0.0973
lb	muty	ym76	Y279_S874_L006	adhE	1296360	bps	cod	nsyn	tv	2	0	0	0	0	0	0	1	0	0	0	0	0	C	A	8	1.0497	0.0497
lb	muty	ym77	Y285_S880_L006	clpX	457810	bps	cod	nsyn	tv	2	0	0	0	0	0	0	0	0	0	0	1	0	G	T	6	1.0994	0.0994
lb	muty	ym78	Y286_S881_L006	ygaP	2797752	bps	cod	nsyn	tv	2	0	0	0	0	0	0	1	0	0	0	0	0	C	A	8	1.1022	0.1022
lb	muty	ym79	Y292_S887_L006	sfmC	559548	bps	cod	nsyn	tv	2	0	0	0	0	0	0	1	0	0	0	0	0	C	A	8	1.0543	0.0543
lb	muty	y301	Ys2_01_S475_L002	dacA	663536	bps	cod	nsyn	tv	2	0	0	0	0	0	0	0	0	0	0	1	0	G	T	6	1.0991	0.0991
lb	muty	y302	Ys2_02_S476_L002	phoA	402517	bps	cod	nsyn	tv	2	0	0	0	0	0	0	0	0	0	0	1	0	G	T	6	0.9819	-0.0181
lb	muty	y304	Ys2_04_S478_L002	rrlA	4038749	bps	ncod	NA	tv	2	0	0	0	0	0	0	0	0	0	0	1	0	G	T	6	1.0854	0.0854
lb	muty	y306	Ys2_06_S480_L002	rbsK	3937588	bps	cod	nsyn	tv	2	0	0	0	0	0	0	1	0	0	0	0	0	C	A	8	1.0468	0.0468
lb	muty	y307	Ys2_07_S481_L002	sgrR	75691	bps	cod	nsyn	tv	2	0	0	0	0	0	0	1	0	0	0	0	0	C	A	8	1.0691	0.0691
lb	muty	y313	Ys2_13_S487_L003	ykfI	263348	bps	cod	nsyn	tv	2	0	0	0	0	0	0	0	0	0	0	1	0	G	T	6	1.0654	0.0654
lb	muty	y315	Ys2_15_S489_L003	sstT	3240481	bps	cod	nsyn	tv	2	0	0	0	0	0	0	0	0	0	0	1	0	G	T	6	1.0619	0.0619
lb	muty	y319	Ys2_19_S493_L003	araA	67423	bps	cod	nsyn	tv	2	0	0	0	0	0	0	0	0	0	0	1	0	G	T	6	1.0131	0.0131
lb	muty	y321	Ys2_21_S495_L003	ycaM	948029	bps	cod	syn	tv	2	0	0	0	0	0	0	0	0	0	0	1	0	G	T	6	1.0409	0.0409
lb	muty	y324	Ys2_24_S498_L003	mscM	4387450	bps	cod	nsyn	tv	2	0	0	0	0	0	0	0	0	0	0	1	0	G	T	6	1.1318	0.1318
lb	muty	y329	Ys2_29_S503_L003	hycE	2845655	bps	cod	nsyn	tv	2	0	0	0	0	0	0	1	0	0	0	0	0	C	A	8	1.0487	0.0487
lb	muty	y332	Ys2_32_S506_L003	fhuB	172151	bps	cod	syn	tv	2	0	0	0	0	0	0	0	0	0	0	1	0	G	T	6	1.0303	0.0303
lb	muty	y334	Ys2_34_S508_L003	paoC	300873	bps	cod	nsyn	tv	2	0	0	0	0	0	0	0	0	0	0	1	0	G	T	6	1.0174	0.0174
lb	muty	y335	Ys2_35_S509_L003	IGR	1992142	bps	ncod	NA	tv	2	0	0	0	0	0	0	1	0	0	0	0	0	C	A	8	1.0355	0.0355
lb	muty	y339	Ys2_39_S513_L003	rimO	876997	bps	cod	nsyn	tv	2	0	0	0	0	0	0	0	0	0	0	1	0	G	T	6	1.0676	0.0676
lb	muty	y340	Ys2_40_S514_L003	ybdZ	614049	bps	cod	syn	tv	2	0	0	0	0	0	0	1	0	0	0	0	0	C	A	8	1.0292	0.0292
lb	muty	y342	Ys2_42_S516_L003	thrB	3301	bps	cod	syn	tv	2	0	0	0	0	0	0	0	0	0	0	1	0	G	T	6	1.1615	0.1615
lb	muty	y354	Ys2_54_S528_L003	exoX	1926581	bps	cod	syn	tv	2	0	0	0	0	0	0	1	0	0	0	0	0	C	A	8	1.0627	0.0627
lb	muty	y357	Ys2_57_S531_L003	ruvC	1946873	bps	cod	syn	tv	2	0	0	0	0	0	0	1	0	0	0	0	0	C	A	8	1.0847	0.0847
lb	muty	y358	Ys2_58_S532_L003	IGR	4374385	bps	ncod	NA	tv	2	0	0	0	0	0	0	1	0	0	0	0	0	C	A	8	1.1185	0.1185
lb	muty	y360	Ys2_60_S534_L003	gspB	3453696	bps	cod	nsyn	tv	2	0	0	0	0	0	0	0	0	0	0	1	0	G	T	6	1.0697	0.0697
lb	muty	y362	Ys2_62_S536_L003	cynR	358529	bps	cod	nsyn	tv	2	0	0	0	0	0	0	1	0	0	0	0	0	C	A	8	1.0305	0.0305
lb	muty	y368	Ys2_68_S542_L003	gpmM	3786564	bps	cod	syn	tv	2	0	0	0	0	0	0	0	0	0	0	1	0	G	T	6	1.0559	0.0559
lb	muty	y369	Ys2_69_S543_L003	lacI	366454	bps	cod	syn	tv	2	0	0	0	0	0	0	1	0	0	0	0	0	C	A	8	1.0792	0.0792
lb	muty	y371	Ys2_71_S545_L003	ybeU	679624	bps	cod	nsyn	tv	2	0	0	0	0	0	0	1	0	0	0	0	0	C	A	8	1.1524	0.1524
lb	muty	y372	Ys2_72_S546_L003	ampC	4377985	indel	NA	NA	NA	NA	NA	NA	NA	NA	NA	NA	NA	NA	NA	NA	NA	NA	NA	NA	NA	1.1175	0.1175
lb	muty	y386	Ts2_6_S57	yfeW	2548279	bps	cod	nsyn	tv	2	0	0	0	0	0	0	1	0	0	0	0	0	C	A	8	1.1271	0.1271
lb	muty	y387	Ts2_7_S58	aroF	2740233	bps	cod	nsyn	tv	2	0	0	0	0	0	0	0	0	0	0	1	0	G	T	6	1.1277	0.1277
lb	muty	y388	Ts2_8_S59	hemB	388757	bps	cod	nsyn	tv	2	0	0	0	0	0	0	1	0	0	0	0	0	C	A	8	1.0729	0.0729
lb	muty	y396	Ts2_18_S69	cpdA	3176105	bps	cod	nsyn	tv	2	0	0	0	0	0	0	1	0	0	0	0	0	C	A	8	1.0894	0.0894
lb	muty	y403	Ts2_25_S76	yfeW	2548279	bps	cod	nsyn	tv	2	0	0	0	0	0	0	1	0	0	0	0	0	C	A	8	1.0805	0.0805
lb	muty	y409	Ts2_31_S82	tyrA	2739840	bps	cod	syn	tv	2	0	0	0	0	0	0	1	0	0	0	0	0	C	A	8	1.1299	0.1299
lb	muty	y412	Ts2_35_S86	yaiZ	399778	bps	cod	syn	tv	2	0	0	0	0	0	0	1	0	0	0	0	0	C	A	8	1.1325	0.1325
lb	muty	y413	Ts2_36_S87	hyfI	2611353	bps	cod	nsyn	tv	2	0	0	0	0	0	0	1	0	0	0	0	0	C	A	8	1.1024	0.1024
lb	mutt	t001	T1_S97	fabI	1350554	bps	cod	syn	tv	1	0	0	0	0	0	1	0	0	0	0	0	0	T	G	9	1.1144	0.1144
lb	mutt	t002	T2_S109	elaD	2383105	bps	cod	nsyn	tv	1	0	0	1	0	0	0	0	0	0	0	0	0	A	C	12	1.1054	0.1054
lb	mutt	t005	T5_S145	ptrA	2956840	bps	cod	nsyn	tv	1	0	0	1	0	0	0	0	0	0	0	0	0	A	C	12	1.1052	0.1052
lb	mutt	t006	T6_S157	rlmF	842999	bps	cod	nsyn	tv	1	0	0	0	0	0	1	0	0	0	0	0	0	T	G	9	1.1467	0.1467
lb	mutt	t007	T7_S169	lldD	3780889	bps	cod	nsyn	tv	1	0	0	1	0	0	0	0	0	0	0	0	0	A	C	12	1.1204	0.1204
lb	mutt	t009	T9_S98	sohB	1330053	bps	cod	nsyn	tv	1	0	0	1	0	0	0	0	0	0	0	0	0	A	C	12	1.1182	0.1182
lb	mutt	t010	T10_S110	pgaA	1092277	bps	cod	nsyn	tv	1	0	0	0	0	0	1	0	0	0	0	0	0	T	G	9	1.049	0.049
lb	mutt	t011	T11_S122	ppc	4151058	bps	cod	nsyn	tv	1	0	0	1	0	0	0	0	0	0	0	0	0	A	C	12	1.124	0.124
lb	mutt	t013	T13_S146	pqiC	1015061	bps	cod	nsyn	tv	1	0	0	0	0	0	1	0	0	0	0	0	0	T	G	9	1.0827	0.0827
lb	mutt	t017	T17_S99	mdtF	3661988	bps	cod	nsyn	tv	1	0	0	0	0	0	1	0	0	0	0	0	0	T	G	9	1.0977	0.0977
lb	mutt	t022	T22_S159	mcrB	4578112	bps	cod	nsyn	tv	1	0	0	0	0	0	1	0	0	0	0	0	0	T	G	9	1.0762	0.0762
lb	mutt	t023	T23_S171	gmhA	244096	bps	cod	nsyn	tv	1	0	0	0	0	0	1	0	0	0	0	0	0	T	G	9	1.1301	0.1301
lb	mutt	t024	T24_S183	fhuE	1160407	bps	cod	syn	tv	1	0	0	1	0	0	0	0	0	0	0	0	0	A	C	12	1.1097	0.1097
lb	mutt	t025	T25_S100	leuC	80698	bps	cod	syn	tv	1	0	0	0	0	0	1	0	0	0	0	0	0	T	G	9	1.1156	0.1156
lb	mutt	t026	T26_S112	yjjQ	4603759	bps	cod	nsyn	tv	1	0	0	0	0	0	1	0	0	0	0	0	0	T	G	9	1.1519	0.1519
lb	mutt	t027	T27_S124	ybeX	690946	bps	cod	syn	tv	1	0	0	0	0	0	1	0	0	0	0	0	0	T	G	9	1.1349	0.1349
lb	mutt	t028	T28_S136	srlA	2826298	bps	cod	nsyn	tv	1	0	0	0	0	0	1	0	0	0	0	0	0	T	G	9	1.1085	0.1085
lb	mutt	t029	T29_S148	torS	1054166	bps	cod	nsyn	tv	1	0	0	0	0	0	1	0	0	0	0	0	0	T	G	9	1.1061	0.1061
lb	mutt	t033	T33_S101	IGR	4594747	bps	ncod	nsyn	tv	1	0	0	0	0	0	1	0	0	0	0	0	0	T	G	9	1.0883	0.0883
lb	mutt	t036	T36_S137	shiA	2054351	bps	cod	nsyn	tv	1	0	0	1	0	0	0	0	0	0	0	0	0	A	C	12	1.0996	0.0996
lb	mutt	t044	T44_S138	fadK	1784103	bps	cod	nsyn	tv	1	0	0	1	0	0	0	0	0	0	0	0	0	A	C	12	1.1053	0.1053
lb	mutt	t055	T55_S161	torA	1061181	bps	cod	nsyn	tv	1	0	0	1	0	0	0	0	0	0	0	0	0	A	C	12	1.0944	0.0944
lb	mutt	t056	T56_S162	yeiH	2250531	bps	ncod	nsyn	tv	1	0	0	0	0	0	1	0	0	0	0	0	0	T	G	9	1.1132	0.1132
lb	mutt	t058	T58_S164	intD	565090	bps	cod	syn	tv	1	0	0	0	0	0	1	0	0	0	0	0	0	T	G	9	1.1251	0.1251
lb	mutt	t060	T60_S166	potB	1183744	bps	cod	nsyn	tv	1	0	0	1	0	0	0	0	0	0	0	0	0	A	C	12	1.1272	0.1272
lb	mutt	t061	T61_S167	zapE	3379699	bps	cod	syn	tv	1	0	0	0	0	0	1	0	0	0	0	0	0	T	G	9	1.1239	0.1239
lb	mutt	t063	T63_S169	rraB	4478564	bps	cod	nsyn	tv	1	0	0	0	0	0	1	0	0	0	0	0	0	T	G	9	1.0831	0.0831
lb	mutt	t065	T65_S171	menF	2379474	bps	cod	nsyn	tv	1	0	0	0	0	0	1	0	0	0	0	0	0	T	G	9	1.088	0.088
lb	mutt	t068	T68_S174	IGR	4042389	bps	ncod	NA	tv	1	0	0	1	0	0	0	0	0	0	0	0	0	A	C	12	1.1308	0.1308
lb	mutt	t069	T69_S175	nrdE	2803127	bps	cod	nsyn	tv	1	0	0	0	0	0	1	0	0	0	0	0	0	T	G	9	0.9962	-0.0038
lb	mutt	t070	T70_S176	yccS	1022806	bps	cod	nsyn	tv	1	0	0	0	0	0	1	0	0	0	0	0	0	T	G	9	0.9879	-0.0121
lb	mutt	t072	T72_S178	puuE	1365673	bps	cod	nsyn	tv	1	0	0	0	0	0	1	0	0	0	0	0	0	T	G	9	1.0469	0.0469
lb	mutt	t076	T76_S182	argK	3063300	bps	cod	nsyn	tv	1	0	0	1	0	0	0	0	0	0	0	0	0	A	C	12	0.975	-0.025
lb	mutt	t078	T78_S184	cysJ	2891228	bps	cod	nsyn	tv	1	0	0	0	0	0	1	0	0	0	0	0	0	T	G	9	0.979	-0.021
lb	mutt	t081	T81_S187	IGR	3111465	bps	ncod	NA	tv	1	0	0	1	0	0	0	0	0	0	0	0	0	A	C	12	0.9743	-0.0257
lb	mutt	t085	T85_S191	sdhC	755186	bps	cod	syn	tv	1	0	0	0	0	0	1	0	0	0	0	0	0	T	G	9	1.0132	0.0132
lb	mutt	t086	T86_S192	pinE	1210050	bps	cod	nsyn	tv	1	0	0	1	0	0	0	0	0	0	0	0	0	A	C	12	1.041	0.041
lb	mutt	t087	T87_S193	yggM	3098583	bps	cod	syn	tv	1	0	0	1	0	0	0	0	0	0	0	0	0	A	C	12	1.0048	0.0048
lb	mutt	t088	T88_S194	opgB	4599329	bps	cod	nsyn	tv	1	0	0	1	0	0	0	0	0	0	0	0	0	A	C	12	1.0092	0.0092
lb	mutt	t089	T89_S195	yhjK	3685591	bps	cod	syn	tv	1	0	0	0	0	0	1	0	0	0	0	0	0	T	G	9	0.9835	-0.0165
lb	mutt	t090	T90_S196	yhcF	3367052	bps	cod	nsyn	tv	1	0	0	1	0	0	0	0	0	0	0	0	0	A	C	12	1.0222	0.0222
lb	mutt	t092	T92_S198	acrD	2587877	bps	cod	nsyn	tv	1	0	0	1	0	0	0	0	0	0	0	0	0	A	C	12	1.0379	0.0379
lb	mutt	t097	T97_S203	dsbD	4363851	bps	cod	nsyn	tv	1	0	0	1	0	0	0	0	0	0	0	0	0	A	C	12	0.9787	-0.0213
lb	mutt	t099	T99_S205	folC	2431846	bps	cod	nsyn	tv	1	0	0	0	0	0	1	0	0	0	0	0	0	T	G	9	1.0059	0.0059
lb	mutt	t106	T106_S212	carB	30919	bps	cod	nsyn	tv	1	0	0	1	0	0	0	0	0	0	0	0	0	A	C	12	1.012	0.012
lb	mutt	t107	T107_S213	hyfD	2605827	bps	cod	syn	tv	1	0	0	0	0	0	1	0	0	0	0	0	0	T	G	9	1.0192	0.0192
lb	mutt	t109	T109_S215	pphB	2860368	bps	cod	nsyn	tv	1	0	0	0	0	0	1	0	0	0	0	0	0	T	G	9	1.0222	0.0222
lb	mutt	t110	T110_S216	metC	3153374	bps	cod	nsyn	tv	1	0	0	0	0	0	1	0	0	0	0	0	0	T	G	9	0.9899	-0.0101
lb	mutt	t112	T112_S218	lon	460254	bps	cod	nsyn	tv	1	0	0	1	0	0	0	0	0	0	0	0	0	A	C	12	0.9965	-0.0035
lb	mutt	t120	T120_S226	pstB	3907849	bps	cod	nsyn	tv	1	0	0	0	0	0	1	0	0	0	0	0	0	T	G	9	0.9848	-0.0152
lb	mutt	t121	T121_S227	arsC	3650337	bps	cod	syn	tv	1	0	0	1	0	0	0	0	0	0	0	0	0	A	C	12	0.9639	-0.0361
lb	mutt	t125	T125_S231	intA	2756506	bps	cod	nsyn	tv	1	0	0	0	0	0	1	0	0	0	0	0	0	T	G	9	0.9553	-0.0447
lb	mutt	t129	T129_S353_L002	wcaN	2113605	bps	cod	nsyn	tv	1	0	0	1	0	0	0	0	0	0	0	0	0	A	C	12	1.0453	0.0453
lb	mutt	t131	T131_S355_L002	purA	4405807	bps	cod	nsyn	tv	1	0	0	1	0	0	0	0	0	0	0	0	0	A	C	12	1.0367	0.0367
lb	mutt	t139	T139_S363_L002	gsk	500523	bps	cod	syn	ts	1	0	0	0	0	1	0	0	0	0	0	0	0	T	C	2	1.0442	0.0442
lb	mutt	t141	T141_S365_L002	secD	428201	bps	cod	syn	tv	1	0	0	0	0	0	1	0	0	0	0	0	0	T	G	9	1.0447	0.0447
lb	mutt	t142	T142_S366_L002	melA	4343029	bps	cod	nsyn	tv	1	0	0	0	0	0	1	0	0	0	0	0	0	T	G	9	0.901	-0.099
lb	mutt	t143	T143_S367_L002	lldP	3778887	bps	cod	nsyn	tv	1	0	0	1	0	0	0	0	0	0	0	0	0	A	C	12	0.9067	-0.0933
lb	mutt	t145	T145_S369_L002	rluC	1145773	bps	cod	nsyn	tv	1	0	0	0	0	0	1	0	0	0	0	0	0	T	G	9	0.9307	-0.0693
lb	mutt	t146	T146_S370_L002	ubiB	4021334	bps	cod	nsyn	tv	1	0	0	0	0	0	1	0	0	0	0	0	0	T	G	9	1.0126	0.0126
lb	mutt	t150	T150_S374_L002	yajR	446148	bps	cod	nsyn	tv	1	0	0	1	0	0	0	0	0	0	0	0	0	A	C	12	1.023	0.023
lb	mutt	t155	T155_S379_L002	cusA	601373	bps	cod	nsyn	tv	1	0	0	0	0	0	1	0	0	0	0	0	0	T	G	9	1.032	0.032
lb	mutt	t157	T157_S381_L002	IGR	696953	bps	ncod	nsyn	tv	1	0	0	0	0	0	1	0	0	0	0	0	0	T	G	9	1.0257	0.0257
lb	mutt	t161	T161_S385_L002	IGR	4223753	bps	ncod	NA	tv	1	0	0	0	0	0	1	0	0	0	0	0	0	T	G	9	1.0413	0.0413
lb	mutt	t162	T162_S386_L002	waaQ	3807900	bps	cod	syn	tv	1	0	0	1	0	0	0	0	0	0	0	0	0	A	C	12	1.0285	0.0285
lb	mutt	t165	T165_S389_L002	malS	3738668	bps	cod	nsyn	tv	1	0	0	1	0	0	0	0	0	0	0	0	0	A	C	12	1.0058	0.0058
lb	mutt	t166	T166_S390_L002	IGR	4132493	bps	ncod	NA	tv	1	0	0	1	0	0	0	0	0	0	0	0	0	A	C	12	1.0109	0.0109
lb	mutt	t173	T173_S397_L002	dnaE	207574	bps	cod	nsyn	tv	1	0	0	1	0	0	0	0	0	0	0	0	0	A	C	12	0.9642	-0.0358
lb	mutt	t174	T174_S398_L002	fecD	4512074	bps	cod	nsyn	tv	1	0	0	1	0	0	0	0	0	0	0	0	0	A	C	12	0.983	-0.017
lb	mutt	t177	T177_S401_L002	ygbA	2856788	bps	cod	syn	tv	1	0	0	1	0	0	0	0	0	0	0	0	0	A	C	12	0.985	-0.015
lb	mutt	t179	T179_S403_L002	proX	2807687	bps	cod	nsyn	tv	1	0	0	1	0	0	0	0	0	0	0	0	0	A	C	12	1.0103	0.0103
lb	mutt	t180	T180_S404_L002	lolA	937935	bps	cod	syn	tv	1	0	0	0	0	0	1	0	0	0	0	0	0	T	G	9	0.9617	-0.0383
lb	mutt	t185	T185_S409_L002	betT	330103	bps	cod	syn	tv	1	0	0	0	0	0	1	0	0	0	0	0	0	T	G	9	0.9455	-0.0545
lb	mutt	t187	T187_S411_L002	pepA	4485225	bps	cod	nsyn	tv	1	0	0	1	0	0	0	0	0	0	0	0	0	A	C	12	0.983	-0.017
lb	mutt	t189	T189_S413_L002	hcp	913511	bps	cod	syn	tv	1	0	0	1	0	0	0	0	0	0	0	0	0	A	C	12	1.0103	0.0103
lb	mutt	t192	T192_S416_L002	ydcK	1500218	bps	cod	syn	tv	1	0	0	0	0	0	1	0	0	0	0	0	0	T	G	9	1.0307	0.0307
lb	mutt	t193	T193_S417_L002	yjhB	4504957	bps	cod	nsyn	tv	1	0	0	0	0	0	1	0	0	0	0	0	0	T	G	9	1.071	0.071
lb	mutt	t195	T195_S419_L002	murD	97488	bps	cod	syn	tv	1	0	0	0	0	0	1	0	0	0	0	0	0	T	G	9	1.0235	0.0235
lb	mutt	t198	T198_S420_L002	lldP	3778887	bps	cod	nsyn	tv	1	0	0	1	0	0	0	0	0	0	0	0	0	A	C	12	1.0468	0.0468
lb	mutt	t203	T203_S425_L002	hofB	116065	bps	cod	syn	tv	1	0	0	0	0	0	1	0	0	0	0	0	0	T	G	9	1.0643	0.0643
lb	mutt	t204	T204_S426_L002	yhdZ	3422444	bps	cod	nsyn	tv	1	0	0	1	0	0	0	0	0	0	0	0	0	A	C	12	1.0225	0.0225
lb	mutt	t207	T207_S429_L002	dnaC	4600893	bps	ncod	nsyn	tv	1	0	0	0	0	0	1	0	0	0	0	0	0	T	G	9	0.9381	-0.0619
lb	mutt	t210	T210_S432_L002	ybaN	491126	bps	cod	nsyn	tv	1	0	0	0	0	0	1	0	0	0	0	0	0	T	G	9	0.961	-0.039
lb	mutt	t211	T211_S433_L002	rsmE	3091580	bps	cod	nsyn	tv	1	0	0	1	0	0	0	0	0	0	0	0	0	A	C	12	1.0086	0.0086
lb	mutt	t212	T212_S193_L001	gntK	3577205	bps	cod	nsyn	tv	1	0	0	0	0	0	1	0	0	0	0	0	0	T	G	9	1.0119	0.0119
lb	mutt	t217	T217_S3	IGR	2197772	bps	ncod	NA	tv	1	0	0	0	0	0	1	0	0	0	0	0	0	T	G	9	1.024	0.024
lb	mutt	t219	T219_S5	yihV	4074063	bps	cod	nsyn	tv	1	0	0	1	0	0	0	0	0	0	0	0	0	A	C	12	1.0292	0.0292
lb	mutt	t227	T227_S13	nlpC	1792505	bps	cod	nsyn	tv	1	0	0	1	0	0	0	0	0	0	0	0	0	A	C	12	1.0406	0.0406
lb	mutt	t231	T231_S17	IGR	4337957	bps	ncod	NA	tv	1	0	0	1	0	0	0	0	0	0	0	0	0	A	C	12	1.0408	0.0408
lb	mutt	t267	T267_S441_L002	ydjJ	1858005	bps	cod	nsyn	tv	1	0	0	0	0	0	1	0	0	0	0	0	0	T	G	9	1.0269	0.0269
lb	mutt	t270	T270_S444_L002	mak	410476	bps	cod	nsyn	tv	1	0	0	0	0	0	1	0	0	0	0	0	0	T	G	9	1.0527	0.0527
lb	mutt	t279	T279_S453_L002	IGR	4078486	bps	ncod	NA	tv	1	0	0	0	0	0	1	0	0	0	0	0	0	T	G	9	1.0331	0.0331
lb	mutt	t284	T284_S458_L002	aslA	3985736	bps	cod	nsyn	tv	1	0	0	1	0	0	0	0	0	0	0	0	0	A	C	12	1.0272	0.0272
lb	mutt	t285	T285_S459_L002	yeaG	1867945	bps	cod	syn	tv	1	0	0	0	0	0	1	0	0	0	0	0	0	T	G	9	1.0267	0.0267
lb	mutt	t291	T291_S465_L002	IGR	546610	bps	ncod	NA	tv	1	0	0	1	0	0	0	0	0	0	0	0	0	A	C	12	1.0777	0.0777
lb	mutt	t294	T294_S468_L002	acrD	2587877	bps	cod	nsyn	tv	1	0	0	1	0	0	0	0	0	0	0	0	0	A	C	12	1.0563	0.0563
lb	mutt	t295	T295_S469_L002	sbcB	2083708	bps	cod	nsyn	tv	1	0	0	1	0	0	0	0	0	0	0	0	0	A	C	12	1.0581	0.0581
glu	muts	s003	S3_S127	quuQ	1643044	bps	cod	nsyn	ts	1	0	0	0	0	1	0	0	0	0	0	0	0	T	C	2	0.8794	-0.1206
glu	muts	s005	S5_S140	IGR	2689516	bps	ncod	NA	ts	1	0	1	0	0	0	0	0	0	0	0	0	0	A	G	4	1.0969	0.0969
glu	muts	s006	S6_S163	yhjJ	3681301	bps	cod	syn	ts	1	0	0	0	0	1	0	0	0	0	0	0	0	T	C	2	0.7141	-0.2859
glu	muts	s012	S12_S140	ilvY	3957307	indel	NA	NA	NA	NA	NA	NA	NA	NA	NA	NA	NA	NA	NA	NA	NA	NA	NA	NA	NA	1.0321	0.0321
glu	muts	s018	S18_S117	ynjC	1837290	bps	cod	nsyn	ts	2	0	0	0	0	0	0	0	0	0	1	0	0	G	A	3	0.9486	-0.0514
glu	muts	s019	S19_S129	ygiS	3166963	bps	cod	syn	ts	2	0	0	0	0	0	0	0	0	0	1	0	0	G	A	3	1.0201	0.0201
glu	muts	s021	S21_S153	preT	2234514	bps	cod	nsyn	ts	2	0	0	0	0	0	0	0	0	0	1	0	0	G	A	3	0.9048	-0.0952
glu	muts	s031	S31_S167	IGR	2019567	bps	ncod	NA	ts	1	0	1	0	0	0	0	0	0	0	0	0	0	A	G	4	0.9309	-0.0691
glu	muts	s036	S36_S143	ycbF	1004153	indel	NA	NA	NA	NA	NA	NA	NA	NA	NA	NA	NA	NA	NA	NA	NA	NA	NA	NA	NA	0.9853	-0.0147
glu	muts	s038	S38_S156	IGR	1223541	bps	ncod	NA	ts	1	0	1	0	0	0	0	0	0	0	0	0	0	A	G	4	1.0109	0.0109
glu	muts	s039	S39_S179	glsA	512484	bps	cod	nsyn	ts	2	0	0	0	0	0	0	0	0	1	0	0	0	C	T	1	1.0179	0.0179
glu	muts	s041	S41_S108	ynjI	1844742	indel	NA	NA	NA	NA	NA	NA	NA	NA	NA	NA	NA	NA	NA	NA	NA	NA	NA	NA	NA	0.7878	-0.2122
glu	muts	s042	S42_S120	rspA	1654117	bps	cod	nsyn	ts	1	0	0	0	0	1	0	0	0	0	0	0	0	T	C	2	0.8011	-0.1989
glu	muts	s043	S43_S132	yfcJ	2439760	bps	cod	syn	ts	1	0	0	0	0	1	0	0	0	0	0	0	0	T	C	2	0.8473	-0.1527
glu	muts	s044	S44_S144	nudF	3177503	indel	NA	NA	NA	NA	NA	NA	NA	NA	NA	NA	NA	NA	NA	NA	NA	NA	NA	NA	NA	1.0602	0.0602
glu	muts	s050	S50_S53_L001	yqjG	3251183	bps	cod	nsyn	ts	2	0	0	0	0	0	0	0	0	1	0	0	0	C	T	1	0.9916	-0.0084
glu	muts	s065	S65_S68_L001	sgrR	77148	bps	cod	nsyn	ts	2	0	0	0	0	0	0	0	0	1	0	0	0	C	T	1	0.9114	-0.0886
glu	muts	s069	S69_S72_L001	sRNA_t44	189778	bps	ncod	NA	ts	1	0	1	0	0	0	0	0	0	0	0	0	0	A	G	4	1.0525	0.0525
glu	muts	s077	S77_S80_L001	aaeB	3386958	bps	cod	syn	ts	1	0	0	0	0	1	0	0	0	0	0	0	0	T	C	2	0.9758	-0.0242
glu	muts	s079	S79_S82_L001	kptA	4561273	indel	NA	NA	NA	NA	NA	NA	NA	NA	NA	NA	NA	NA	NA	NA	NA	NA	NA	NA	NA	1.0217	0.0217
glu	muts	s084	S84_S87_L001	livJ	3598741	bps	cod	nsyn	ts	2	0	0	0	0	0	0	0	0	1	0	0	0	C	T	1	0.9283	-0.0717
glu	muts	s088	S88_S91_L001	fucO	2932118	bps	cod	nsyn	ts	1	0	0	0	0	1	0	0	0	0	0	0	0	T	C	2	0.9983	-0.0017
glu	muts	s089	S89_S92_L001	entF	616648	bps	cod	nsyn	ts	2	0	0	0	0	0	0	0	0	1	0	0	0	C	T	1	0.9418	-0.0582
glu	muts	s093	S93_S96_L001	ydcP	1506935	bps	cod	nsyn	ts	2	0	0	0	0	0	0	0	0	1	0	0	0	C	T	1	1.05	0.05
glu	muts	s094	S94_S97_L001	yfjR	2770274	bps	cod	nsyn	ts	1	0	1	0	0	0	0	0	0	0	0	0	0	A	G	4	0.8721	-0.1279
glu	muts	s095	S95_S98_L001	ybaZ	476128	indel	NA	NA	NA	NA	NA	NA	NA	NA	NA	NA	NA	NA	NA	NA	NA	NA	NA	NA	NA	0.9907	-0.0093
glu	muts	s098	S98_S101_L001	codB	355155	bps	cod	nsyn	ts	2	0	0	0	0	0	0	0	0	1	0	0	0	C	T	1	0.8681	-0.1319
glu	muts	s104	S104_S107_L001	bdcR	4474269	indel	NA	NA	NA	NA	NA	NA	NA	NA	NA	NA	NA	NA	NA	NA	NA	NA	NA	NA	NA	0.7613	-0.2387
glu	muts	s114	S114_S117_L001	rffG	3973297	bps	cod	nsyn	ts	1	0	1	0	0	0	0	0	0	0	0	0	0	A	G	4	1.1131	0.1131
glu	muts	s116	S116_S119_L001	nemA	1727488	indel	NA	NA	NA	NA	NA	NA	NA	NA	NA	NA	NA	NA	NA	NA	NA	NA	NA	NA	NA	0.8389	-0.1611
glu	muts	s118	S118_S121_L001	yjgR	4488572	indel	NA	NA	NA	NA	NA	NA	NA	NA	NA	NA	NA	NA	NA	NA	NA	NA	NA	NA	NA	1.0162	0.0162
glu	muts	s123	S123_S126_L001	argK	3063185	bps	cod	nsyn	ts	1	0	1	0	0	0	0	0	0	0	0	0	0	A	G	4	0.9948	-0.0052
glu	muts	s126	S126_S129_L001	IGR	3333574	indel	NA	NA	NA	NA	NA	NA	NA	NA	NA	NA	NA	NA	NA	NA	NA	NA	NA	NA	NA	1.0236	0.0236
glu	muts	s127	S127_S130_L001	elfC	1001015	indel	NA	NA	NA	NA	NA	NA	NA	NA	NA	NA	NA	NA	NA	NA	NA	NA	NA	NA	NA	0.8837	-0.1163
glu	muts	s136	S136_S139_L001	tas	2971760	bps	cod	nsyn	ts	1	0	0	0	0	1	0	0	0	0	0	0	0	T	C	2	1.0217	0.0217
glu	muts	s144	S144_S147_L001	fepC	619857	bps	cod	syn	ts	2	0	0	0	0	0	0	0	0	0	1	0	0	G	A	3	0.8578	-0.1422
glu	muts	s150	S150_S153_L001	yfcV	2455256	bps	cod	syn	ts	1	0	0	0	0	1	0	0	0	0	0	0	0	T	C	2	1.3229	0.3229
glu	muts	s155	S155_S158_L001	hemL	173771	bps	cod	syn	ts	1	0	1	0	0	0	0	0	0	0	0	0	0	A	G	4	1.0114	0.0114
glu	muts	s156	S156_S159_L001	ylbE	549182	bps	cod	nsyn	ts	1	0	1	0	0	0	0	0	0	0	0	0	0	A	G	4	0.9395	-0.0605
glu	muts	s158	S158_S161_L001	IGR	2782812	indel	NA	NA	NA	NA	NA	NA	NA	NA	NA	NA	NA	NA	NA	NA	NA	NA	NA	NA	NA	0.8266	-0.1734
glu	muts	s160	S160_S163_L001	ybbP	522158	bps	cod	syn	ts	1	0	1	0	0	0	0	0	0	0	0	0	0	A	G	4	0.8623	-0.1377
glu	muts	s165	S165_S168_L001	IGR	689112	bps	ncod	NA	ts	2	0	0	0	0	0	0	0	0	1	0	0	0	C	T	1	0.8455	-0.1545
glu	muts	s167	S167_S170_L001	yfeY	2551138	bps	cod	syn	ts	1	0	1	0	0	0	0	0	0	0	0	0	0	A	G	4	0.8161	-0.1839
glu	muts	s170	S170_S173_L001	treR	4467005	bps	cod	nsyn	ts	1	0	1	0	0	0	0	0	0	0	0	0	0	A	G	4	#VALUE!	0.1405
glu	muts	s171	S171_S174_L001	IGR	2288554	indel	NA	NA	NA	NA	NA	NA	NA	NA	NA	NA	NA	NA	NA	NA	NA	NA	NA	NA	NA	0.9979	-0.0021
glu	muts	s173	S173_S176_L001	ssnA	3019787	bps	cod	syn	ts	1	0	0	0	0	1	0	0	0	0	0	0	0	T	C	2	0.8518	-0.1482
glu	muts	s174	S174_S177_L001	cbeA	2077124	bps	cod	nsyn	ts	2	0	0	0	0	0	0	0	0	1	0	0	0	C	T	1	0.8983	-0.1017
glu	muts	s176	S176_S179_L001	ybjM	890277	bps	cod	syn	ts	1	0	1	0	0	0	0	0	0	0	0	0	0	A	G	4	1.0404	0.0404
glu	muts	s180	S180_S183_L001	yagU	303087	indel	NA	NA	NA	NA	NA	NA	NA	NA	NA	NA	NA	NA	NA	NA	NA	NA	NA	NA	NA	0.9597	-0.0403
glu	muts	s181	S181_S184_L001	xdhD	3022279	bps	cod	nsyn	ts	2	0	0	0	0	0	0	0	0	0	1	0	0	G	A	3	0.9393	-0.0607
glu	muts	s183	S183_S186_L001	IGR	218827	indel	NA	NA	NA	NA	NA	NA	NA	NA	NA	NA	NA	NA	NA	NA	NA	NA	NA	NA	NA	0.9496	-0.0504
glu	muts	s185	S185_S188_L001	sgrS	77585	indel	NA	NA	NA	NA	NA	NA	NA	NA	NA	NA	NA	NA	NA	NA	NA	NA	NA	NA	NA	0.9001	-0.0999
glu	muts	s193	S193_S245_L002	ptrA	2956500	bps	cod	nsyn	ts	1	0	0	0	0	1	0	0	0	0	0	0	0	T	C	2	0.8123	-0.1877
glu	muts	s197	S197_S249_L002	yajD	430758	bps	cod	nsyn	ts	1	0	1	0	0	0	0	0	0	0	0	0	0	A	G	4	0.8393	-0.1607
glu	muts	s198	S198_S250_L002	yncE	1523437	bps	cod	nsyn	ts	1	0	1	0	0	0	0	0	0	0	0	0	0	A	G	4	0.8864	-0.1136
glu	muts	s206	S206_S258_L002	nrdA	2346828	bps	cod	nsyn	ts	1	0	0	0	0	1	0	0	0	0	0	0	0	T	C	2	0.9525	-0.0475
glu	muts	s218	S218_S270_L002	cydD	929372	bps	cod	nsyn	ts	2	0	0	0	0	0	0	0	0	1	0	0	0	C	T	1	0.9563	-0.0437
glu	muts	s219	S219_S271_L002	nrfA	4288188	bps	cod	nsyn	ts	1	0	1	0	0	0	0	0	0	0	0	0	0	A	G	4	0.9132	-0.0868
glu	muts	s224	S224_S276_L002	narH	1284138	bps	cod	nsyn	ts	1	0	0	0	0	1	0	0	0	0	0	0	0	T	C	2	1.0335	0.0335
glu	muts	s230	S230_S282_L002	tmcA	2594558	indel	NA	NA	NA	NA	NA	NA	NA	NA	NA	NA	NA	NA	NA	NA	NA	NA	NA	NA	NA	1.0807	0.0807
glu	muts	s231	S231_S283_L002	yoaA	1892876	indel	NA	NA	NA	NA	NA	NA	NA	NA	NA	NA	NA	NA	NA	NA	NA	NA	NA	NA	NA	0.9131	-0.0869
glu	muts	s232	S232_S284_L002	ydfG	1627842	bps	cod	nsyn	ts	2	0	0	0	0	0	0	0	0	0	1	0	0	G	A	3	1.0385	0.0385
glu	muts	s238	S238_S290_L002	envY	586745	bps	cod	syn	ts	1	0	1	0	0	0	0	0	0	0	0	0	0	A	G	4	1.1001	0.1001
glu	muts	s240	S240_S292_L002	IGR	3707706	bps	ncod	NA	ts	1	0	0	0	0	1	0	0	0	0	0	0	0	T	C	2	0.9882	-0.0118
glu	muts	s245	S245_S297_L002	fucA	2933613	bps	cod	syn	ts	1	0	0	0	0	1	0	0	0	0	0	0	0	T	C	2	0.9855	-0.0145
glu	muts	s247	S247_S299_L002	IGR	3247695	bps	ncod	NA	ts	1	0	0	0	0	1	0	0	0	0	0	0	0	T	C	2	0.7715	-0.2285
glu	muts	s248	S248_S300_L002	yqeC	3014967	indel	NA	NA	NA	NA	NA	NA	NA	NA	NA	NA	NA	NA	NA	NA	NA	NA	NA	NA	NA	0.9994	-0.0006
glu	muts	s249	S249_S301_L002	phoE	259399	bps	cod	nsyn	ts	1	0	1	0	0	0	0	0	0	0	0	0	0	A	G	4	0.8291	-0.1709
glu	muts	s252	S252_S304_L002	yjfZ	4426956	bps	cod	syn	ts	1	0	1	0	0	0	0	0	0	0	0	0	0	A	G	4	0.8817	-0.1183
glu	muts	s255	S255_S307_L002	wrbA	1067593	bps	cod	syn	ts	1	0	1	0	0	0	0	0	0	0	0	0	0	A	G	4	1.0329	0.0329
glu	muts	s265	S265_S317_L002	gudP	2921472	indel	NA	NA	NA	NA	NA	NA	NA	NA	NA	NA	NA	NA	NA	NA	NA	NA	NA	NA	NA	0.9887	-0.0113
glu	muts	s273	S273_S325_L002	IGR	4462756	bps	ncod	NA	ts	2	0	0	0	0	0	0	0	0	1	0	0	0	C	T	1	1.0265	0.0265
glu	muts	s279	S279_S331_L002	ascB	2841849	bps	cod	syn	ts	1	0	0	0	0	1	0	0	0	0	0	0	0	T	C	2	0.9776	-0.0224
glu	muts	s281	S281_S333_L002	ssuA	996490	bps	cod	nsyn	ts	2	0	0	0	0	0	0	0	0	1	0	0	0	C	T	1	1.0606	0.0606
glu	muts	s295	S295_S347_L002	ygaZ	2809767	indel	NA	NA	NA	NA	NA	NA	NA	NA	NA	NA	NA	NA	NA	NA	NA	NA	NA	NA	NA	1.0679	0.0679
glu	muts	s299	S299_S351_L002	ypjA	2781768	bps	cod	syn	ts	1	0	0	0	0	1	0	0	0	0	0	0	0	T	C	2	0.9325	-0.0675
glu	muts	s301	Ss2_01_S1_L001	ygcE	2903196	bps	cod	nsyn	ts	1	0	0	0	0	1	0	0	0	0	0	0	0	T	C	2	1.0426	0.0426
glu	muts	s304	Ss2_04_S4_L001	yggN	3101032	indel	NA	NA	NA	NA	NA	NA	NA	NA	NA	NA	NA	NA	NA	NA	NA	NA	NA	NA	NA	0.9218	-0.0782
glu	muts	s311	Ss2_11_S11_L001	rlmF	843218	bps	cod	nsyn	ts	1	0	1	0	0	0	0	0	0	0	0	0	0	A	G	4	1.0568	0.0568
glu	muts	s317	Ss2_17_S17_L001	IGR	612551	bps	ncod	NA	ts	1	0	1	0	0	0	0	0	0	0	0	0	0	A	G	4	0.895	-0.105
glu	muts	s319	Ss2_19_S19_L001	mlaB	3337095	indel	NA	NA	NA	NA	NA	NA	NA	NA	NA	NA	NA	NA	NA	NA	NA	NA	NA	NA	NA	1.027	0.027
glu	muts	s322	Ss2_22_S22_L001	rlmD	2914504	bps	cod	nsyn	ts	2	0	0	0	0	0	0	0	0	0	1	0	0	G	A	3	1.0121	0.0121
glu	muts	s324	Ss2_24_S24_L001	gltB	3354831	bps	cod	nsyn	ts	1	0	0	0	0	1	0	0	0	0	0	0	0	T	C	2	1.012	0.012
glu	muts	s325	Ss2_25_S25_L001	IGR	272551	bps	ncod	NA	ts	2	0	0	0	0	0	0	0	0	1	0	0	0	C	T	1	0.9603	-0.0397
glu	muts	s326	Ss2_26_S26_L001	glcD	3127519	bps	cod	nsyn	ts	1	0	0	0	0	1	0	0	0	0	0	0	0	T	C	2	0.998	-0.002
glu	muts	s328	Ss2_28_S28_L001	IGR	1429031	indel	NA	NA	NA	NA	NA	NA	NA	NA	NA	NA	NA	NA	NA	NA	NA	NA	NA	NA	NA	0.9788	-0.0212
glu	muts	s331	Ss2_31_S31_L001	tdcB	3265346	bps	cod	nsyn	ts	1	0	0	0	0	1	0	0	0	0	0	0	0	T	C	2	1.091	0.091
glu	muts	s333	Ss2_33_S33_L001	uhpT	3847127	bps	cod	nsyn	ts	1	0	0	0	0	1	0	0	0	0	0	0	0	T	C	2	1.076	0.076
glu	muts	s334	Ss2_34_S34_L001	yeaV	1884360	bps	cod	syn	ts	1	0	0	0	0	1	0	0	0	0	0	0	0	T	C	2	1.1387	0.1387
glu	muts	s338	Ss2_38_S38_L001	IGR	696321	bps	ncod	NA	tv	3	1	0	0	0	0	0	0	0	0	0	0	0	A	T	11	1.0412	0.0412
glu	muts	s343	Ss2_43_S43_L001	rpoA	3440116	bps	cod	nsyn	ts	1	0	0	0	0	1	0	0	0	0	0	0	0	T	C	2	1.0204	0.0204
glu	mutl	l001	L1_S7	IGR	391697	indel	NA	NA	NA	NA	NA	NA	NA	NA	NA	NA	NA	NA	NA	NA	NA	NA	NA	NA	NA	1.1409	0.1409
glu	mutl	l006	L6_S67	hrpA	1483549	bps	cod	nsyn	ts	2	0	0	0	0	0	0	0	0	1	0	0	0	C	T	1	1.1738	0.1738
glu	mutl	l010	L10_S20	cyoD	448009	bps	cod	nsyn	ts	2	0	0	0	0	0	0	0	0	1	0	0	0	C	T	1	1.1764	0.1764
glu	mutl	l011	L11_S32	aer	3218067	bps	cod	nsyn	tv	1	0	0	1	0	0	0	0	0	0	0	0	0	A	C	12	1.0898	0.0898
glu	mutl	l012	L12_S44	lpxB	203945	bps	cod	nsyn	ts	1	0	1	0	0	0	0	0	0	0	0	0	0	A	G	4	1.1478	0.1478
glu	mutl	l013	L13_S56	mlaB	3337095	indel	NA	NA	NA	NA	NA	NA	NA	NA	NA	NA	NA	NA	NA	NA	NA	NA	NA	NA	NA	1.0932	0.0932
glu	mutl	l014	L14_S68	ysgA	4015472	bps	cod	nsyn	ts	1	0	0	0	0	1	0	0	0	0	0	0	0	T	C	2	1.0691	0.0691
glu	mutl	l024	L24_S93	xanQ	3025438	bps	cod	nsyn	ts	1	0	0	0	0	1	0	0	0	0	0	0	0	T	C	2	1.1158	0.1158
glu	mutl	l027	L27_S34	allB	539879	bps	cod	nsyn	ts	1	0	1	0	0	0	0	0	0	0	0	0	0	A	G	4	1.064	0.064
glu	mutl	l029	L29_S58	cydA	772336	bps	cod	nsyn	ts	2	0	0	0	0	0	0	0	0	1	0	0	0	C	T	1	1.0645	0.0645
glu	mutl	l036	L36_S47	dusC	2229470	bps	cod	nsyn	ts	2	0	0	0	0	0	0	0	0	1	0	0	0	C	T	1	1.0383	0.0383
glu	mutl	l042	L42_S24	mioC	3926328	bps	cod	nsyn	ts	1	0	0	0	0	1	0	0	0	0	0	0	0	T	C	2	1.0043	0.0043
glu	mutl	l043	L43_S36	yacL	134575	bps	cod	nsyn	ts	1	0	1	0	0	0	0	0	0	0	0	0	0	A	G	4	1.0024	0.0024
glu	mutl	l045	L45_S60	hemH	498802	bps	cod	nsyn	ts	1	0	1	0	0	0	0	0	0	0	0	0	0	A	G	4	1.1055	0.1055
glu	mutl	l050	L50_S805_L004	exuR	3246852	bps	cod	syn	ts	1	0	0	0	0	1	0	0	0	0	0	0	0	T	C	2	1.064	0.064
glu	mutl	l054	L54_S809_L004	dxs	438641	bps	cod	nsyn	ts	1	0	0	0	0	1	0	0	0	0	0	0	0	T	C	2	1.0774	0.0774
glu	mutl	l055	L55_S810_L004	rimL	1499003	bps	cod	syn	ts	1	0	1	0	0	0	0	0	0	0	0	0	0	A	G	4	1.1423	0.1423
glu	mutl	l056	L56_S811_L004	ybbP	522075	bps	cod	nsyn	ts	1	0	1	0	0	0	0	0	0	0	0	0	0	A	G	4	1.0527	0.0527
glu	mutl	l058	L58_S813_L004	ygeY	3009299	bps	cod	nsyn	ts	1	0	1	0	0	0	0	0	0	0	0	0	0	A	G	4	1.0156	0.0156
glu	mutl	l063	L63_S674_L003	wzb	2135783	bps	cod	syn	ts	2	0	0	0	0	0	0	0	0	0	1	0	0	G	A	3	1.0088	0.0088
glu	mutl	l067	L67_S678_L003	IGR	3564090	indel	NA	NA	NA	NA	NA	NA	NA	NA	NA	NA	NA	NA	NA	NA	NA	NA	NA	NA	NA	1.0655	0.0655
glu	mutl	l070	L70_S681_L003	gntR	3577892	bps	cod	syn	ts	1	0	0	0	0	1	0	0	0	0	0	0	0	T	C	2	1.2508	0.2508
glu	mutl	l071	L71_S682_L003	rclA	318751	bps	cod	nsyn	ts	2	0	0	0	0	0	0	0	0	0	1	0	0	G	A	3	1.1012	0.1012
glu	mutl	l073	L73_S684_L003	puuE	1366431	bps	cod	syn	ts	2	0	0	0	0	0	0	0	0	1	0	0	0	C	T	1	1.0226	0.0226
glu	mutl	l077	L77_S688_L003	IGR	194839	indel	NA	NA	NA	NA	NA	NA	NA	NA	NA	NA	NA	NA	NA	NA	NA	NA	NA	NA	NA	0.9946	-0.0054
glu	mutl	l082	L82_S693_L003	glcA	3119754	bps	cod	nsyn	ts	2	0	0	0	0	0	0	0	0	0	1	0	0	G	A	3	1.0032	0.0032
glu	mutl	l083	L83_S694_L003	mrp	2194092	bps	cod	nsyn	ts	1	0	0	0	0	1	0	0	0	0	0	0	0	T	C	2	1.0166	0.0166
glu	mutl	l085	L85_S696_L003	ydeQ	1586857	bps	cod	nsyn	ts	1	0	1	0	0	0	0	0	0	0	0	0	0	A	G	4	0.9933	-0.0067
glu	mutl	l086	L86_S697_L003	IGR	3411629	bps	ncod	NA	ts	1	0	1	0	0	0	0	0	0	0	0	0	0	A	G	4	1.0525	0.0525
glu	mutl	l094	L94_S705_L003	yliF	876431	bps	cod	nsyn	ts	1	0	1	0	0	0	0	0	0	0	0	0	0	A	G	4	1.0015	0.0015
glu	mutl	l095	L95_S706_L003	araB	70031	bps	cod	nsyn	ts	2	0	0	0	0	0	0	0	0	0	1	0	0	G	A	3	1.0111	0.0111
glu	mutl	l099	L99_S710_L003	yfaZ	2364198	bps	cod	nsyn	tv	1	0	0	1	0	0	0	0	0	0	0	0	0	A	C	12	1.0163	0.0163
glu	mutl	l102	L102_S713_L003	IGR	2787235	bps	ncod	NA	ts	1	0	0	0	0	1	0	0	0	0	0	0	0	T	C	2	1.0042	0.0042
glu	mutl	l105	L105_S716_L003	rnk	643571	bps	cod	nsyn	ts	2	0	0	0	0	0	0	0	0	1	0	0	0	C	T	1	1.0088	0.0088
glu	mutl	l106	L106_S717_L003	slmA	3814628	bps	cod	syn	ts	1	0	1	0	0	0	0	0	0	0	0	0	0	A	G	4	1.0092	0.0092
glu	mutl	l110	L110_S721_L003	ptsP	2966716	bps	cod	nsyn	ts	1	0	0	0	0	1	0	0	0	0	0	0	0	T	C	2	0.9903	-0.0097
glu	mutl	l113	L113_S916_L004	yeeJ	2047641	bps	cod	nsyn	ts	1	0	1	0	0	0	0	0	0	0	0	0	0	A	G	4	0.9528	-0.0472
glu	mutl	l116	L116_S919_L004	ynfF	1661409	bps	cod	nsyn	ts	1	0	0	0	0	1	0	0	0	0	0	0	0	T	C	2	1.0159	0.0159
glu	mutl	l118	L118_S921_L004	IGR	4251361	bps	ncod	NA	ts	1	0	1	0	0	0	0	0	0	0	0	0	0	A	G	4	1.0361	0.0361
glu	mutl	l125	L125_S928_L004	yhcN	3385610	bps	cod	nsyn	ts	1	0	0	0	0	1	0	0	0	0	0	0	0	T	C	2	0.9783	-0.0217
glu	mutl	l130	L130_S933_L004	holB	1156118	bps	cod	syn	ts	1	0	1	0	0	0	0	0	0	0	0	0	0	A	G	4	1.0066	0.0066
glu	mutl	l136	L136_S939_L004	bglX	2220267	bps	cod	nsyn	ts	1	0	0	0	0	1	0	0	0	0	0	0	0	T	C	2	1.009	0.009
glu	mutl	l137	L137_S940_L004	ppx	2626286	bps	cod	nsyn	ts	1	0	1	0	0	0	0	0	0	0	0	0	0	A	G	4	1.0137	0.0137
glu	mutl	l139	L139_S942_L004	cmtA	3077916	bps	cod	syn	ts	2	0	0	0	0	0	0	0	0	0	1	0	0	G	A	3	0.9824	-0.0176
glu	mutl	l140	L140_S943_L004	IGR	4539674	bps	ncod	NA	ts	1	0	0	0	0	1	0	0	0	0	0	0	0	T	C	2	0.9632	-0.0368
glu	mutl	l141	L141_S944_L004	hybG	3139939	bps	cod	nsyn	ts	1	0	1	0	0	0	0	0	0	0	0	0	0	A	G	4	1.0185	0.0185
glu	mutl	l143	L143_S946_L004	ybhD	800374	bps	cod	syn	ts	2	0	0	0	0	0	0	0	0	0	1	0	0	G	A	3	1.0401	0.0401
glu	mutl	l145	L145_S948_L004	ytfL	4440706	bps	cod	nsyn	ts	1	0	0	0	0	1	0	0	0	0	0	0	0	T	C	2	1.0662	0.0662
glu	mutl	l155	L155_S958_L004	IGR	553121	bps	ncod	NA	ts	1	0	0	0	0	1	0	0	0	0	0	0	0	T	C	2	0.9932	-0.0068
glu	mutl	l156	L156_S959_L004	waaF	3794946	bps	cod	nsyn	ts	2	0	0	0	0	0	0	0	0	1	0	0	0	C	T	1	1.0606	0.0606
glu	mutl	l157	L157_S960_L004	ydeM	1579863	indel	NA	NA	NA	NA	NA	NA	NA	NA	NA	NA	NA	NA	NA	NA	NA	NA	NA	NA	NA	1.054	0.054
glu	mutl	l159	L159_S818_L004	sdhC	755407	bps	cod	syn	tv	2	0	0	0	0	0	0	1	0	0	0	0	0	C	A	4	0.975	-0.025
glu	mutl	l175	L175_S834_L004	gspA	3455302	bps	cod	syn	ts	2	0	0	0	0	0	0	0	0	1	0	0	0	C	T	1	0.9597	-0.0403
glu	mutl	l187	L187_S846_L004	IGR	271832	bps	ncod	NA	ts	2	0	0	0	0	0	0	0	0	0	1	0	0	G	A	3	0.9865	-0.0135
glu	mutl	l188	L188_S847_L004	glf	2108189	bps	cod	nsyn	ts	1	0	1	0	0	0	0	0	0	0	0	0	0	A	G	4	1.0117	0.0117
glu	mutl	l189	L189_S848_L004	IGR	2587504	indel	NA	NA	NA	NA	NA	NA	NA	NA	NA	NA	NA	NA	NA	NA	NA	NA	NA	NA	NA	1.03	0.03
glu	mutl	l191	L191_S850_L004	nlpE	215834	bps	cod	nsyn	ts	1	0	1	0	0	0	0	0	0	0	0	0	0	A	G	4	1.0181	0.0181
glu	mutl	l192	L192_S851_L004	yjgL	4475556	indel	NA	NA	NA	NA	NA	NA	NA	NA	NA	NA	NA	NA	NA	NA	NA	NA	NA	NA	NA	1.0031	0.0031
glu	mutl	l197	L197_S57	IGR	4552898	bps	ncod	nsyn	ts	1	0	1	0	0	0	0	0	0	0	0	0	0	A	G	4	0.9881	-0.0119
glu	mutl	l198	L198_S58	nlpD	2867920	indel	NA	NA	NA	NA	NA	NA	NA	NA	NA	NA	NA	NA	NA	NA	NA	NA	NA	NA	NA	0.9691	-0.0309
glu	mutl	l199	L199_S59	IGR	4561493	bps	ncod	NA	ts	1	0	0	0	0	1	0	0	0	0	0	0	0	T	C	2	1.0066	0.0066
glu	mutl	l201	L201_S61	ompX	850898	bps	cod	nsyn	ts	1	0	1	0	0	0	0	0	0	0	0	0	0	A	G	4	1.2012	0.2012
glu	mutl	l221	L221_S81	IGR	1799153	indel	NA	NA	NA	NA	NA	NA	NA	NA	NA	NA	NA	NA	NA	NA	NA	NA	NA	NA	NA	0.9301	-0.0699
glu	mutl	l230	L230_S90	malQ	3548340	bps	cod	nsyn	ts	2	0	0	0	0	0	0	0	0	0	1	0	0	G	A	3	0.8585	-0.1415
glu	mutl	l232	L232_S92	znuB	1943490	bps	cod	nsyn	ts	1	0	0	0	0	1	0	0	0	0	0	0	0	T	C	2	0.9091	-0.0909
glu	mutl	l234	L234_S94	alaC	2498025	bps	cod	syn	ts	1	0	1	0	0	0	0	0	0	0	0	0	0	A	G	4	0.822	-0.178
glu	mutl	l237	L237_S97	xdhA	3001297	indel	NA	NA	NA	NA	NA	NA	NA	NA	NA	NA	NA	NA	NA	NA	NA	NA	NA	NA	NA	0.9698	-0.0302
glu	mutl	l246	L246_S106	IGR	217031	bps	ncod	NA	ts	2	0	0	0	0	0	0	0	0	1	0	0	0	C	T	1	1.0574	0.0574
glu	mutl	l251	L251_S111	yecC	1997792	bps	cod	nsyn	ts	1	0	0	0	0	1	0	0	0	0	0	0	0	T	C	2	1.0327	0.0327
glu	mutl	l252	L252_S112	IGR	2333625	bps	ncod	NA	ts	2	0	0	0	0	0	0	0	0	1	0	0	0	C	T	1	1.0315	0.0315
glu	mutl	l258	L258_S118	secD	428580	bps	cod	nsyn	ts	2	0	0	0	0	0	0	0	0	1	0	0	0	C	T	1	0.9702	-0.0298
glu	mutl	l260	L260_S120	acrB	484071	bps	cod	nsyn	ts	2	0	0	0	0	0	0	0	0	1	0	0	0	C	T	1	1.0017	0.0017
glu	mutl	l270	L270_S130	hrpA	1486806	bps	cod	nsyn	ts	1	0	1	0	0	0	0	0	0	0	0	0	0	A	G	4	0.9971	-0.0029
glu	mutl	l273	L273_S133	IGR	1544090	indel	NA	NA	NA	NA	NA	NA	NA	NA	NA	NA	NA	NA	NA	NA	NA	NA	NA	NA	NA	0.9737	-0.0263
glu	mutl	l277	L277_S137	clpP	456940	bps	cod	nsyn	ts	2	0	0	0	0	0	0	0	0	0	1	0	0	G	A	3	0.9148	-0.0852
glu	mutl	l278	L278_S138	IGR	2230509	bps	ncod	NA	ts	1	0	0	0	0	1	0	0	0	0	0	0	0	T	C	2	0.9977	-0.0023
glu	mutl	l279	L279_S139	ydcN	1506393	bps	cod	syn	ts	2	0	0	0	0	0	0	0	0	0	1	0	0	G	A	3	0.9431	-0.0569
glu	mutl	l280	L280_S140	ypdF	2506359	bps	cod	syn	ts	1	0	0	0	0	1	0	0	0	0	0	0	0	T	C	2	1.0705	0.0705
glu	mutl	l283	L283_S143	proB	261257	bps	cod	syn	ts	1	0	1	0	0	0	0	0	0	0	0	0	0	A	G	4	1	0
glu	mutl	l289	L289_S149	dxs	439227	bps	cod	syn	ts	1	0	1	0	0	0	0	0	0	0	0	0	0	A	G	4	1.0572	0.0572
glu	mutl	l291	L291_S151	glrR	2688534	bps	cod	nsyn	ts	2	0	0	0	0	0	0	0	0	0	1	0	0	G	A	3	0.9792	-0.0208
glu	mutl	l300	L300_S160	rpoD	3213533	bps	cod	nsyn	ts	1	0	1	0	0	0	0	0	0	0	0	0	0	A	G	4	0.9959	-0.0041
glu	mutl	l303	Ls2_3_S105	IGR	1473038	bps	ncod	NA	ts	2	0	0	0	0	0	0	0	0	1	0	0	0	C	T	1	1.0583	0.0583
glu	mutl	l304	Ls2_4_S106	yjgR	4488572	indel	NA	NA	NA	NA	NA	NA	NA	NA	NA	NA	NA	NA	NA	NA	NA	NA	NA	NA	NA	1.1191	0.1191
glu	mutl	l305	Ls2_5_S107	ydcS	1512403	bps	cod	syn	ts	1	0	0	0	0	1	0	0	0	0	0	0	0	T	C	2	1.075	0.075
glu	mutl	l306	Ls2_6_S108	ydeM	1580467	bps	cod	nsyn	ts	1	0	0	0	0	1	0	0	0	0	0	0	0	T	C	2	1.1709	0.1709
glu	mutl	l307	Ls2_7_S109	aroA	959517	bps	cod	nsyn	ts	1	0	1	0	0	0	0	0	0	0	0	0	0	A	G	4	1.1459	0.1459
glu	mutl	l308	Ls2_8_S110	rhtA	849264	bps	cod	nsyn	ts	2	0	0	0	0	0	0	0	0	1	0	0	0	C	T	1	1.1532	0.1532
glu	mutl	l309	Ls2_9_S111	glgA	3567658	bps	cod	syn	ts	2	0	0	0	0	0	0	0	0	0	1	0	0	G	A	3	1.1674	0.1674
glu	mutl	l311	Ls2_11_S113	IGR	2173197	bps	ncod	NA	ts	1	0	1	0	0	0	0	0	0	0	0	0	0	A	G	4	1.1028	0.1028
glu	mutl	l312	Ls2_12_S114	metB	4129766	bps	cod	syn	ts	1	0	0	0	0	1	0	0	0	0	0	0	0	T	C	2	1.0573	0.0573
glu	mutl	l321	Ls2_21_S123	yghQ	3131482	bps	cod	nsyn	ts	1	0	0	0	0	1	0	0	0	0	0	0	0	T	C	2	1.1132	0.1132
glu	mutl	l324	Ls2_24_S126	IGR	485735	bps	ncod	NA	ts	1	0	0	0	0	1	0	0	0	0	0	0	0	T	C	2	1.1009	0.1009
glu	mutl	l331	Ls2_31_S133	glnK	472736	indel	NA	NA	NA	NA	NA	NA	NA	NA	NA	NA	NA	NA	NA	NA	NA	NA	NA	NA	NA	0.8336	-0.1664
glu	mutl	l332	Ls2_32_S134	nfrB	592387	bps	cod	syn	ts	1	0	1	0	0	0	0	0	0	0	0	0	0	A	G	4	1.0638	0.0638
glu	mutl	l335	Ls2_35_S137	IGR	1206787	bps	ncod	NA	ts	1	0	1	0	0	0	0	0	0	0	0	0	0	A	G	4	1.058	0.058
glu	mutl	l348	Ls2_48_S150	IGR	3183586	bps	ncod	NA	tv	1	0	0	0	0	0	1	0	0	0	0	0	0	T	G	5	1.0992	0.0992
glu	muth	h006	H6_S61	IGR	1594248	indel	NA	NA	NA	NA	NA	NA	NA	NA	NA	NA	NA	NA	NA	NA	NA	NA	NA	NA	NA	0.9746	-0.0254
glu	muth	h025	H25_S4	phoQ	1189009	bps	cod	nsyn	ts	1	0	0	0	0	1	0	0	0	0	0	0	0	T	C	2	0.9656	-0.0344
glu	muth	h027	H27_S28	cytR	4123890	bps	cod	syn	ts	1	0	1	0	0	0	0	0	0	0	0	0	0	A	G	4	0.9632	-0.0368
glu	muth	h037	H37_S53	glnK	472736	indel	NA	NA	NA	NA	NA	NA	NA	NA	NA	NA	NA	NA	NA	NA	NA	NA	NA	NA	NA	0.8382	-0.1618
glu	muth	h038	H38_S65	frr	193188	bps	cod	nsyn	ts	2	0	0	0	0	0	0	0	0	1	0	0	0	C	T	1	1.043	0.043
glu	muth	h039	H39_S77	yhbU	3302232	bps	cod	nsyn	ts	1	0	1	0	0	0	0	0	0	0	0	0	0	A	G	4	0.9072	-0.0928
glu	muth	h041	H41_S6	potD	1181841	bps	cod	nsyn	ts	1	0	1	0	0	0	0	0	0	0	0	0	0	A	G	4	0.9631	-0.0369
glu	muth	h042	H42_S18	pflB	952124	bps	cod	nsyn	tv	2	0	0	0	0	0	0	1	0	0	0	0	0	C	A	8	0.9628	-0.0372
glu	muth	h043	H43_S30	yhbO	3299076	bps	cod	nsyn	ts	1	0	1	0	0	0	0	0	0	0	0	0	0	A	G	4	0.976	-0.024
glu	muth	h044	H44_S42	hisS	2640268	bps	cod	nsyn	ts	1	0	0	0	0	1	0	0	0	0	0	0	0	T	C	2	0.9784	-0.0216
glu	muth	h055	H55_S561_L003	ychF	1257245	bps	cod	nsyn	ts	2	0	0	0	0	0	0	0	0	1	0	0	0	C	T	1	0.9475	-0.0525
glu	muth	h056	H56_S62_L003	IGR	1495283	bps	ncod	NA	ts	1	0	1	0	0	0	0	0	0	0	0	0	0	A	G	4	0.973	-0.027
glu	muth	h058	H58_S64_L003	IGR	1798979	bps	ncod	NA	ts	1	0	0	0	0	1	0	0	0	0	0	0	0	T	C	2	0.9853	-0.0147
glu	muth	h065	H65_S571_L003	ybiU	858014	indel	NA	NA	NA	NA	NA	NA	NA	NA	NA	NA	NA	NA	NA	NA	NA	NA	NA	NA	NA	0.9459	-0.0541
glu	muth	h067	H67_S573_L003	fadH	3233445	bps	cod	syn	ts	2	0	0	0	0	0	0	0	0	0	1	0	0	G	A	3	0.9459	-0.0541
glu	muth	h068	H68_S574_L003	IGR	189515	bps	ncod	NA	ts	1	0	0	0	0	1	0	0	0	0	0	0	0	T	C	2	0.9154	-0.0846
glu	muth	h069	H69_S575_L003	IGR	189515	bps	ncod	NA	ts	1	0	0	0	0	1	0	0	0	0	0	0	0	T	C	2	0	-1
glu	muth	h074	H74_S198_L001	tdcD	3262526	bps	cod	syn	ts	1	0	0	0	0	1	0	0	0	0	0	0	0	T	C	2	1.053	0.053
glu	muth	h084	H84_S208_L001	yneK	1616001	bps	cod	nsyn	ts	1	0	0	0	0	1	0	0	0	0	0	0	0	T	C	2	0.9204	-0.0796
glu	muth	h085	H85_S209_L001	kbl	3792507	bps	cod	nsyn	ts	2	0	0	0	0	0	0	0	0	0	1	0	0	G	A	3	0.9274	-0.0726
glu	muth	h088	H88_S212_L001	yqeJ	2989480	indel	NA	NA	NA	NA	NA	NA	NA	NA	NA	NA	NA	NA	NA	NA	NA	NA	NA	NA	NA	0.9831	-0.0169
glu	muth	h090	H90_S214_L001	dnaK	12839	bps	cod	nsyn	ts	1	0	1	0	0	0	0	0	0	0	0	0	0	A	G	4	0.942	-0.058
glu	muth	h093	H93_S217_L001	tamA	4443791	indel	NA	NA	NA	NA	NA	NA	NA	NA	NA	NA	NA	NA	NA	NA	NA	NA	NA	NA	NA	0.9639	-0.0361
glu	muth	h095	H95_S219_L001	ampE	119544	bps	cod	syn	ts	1	0	0	0	0	1	0	0	0	0	0	0	0	T	C	2	0.9398	-0.0602
glu	muth	h103	H103_S227_L001	thiQ	72418	bps	cod	nsyn	ts	2	0	0	0	0	0	0	0	0	1	0	0	0	C	T	1	0.9389	-0.0611
glu	muth	h105	H105_S229_L001	patD	1516526	bps	cod	nsyn	ts	1	1	0	0	0	0	0	0	0	0	0	0	0	A	G	4	0.9684	-0.0316
glu	muth	h106	H106_S230_L001	ansP	1524674	bps	cod	nsyn	NA	1	1	0	0	0	0	0	0	0	0	0	0	0	A	G	4	0.9584	-0.0416
glu	muth	h108	H108_S232_L001	fabI	1350817	bps	cod	syn	ts	1	0	1	0	0	0	0	0	0	0	0	0	0	A	G	4	0.9676	-0.0324
glu	muth	h109	H109_S233_L001	fucI	2937052	bps	cod	nsyn	ts	1	0	0	0	0	1	0	0	0	0	0	0	0	T	C	2	0.9382	-0.0618
glu	muth	h112	H112_S235_L001	ydhU	1749764	bps	cod	syn	ts	1	0	0	0	0	1	0	0	0	0	0	0	0	T	C	2	0.9159	-0.0841
glu	muth	h113	H113_S236_L001	gcvT	3050183	bps	cod	syn	ts	1	0	0	0	0	1	0	0	0	0	0	0	0	T	C	2	0.9738	-0.0262
glu	muth	h117	H117_S240_L001	recB	2955612	bps	cod	nsyn	ts	2	0	0	0	0	0	0	0	0	1	0	0	0	C	T	1	0.8926	-0.1074
glu	muth	h120	H120_S436_L002	mtlA	3773035	indel	NA	NA	NA	NA	NA	NA	NA	NA	NA	NA	NA	NA	NA	NA	NA	NA	NA	NA	NA	0.9543	-0.0457
glu	muth	h123	H123_S578_L003	yahF	337256	bps	cod	nsyn	ts	1	0	1	0	0	0	0	0	0	0	0	0	0	A	G	4	0.928	-0.072
glu	muth	h129	H129_S584_L003	glpG	3561429	bps	cod	nsyn	ts	1	0	1	0	0	0	0	0	0	0	0	0	0	A	G	4	0.9839	-0.0161
glu	muth	h131	H131_S586_L003	gdhA	1842478	bps	cod	nsyn	ts	2	0	0	0	0	0	0	0	0	0	1	0	0	G	A	3	1.0175	0.0175
glu	muth	h132	H132_S587_L003	ylaC	478918	bps	cod	nsyn	ts	2	0	0	0	0	0	0	0	0	1	0	0	0	C	T	1	0.942	-0.058
glu	muth	h133	H133_S588_L003	mmuM	277433	bps	cod	nsyn	ts	1	0	1	0	0	0	0	0	0	0	0	0	0	A	G	4	0.9986	-0.0014
glu	muth	h142	H142_S597_L003	kup	3931554	indel	NA	NA	NA	NA	NA	NA	NA	NA	NA	NA	NA	NA	NA	NA	NA	NA	NA	NA	NA	0.9288	-0.0712
glu	muth	h143	H143_S598_L003	nuoC	2403250	bps	cod	nsyn	ts	1	0	0	0	0	1	0	0	0	0	0	0	0	T	C	2	0.9189	-0.0811
glu	muth	h151	H151_S606_L003	rbsR	3938987	bps	cod	nsyn	ts	1	0	1	0	0	0	0	0	0	0	0	0	0	A	G	4	0.9448	-0.0552
glu	muth	h156	H156_S611_L003	folM	1681686	bps	cod	nsyn	ts	1	0	0	0	0	1	0	0	0	0	0	0	0	T	C	2	0.9529	-0.0471
glu	muth	h162	H162_S617_L003	uup	1010351	bps	cod	nsyn	ts	2	0	0	0	0	0	0	0	0	1	0	0	0	C	T	1	0.9256	-0.0744
glu	muth	h166	H166_S621_L003	hsdM	4581523	indel	NA	NA	NA	NA	NA	NA	NA	NA	NA	NA	NA	NA	NA	NA	NA	NA	NA	NA	NA	0.9258	-0.0742
glu	muth	h169	H169_S624_L003	hypF	2836007	bps	cod	nsyn	ts	1	0	0	0	0	1	0	0	0	0	0	0	0	T	C	2	1.0821	0.0821
glu	muth	h171	H171_S626_L003	ytfE	4431656	bps	cod	syn	ts	1	0	0	0	0	1	0	0	0	0	0	0	0	T	C	2	0.9168	-0.0832
glu	muth	h176	H176_S631_L003	thiQ	72494	bps	cod	nsyn	ts	1	0	1	0	0	0	0	0	0	0	0	0	0	A	G	4	1.1139	0.1139
glu	muth	h177	H177_S632_L003	ccmF	2293765	bps	cod	syn	ts	1	0	0	0	0	1	0	0	0	0	0	0	0	T	C	2	0.9595	-0.0405
glu	muth	h178	H178_S633_L003	IGR	380012	indel	NA	NA	NA	NA	NA	NA	NA	NA	NA	NA	NA	NA	NA	NA	NA	NA	NA	NA	NA	1.0893	0.0893
glu	muth	h181	H181_S636_L003	pflB	953488	bps	cod	nsyn	ts	2	0	0	0	0	0	0	0	0	1	0	0	0	C	T	1	1.0979	0.0979
glu	muth	h182	H182_S637_L003	yfiP	2719486	bps	cod	syn	ts	1	0	0	0	0	1	0	0	0	0	0	0	0	T	C	2	1.1154	0.1154
glu	muth	h184	H184_S639_L003	yjiY	4589276	bps	cod	nsyn	tv	1	0	0	1	0	0	0	0	0	0	0	0	0	A	C	12	1.0863	0.0863
glu	muth	h186	H186_S641_L003	ivy	240575	bps	cod	nsyn	ts	2	0	0	0	0	0	0	0	0	1	0	0	0	C	T	1	1.078	0.078
glu	muth	h187	H187_S642_L003	mngB	768037	bps	cod	syn	ts	1	0	0	0	0	1	0	0	0	0	0	0	0	T	C	2	1.0869	0.0869
glu	muth	h189	H189_S644_L003	ptrA	2958875	bps	cod	nsyn	ts	1	0	0	0	0	1	0	0	0	0	0	0	0	T	C	2	0.9943	-0.0057
glu	muth	h195	H195_S650_L003	csdA	2943932	indel	NA	NA	NA	NA	NA	NA	NA	NA	NA	NA	NA	NA	NA	NA	NA	NA	NA	NA	NA	0.9852	-0.0148
glu	muth	h202	H202_S657_L003	ddpX	1562830	bps	cod	nsyn	ts	1	0	1	0	0	0	0	0	0	0	0	0	0	A	G	4	1.0946	0.0946
glu	muth	h203	H203_S658_L003	hsdS	4580849	bps	cod	syn	ts	1	0	1	0	0	0	0	0	0	0	0	0	0	A	G	4	1.0925	0.0925
glu	muth	h204	H204_S659_L003	cynX	360112	bps	cod	nsyn	ts	1	0	1	0	0	0	0	0	0	0	0	0	0	A	G	4	0.9664	-0.0336
glu	muth	h209	H209_S664_L003	torZ	1956366	bps	cod	syn	ts	1	0	0	0	0	1	0	0	0	0	0	0	0	T	C	2	0.9293	-0.0707
glu	muth	h213	H213_S668_L003	IGR	1351189	indel	NA	NA	NA	NA	NA	NA	NA	NA	NA	NA	NA	NA	NA	NA	NA	NA	NA	NA	NA	1.1186	0.1186
glu	muth	h218	H218_S673_L003	galP	3088650	bps	cod	nsyn	ts	1	0	0	0	0	1	0	0	0	0	0	0	0	T	C	2	0.9736	-0.0264
glu	muth	h219	H219_S722_L004	degP	181330	bps	cod	syn	ts	2	0	0	0	0	0	0	0	0	1	0	0	0	C	T	1	1.098	0.098
glu	muth	h224	H224_S727_L004	ydhT	1748912	bps	cod	syn	ts	2	0	0	0	0	0	0	0	0	0	1	0	0	G	A	3	1.0809	0.0809
glu	muth	h227	H227_S730_L004	rclR	320272	bps	cod	nsyn	ts	1	0	1	0	0	0	0	0	0	0	0	0	0	A	G	4	1.0773	0.0773
glu	muth	h232	H232_S735_L004	IGR	1351189	indel	NA	NA	NA	NA	NA	NA	NA	NA	NA	NA	NA	NA	NA	NA	NA	NA	NA	NA	NA	1.0598	0.0598
glu	muth	h233	H233_S736_L004	IGR	842183	bps	ncod	NA	ts	2	0	0	0	0	0	0	0	0	1	0	0	0	C	T	1	1.0525	0.0525
glu	muth	h238	H238_S741_L004	metE	4014375	bps	cod	syn	ts	1	0	0	0	0	1	0	0	0	0	0	0	0	T	C	2	0.9761	-0.0239
glu	muth	h248	H248_S751_L004	iscA	2659775	bps	cod	syn	ts	1	0	0	0	0	1	0	0	0	0	0	0	0	T	C	2	0.9972	-0.0028
glu	muth	h250	H250_S753_L004	malI	1698884	indel	NA	NA	NA	NA	NA	NA	NA	NA	NA	NA	NA	NA	NA	NA	NA	NA	NA	NA	NA	0.9476	-0.0524
glu	muth	h260	H260_S763_L004	rspA	1654591	bps	cod	nsyn	ts	2	0	0	0	0	0	0	0	0	0	1	0	0	G	A	3	1.0736	0.0736
glu	muth	h263	H263_S766_L004	ppiB	554168	bps	cod	nsyn	ts	1	0	1	0	0	0	0	0	0	0	0	0	0	A	G	4	1.0755	0.0755
glu	muth	h266	H266_S769_L004	yhfW	3509264	bps	cod	nsyn	ts	1	0	0	0	0	1	0	0	0	0	0	0	0	T	C	2	1.0421	0.0421
glu	muth	h269	H269_S772_L004	rsmE	3091307	indel	NA	NA	NA	NA	NA	NA	NA	NA	NA	NA	NA	NA	NA	NA	NA	NA	NA	NA	NA	1.0356	0.0356
glu	muth	h270	H270_S773_L004	rplP	3448972	bps	cod	nsyn	ts	1	0	1	0	0	0	0	0	0	0	0	0	0	A	G	4	1.0006	0.0006
glu	muth	h271	H271_S774_L004	ynjB	1837161	bps	cod	syn	ts	2	0	0	0	0	0	0	0	0	0	1	0	0	G	A	3	1.0938	0.0938
glu	muth	h279	H279_S782_L004	IGR	4158277	indel	NA	NA	NA	NA	NA	NA	NA	NA	NA	NA	NA	NA	NA	NA	NA	NA	NA	NA	NA	1.0641	0.0641
glu	muth	h288	H288_S791_L004	mscK	487209	bps	cod	nsyn	ts	1	0	1	0	0	0	0	0	0	0	0	0	0	A	G	4	1.0407	0.0407
glu	muth	h294	H294_S797_L004	tsaB	1891163	bps	cod	syn	ts	1	0	1	0	0	0	0	0	0	0	0	0	0	A	G	4	0.9021	-0.0979
glu	muth	h297	H297_S800_L004	argI	4477702	bps	cod	nsyn	ts	2	0	0	0	0	0	0	0	0	1	0	0	0	C	T	1	1.0281	0.0281
glu	muth	h299	H299_S802_L004	brnQ	419964	bps	cod	nsyn	ts	1	0	1	0	0	0	0	0	0	0	0	0	0	A	G	4	1.0043	0.0043
glu	muth	h300	H300_S803_L004	yrbL	3348475	bps	cod	nsyn	ts	1	0	0	0	0	1	0	0	0	0	0	0	0	T	C	2	0.9919	-0.0081
glu	muth	h301	Hs2_1_S1	IGR	2518131	bps	ncod	NA	ts	1	0	0	0	0	1	0	0	0	0	0	0	0	T	C	2	0.9842	-0.0158
glu	muth	h302	Hs2_2_S2	rlmI	1029731	indel	NA	NA	NA	NA	NA	NA	NA	NA	NA	NA	NA	NA	NA	NA	NA	NA	NA	NA	NA	1.031	0.031
glu	muth	h311	Hs2_11_S11	wbbH	2106512	indel	NA	NA	NA	NA	NA	NA	NA	NA	NA	NA	NA	NA	NA	NA	NA	NA	NA	NA	NA	0.9039	-0.0961
glu	muth	h314	Hs2_14_S14	IGR	14160	indel	NA	NA	NA	NA	NA	NA	NA	NA	NA	NA	NA	NA	NA	NA	NA	NA	NA	NA	NA	0.9589	-0.0411
glu	muth	h316	Hs2_16_S16	gspO	3465661	bps	cod	nsyn	ts	1	0	0	0	0	1	0	0	0	0	0	0	0	T	C	2	1.022	0.022
glu	muth	h322	Hs2_22_S22	creB	4636498	bps	cod	nsyn	tv	2	0	0	0	0	0	0	0	0	0	0	1	0	G	T	6	1.0176	0.0176
glu	muth	h326	Hs2_26_S26	uidA	1694869	indel	NA	NA	NA	NA	NA	NA	NA	NA	NA	NA	NA	NA	NA	NA	NA	NA	NA	NA	NA	0.9426	-0.0574
glu	muth	h328	Hs2_28_S28	glf	2107964	indel	NA	NA	NA	NA	NA	NA	NA	NA	NA	NA	NA	NA	NA	NA	NA	NA	NA	NA	NA	0.9638	-0.0362
glu	muth	h329	Hs2_29_S29	thiD	2184037	bps	cod	nsyn	ts	1	0	0	0	0	1	0	0	0	0	0	0	0	T	C	2	0.9649	-0.0351
glu	muth	h333	Hs2_33_S33	dinD	3818315	bps	cod	nsyn	ts	1	0	1	0	0	0	0	0	0	0	0	0	0	A	G	4	0.956	-0.044
glu	muth	h334	Hs2_34_S34	chpB	4448723	bps	cod	nsyn	ts	1	0	1	0	0	0	0	0	0	0	0	0	0	A	G	4	0.9591	-0.0409
glu	muth	h335	Hs2_35_S35	flhB	1966188	bps	cod	nsyn	ts	1	0	1	0	0	0	0	0	0	0	0	0	0	A	G	4	0.925	-0.075
glu	muth	h336	Hs2_36_S36	pgk	3071579	bps	cod	nsyn	tv	2	0	0	0	0	0	0	0	0	0	0	1	0	G	T	6	0.9284	-0.0716
glu	muth	h337	Hs2_37_S37	yibI	3771741	bos	cod	nsyn	ts	1	0	1	0	0	0	0	0	0	0	0	0	0	A	G	4	0.9735	-0.0265
glu	muth	h340	Hs2_40_S40	ettA	4629217	bps	cod	nsyn	ts	2	0	0	0	0	0	0	0	0	1	0	0	0	C	T	1	0.9273	-0.0727
glu	muth	h342	Hs2_42_S42	IGR	3553039	indel	NA	NA	NA	NA	NA	NA	NA	NA	NA	NA	NA	NA	NA	NA	NA	NA	NA	NA	NA	0.9106	-0.0894
glu	muth	h343	Hs2_43_S43	dnaX	492903	bps	cod	nsyn	ts	2	0	0	0	0	0	0	0	0	1	0	0	0	C	T	1	0.96	-0.04
glu	muth	h345	Hs2_45_S45	fliS	2005682	bps	cod	nsyn	ts	1	0	0	0	0	1	0	0	0	0	0	0	0	T	C	2	0.914	-0.086
glu	nn	nn002	NN2_S853_L004	mhpC	371587	bps	cod	nsyn	ts	2	0	0	0	0	0	0	0	0	0	1	0	0	G	A	3	0.9224	-0.0776
glu	nn	nn007	NN7_S858_L004	IGR	641386	bps	ncod	NA	ts	1	0	0	0	0	1	0	0	0	0	0	0	0	T	C	2	1.0206	0.0206
glu	nn	nn008	NN8_S859_L004	argK	3063627	bps	cod	nsyn	ts	2	0	0	0	0	0	0	0	0	0	1	0	0	G	A	3	0.9996	-0.0004
glu	nn	nn011	NN11_S862_L004	rnr	4407236	bps	cod	nsyn	ts	2	0	0	0	0	0	0	0	0	0	1	0	0	G	A	3	0.9298	-0.0702
glu	nn	nn015	NN15_S866_L004	IGR	641386	bps	ncod	NA	ts	1	0	0	0	0	1	0	0	0	0	0	0	0	T	C	2	0.9087	-0.0913
glu	nn	nn017	NN17_S868_L004	IGR	3580921	indel	NA	NA	NA	NA	NA	NA	NA	NA	NA	NA	NA	NA	NA	NA	NA	NA	NA	NA	NA	1.0225	0.0225
glu	nn	nn018	NN18_S869_L004	yagN	295149	bps	cod	nsyn	ts	1	0	1	0	0	0	0	0	0	0	0	0	0	A	G	4	1.0305	0.0305
glu	nn	nn019	NN19_S870_L004	ygfK	3018930	bps	cod	nsyn	ts	2	0	0	0	0	0	0	0	0	1	0	0	0	C	T	1	0.9239	-0.0761
glu	nn	nn020	NN20_S871_L004	puuD	1361453	bps	cod	nsyn	ts	2	0	0	0	0	0	0	0	0	0	1	0	0	G	A	3	1.023	0.023
glu	nn	nn021	NN21_S872_L004	yhjC	3672867	bps	cod	nsyn	ts	2	0	0	0	0	0	0	0	0	0	1	0	0	G	A	3	0.9542	-0.0458
glu	nn	nn028	NN28_S879_L004	ymcE	1051987	bps	cod	nsyn	ts	2	0	0	0	0	0	0	0	0	1	0	0	0	C	T	1	0.928	-0.072
glu	nn	nn029	NN29_S880_L004	prpR	347637	bps	cod	nsyn	ts	2	0	0	0	0	0	0	0	0	1	0	0	0	C	T	1	1.0194	0.0194
glu	nn	nn032	NN32_S883_L004	deoB	4619941	bps	cod	syn	ts	2	0	0	0	0	0	0	0	0	0	1	0	0	G	A	3	1.0502	0.0502
glu	nn	nn033	NN33_S884_L004	rutF	1070097	bps	cod	nsyn	ts	2	0	0	0	0	0	0	0	0	0	1	0	0	G	A	3	1.0481	0.0481
glu	nn	nn036	NN36_S887_L004	mltB	2824964	bps	cod	nsyn	ts	2	0	0	0	0	0	0	0	0	1	0	0	0	C	T	1	1.0363	0.0363
glu	nn	nn039	NN39_S890_L004	hisA	2095607	bps	cod	syn	ts	2	0	0	0	0	0	0	0	0	0	1	0	0	G	A	3	0.9846	-0.0154
glu	nn	nn040	NN40_S891_L004	trg	1493300	bps	cod	syn	tv	1	0	0	0	0	0	1	0	0	0	0	0	0	T	G	9	0.8827	-0.1173
glu	nn	nn042	NN42_S893_L004	IGR	703686	bps	ncod	NA	ts	2	0	0	0	0	0	0	0	0	1	0	0	0	C	T	1	1.0358	0.0358
glu	nn	nn043	NN43_S894_L004	rluD	2735715	bps	cod	nsyn	ts	2	0	0	0	0	0	0	0	0	1	0	0	0	C	T	1	0.9209	-0.0791
glu	nn	nn044	NN44_S895_L004	ydiB	1773972	bps	cod	nsyn	ts	2	0	0	0	0	0	0	0	0	1	0	0	0	C	T	1	1.0274	0.0274
glu	nn	nn047	NN47_S898_L004	yidE	3865559	bps	cod	nsyn	ts	2	0	0	0	0	0	0	0	0	0	1	0	0	G	A	3	1.0232	0.0232
glu	nn	nn048	NN48_S899_L004	fliM	2020929	bps	cod	syn	tv	2	0	0	0	0	0	0	1	0	0	0	0	0	C	A	8	1.039	0.039
glu	nn	nn051	NN51_S902_L004	dinD	3818224	bps	cod	syn	ts	2	0	0	0	0	0	0	0	0	0	1	0	0	G	A	3	1.0191	0.0191
glu	nn	nn052	NN52_S903_L004	IGR	2685797	bps	ncod	NA	tv	2	0	0	0	0	0	0	0	0	0	0	1	0	G	T	6	1.0154	0.0154
glu	nn	nn055	NN55_S906_L004	argF	290186	bps	cod	nsyn	tv	1	0	0	0	0	0	1	0	0	0	0	0	0	T	G	9	0.9127	-0.0873
glu	nn	nn057	NN57_S908_L004	cca	3202306	bps	cod	nsyn	ts	2	0	0	0	0	0	0	0	0	1	0	0	0	C	T	1	0.943	-0.057
glu	nn	nn060	NN60_S911_L004	IGR	564705	bps	ncod	NA	ts	2	0	0	0	0	0	0	0	0	1	0	0	0	C	T	1	1.012	0.012
glu	nn	nn061	NN61_S912_L004	sapD	1353583	bps	cod	nsyn	ts	2	0	0	0	0	0	0	0	0	1	0	0	0	C	T	1	0.9523	-0.0477
glu	nn	nn067	NN67_S1036_L005	ttcA	1411534	bps	cod	nsyn	ts	2	0	0	0	0	0	0	0	0	1	0	0	0	C	T	1	1.0304	0.0304
glu	nn	nn072	NN72_S1041_L005	IGR	3278769	bps	ncod	NA	ts	2	0	0	0	0	0	0	0	0	1	0	0	0	C	T	1	1.0229	0.0229
glu	nn	nn074	NN74_S1043_L005	yhaK	3254880	bps	cod	nsyn	ts	2	0	0	0	0	0	0	0	0	0	1	0	0	G	A	3	1.0411	0.0411
glu	nn	nn079	NN79_S31	wzxC	2118692	bps	cod	nsyn	ts	1	0	0	0	0	1	0	0	0	0	0	0	0	T	C	2	1.0007	0.0007
glu	nn	nn080	NN80_S32	guaB	2633933	bps	cod	nsyn	ts	2	0	0	0	0	0	0	0	0	0	1	0	0	G	A	3	1.0374	0.0374
glu	nn	nn083	NN_s2_03_S35	ahr	4495205	bps	cod	nsyn	ts	2	0	0	0	0	0	0	0	0	1	0	0	0	C	T	1	1.0253	0.0253
glu	nn	nn089	NN_s2_09_S41	ydcJ	1496531	bps	cod	nsyn	ts	2	0	0	0	0	0	0	0	0	0	1	0	0	G	A	3	1.0284	0.0284
glu	nn	nn090	NN_s2_10_S42	casD	2880538	bps	cod	nsyn	tv	2	0	0	0	0	0	0	0	0	0	0	1	0	G	T	6	1.0317	0.0317
glu	nn	nn092	NN_s2_12_S44	IGR	243362	bps	ncod	NA	ts	2	0	0	0	0	0	0	0	0	0	1	0	0	G	A	3	1.0223	0.0223
glu	nn	nn099	NN_s2_19_S51	dedD	2431550	bps	cod	nsyn	ts	2	0	0	0	0	0	0	0	0	1	0	0	0	C	T	1	1.0013	0.0013
glu	nn	nn100	NN_s2_20_S52	yeiQ	2266362	bps	cod	nsyn	ts	2	0	0	0	0	0	0	0	0	1	0	0	0	C	T	1	1.0327	0.0327
glu	nn	nn101	NN_s2_21_S53	ygiF	3200820	bps	cod	nsyn	ts	2	0	0	0	0	0	0	0	0	1	0	0	0	C	T	1	1.031	0.031
glu	nn	nn102	NN_s2_22_S54	oppF	1306689	bps	cod	nsyn	ts	2	0	0	0	0	0	0	0	0	1	0	0	0	C	T	1	1.0087	0.0087
glu	nn	nn106	NN_s2_26_S58	fumB	4346694	bps	cod	nsyn	ts	2	0	0	0	0	0	0	0	0	0	1	0	0	G	A	3	1.0481	0.0481
glu	nn	nn108	NN_s2_28_S60	loiP	3082308	bps	cod	nsyn	ts	2	0	0	0	0	0	0	0	0	0	1	0	0	G	A	3	0.9845	-0.0155
glu	nn	nn112	NN_s2_32_S64	yagE	283047	bps	cod	nsyn	ts	2	0	0	0	0	0	0	0	0	1	0	0	0	C	T	1	1.0506	0.0506
glu	nn	nn115	NN_s2_35_S67	ccmC	2295919	bps	cod	nsyn	ts	2	0	0	0	0	0	0	0	0	1	0	0	0	C	T	1	1.0277	0.0277
glu	nn	nn118	NN_s2_38_S70	alsC	4308868	bps	cod	nsyn	ts	2	0	0	0	0	0	0	0	0	1	0	0	0	C	T	1	1.071	0.071
glu	nn	nn121	NN_s2_41_S73	wzxC	2119536	bps	cod	nsyn	ts	2	0	0	0	0	0	0	0	0	0	1	0	0	G	A	3	1.0456	0.0456
glu	nn	nn128	NN_s2_48_S80	yfjZ	2777345	bps	cod	nsyn	ts	2	0	0	0	0	0	0	0	0	1	0	0	0	C	T	1	1.0317	0.0317
glu	nn	nn134	NN_s2_54_S86	lsrD	1604941	bps	cod	nsyn	ts	2	0	0	0	0	0	0	0	0	0	1	0	0	G	A	3	1.0213	0.0213
glu	nn	nn137	NN_s2_57_S89	thrS	1802078	bps	cod	nsyn	ts	2	0	0	0	0	0	0	0	0	1	0	0	0	C	T	1	1.0108	0.0108
glu	nn	nn139	NN_s2_59_S91	mrcA	3524234	bps	cod	nsyn	ts	2	0	0	0	0	0	0	0	0	0	1	0	0	G	A	3	1.0068	0.0068
glu	nn	nn140	NN_s2_60_S92	hemA	1264829	bps	cod	nsyn	ts	2	0	0	0	0	0	0	0	0	1	0	0	0	C	T	1	1.0305	0.0305
glu	nn	nn149	NN_s2_69_S101	yibA	3767031	indel	NA	NA	NA	NA	NA	NA	NA	NA	NA	NA	NA	NA	NA	NA	NA	NA	NA	NA	NA	0.9335	-0.0665
glu	nn	nn150	NN_s2_70_S102	fabG	1151258	bps	cod	nsyn	tv	2	0	0	0	0	0	0	1	0	0	0	0	0	C	A	8	0.9985	-0.0015
glu	nn	nn157	NN_s2_77_S109	sufC	1762112	bps	cod	nsyn	tv	2	0	0	0	0	0	0	0	0	0	0	1	0	G	T	6	1.0062	0.0062
glu	nn	nn166	NN_s2_86_S118	purD	4205413	bps	cod	nsyn	ts	2	0	0	0	0	0	0	0	0	1	0	0	0	C	T	1	1.0086	0.0086
glu	nn	nn167	NN_s2_87_S119	sdhA	756079	bps	cod	nsyn	ts	2	0	0	0	0	0	0	0	0	0	1	0	0	G	A	3	1.0054	0.0054
glu	nn	nn171	NN_s2_91_S123	IGR	393980	bps	ncod	NA	ts	2	0	0	0	0	0	0	0	0	0	1	0	0	G	A	3	0.9902	-0.0098
glu	nn	nn174	NN_s2_94_S126	rrsD	3428663	bps	ncod	NA	ts	2	0	0	0	0	0	0	0	0	1	0	0	0	C	T	1	1.022	0.022
glu	nn	nn181	NN_s2_101_S133	creC	4637734	indel	NA	NA	NA	NA	NA	NA	NA	NA	NA	NA	NA	NA	NA	NA	NA	NA	NA	NA	NA	1.0101	0.0101
glu	nn	nn182	NN_s2_102_S134	fecR	4517395	bps	cod	nsyn	ts	2	0	0	0	0	0	0	0	0	1	0	0	0	C	T	1	0.993	-0.007
glu	nn	nn183	NN_s2_103_S135	IGR	1426615	bps	ncod	NA	ts	2	0	0	0	0	0	0	0	0	1	0	0	0	C	T	1	0	-1
glu	nn	nn184	NN_s2_104_S136	pdhR	122842	bps	cod	nsyn	ts	2	0	0	0	0	0	0	0	0	1	0	0	0	C	T	1	1.0319	0.0319
glu	nn	nn185	NN_s2_105_S137	phnP	4314532	bps	cod	syn	ts	2	0	0	0	0	0	0	0	0	0	1	0	0	G	A	3	1.0063	0.0063
glu	nn	nn187	NN_s2_107_S139	rhsC	733601	bps	cod	nsyn	tv	1	0	0	0	0	1	0	0	0	0	0	0	0	T	C	2	1.0235	0.0235
glu	nn	nn189	NN_s2_109_S141	alaS	2821213	bps	cod	nsyn	ts	2	0	0	0	0	0	0	0	0	1	0	0	0	C	T	1	1.0007	0.0007
glu	nn	nn190	NN_s2_110_S142	barA	2916883	bps	cod	syn	ts	2	0	0	0	0	0	0	0	0	0	1	0	0	G	A	3	1.0014	0.0014
glu	nn	nn191	NN_s2_111_S143	yedQ	2027557	bps	cod	nsyn	ts	2	0	0	0	0	0	0	0	0	0	1	0	0	G	A	3	1.056	0.056
glu	nn	nn193	NN_s2_113_S145	yhbQ	3300229	bps	cod	syn	ts	2	0	0	0	0	0	0	0	0	0	1	0	0	G	A	3	1.0516	0.0516
glu	nn	nn198	NN_s2_118_S150	gspO	3465678	indel	NA	NA	NA	NA	NA	NA	NA	NA	NA	NA	NA	NA	NA	NA	NA	NA	NA	NA	NA	1.032	0.032
glu	nn	nn199	NN_s2_119_S151	IGR	3982367	bps	ncod	NA	ts	2	0	0	0	0	0	0	0	0	0	1	0	0	G	A	3	1.0412	0.0412
glu	nn	nn202	NN_s2_122_S154	ugpQ	3587471	bps	cod	syn	tv	2	0	0	0	0	0	0	0	1	0	0	0	0	C	G	7	1.024	0.024
glu	nn	nn205	NN_s2_125_S157	copA	509788	bps	cod	nsyn	ts	2	0	0	0	0	0	0	0	0	1	0	0	0	C	T	1	1.0075	0.0075
glu	nn	nn206	NN_s2_126_S158	yhaK	3254634	bps	cod	nsyn	tv	2	0	0	0	0	0	0	1	0	0	0	0	0	C	A	8	0.8264	-0.1736
glu	nn	nn207	NN_s2_127_S159	IGR	4168524	bps	ncod	NA	tv	1	0	0	0	0	0	1	0	0	0	0	0	0	T	G	9	1.0086	0.0086
glu	nn	nn209	NN_s2_129_S161	nirB	3495031	bps	cod	nsyn	tv	2	0	0	0	0	0	0	0	1	0	0	0	0	C	G	7	1.0017	0.0017
glu	nn	nn219	NN_s2_139_S171	rcsA	2024472	bps	cod	nsyn	ts	2	0	0	0	0	0	0	0	0	0	1	0	0	G	A	3	1.02	0.02
glu	nn	nn222	NN_s2_142_S174	ybaQ	508358	bps	cod	nsyn	ts	2	0	0	0	0	0	0	0	0	1	0	0	0	C	T	1	1.036	0.036
glu	nn	nn226	NN_s2_146_S178	ychA	1267998	bps	cod	nsyn	ts	2	0	0	0	0	0	0	0	0	1	0	0	0	C	T	1	0.957	-0.043
glu	nn	nn230	NN_s2_150_S182	IGR	1151871	bps	ncod	NA	ts	2	0	0	0	0	0	0	0	0	1	0	0	0	C	T	1	1.023	0.023
glu	nn	nn234	NN_s2_154_S186	atpD	3916773	bps	cod	nsyn	ts	2	0	0	0	0	0	0	0	0	0	1	0	0	G	A	3	1.0346	0.0346
glu	nn	nn238	NN_s2_158_S190	minC	1225619	bps	cod	nsyn	ts	2	0	0	0	0	0	0	0	0	1	0	0	0	C	T	1	0.9829	-0.0171
glu	nn	nn247	NN_s2_167_S199	IGR	3634404	bps	ncod	nsyn	ts	2	0	0	0	0	0	0	0	0	0	1	0	0	G	A	3	1.0102	0.0102
glu	nn	nn248	NN_s2_168_S200	ttdT	3208798	bps	cod	nsyn	ts	2	0	0	0	0	0	0	0	0	1	0	0	0	C	T	1	0.9923	-0.0077
glu	nn	nn249	NN_s2_169_S201	tcdA	2945700	bps	cod	nsyn	ts	2	0	0	0	0	0	0	0	0	0	1	0	0	G	A	3	1.0354	0.0354
glu	nn	nn252	NN_s2_172_S204	ymgG	1222704	bps	cod	nsyn	ts	2	0	0	0	0	0	0	0	0	1	0	0	0	C	T	1	1.0278	0.0278
glu	nn	nn253	NN_s2_173_S205	IGR	3700533	bps	ncod	NA	ts	2	0	0	0	0	0	0	0	0	1	0	0	0	C	T	1	1.0541	0.0541
glu	nn	nn258	NN_s2_178_S210	rrlC	3946166	bps	ncod	nsyn	ts	2	0	0	0	0	0	0	0	0	1	0	0	0	C	T	1	0.9975	-0.0025
glu	nn	nn270	NN_s2_190_S222	ygdH	2927665	bps	cod	nsyn	ts	2	0	0	0	0	0	0	0	0	0	1	0	0	G	A	3	1.0408	0.0408
glu	nn	nn276	NN_s2_196_S228	phnI	4319773	bps	cod	nsyn	ts	2	0	0	0	0	0	0	0	0	1	0	0	0	C	T	1	1.1009	0.1009
glu	nn	nn282	NN_s2_202_S234	yfaL	2340496	bps	cod	nsyn	ts	2	0	0	0	0	0	0	0	0	1	0	0	0	C	T	1	1.0269	0.0269
glu	nn	nn283	NN_s2_203_S235	nikA	3613756	bps	cod	nsyn	ts	2	0	0	0	0	0	0	0	0	1	0	0	0	C	T	1	0.9421	-0.0579
glu	nn	nn285	NN_s2_205_S237	IGR	3012410	bps	ncod	NA	ts	2	0	0	0	0	0	0	0	0	0	1	0	0	G	A	3	1.0085	0.0085
glu	nn	nn286	NN_s2_206_S238	IGR	34111	indel	NA	NA	NA	NA	NA	NA	NA	NA	NA	NA	NA	NA	NA	NA	NA	NA	NA	NA	NA	1.0142	0.0142
glu	nn	nn289	NN_s2_209_S241	IGR	4296268	bps	ncod	NA	ts	1	0	0	0	0	1	0	0	0	0	0	0	0	T	C	2	1.0178	0.0178
glu	nn	nn291	NN_s2_211_S243	cheR	1968518	indel	NA	NA	NA	NA	NA	NA	NA	NA	NA	NA	NA	NA	NA	NA	NA	NA	NA	NA	NA	1.0253	0.0253
glu	nn	nn292	NN_s2_212_S244	IGR	2878446	bps	ncod	NA	ts	2	0	0	0	0	0	0	0	0	1	0	0	0	C	T	1	0.9827	-0.0173
glu	nn	nn293	NN_s2_213_S245	ffh	2747367	bps	cod	nsyn	ts	2	0	0	0	0	0	0	0	0	1	0	0	0	C	T	1	1.0222	0.0222
glu	nn	nn294	NN_s2_214_S246	IGR	1244636	bps	ncod	NA	ts	2	0	0	0	0	0	0	0	0	1	0	0	0	C	T	1	1.0342	0.0342
glu	nn	nn296	NN_s2_216_S248	pbpC	2645382	bps	cod	nsyn	ts	2	0	0	0	0	0	0	0	0	1	0	0	0	C	T	1	0.9782	-0.0218
glu	nn	nn297	NN_s2_217_S249	rutA	1073539	bps	cod	nsyn	ts	2	0	0	0	0	0	0	0	0	1	0	0	0	C	T	1	1.003	0.003
glu	nn	nn299	NN_s2_219_S251	atpD	3916883	bps	cod	syn	ts	2	0	0	0	0	0	0	0	0	0	1	0	0	G	A	3	1.0304	0.0304
glu	wt	wm01	T39-2_S2	IGR	3720605	bps	ncod	NA	ts	1	0	1	0	0	0	0	0	0	0	0	0	0	A	G	4	0.9953	-0.0047
glu	wt	wm02	T39-4_S4	IGR	3683487	indel	ncod	NA	NA	NA	NA	NA	NA	NA	NA	NA	NA	NA	NA	NA	NA	NA	T	ins G	NA	0.9697	-0.0303
glu	wt	wm03	T39-5_S5	IGR	4555482	bps	ncod	NA	ts	2	0	0	0	0	0	0	0	0	1	0	0	0	C	T	1	0.9511	-0.0489
glu	wt	wm04	T39-6_S6	yehD	2192106	bps	cod	syn	ts	1	0	1	0	0	0	0	0	0	0	0	0	0	A	G	4	0.9666	-0.0334
glu	wt	wm05	T39-11_S11	sslE	3117626	bps	cod	nsyn	tv	2	0	0	0	0	0	0	0	0	0	0	1	0	G	T	6	0.9736	-0.0264
glu	wt	wm06	T39-13_S13	cutC	1958858	bps	cod	nsyn	tv	2	0	0	0	0	0	0	0	0	0	0	1	0	G	T	6	0.9839	-0.0161
glu	wt	wm07	T39-23_S22	IGR	1531059	bps	ncod	NA	tv	2	0	0	0	0	0	0	0	0	0	0	1	0	G	T	6	0.9792	-0.0208
glu	wt	wm08	T39-24_S23	rpsA	962840	bps	cod	syn	ts	1	0	0	0	0	1	0	0	0	0	0	0	0	T	C	2	0.9803	-0.0197
glu	wt	wm09	T39-28_S27	rplD	3452197	bps	cod	syn	ts	2	0	0	0	0	0	0	0	0	1	0	0	0	C	T	1	1.0169	0.0169
glu	wt	wm10	T39-29_S28	torS	1054882	bps	cod	nsyn	ts	2	0	0	0	0	0	0	0	0	1	0	0	0	C	T	1	0.9925	-0.0075
glu	wt	wm11	T39-36_S32	paaH	1459992	bps	cod	nsyn	ts	1	0	0	0	0	1	0	0	0	0	0	0	0	T	C	2	1.002	0.002
glu	wt	wm12	T39-39_S35	ydcK	1500032	bps	cod	nsyn	ts	2	0	0	0	0	0	0	0	0	1	0	0	0	C	T	1	1.0323	0.0323
glu	wt	wm13	T104-5_S5	cysG	3499194	bps	cod	nsyn	ts	1	0	1	0	0	0	0	0	0	0	0	0	0	A	G	4	1.0356	0.0356
glu	wt	wm14	T104-6_S6	glcG	3124224	bps	cod	nsyn	tv	2	0	0	0	0	0	0	0	0	0	0	1	0	G	T	6	1.0064	0.0064
glu	wt	wm15	T104-7_S7	efp	4375729	bps	cod	nsyn	tv	2	0	0	0	0	0	0	0	0	0	0	1	0	G	T	6	1.0006	0.0006
glu	wt	wm16	T104-8_S8	xapB	2523469	bps	cod	nsyn	tv	1	0	0	1	0	0	0	0	0	0	0	0	0	A	C	12	1.0509	0.0509
glu	wt	wm17	T104-9_S9	rapA	60607	bps	cod	syn	tv	1	0	0	1	0	0	0	0	0	0	0	0	0	A	C	12	1.0354	0.0354
glu	wt	wm18	T104-10_S10	IGR	859090	bps	ncod	NA	ts	1	0	1	0	0	0	0	0	0	0	0	0	0	A	G	4	1.0173	0.0173
glu	wt	wm19	T104-12_S12	yhjC	3673083	bps	cod	nsyn	tv	1	0	0	1	0	0	0	0	0	0	0	0	0	A	C	12	1.0671	0.0671
glu	wt	wm20	T104-13_S13	narQ	2586266	bps	cod	nsyn	ts	2	0	0	0	0	0	0	0	0	1	0	0	0	C	T	1	0.9821	-0.0179
glu	wt	wm21	T104-17_S17	ynbB	1478849	bps	cod	syn	tv	3	0	0	0	1	0	0	0	0	0	0	0	0	T	A	10	1.017	0.017
glu	wt	wm22	T104-26_S25	pta	2415357	bps	cod	nsyn	ts	1	0	0	0	0	1	0	0	0	0	0	0	0	T	C	2	0.9796	-0.0204
glu	wt	wm23	T104-27_S26	yjgL	4477161	bps	cod	nsyn	tv	1	0	0	0	0	0	1	0	0	0	0	0	0	T	G	9	1.068	0.068
glu	wt	wm24	T104-28_S27	mocA	3015276	bps	cod	syn	ts	2	0	0	0	0	0	0	0	0	0	1	0	0	G	A	3	0.9785	-0.0215
glu	wt	wm25	T104-39_S35	IGR	379934	bps	ncod	NA	tv	2	0	0	0	0	0	0	1	0	0	0	0	0	C	A	8	0.9595	-0.0405
glu	wt	wm26	T140-1_S37	tehB	1501923	bps	cod	nsyn	tv	3	1	0	0	0	0	0	0	0	0	0	0	0	A	T	11	1.026	0.026
glu	wt	wm27	T140-7_S42	yhdP	3396206	bps	cod	nsyn	ts	1	0	1	0	0	0	0	0	0	0	0	0	0	A	G	4	1.0409	0.0409
glu	wt	wm28	T140-13_S48	yfaQ	2329132	bps	cod	syn	tv	2	0	0	0	0	0	0	1	0	0	0	0	0	C	A	8	1.0729	0.0729
glu	wt	wm29	T140-22_S56	yffS	2564985	bps	cod	nsyn	ts	2	0	0	0	0	0	0	0	0	0	1	0	0	G	A	3	1.0665	0.0665
glu	wt	wm30	T140-24_S58	IGR	1226181	bps	ncod	NA	ts	2	0	0	0	0	0	0	0	0	1	0	0	0	C	T	1	1.0221	0.0221
glu	wt	wm31	T140-27_S61	IGR	2629187	bps	ncod	NA	tv	1	0	0	0	0	0	1	0	0	0	0	0	0	T	G	9	1.0229	0.0229
glu	wt	wm32	T140-28_S62	IGR	1601394	indel	ncod	NA	NA	NA	NA	NA	NA	NA	NA	NA	NA	NA	NA	NA	NA	NA	T	del C	NA	1.0824	0.0824
glu	wt	wm33	T140-38_S69	citT	645203	bps	cod	nsyn	tv	2	0	0	1	0	0	0	0	0	0	0	0	0	A	C	12	1.0928	0.0928
glu	wt	wm34	T200-4_S40	fecE	4511282	bps	cod	nsyn	ts	1	0	1	0	0	0	0	0	0	0	0	0	0	A	G	4	0.9946	-0.0054
glu	wt	wm35	T200-5_S41	IGR	4101512	indel	ncod	NA	NA	NA	NA	NA	NA	NA	NA	NA	NA	NA	NA	NA	NA	NA	T	del TG	NA	0.9981	-0.0019
glu	wt	wm36	T200-6_S109	helD	1025228	bps	cod	nsyn	ts	2	0	0	0	0	0	0	0	0	1	0	0	0	C	T	1	0	-1
glu	wt	wm37	T200-7_S42	glpA	2353553	bps	cod	nsyn	ts	2	0	0	0	0	0	0	0	0	0	1	0	0	G	A	3	1.0061	0.0061
glu	wt	wm38	T200-8_S43	ilvD	3954779	bps	cod	nsyn	tv	2	0	0	0	0	0	0	1	0	0	0	0	0	C	A	8	0.9851	-0.0149
glu	wt	wm39	T200-10_S45	rrlC	3946228	bps	cod	NA	ts	1	0	1	0	0	0	0	0	0	0	0	0	0	A	G	4	0.9788	-0.0212
glu	wt	wm40	T200-12_S47	IGR	2949039	bps	ncod	NA	tv	3	0	0	0	1	0	0	0	0	0	0	0	0	T	A	10	0.9682	-0.0318
glu	wt	wm41	T200-11_S46	slyX	3977797	indel	cod	NA	NA	NA	NA	NA	NA	NA	NA	NA	NA	NA	NA	NA	NA	NA	A	delACGC	NA	0.8782	-0.1218
glu	wt	wm42	T200-17_S52	btuB	4165312	bps	cod	syn	tv	3	0	0	0	0	0	0	0	1	0	0	0	0	C	G	7	0.9706	-0.0294
glu	wt	wm43	T200-20_S54	metC	3152737	bps	cod	nsyn	tv	3	0	0	0	0	0	0	0	0	0	0	0	1	G	C	5	1.0451	0.0451
glu	wt	wm44	T200-21_S55	hyfF	2607918	bps	cod	syn	ts	2	0	0	0	0	0	0	0	0	0	1	0	0	G	A	3	0.986	-0.014
glu	wt	wm45	T200-24_S58	ycdU	1095896	bps	cod	syn	tv	1	0	0	1	0	0	0	0	0	0	0	0	0	A	C	12	0.9731	-0.0269
glu	wt	wm46	T200-27_S61	csgA	1104523	bps	cod	nsyn	tv	3	1	0	0	0	0	0	0	0	0	0	0	0	A	T	11	0.9397	-0.0603
glu	wt	wm47	T200-29_S63	rlmB	4409668	bps	cod	nsyn	ts	2	0	0	0	0	0	0	0	0	0	1	0	0	G	A	3	0.9662	-0.0338
glu	wt	wm48	T200-30_S111	yddB	1577320	bps	cod	syn	ts	2	0	0	0	0	0	0	0	0	1	0	0	0	C	T	1	0.916	-0.084
glu	wt	wm49	T200-32_S65	purM	2621481	bps	cod	syn	ts	2	0	0	0	0	0	0	0	0	0	1	0	0	G	A	3	1.0193	0.0193
glu	wt	wm50	T200-36_S67	IGR	1097118	bps	ncod	NA	tv	2	0	0	0	0	0	0	1	0	0	0	0	0	C	A	8	0	-1
glu	wt	wm51	T200-40_S71	yhfX	3509829	bps	cod	nsyn	ts	1	0	0	0	0	1	0	0	0	0	0	0	0	T	C	2	1.0153	0.0153
glu	wt	wm52	T250-1_S72	ppx	2626631	bps	cod	nsyn	tv	1	0	0	1	0	0	0	0	0	0	0	0	0	A	C	12	1.0294	0.0294
glu	wt	wm53	T250-9_S79	putA	1077364	bps	cod	nsyn	tv	2	0	0	0	0	0	0	0	0	0	0	1	0	G	T	6	1.0408	0.0408
glu	wt	wm54	T250-18_S87	nlpI	3308103	bps	cod	syn	tv	1	0	0	0	0	0	1	0	0	0	0	0	0	T	G	9	1.1413	0.1413
glu	wt	wm55	T250-20_S89	mraZ	90068	bps	cod	syn	ts	2	0	0	0	0	0	0	0	0	0	1	0	0	G	A	3	1.0241	0.0241
glu	wt	wm56	T250-21_S90	ygjR	3237736	bps	cod	syn	ts	2	0	0	0	0	0	0	0	0	0	1	0	0	G	A	3	1.0362	0.0362
glu	wt	wm57	T250-24_S93	bioD	812909	bps	cod	nsyn	tv	2	0	0	0	0	0	0	0	0	0	0	1	0	G	T	6	1.1145	0.1145
glu	wt	wm58	T250-25_S94	fadH	3232163	bps	cod	nsyn	tv	1	0	0	0	0	0	1	0	0	0	0	0	0	T	G	9	1.3458	0.3458
glu	wt	wm59	T250-26_S95	IGR	841624	bps	ncod	NA	ts	2	0	0	0	0	0	0	0	0	0	1	0	0	G	A	3	1.2151	0.2151
glu	wt	wm60	T250-31_S100	insJ	3720877	bps	cod	syn	ts	2	0	0	0	0	0	0	0	0	0	1	0	0	G	A	3	1.0886	0.0886
glu	wt	wm61	T250-32_S101	ybbN	517978	bps	cod	nsyn	tv	2	0	0	0	0	0	0	0	0	0	0	1	0	G	T	6	1.1204	0.1204
glu	wt	wm62	T250-37_S103	IGR	2498316	bps	ncod	NA	tv	1	0	0	1	0	0	0	0	0	0	0	0	0	A	C	12	1.1109	0.1109
glu	wt	wm63	T250-39_S105	puuB	1364279	bps	cod	nsyn	tv	1	0	0	0	0	0	1	0	0	0	0	0	0	T	G	9	1.1023	0.1023
glu	wt	wm64	T300-6_S76	IGR	4101512	indel	ncod	NA	NA	NA	NA	NA	NA	NA	NA	NA	NA	NA	NA	NA	NA	NA	T	del TG	NA	0.9238	-0.0762
glu	wt	wm65	T300-5_S75	leuW	697047	indel	cod	NA	NA	NA	NA	NA	NA	NA	NA	NA	NA	NA	NA	NA	NA	NA	C	ins A	NA	0	-1
glu	wt	wm66	T300-7_S77	oppC	1304077	bps	cod	nsyn	ts	2	0	0	0	0	0	0	0	0	1	0	0	0	C	T	1	1.0301	0.0301
glu	wt	wm67	T300-11_S81	IGR	42009	bps	ncod	NA	ts	1	0	1	0	0	0	0	0	0	0	0	0	0	A	G	4	0.7816	-0.2184
glu	wt	wm68	T300-17_S86	panB	149469	bps	cod	nsyn	ts	2	0	0	0	0	0	0	0	0	1	0	0	0	C	T	1	0	-1
glu	wt	wm69	T300-18_S87	IGR	3012413	bps	ncod	NA	tv	3	1	0	0	0	0	0	0	0	0	0	0	0	A	T	11	0.8752	-0.1248
glu	wt	wm70	T300-19_S88	prpE	353929	bps	cod	syn	ts	1	0	0	0	0	1	0	0	0	0	0	0	0	T	C	2	0.9696	-0.0304
glu	wt	wm71	T300-21_S90	yciF	1315309	bps	cod	nsyn	ts	2	0	0	0	0	0	0	0	0	0	1	0	0	G	A	3	0.9655	-0.0345
glu	wt	wm72	T300-22_S91	yhhH	3623402	bps	cod	nsyn	tv	1	0	0	0	0	1	0	0	0	0	0	0	0	T	C	2	1.0745	0.0745
glu	wt	wm73	T300-23_S92	IGR	3104423	bps	ncod	NA	tv	1	0	0	1	0	0	0	0	0	0	0	0	0	A	C	12	0.8775	-0.1225
glu	wt	wm74	T300-25_S94	IGR	3718331	bps	ncod	NA	tv	1	0	0	0	0	0	1	0	0	0	0	0	0	T	G	9	0.8309	-0.1691
glu	wt	wm75	T300-29_S97	rplU	3333314	bps	cod	nsyn	tv	1	0	0	0	0	0	1	0	0	0	0	0	0	T	G	9	0.8958	-0.1042
glu	wt	wm76	T300-30_S98	dld	2223086	bps	cod	nsyn	tv	1	0	0	1	0	0	0	0	0	0	0	0	0	A	C	12	0.7978	-0.2022
glu	wt	wm77	T300-31_S99	clpA	924078	bps	cod	nsyn	ts	1	0	1	0	0	0	0	0	0	0	0	0	0	A	G	4	0.9085	-0.0915
glu	wt	wm78	T300-32_S100	rhlB	3965549	indel	cod	NA	NA	NA	NA	NA	NA	NA	NA	NA	NA	NA	NA	NA	NA	NA	C	ins T	NA	0.8989	-0.1011
glu	wt	wm79	T300-38_S104	fryA	2503377	bps	cod	nsyn	ts	2	0	0	0	0	0	0	0	0	0	1	0	0	G	A	3	0.9224	-0.0776
glu	wt	wm80	T300-39_S105	IGR	4549879	bps	ncod	NA	tv	2	0	0	0	0	0	0	0	0	0	0	1	0	G	T	6	0.9181	-0.0819
glu	wt	w083	WT03_S7	ylbE	549211	bps	cod	syn	tv	2	0	0	0	0	0	0	0	0	0	0	1	0	G	T	6	0.0399	-0.018
glu	wt	w084	WT04_S8	rrlC	3943961	bps	cod	NA	ts	2	0	0	0	0	0	0	0	0	0	1	0	0	G	A	3	-0.0025	-0.0064
glu	wt	w086	WT06_S10	potD	1182591	bps	cod	syn	tv	2	1	0	0	0	0	0	0	0	0	0	0	0	A	T	11	0.0312	-0.0791
glu	wt	w087	WT-07_S11	fumA	1687058	bps	cod		ts	2	0	0	0	0	0	0	0	0	0	1	0		G	A	3	0	-1
glu	wt	w088	WT08_S12	ydcL	1503086	bps	cod	syn	ts	2	0	0	0	0	0	0	0	0	0	1	0	0	G	A	3	-0.0321	-1
glu	wt	w103	WT23_S15	adhE	1296006	bps	cod	syn	ts	2	0	0	0	0	0	0	0	0	1	0	0	0	C	T	1	-0.0439	-0.0115
glu	wt	w107	WT27_S19	yiaJ	3741931	bps	cod	syn	tv	1	0	0	1	0	0	0	0	0	0	0	0	0	A	C	12	-0.026	0.0199
glu	wt	w113	WT33_S25	yoaC	1894341	indel	NA	NA	NA	NA	NA	NA	NA	NA	NA	NA	NA	NA	NA	NA	NA	NA	C	delA	NA	0.0006	-0.0342
glu	wt	w116	WT36_S28	yciY	1308948	bps	cod	syn	tv	3	0	0	0	1	0	0	0	0	0	0	0	0	T	A	10	-0.355	-0.1292
glu	wt	w118	WT38_S30	IGR	2456974	bps	ncod	NA	ts	2	0	0	0	0	0	0	0	0	1	0	0	0	C	T	1	1.0657	0.0657
glu	wt	w119	WT39_S31	gtrA	2467927	indel	NA	NA	NA	NA	NA	NA	NA	NA	NA	NA	NA	NA	NA	NA	NA	NA	G	del TT	NA	1.0306	0.0306
glu	wt	w127	WT48_S40	hmp	2686320	bps	cod	syn	ts	2	0	0	0	0	0	0	0	0	0	1	0	0	G	A	3	-0.0193	0.0539
glu	wt	w128	WT49_S41	astD	1829698	bps	cod	syn	ts	2	0	0	0	0	0	0	0	0	0	1	0	0	G	A	3	-0.4202	0.0745
glu	wt	w132	WT53_S45	cyaA	3992262	bps	cod	syn	ts	2	0	0	0	0	0	0	0	0	1	0	0	0	C	T	1	-0.0606	0.0515
glu	muty	ym01	Y001_S596_L005	dld	2223318	bps	cod	syn	tv	2	0	0	0	0	0	0	0	0	0	0	1	0	G	T	6	1.0045	0.0045
glu	muty	ym02	Y004_S599_L005	IGR	1050878	bps	ncod	NA	tv	2	0	0	0	0	0	0	0	0	0	0	1	0	G	T	6	0.9083	-0.0917
glu	muty	ym03	Y006_S601_L005	thrB	3208	bps	cod	syn	tv	2	0	0	0	0	0	0	1	0	0	0	0	0	C	A	8	1.0132	0.0132
glu	muty	ym04	Y008_S603_L005	yfcH	2422544	bps	cod	syn	ts	2	0	0	0	0	0	0	0	0	0	1	0	0	G	A	3	1.0507	0.0507
glu	muty	ym05	Y011_S606_L005	IGR	75594	bps	ncod	NA	tv	2	0	0	0	0	0	0	1	0	0	0	0	0	C	A	8	1.0992	0.0992
glu	muty	ym06	Y021_S616_L005	ylbE	548548	bps	cod	syn	tv	2	0	0	0	0	0	0	1	0	0	0	0	0	C	A	8	1.0089	0.0089
glu	muty	ym07	Y022_S617_L005	yagF	283972	bps	cod	nsyn	tv	2	0	0	0	0	0	0	1	0	0	0	0	0	C	A	8	1.0579	0.0579
glu	muty	ym08	Y023_S618_L005	fliI	2016840	bps	cod	nsyn	tv	2	0	0	0	0	0	0	1	0	0	0	0	0	C	A	8	1.0089	0.0089
glu	muty	ym09	Y025_S620_L005	setC	3837914	bps	cod	nsyn	ts	2	0	0	0	0	0	0	0	0	0	1	0	0	G	A	3	1.1139	0.1139
glu	muty	ym10	Y027_S622_L005	rlmG	3234985	bps	cod	nsyn	tv	2	0	0	0	0	0	0	0	0	0	0	1	0	G	T	6	0.987	-0.013
glu	muty	ym11	Y032_S627_L005	yohC	2225235	bps	cod	nsyn	tv	2	0	0	0	0	0	0	1	0	0	0	0	0	C	A	8	0.9282	-0.0718
glu	muty	ym12	Y035_S630_L005	gyrB	3878979	bps	cod	nsyn	tv	2	0	0	0	0	0	0	1	0	0	0	0	0	C	A	8	0.9131	-0.0869
glu	muty	ym13	Y041_S636_L005	yedV	2038120	bps	cod	syn	tv	2	0	0	0	0	0	0	0	0	0	0	1	0	G	T	6	0.9719	-0.0281
glu	muty	ym14	Y053_S648_L005	rrlC	3944115	bps	cod	NA	ts	1	0	1	0	0	0	0	0	0	0	0	0	0	A	G	4	1.1087	0.1087
glu	muty	ym15	Y054_S649_L005	hybO	3145779	bps	cod	syn	tv	2	0	0	0	0	0	0	0	0	0	0	1	0	G	T	6	1.0603	0.0603
glu	muty	ym16	Y058_S653_L005	yhcD	3364473	bps	cod	nsyn	tv	2	0	0	0	0	0	0	0	0	0	0	1	0	G	T	6	1.0916	0.0916
glu	muty	ym17	Y060_S655_L005	bglX	2220771	bps	cod	nsyn	tv	2	0	0	0	0	0	0	0	0	0	0	1	0	G	T	6	0.9414	-0.0586
glu	muty	ym18	Y062_S657_L005	cyoE	447573	bps	cod	nsyn	tv	2	0	0	0	0	0	0	1	0	0	0	0	0	C	A	8	0.9573	-0.0427
glu	muty	ym19	Y065_S660_L005	IGR	3374563	bps	ncod	NA	tv	2	0	0	0	0	0	0	0	0	0	0	1	0	G	T	6	1.0278	0.0278
glu	muty	ym20	Y066_S661_L005	dcyD	1998934	bps	cod	nsyn	ts	2	0	0	0	0	0	0	0	0	1	0	0	0	C	T	1	1.1854	0.1854
glu	muty	ym21	Y071_S666_L005	rrsD	3428558	bps	cod	NA	ts	1	0	0	0	0	1	0	0	0	0	0	0	0	T	C	2	0.9359	-0.0641
glu	muty	ym22	Y079_S674_L005	IGR	4606192	bps	ncod	NA	tv	2	0	0	0	0	0	0	0	0	0	0	1	0	G	T	6	1.1506	0.1506
glu	muty	ym23	Y080_S675_L005	acnB	132782	bps	cod	nsyn	tv	2	0	0	0	0	0	0	0	0	0	0	1	0	G	T	6	1.106	0.106
glu	muty	ym24	Y082_S677_L005	narG	1281386	bps	cod	nsyn	tv	2	0	0	0	0	0	0	1	0	0	0	0	0	C	A	8	1.1846	0.1846
glu	muty	ym25	Y087_S682_L005	nuoK	2395301	bps	cod	nsyn	tv	2	0	0	0	0	0	0	0	0	0	0	1	0	G	T	6	0.9701	-0.0299
glu	muty	ym26	Y092_S687_L005	metI	221580	bps	cod	nsyn	tv	2	0	0	0	0	0	0	1	0	0	0	0	0	C	A	8	1.084	0.084
glu	muty	ym27	Y096_S691_L005	psuG	2257976	bps	cod	nsyn	tv	2	0	0	0	0	0	0	1	0	0	0	0	0	C	A	8	1.0437	0.0437
glu	muty	ym28	Y097_S692_L005	ppsA	1785120	bps	cod	nsyn	tv	2	0	0	0	0	0	0	1	0	0	0	0	0	C	A	8	1.0879	0.0879
glu	muty	ym29	Y099_S694_L005	hyaD	1036141	bps	cod	syn	tv	2	0	0	0	0	0	0	1	0	0	0	0	0	C	A	8	1.0523	0.0523
glu	muty	ym30	Y103_S698_L005	ydaU	1421877	bps	cod	syn	tv	2	0	0	0	0	0	0	1	0	0	0	0	0	C	A	8	1.0006	0.0006
glu	muty	ym31	Y104_S699_L005	glgP	3566254	bps	cod	nsyn	tv	2	0	0	0	0	0	0	1	0	0	0	0	0	C	A	8	0.9964	-0.0036
glu	muty	ym32	Y105_S700_L005	ygeK	2994504	bps	ncod	NA	tv	2	0	0	0	0	0	0	1	0	0	0	0	0	C	A	8	1.0066	0.0066
glu	muty	ym33	Y107_S702_L005	mnmE	3886905	bps	cod	syn	tv	2	0	0	0	0	0	0	1	0	0	0	0	0	C	A	8	0.5779	-0.4221
glu	muty	ym34	Y111_S706_L005	yidJ	3857702	bps	cod	nsyn	tv	2	0	0	0	0	0	0	1	0	0	0	0	0	C	A	8	0.8863	-0.1137
glu	muty	ym35	Y112_S707_L005	yidL	3860311	indel	cod	NA	NA	NA	NA	NA	NA	NA	NA	NA	NA	NA	NA	NA	NA	NA	T	del A	NA	0.9853	-0.0147
glu	muty	ym36	Y119_S714_L005	tilS	213331	bps	cod	nsyn	tv	2	0	0	0	0	0	0	1	0	0	0	0	0	C	A	8	1.1273	0.1273
glu	muty	ym37	Y120_S715_L005	gltB	3355728	bps	cod	nsyn	ts	2	0	0	0	0	0	0	0	0	0	1	0	0	G	A	3	1.0113	0.0113
glu	muty	ym38	Y122_S717_L005	frlC	3502522	bps	cod	nsyn	tv	2	0	0	0	0	0	0	0	0	0	0	1	0	G	T	6	1.0497	0.0497
glu	muty	ym39	Y124_S719_L005	IGR	2227453	bps	ncod	NA	ts	2	0	0	0	0	0	0	0	0	0	1	0	0	G	A	3	1.1407	0.1407
glu	muty	ym40	Y130_S725_L005	ybgQ	750705	bps	cod	nsyn	tv	2	0	0	0	0	0	0	0	0	0	0	1	0	G	T	6	0.7691	-0.2309
glu	muty	ym41	Y133_S728_L005	yidJ	3857334	bps	cod	nsyn	tv	2	0	0	0	0	0	0	1	0	0	0	0	0	C	A	8	1.0227	0.0227
glu	muty	ym42	Y136_S731_L005	ybdK	607287	bps	cod	nsyn	tv	2	0	0	0	0	0	0	1	0	0	0	0	0	C	A	8	0.9508	-0.0492
glu	muty	ym43	Y139_S734_L005	yliE	874161	bps	cod	nsyn	tv	2	0	0	0	0	0	0	0	0	0	0	1	0	G	T	6	1.0433	0.0433
glu	muty	ym44	Y142_S737_L005	menA	4119794	bps	cod	nsyn	ts	2	0	0	0	0	0	0	0	0	1	0	0	0	C	T	1	1.1082	0.1082
glu	muty	ym45	Y143_S738_L005	infC	1800471	bps	cod	syn	tv	2	0	0	0	0	0	0	0	0	0	0	1	0	G	T	6	1.0169	0.0169
glu	muty	ym46	Y148_S743_L005	fecR	4516862	bps	cod	nsyn	tv	2	0	0	0	0	0	0	0	0	0	0	1	0	G	T	6	1.1849	0.1849
glu	muty	ym47	Y154_S749_L006	bax	3736595	bps	cod	nsyn	tv	2	0	0	0	0	0	0	1	0	0	0	0	0	C	A	8	1.0734	0.0734
glu	muty	ym48	Y155_S750_L006	upp	2620497	bps	cod	nsyn	tv	2	0	0	0	0	0	0	1	0	0	0	0	0	C	A	8	1.0921	0.0921
glu	muty	ym49	Y159_S754_L006	ygcB	2887003	bps	cod	nsyn	tv	2	0	0	0	0	0	0	0	0	0	0	1	0	G	T	6	1.176	0.176
glu	muty	ym50	Y160_S755_L006	mglA	2238567	bps	cod	syn	tv	2	0	0	0	0	0	0	0	0	0	0	1	0	G	T	6	1.1034	0.1034
glu	muty	ym51	Y163_S758_L006	ygdB	2963054	bps	cod	nsyn	tv	2	0	0	0	0	0	0	1	0	0	0	0	0	C	A	8	1.0282	0.0282
glu	muty	ym52	Y170_S765_L006	IGR	639648	bps	ncod	NA	tv	2	0	0	0	0	0	0	0	0	0	0	1	0	G	T	6	1.0584	0.0584
glu	muty	ym53	Y171_S766_L006	acnB	134037	bps	cod	nsyn	ts	2	0	0	0	0	0	0	0	0	1	0	0	0	C	T	1	1.0819	0.0819
glu	muty	ym54	Y187_S782_L006	purU	1288080	bps	cod	nsyn	ts	2	0	0	0	0	0	0	0	0	0	1	0	0	G	A	3	0.9333	-0.0667
glu	muty	ym55	Y188_S783_L006	bepA	2616814	bps	cod	nsyn	tv	2	0	0	0	0	0	0	0	0	0	0	1	0	G	T	6	0.9955	-0.0045
glu	muty	ym56	Y191_S786_L006	dxs	440152	bps	cod	nsyn	tv	2	0	0	0	0	0	0	0	0	0	0	1	0	G	T	6	1.0623	0.0623
glu	muty	ym57	Y194_S789_L006	cueO	138274	bps	cod	nsyn	tv	2	0	0	0	0	0	0	1	0	0	0	0	0	C	A	8	1.104	0.104
glu	muty	ym58	Y198_S793_L006	yjiJ	4562259	bps	cod	syn	tv	2	0	0	0	0	0	0	1	0	0	0	0	0	C	A	8	1.0813	0.0813
glu	muty	ym59	Y200_S795_L006	bamA	198067	bps	cod	nsyn	tv	2	0	0	0	0	0	0	1	0	0	0	0	0	C	A	8	0.9705	-0.0295
glu	muty	ym60	Y201_S796_L006	tldD	3391485	bps	cod	nsyn	tv	2	0	0	0	0	0	0	0	0	0	0	1	0	G	T	6	1.06	0.06
glu	muty	ym61	Y202_S797_L006	hypE	2853475	bps	cod	nsyn	tv	2	0	0	0	0	0	0	0	0	0	0	1	0	G	T	6	0.9658	-0.0342
glu	muty	ym62	Y203_S798_L006	yhfX	3509818	bps	cod	nsyn	tv	2	0	0	0	0	0	0	1	0	0	0	0	0	C	A	8	1.0765	0.0765
glu	muty	ym63	Y206_S801_L006	recF	3880213	bps	cod	nsyn	tv	2	0	0	0	0	0	0	1	0	0	0	0	0	C	A	8	1.0899	0.0899
glu	muty	ym64	Y209_S804_L006	ftsH	3326405	bps	cod	nsyn	tv	2	0	0	0	0	0	0	0	0	0	0	1	0	G	T	6	1.0713	0.0713
glu	muty	ym65	Y214_S809_L006	IGR	847223	bps	ncod	NA	tv	2	0	0	0	0	0	0	0	0	0	0	1	0	G	T	6	1.0627	0.0627
glu	muty	ym66	Y218_S813_L006	panB	149161	bps	cod	nsyn	tv	2	0	0	0	0	0	0	0	0	0	0	1	0	G	T	6	1.1485	0.1485
glu	muty	ym67	Y234_S829_L006	pgl	799207	bps	cod	nsyn	tv	2	0	0	0	0	0	0	1	0	0	0	0	0	C	A	8	1.1478	0.1478
glu	muty	ym68	Y235_S830_L006	tamA	4442446	bps	cod	nsyn	tv	2	0	0	0	0	0	0	1	0	0	0	0	0	C	A	8	1.0421	0.0421
glu	muty	ym69	Y252_S847_L006	tauC	387451	bps	cod	nsyn	ts	2	0	0	0	0	0	0	0	0	0	1	0	0	G	A	3	1.0507	0.0507
glu	muty	ym70	Y255_S850_L006	ydfU	1644097	bps	cod	nsyn	tv	2	0	0	0	0	0	0	1	0	0	0	0	0	C	A	8	1.1291	0.1291
glu	muty	ym71	Y256_S851_L006	yohF	2226656	bps	cod	syn	tv	2	0	0	0	0	0	0	1	0	0	0	0	0	C	A	8	1.1238	0.1238
glu	muty	ym72	Y257_S852_L006	ycjT	1379212	bps	cod	syn	tv	2	0	0	0	0	0	0	0	0	0	0	1	0	G	T	6	1.0731	0.0731
glu	muty	ym73	Y266_S861_L006	IGR	3861248	bps	ncod	NA	tv	2	0	0	0	0	0	0	1	0	0	0	0	0	C	A	8	1.097	0.097
glu	muty	ym74	Y268_S863_L006	hofB	116300	bps	cod	nsyn	tv	2	0	0	0	0	0	0	0	0	0	0	1	0	G	T	6	1.1331	0.1331
glu	muty	ym75	Y275_S870_L006	insH6	2066623	bps	cod	syn	tv	2	0	0	0	0	0	0	0	0	0	0	1	0	G	T	6	0.9145	-0.0855
glu	muty	ym76	Y279_S874_L006	adhE	1296360	bps	cod	nsyn	tv	2	0	0	0	0	0	0	1	0	0	0	0	0	C	A	8	0.9488	-0.0512
glu	muty	ym77	Y285_S880_L006	clpX	457810	bps	cod	nsyn	tv	2	0	0	0	0	0	0	0	0	0	0	1	0	G	T	6	0.9651	-0.0349
glu	muty	ym78	Y286_S881_L006	ygaP	2797752	bps	cod	nsyn	tv	2	0	0	0	0	0	0	1	0	0	0	0	0	C	A	8	1.0607	0.0607
glu	muty	ym79	Y292_S887_L006	sfmC	559548	bps	cod	nsyn	tv	2	0	0	0	0	0	0	1	0	0	0	0	0	C	A	8	1.0909	0.0909
glu	muty	y301	Ys2_01_S475_L002	dacA	663536	bps	cod	nsyn	tv	2	0	0	0	0	0	0	0	0	0	0	1	0	G	T	6	1.0122	0.0122
glu	muty	y302	Ys2_02_S476_L002	phoA	402517	bps	cod	nsyn	tv	2	0	0	0	0	0	0	0	0	0	0	1	0	G	T	6	1.0076	0.0076
glu	muty	y304	Ys2_04_S478_L002	rrlA	4038749	bps	ncod	NA	tv	2	0	0	0	0	0	0	0	0	0	0	1	0	G	T	6	1.0571	0.0571
glu	muty	y306	Ys2_06_S480_L002	rbsK	3937588	bps	cod	nsyn	tv	2	0	0	0	0	0	0	1	0	0	0	0	0	C	A	8	1.0609	0.0609
glu	muty	y307	Ys2_07_S481_L002	sgrR	75691	bps	cod	nsyn	tv	2	0	0	0	0	0	0	1	0	0	0	0	0	C	A	8	0.9945	-0.0055
glu	muty	y313	Ys2_13_S487_L003	ykfI	263348	bps	cod	nsyn	tv	2	0	0	0	0	0	0	0	0	0	0	1	0	G	T	6	1.0218	0.0218
glu	muty	y315	Ys2_15_S489_L003	sstT	3240481	bps	cod	nsyn	tv	2	0	0	0	0	0	0	0	0	0	0	1	0	G	T	6	1.0787	0.0787
glu	muty	y319	Ys2_19_S493_L003	araA	67423	bps	cod	nsyn	tv	2	0	0	0	0	0	0	0	0	0	0	1	0	G	T	6	1.0434	0.0434
glu	muty	y321	Ys2_21_S495_L003	ycaM	948029	bps	cod	syn	tv	2	0	0	0	0	0	0	0	0	0	0	1	0	G	T	6	1.0111	0.0111
glu	muty	y324	Ys2_24_S498_L003	mscM	4387450	bps	cod	nsyn	tv	2	0	0	0	0	0	0	0	0	0	0	1	0	G	T	6	1.0459	0.0459
glu	muty	y329	Ys2_29_S503_L003	hycE	2845655	bps	cod	nsyn	tv	2	0	0	0	0	0	0	1	0	0	0	0	0	C	A	8	1.0238	0.0238
glu	muty	y332	Ys2_32_S506_L003	fhuB	172151	bps	cod	syn	tv	2	0	0	0	0	0	0	0	0	0	0	1	0	G	T	6	0.9913	-0.0087
glu	muty	y334	Ys2_34_S508_L003	paoC	300873	bps	cod	nsyn	tv	2	0	0	0	0	0	0	0	0	0	0	1	0	G	T	6	0.9922	-0.0078
glu	muty	y335	Ys2_35_S509_L003	IGR	1992142	bps	ncod	NA	tv	2	0	0	0	0	0	0	1	0	0	0	0	0	C	A	8	0.9968	-0.0032
glu	muty	y339	Ys2_39_S513_L003	rimO	876997	bps	cod	nsyn	tv	2	0	0	0	0	0	0	0	0	0	0	1	0	G	T	6	1.0106	0.0106
glu	muty	y340	Ys2_40_S514_L003	ybdZ	614049	bps	cod	syn	tv	2	0	0	0	0	0	0	1	0	0	0	0	0	C	A	8	1.0437	0.0437
glu	muty	y342	Ys2_42_S516_L003	thrB	3301	bps	cod	syn	tv	2	0	0	0	0	0	0	0	0	0	0	1	0	G	T	6	1.0668	0.0668
glu	muty	y354	Ys2_54_S528_L003	exoX	1926581	bps	cod	syn	tv	2	0	0	0	0	0	0	1	0	0	0	0	0	C	A	8	1.0458	0.0458
glu	muty	y357	Ys2_57_S531_L003	ruvC	1946873	bps	cod	syn	tv	2	0	0	0	0	0	0	1	0	0	0	0	0	C	A	8	1.0334	0.0334
glu	muty	y358	Ys2_58_S532_L003	IGR	4374385	bps	ncod	NA	tv	2	0	0	0	0	0	0	1	0	0	0	0	0	C	A	8	1.0512	0.0512
glu	muty	y360	Ys2_60_S534_L003	gspB	3453696	bps	cod	nsyn	tv	2	0	0	0	0	0	0	0	0	0	0	1	0	G	T	6	1.0454	0.0454
glu	muty	y362	Ys2_62_S536_L003	cynR	358529	bps	cod	nsyn	tv	2	0	0	0	0	0	0	1	0	0	0	0	0	C	A	8	1.0172	0.0172
glu	muty	y368	Ys2_68_S542_L003	gpmM	3786564	bps	cod	syn	tv	2	0	0	0	0	0	0	0	0	0	0	1	0	G	T	6	1.0227	0.0227
glu	muty	y369	Ys2_69_S543_L003	lacI	366454	bps	cod	syn	tv	2	0	0	0	0	0	0	1	0	0	0	0	0	C	A	8	1.0497	0.0497
glu	muty	y371	Ys2_71_S545_L003	ybeU	679624	bps	cod	nsyn	tv	2	0	0	0	0	0	0	1	0	0	0	0	0	C	A	8	1.0714	0.0714
glu	muty	y372	Ys2_72_S546_L003	ampC	4377985	indel	NA	NA	NA	NA	NA	NA	NA	NA	NA	NA	NA	NA	NA	NA	NA	NA	NA	NA	NA	1.0761	0.0761
glu	muty	y386	Ts2_6_S57	yfeW	2548279	bps	cod	nsyn	tv	2	0	0	0	0	0	0	1	0	0	0	0	0	C	A	8	1.069	0.069
glu	muty	y387	Ts2_7_S58	aroF	2740233	bps	cod	nsyn	tv	2	0	0	0	0	0	0	0	0	0	0	1	0	G	T	6	1.0695	0.0695
glu	muty	y388	Ts2_8_S59	hemB	388757	bps	cod	nsyn	tv	2	0	0	0	0	0	0	1	0	0	0	0	0	C	A	8	0.9654	-0.0346
glu	muty	y396	Ts2_18_S69	cpdA	3176105	bps	cod	nsyn	tv	2	0	0	0	0	0	0	1	0	0	0	0	0	C	A	8	1.0858	0.0858
glu	muty	y403	Ts2_25_S76	yfeW	2548279	bps	cod	nsyn	tv	2	0	0	0	0	0	0	1	0	0	0	0	0	C	A	8	1.0378	0.0378
glu	muty	y409	Ts2_31_S82	tyrA	2739840	bps	cod	syn	tv	2	0	0	0	0	0	0	1	0	0	0	0	0	C	A	8	1.0936	0.0936
glu	muty	y412	Ts2_35_S86	yaiZ	399778	bps	cod	syn	tv	2	0	0	0	0	0	0	1	0	0	0	0	0	C	A	8	1.0639	0.0639
glu	muty	y413	Ts2_36_S87	hyfI	2611353	bps	cod	nsyn	tv	2	0	0	0	0	0	0	1	0	0	0	0	0	C	A	8	1.0525	0.0525
glu	mutt	t001	T1_S97	fabI	1350554	bps	cod	syn	tv	1	0	0	0	0	0	1	0	0	0	0	0	0	T	G	9	1.1345	0.1345
glu	mutt	t002	T2_S109	elaD	2383105	bps	cod	nsyn	tv	1	0	0	1	0	0	0	0	0	0	0	0	0	A	C	12	1.0565	0.0565
glu	mutt	t005	T5_S145	ptrA	2956840	bps	cod	nsyn	tv	1	0	0	1	0	0	0	0	0	0	0	0	0	A	C	12	0.9954	-0.0046
glu	mutt	t006	T6_S157	rlmF	842999	bps	cod	nsyn	tv	1	0	0	0	0	0	1	0	0	0	0	0	0	T	G	9	1.2372	0.2372
glu	mutt	t007	T7_S169	lldD	3780889	bps	cod	nsyn	tv	1	0	0	1	0	0	0	0	0	0	0	0	0	A	C	12	1.1214	0.1214
glu	mutt	t009	T9_S98	sohB	1330053	bps	cod	nsyn	tv	1	0	0	1	0	0	0	0	0	0	0	0	0	A	C	12	1.2221	0.2221
glu	mutt	t010	T10_S110	pgaA	1092277	bps	cod	nsyn	tv	1	0	0	0	0	0	1	0	0	0	0	0	0	T	G	9	0	-1
glu	mutt	t011	T11_S122	ppc	4151058	bps	cod	nsyn	tv	1	0	0	1	0	0	0	0	0	0	0	0	0	A	C	12	1.1959	0.1959
glu	mutt	t013	T13_S146	pqiC	1015061	bps	cod	nsyn	tv	1	0	0	0	0	0	1	0	0	0	0	0	0	T	G	9	1.2299	0.2299
glu	mutt	t017	T17_S99	mdtF	3661988	bps	cod	nsyn	tv	1	0	0	0	0	0	1	0	0	0	0	0	0	T	G	9	1.0532	0.0532
glu	mutt	t022	T22_S159	mcrB	4578112	bps	cod	nsyn	tv	1	0	0	0	0	0	1	0	0	0	0	0	0	T	G	9	1.1993	0.1993
glu	mutt	t023	T23_S171	gmhA	244096	bps	cod	nsyn	tv	1	0	0	0	0	0	1	0	0	0	0	0	0	T	G	9	1.0554	0.0554
glu	mutt	t024	T24_S183	fhuE	1160407	bps	cod	syn	tv	1	0	0	1	0	0	0	0	0	0	0	0	0	A	C	12	1.1856	0.1856
glu	mutt	t025	T25_S100	leuC	80698	bps	cod	syn	tv	1	0	0	0	0	0	1	0	0	0	0	0	0	T	G	9	1.0906	0.0906
glu	mutt	t026	T26_S112	yjjQ	4603759	bps	cod	nsyn	tv	1	0	0	0	0	0	1	0	0	0	0	0	0	T	G	9	1.0747	0.0747
glu	mutt	t027	T27_S124	ybeX	690946	bps	cod	syn	tv	1	0	0	0	0	0	1	0	0	0	0	0	0	T	G	9	1.0252	0.0252
glu	mutt	t028	T28_S136	srlA	2826298	bps	cod	nsyn	tv	1	0	0	0	0	0	1	0	0	0	0	0	0	T	G	9	1.4039	0.4039
glu	mutt	t029	T29_S148	torS	1054166	bps	cod	nsyn	tv	1	0	0	0	0	0	1	0	0	0	0	0	0	T	G	9	1.1311	0.1311
glu	mutt	t033	T33_S101	IGR	4594747	bps	ncod	nsyn	tv	1	0	0	0	0	0	1	0	0	0	0	0	0	T	G	9	1.2252	0.2252
glu	mutt	t036	T36_S137	shiA	2054351	bps	cod	nsyn	tv	1	0	0	1	0	0	0	0	0	0	0	0	0	A	C	12	1.1931	0.1931
glu	mutt	t044	T44_S138	fadK	1784103	bps	cod	nsyn	tv	1	0	0	1	0	0	0	0	0	0	0	0	0	A	C	12	1.1781	0.1781
glu	mutt	t055	T55_S161	torA	1061181	bps	cod	nsyn	tv	1	0	0	1	0	0	0	0	0	0	0	0	0	A	C	12	1.1057	0.1057
glu	mutt	t056	T56_S162	yeiH	2250531	bps	ncod	nsyn	tv	1	0	0	0	0	0	1	0	0	0	0	0	0	T	G	9	1.1408	0.1408
glu	mutt	t058	T58_S164	intD	565090	bps	cod	syn	tv	1	0	0	0	0	0	1	0	0	0	0	0	0	T	G	9	1.1445	0.1445
glu	mutt	t060	T60_S166	potB	1183744	bps	cod	nsyn	tv	1	0	0	1	0	0	0	0	0	0	0	0	0	A	C	12	1.204	0.204
glu	mutt	t061	T61_S167	zapE	3379699	bps	cod	syn	tv	1	0	0	0	0	0	1	0	0	0	0	0	0	T	G	9	1.1236	0.1236
glu	mutt	t063	T63_S169	rraB	4478564	bps	cod	nsyn	tv	1	0	0	0	0	0	1	0	0	0	0	0	0	T	G	9	1.0506	0.0506
glu	mutt	t065	T65_S171	menF	2379474	bps	cod	nsyn	tv	1	0	0	0	0	0	1	0	0	0	0	0	0	T	G	9	1.0622	0.0622
glu	mutt	t068	T68_S174	IGR	4042389	bps	ncod	NA	tv	1	0	0	1	0	0	0	0	0	0	0	0	0	A	C	12	1.0738	0.0738
glu	mutt	t069	T69_S175	nrdE	2803127	bps	cod	nsyn	tv	1	0	0	0	0	0	1	0	0	0	0	0	0	T	G	9	1.0334	0.0334
glu	mutt	t070	T70_S176	yccS	1022806	bps	cod	nsyn	tv	1	0	0	0	0	0	1	0	0	0	0	0	0	T	G	9	1.0239	0.0239
glu	mutt	t072	T72_S178	puuE	1365673	bps	cod	nsyn	tv	1	0	0	0	0	0	1	0	0	0	0	0	0	T	G	9	1.0941	0.0941
glu	mutt	t076	T76_S182	argK	3063300	bps	cod	nsyn	tv	1	0	0	1	0	0	0	0	0	0	0	0	0	A	C	12	1.0755	0.0755
glu	mutt	t078	T78_S184	cysJ	2891228	bps	cod	nsyn	tv	1	0	0	0	0	0	1	0	0	0	0	0	0	T	G	9	1.0636	0.0636
glu	mutt	t081	T81_S187	IGR	3111465	bps	ncod	NA	tv	1	0	0	1	0	0	0	0	0	0	0	0	0	A	C	12	1.0558	0.0558
glu	mutt	t085	T85_S191	sdhC	755186	bps	cod	syn	tv	1	0	0	0	0	0	1	0	0	0	0	0	0	T	G	9	1.2204	0.2204
glu	mutt	t086	T86_S192	pinE	1210050	bps	cod	nsyn	tv	1	0	0	1	0	0	0	0	0	0	0	0	0	A	C	12	1.0268	0.0268
glu	mutt	t087	T87_S193	yggM	3098583	bps	cod	syn	tv	1	0	0	1	0	0	0	0	0	0	0	0	0	A	C	12	1.0576	0.0576
glu	mutt	t088	T88_S194	opgB	4599329	bps	cod	nsyn	tv	1	0	0	1	0	0	0	0	0	0	0	0	0	A	C	12	1.0793	0.0793
glu	mutt	t089	T89_S195	yhjK	3685591	bps	cod	syn	tv	1	0	0	0	0	0	1	0	0	0	0	0	0	T	G	9	1.0622	0.0622
glu	mutt	t090	T90_S196	yhcF	3367052	bps	cod	nsyn	tv	1	0	0	1	0	0	0	0	0	0	0	0	0	A	C	12	1.0329	0.0329
glu	mutt	t092	T92_S198	acrD	2587877	bps	cod	nsyn	tv	1	0	0	1	0	0	0	0	0	0	0	0	0	A	C	12	1.0537	0.0537
glu	mutt	t097	T97_S203	dsbD	4363851	bps	cod	nsyn	tv	1	0	0	1	0	0	0	0	0	0	0	0	0	A	C	12	1.0488	0.0488
glu	mutt	t099	T99_S205	folC	2431846	bps	cod	nsyn	tv	1	0	0	0	0	0	1	0	0	0	0	0	0	T	G	9	1.0245	0.0245
glu	mutt	t106	T106_S212	carB	30919	bps	cod	nsyn	tv	1	0	0	1	0	0	0	0	0	0	0	0	0	A	C	12	1.0216	0.0216
glu	mutt	t107	T107_S213	hyfD	2605827	bps	cod	syn	tv	1	0	0	0	0	0	1	0	0	0	0	0	0	T	G	9	1.0585	0.0585
glu	mutt	t109	T109_S215	pphB	2860368	bps	cod	nsyn	tv	1	0	0	0	0	0	1	0	0	0	0	0	0	T	G	9	1.0374	0.0374
glu	mutt	t110	T110_S216	metC	3153374	bps	cod	nsyn	tv	1	0	0	0	0	0	1	0	0	0	0	0	0	T	G	9	1.0423	0.0423
glu	mutt	t112	T112_S218	lon	460254	bps	cod	nsyn	tv	1	0	0	1	0	0	0	0	0	0	0	0	0	A	C	12	1.0946	0.0946
glu	mutt	t120	T120_S226	pstB	3907849	bps	cod	nsyn	tv	1	0	0	0	0	0	1	0	0	0	0	0	0	T	G	9	1.0887	0.0887
glu	mutt	t121	T121_S227	arsC	3650337	bps	cod	syn	tv	1	0	0	1	0	0	0	0	0	0	0	0	0	A	C	12	1.0299	0.0299
glu	mutt	t125	T125_S231	intA	2756506	bps	cod	nsyn	tv	1	0	0	0	0	0	1	0	0	0	0	0	0	T	G	9	1.007	0.007
glu	mutt	t129	T129_S353_L002	wcaN	2113605	bps	cod	nsyn	tv	1	0	0	1	0	0	0	0	0	0	0	0	0	A	C	12	0.982	-0.018
glu	mutt	t131	T131_S355_L002	purA	4405807	bps	cod	nsyn	tv	1	0	0	1	0	0	0	0	0	0	0	0	0	A	C	12	1.0817	0.0817
glu	mutt	t139	T139_S363_L002	gsk	500523	bps	cod	syn	ts	1	0	0	0	0	1	0	0	0	0	0	0	0	T	C	2	1.0385	0.0385
glu	mutt	t141	T141_S365_L002	secD	428201	bps	cod	syn	tv	1	0	0	0	0	0	1	0	0	0	0	0	0	T	G	9	0.998	-0.002
glu	mutt	t142	T142_S366_L002	melA	4343029	bps	cod	nsyn	tv	1	0	0	0	0	0	1	0	0	0	0	0	0	T	G	9	1.0337	0.0337
glu	mutt	t143	T143_S367_L002	lldP	3778887	bps	cod	nsyn	tv	1	0	0	1	0	0	0	0	0	0	0	0	0	A	C	12	0.965	-0.035
glu	mutt	t145	T145_S369_L002	rluC	1145773	bps	cod	nsyn	tv	1	0	0	0	0	0	1	0	0	0	0	0	0	T	G	9	1.0485	0.0485
glu	mutt	t146	T146_S370_L002	ubiB	4021334	bps	cod	nsyn	tv	1	0	0	0	0	0	1	0	0	0	0	0	0	T	G	9	1.0311	0.0311
glu	mutt	t150	T150_S374_L002	yajR	446148	bps	cod	nsyn	tv	1	0	0	1	0	0	0	0	0	0	0	0	0	A	C	12	0.9582	-0.0418
glu	mutt	t155	T155_S379_L002	cusA	601373	bps	cod	nsyn	tv	1	0	0	0	0	0	1	0	0	0	0	0	0	T	G	9	1.0197	0.0197
glu	mutt	t157	T157_S381_L002	IGR	696953	bps	ncod	nsyn	tv	1	0	0	0	0	0	1	0	0	0	0	0	0	T	G	9	1.0238	0.0238
glu	mutt	t161	T161_S385_L002	IGR	4223753	bps	ncod	NA	tv	1	0	0	0	0	0	1	0	0	0	0	0	0	T	G	9	1.0151	0.0151
glu	mutt	t162	T162_S386_L002	waaQ	3807900	bps	cod	syn	tv	1	0	0	1	0	0	0	0	0	0	0	0	0	A	C	12	1.0114	0.0114
glu	mutt	t165	T165_S389_L002	malS	3738668	bps	cod	nsyn	tv	1	0	0	1	0	0	0	0	0	0	0	0	0	A	C	12	0.9601	-0.0399
glu	mutt	t166	T166_S390_L002	IGR	4132493	bps	ncod	NA	tv	1	0	0	1	0	0	0	0	0	0	0	0	0	A	C	12	1.0449	0.0449
glu	mutt	t173	T173_S397_L002	dnaE	207574	bps	cod	nsyn	tv	1	0	0	1	0	0	0	0	0	0	0	0	0	A	C	12	1.0435	0.0435
glu	mutt	t174	T174_S398_L002	fecD	4512074	bps	cod	nsyn	tv	1	0	0	1	0	0	0	0	0	0	0	0	0	A	C	12	0.9932	-0.0068
glu	mutt	t177	T177_S401_L002	ygbA	2856788	bps	cod	syn	tv	1	0	0	1	0	0	0	0	0	0	0	0	0	A	C	12	1.0555	0.0555
glu	mutt	t179	T179_S403_L002	proX	2807687	bps	cod	nsyn	tv	1	0	0	1	0	0	0	0	0	0	0	0	0	A	C	12	1.0294	0.0294
glu	mutt	t180	T180_S404_L002	lolA	937935	bps	cod	syn	tv	1	0	0	0	0	0	1	0	0	0	0	0	0	T	G	9	1.0463	0.0463
glu	mutt	t185	T185_S409_L002	betT	330103	bps	cod	syn	tv	1	0	0	0	0	0	1	0	0	0	0	0	0	T	G	9	1.0064	0.0064
glu	mutt	t187	T187_S411_L002	pepA	4485225	bps	cod	nsyn	tv	1	0	0	1	0	0	0	0	0	0	0	0	0	A	C	12	1.008	0.008
glu	mutt	t189	T189_S413_L002	hcp	913511	bps	cod	syn	tv	1	0	0	1	0	0	0	0	0	0	0	0	0	A	C	12	1.0296	0.0296
glu	mutt	t192	T192_S416_L002	ydcK	1500218	bps	cod	syn	tv	1	0	0	0	0	0	1	0	0	0	0	0	0	T	G	9	1.0382	0.0382
glu	mutt	t193	T193_S417_L002	yjhB	4504957	bps	cod	nsyn	tv	1	0	0	0	0	0	1	0	0	0	0	0	0	T	G	9	1.0634	0.0634
glu	mutt	t195	T195_S419_L002	murD	97488	bps	cod	syn	tv	1	0	0	0	0	0	1	0	0	0	0	0	0	T	G	9	1.0456	0.0456
glu	mutt	t198	T198_S420_L002	lldP	3778887	bps	cod	nsyn	tv	1	0	0	1	0	0	0	0	0	0	0	0	0	A	C	12	1.0425	0.0425
glu	mutt	t203	T203_S425_L002	hofB	116065	bps	cod	syn	tv	1	0	0	0	0	0	1	0	0	0	0	0	0	T	G	9	1.1248	0.1248
glu	mutt	t204	T204_S426_L002	yhdZ	3422444	bps	cod	nsyn	tv	1	0	0	1	0	0	0	0	0	0	0	0	0	A	C	12	1.0159	0.0159
glu	mutt	t207	T207_S429_L002	dnaC	4600893	bps	ncod	nsyn	tv	1	0	0	0	0	0	1	0	0	0	0	0	0	T	G	9	1.0166	0.0166
glu	mutt	t210	T210_S432_L002	ybaN	491126	bps	cod	nsyn	tv	1	0	0	0	0	0	1	0	0	0	0	0	0	T	G	9	1.0258	0.0258
glu	mutt	t211	T211_S433_L002	rsmE	3091580	bps	cod	nsyn	tv	1	0	0	1	0	0	0	0	0	0	0	0	0	A	C	12	1.0242	0.0242
glu	mutt	t212	T212_S193_L001	gntK	3577205	bps	cod	nsyn	tv	1	0	0	0	0	0	1	0	0	0	0	0	0	T	G	9	1.0046	0.0046
glu	mutt	t217	T217_S3	IGR	2197772	bps	ncod	NA	tv	1	0	0	0	0	0	1	0	0	0	0	0	0	T	G	9	1.0398	0.0398
glu	mutt	t219	T219_S5	yihV	4074063	bps	cod	nsyn	tv	1	0	0	1	0	0	0	0	0	0	0	0	0	A	C	12	1.0518	0.0518
glu	mutt	t227	T227_S13	nlpC	1792505	bps	cod	nsyn	tv	1	0	0	1	0	0	0	0	0	0	0	0	0	A	C	12	1.0562	0.0562
glu	mutt	t231	T231_S17	IGR	4337957	bps	ncod	NA	tv	1	0	0	1	0	0	0	0	0	0	0	0	0	A	C	12	1.0067	0.0067
glu	mutt	t267	T267_S441_L002	ydjJ	1858005	bps	cod	nsyn	tv	1	0	0	0	0	0	1	0	0	0	0	0	0	T	G	9	1.0456	0.0456
glu	mutt	t270	T270_S444_L002	mak	410476	bps	cod	nsyn	tv	1	0	0	0	0	0	1	0	0	0	0	0	0	T	G	9	1.032	0.032
glu	mutt	t279	T279_S453_L002	IGR	4078486	bps	ncod	NA	tv	1	0	0	0	0	0	1	0	0	0	0	0	0	T	G	9	1.0402	0.0402
glu	mutt	t284	T284_S458_L002	aslA	3985736	bps	cod	nsyn	tv	1	0	0	1	0	0	0	0	0	0	0	0	0	A	C	12	1.0409	0.0409
glu	mutt	t285	T285_S459_L002	yeaG	1867945	bps	cod	syn	tv	1	0	0	0	0	0	1	0	0	0	0	0	0	T	G	9	0.9282	-0.0718
glu	mutt	t291	T291_S465_L002	IGR	546610	bps	ncod	NA	tv	1	0	0	1	0	0	0	0	0	0	0	0	0	A	C	12	1.0753	0.0753
glu	mutt	t294	T294_S468_L002	acrD	2587877	bps	cod	nsyn	tv	1	0	0	1	0	0	0	0	0	0	0	0	0	A	C	12	1.0597	0.0597
glu	mutt	t295	T295_S469_L002	sbcB	2083708	bps	cod	nsyn	tv	1	0	0	1	0	0	0	0	0	0	0	0	0	A	C	12	1.021	0.021
