# Supplementary material for: Mutation bias alters the distribution of fitness effects of mutations
Source: PLoS Biol. 2025 Jul 14;23(7):e3003282. doi: 10.1371/journal.pbio.3003282 (PMC12273949; doi:10.1371/journal.pbio.3003282)
Supplement: S22 Data — (XLSX) [file pbio.3003282.s043.xlsx]

## Sheet: Key
fig_S14_data
Column 1 shows strain identity. Column 2 shows the environment in which growth rates were measured. Columns 3-9 show technical replicates of growth rate measurements. Column 10 shows mean growth rate across technical replicates. Column 11 shows standard deviation for growth rate measurements. Column 12 shows standard error of mean for growth rate measurements. Column 13 shows the fraction of bene…

## Sheet: fig_S14_data
strain	env	gr1	gr2	gr3	gr4	gr5	gr6	gr7	mean_gr	sd_gr	se_gr	fb	ci_fb	sd_fb	se_fb
muts	lb	2.242	2.401	1.173	2.171	2.28	2.195	NA	2.077	0.450197	0.183792	0.032	0.036	0.018	0.002
mutl	lb	2.237	2.304	2.437	1.573	NA	NA	NA	2.138	0.385566	0.192783	0.053	0.045	0.023	0.002
muth	lb	1.816	2.633	1.406	1.719	1.539	1.742	NA	1.809	0.430563	0.175777	0.035	0.036	0.018	0.002
nth_nei	lb	1.761	1.81	1.603	1.756	1.757	NA	NA	1.737	0.0784557	0.0350865	0.079	0.052	0.027	0.003
wt	lb	1.45	1.556	NA	NA	NA	NA	NA	1.503	0.0749533	0.053	0.083	0.056	0.028	0.003
muty	lb	1.41	1.631	1.595	1.617	NA	NA	NA	1.563	0.103236	0.0516178	0.379	0.089	0.046	0.004
mutt	lb	1.648	1.706	1.756	1.67	1.698	NA	NA	1.696	0.0408754	0.01828	0.151	0.071	0.036	0.004
muts	glu	0.8	0.718	0.715	0.738	0.688	NA	NA	0.732	0.0420737	0.018816	0.242	0.088	0.045	0.005
mutl	glu	0.68	0.696	0.805	0.713	NA	NA	NA	0.724	0.0559792	0.0279896	0.439	0.099	0.05	0.005
muth	glu	0.764	0.758	0.761	0.759	0.808	0.809	0.83	0.784	0.0304052	0.0114921	0.451	0.098	0.05	0.005
nth_nei	glu	0.708	0.757	0.71	0.764	0.727	0.737	0.718	0.732	0.0221875	0.00838609	0.367	0.094	0.048	0.005
wt	glu	0.707	0.649	0.627	0.683	0.67	NA	NA	0.667	0.0307766	0.0137637	0.42	0.1	0.051	0.005
muty	glu	0.613	0.558	0.693	0.703	NA	NA	NA	0.642	0.0688446	0.0344223	0.658	0.087	0.045	0.004
mutt	glu	0.662	0.688	0.748	0.773	0.724	NA	NA	0.719	0.044699	0.01999	0.683	0.093	0.047	0.005
