# Supplementary material for: Mutation bias alters the distribution of fitness effects of mutations
Source: PLoS Biol. 2025 Jul 14;23(7):e3003282. doi: 10.1371/journal.pbio.3003282 (PMC12273949; doi:10.1371/journal.pbio.3003282)
Supplement: S23 Data — (XLSX) [file pbio.3003282.s044.xlsx]

## Sheet: Key
fig_S15A_data
Column 1 shows gene names. Columns 2 and 3 show genomic coordinates of gene start and end sites respectively. Column 4 shows GC content for each gene. Values in column 4 were used to plot the figure.
fig_S15B-F_data
Column 1 shows strain identity. Column 2 shows the environment in which fitness effects were measured. Columns 3 and 4 show lineage ID and lineage name (also the name used for the whole genome sequencing data files). Columns 5-9 show gene names, position of the mutation within the gene, gene start and end sites, and gene GC content for each mutation. Column 10 shows GC content category (low or hi…
Values in column 8 were used to plot figure S15B.
For figures S15C-D, we used the subset of fitness measurements in LB. Using this subset, we further subsetted the data by GC content category (fig S15C: GC content = Low; fig S15D = high). We then used values in columns 15 and 31 to plot the figure.
For figures S15E-F, we used the subset of fitness measurements in Glucose. Using this subset, we further subsetted the data by GC content category (fig S15E: GC content = Low; fig S15F = high). We then used values in columns 15 and 31 to plot the figure.

## Sheet: fig_S15A_data
gene_name	gene_start	gene_end	gc_content
thrL	190	255	0.515152
thrA	337	2799	0.530654
thrB	2801	3733	0.562701
thrC	3734	5020	0.528361
yaaX	5234	5530	0.538721
yaaA	5683	6459	0.496782
yaaJ	6529	7959	0.533194
talB	8238	9191	0.519916
mog	9306	9893	0.544218
satP	9928	10494	0.530864
yaaW	10643	11356	0.508403
yaaI	11382	11786	0.488889
dnaK	12163	14079	0.511215
dnaJ	14168	15298	0.551724
insL1	15445	16557	0.519317
mokC	16751	16960	0.514286
hokC	16751	16903	0.529412
nhaA	17489	18655	0.514139
nhaR	18715	19620	0.474614
insB1	19811	20314	0.545635
insA	20233	20508	0.528986
rpsT	20815	21078	0.465909
yaaY	21181	21399	0.488584
ribF	21407	22348	0.536093
ileS	22391	25207	0.557685
lspA	25207	25701	0.535354
fkpB	25826	26275	0.544444
ispH	26277	27227	0.550999
rihC	27293	28207	0.562842
dapB	28374	29195	0.534063
carA	29651	30799	0.533507
carB	30817	34038	0.562694
caiF	34300	34695	0.459596
caiE	34781	35371	0.549915
caiD	35377	36162	0.540712
caiC	36271	37824	0.510296
caiB	37898	39115	0.526273
caiA	39244	40386	0.538933
caiT	40417	41931	0.518152
fixA	42403	43173	0.525292
fixB	43188	44129	0.566879
fixC	44180	45466	0.54934
fixX	45463	45750	0.569444
yaaU	45807	47138	0.533033
kefF	47246	47776	0.546139
kefC	47769	49631	0.555019
folA	49823	50302	0.527083
apaH	50380	51222	0.557533
apaG	51229	51606	0.518519
rsmA	51609	52430	0.530414
pdxA	52427	53416	0.563636
surA	53416	54702	0.538462
lptD	54755	57109	0.5138
djlA	57364	58179	0.526961
yabP	58474	59279	0.429988
rluA	59687	60346	0.539394
rapA	60358	63264	0.54902
polB	63429	65780	0.553571
araD	65855	66550	0.553161
araA	66835	68337	0.55489
araB	68348	70048	0.580247
araC	70387	71265	0.525597
yabI	71351	72115	0.538562
thiQ	72229	72927	0.570815
thiP	72911	74521	0.584109
thiB	74497	75480	0.53252
sgrR	75644	77299	0.548913
sgrT	77388	77519	0.469697
setA	77621	78799	0.485157
leuD	78848	79453	0.514851
leuC	79464	80864	0.557459
leuB	80867	81958	0.554945
leuA	81958	83529	0.529898
leuL	83622	83708	0.471264
leuO	84368	85312	0.457143
ilvI	85630	87354	0.529275
ilvH	87357	87848	0.502033
cra	88028	89032	0.549254
mraZ	89634	90092	0.520697
rsmH	90094	91035	0.552017
ftsL	91032	91397	0.502732
ftsI	91413	93179	0.539898
murE	93166	94653	0.56586
murF	94650	96008	0.551141
mraY	96002	97084	0.533703
murD	97087	98403	0.548975
ftsW	98403	99647	0.53012
murG	99644	100711	0.560861
murC	100765	102240	0.547425
ddlB	102233	103153	0.515744
ftsQ	103155	103985	0.533093
ftsA	103982	105244	0.520982
ftsZ	105305	106456	0.541667
lpxC	106557	107474	0.510893
secM	107705	108217	0.539961
secA	108279	110984	0.524021
mutT	111044	111433	0.492308
yacG	111649	111846	0.515152
zapD	111856	112599	0.514785
coaE	112599	113219	0.52657
guaC	113444	114487	0.51341
hofC	114522	115724	0.519534
hofB	115714	117099	0.534632
ppdD	117109	117549	0.530612
nadC	117752	118645	0.53132
ampD	118733	119284	0.538043
ampE	119281	120135	0.520468
aroP	120178	121551	0.526929
pdhR	122092	122856	0.55817
aceE	123017	125680	0.530405
aceF	125695	127587	0.546751
lpd	127912	129336	0.530526
yacH	129407	131260	0.538835
acnB	131615	134212	0.558891
yacL	134388	134750	0.520661
speD	134788	135582	0.461635
speE	135598	136464	0.507497
yacC	136570	136917	0.5
cueO	137083	138633	0.546744
gcd	138835	141225	0.554161
hpt	141431	141967	0.506518
can	142008	142670	0.506787
yadG	142779	143705	0.496224
yadH	143702	144472	0.507134
yadI	144577	145017	0.492063
yadE	145081	146310	0.495122
panD	146314	146694	0.524934
yadD	146968	147870	0.488372
panC	147944	148795	0.526995
panB	148807	149601	0.545912
yadC	149715	150953	0.403551
yadK	151003	151599	0.413735
yadL	151626	152231	0.425743
yadM	152243	152812	0.42807
htrE	152829	155426	0.43341
yadV	155461	156201	0.443995
yadN	156299	156883	0.447863
folK	157253	157732	0.5
pcnB	157729	159126	0.558655
gluQ	159186	160112	0.536138
dksA	160149	160604	0.526316
sfsA	160782	161486	0.493617
ligT	161501	162031	0.559322
hrpB	162105	164534	0.565844
mrcB	164730	167264	0.551479
fhuA	167484	169727	0.512478
fhuC	169778	170575	0.568922
fhuD	170575	171465	0.546577
fhuB	171462	173444	0.597579
hemL	173602	174882	0.555035
clcA	175107	176528	0.538678
erpA	176610	176954	0.507246
yadS	177001	177624	0.536859
btuF	177662	178462	0.529338
mtn	178455	179153	0.523605
dgt	179237	180754	0.479578
degP	180884	182308	0.539649
cdaR	182463	183620	0.528497
yaeH	183709	184095	0.444444
yaeI	184257	185069	0.514145
dapD	185123	185947	0.530909
glnD	185978	188650	0.539469
map	188712	189506	0.504403
rpsB	189874	190599	0.513774
tsf	190857	191708	0.498826
pyrH	191855	192580	0.527548
frr	192872	193429	0.508961
dxr	193521	194717	0.526316
ispU	194903	195664	0.5
cdsA	195677	196534	0.508159
rseP	196546	197898	0.509239
bamA	197928	200360	0.506782
skp	200482	200967	0.502058
lpxD	200971	201996	0.528265
fabZ	202101	202556	0.504386
lpxA	202560	203348	0.531052
lpxB	203348	204496	0.537859
rnhB	204493	205089	0.572864
dnaE	205126	208608	0.549526
accA	208621	209580	0.522917
ldcC	209679	211820	0.50887
yaeR	211877	212266	0.505128
tilS	212331	213629	0.580446
rof	213678	213932	0.478431
yaeP	213925	214125	0.507463
yaeQ	214291	214836	0.52381
arfB	214833	215255	0.541371
nlpE	215269	215979	0.523207
yaeF	216179	217003	0.493333
proS	217057	218775	0.545084
tsaA	218887	219594	0.55226
rcsF	219591	219995	0.533333
metQ	220113	220928	0.491422
metI	220968	221621	0.522936
metN	221614	222645	0.52907
gmhB	222833	223408	0.501736
dkgB	229167	229970	0.462687
yafC	229967	230881	0.496175
yafD	231122	231922	0.526841
yafE	231926	232549	0.490385
mltD	232597	233955	0.5195
gloB	234027	234782	0.402116
yafS	234816	235538	0.493776
rnhA	235535	236002	0.504274
dnaQ	236067	236798	0.501366
yafT	237335	238120	0.427481
ykfM	238257	238736	0.30625
yafU	238746	239102	0.383754
yafF	239106	239378	0.472527
yafV	239419	240189	0.547341
ivy	240343	240816	0.5
fadE	240859	243303	0.568916
gmhA	243543	244121	0.509499
yafJ	244327	245094	0.536458
yafK	245065	245805	0.48448
yafQ	245961	246239	0.394265
dinJ	246242	246502	0.467433
yafL	246712	247461	0.524
rayT	247637	248134	0.447791
lfhA	248358	250070	0.580269
lafU	250072	250827	0.527778
dinB	250898	251953	0.541667
yafN	252005	252298	0.421769
yafO	252301	252699	0.43609
yafP	252709	253161	0.432671
ykfJ	253479	253685	0.512077
prfH	253702	254202	0.542914
pepD	254259	255716	0.513717
gpt	255977	256435	0.518519
frsA	256527	257771	0.536546
crl	257829	259006	0.504975
phoE	259045	260100	0.44697
proB	260388	261491	0.5625
proA	261503	262756	0.543062
ykfN	263150	263212	0.333333
ykfI	263328	263669	0.511696
yafW	263690	264007	0.569182
ykfH	264026	264247	0.558559
ykfG	264256	264732	0.584906
yafX	264748	265206	0.555556
ykfF	265304	265543	0.5875
ykfB	265620	266087	0.525641
yafY	266110	266553	0.506757
ykfL	266553	266774	0.54955
ykfK	266776	266967	0.583333
yafZ	267184	268005	0.577859
ykfA	268097	268960	0.568287
perR	269289	270182	0.479866
insN	270278	272189	0.516082
insI1	270603	271754	0.458333
ykfC	272847	273954	0.546029
insH1	274101	275117	0.546706
mmuP	275325	276728	0.548433
mmuM	276715	277647	0.60343
afuC	277756	278802	0.563515
afuB	278814	279161	0.563218
insB1	279178	279681	0.551587
insA	279600	279875	0.532609
insI1	279931	280104	0.408046
insX	280114	280362	0.46988
yagB	280427	280735	0.517799
yagA	280829	281983	0.620779
yagE	282278	283186	0.616062
yagF	283201	285168	0.667175
yagG	285395	286777	0.624729
yagH	286789	288399	0.6437
yagI	288404	289162	0.632411
argF	289301	290305	0.58806
ykgS	290429	290633	0.429268
insB1	290649	291152	0.551587
insA	291071	291346	0.532609
yagJ	291404	292231	0.486715
yagK	292322	292948	0.448166
yagL	293220	293918	0.373391
yagM	293945	294799	0.362573
yagN	295139	295579	0.435374
intF	295696	297096	0.443255
yagP	297381	297719	0.495575
ykgT	297714	297791	0.641026
paoD	297770	298726	0.599791
paoC	298736	300934	0.594361
paoB	300931	301887	0.607106
paoA	301884	302573	0.547826
yagU	302991	303605	0.452033
ykgJ	303853	304182	0.50303
ecpE	304495	305205	0.530239
ecpD	305174	306817	0.515815
ecpC	306807	309332	0.552652
ecpB	309358	310026	0.54858
ecpA	310084	310671	0.528912
ecpR	310746	311336	0.390863
ykgL	312112	312339	0.438596
ykgO	312374	312514	0.41844
ykgM	312514	312777	0.458333
ykgR	313141	313242	0.284314
ykgP	313716	313805	0.388889
eaeH	314357	315228	0.483945
insE1	315291	315590	0.5
insF1	315587	316453	0.551326
ykgA	316486	317169	0.428363
ykgQ	317439	317567	0.356589
rclC	317726	318319	0.449495
rclB	318331	318567	0.35443
rclA	318676	320001	0.455505
rclR	320227	321081	0.512281
ykgE	321608	322327	0.505556
ykgF	322338	323765	0.502101
ykgG	323758	324453	0.521552
ykgH	324696	325364	0.369208
betA	325577	327247	0.570916
betB	327261	328733	0.582485
betI	328747	329334	0.568027
betT	329463	331496	0.553097
yahA	332371	333459	0.459137
yahB	333501	334433	0.493033
yahC	334525	335022	0.528112
yahD	335280	335885	0.453795
yahE	335925	336788	0.471065
yahF	336778	338325	0.555556
yahG	338325	339743	0.58351
yahI	340165	341115	0.561514
yahJ	341125	342507	0.562545
yahK	342884	343933	0.533333
yahL	344176	344991	0.38848
yahM	345404	345649	0.46748
yahN	345666	346337	0.494048
yahO	346484	346759	0.387681
prpR	346857	348443	0.551985
prpB	348682	349572	0.561167
prpC	350012	351181	0.55641
prpD	351215	352666	0.569559
prpE	352706	354592	0.583996
codB	354922	356181	0.538889
codA	356171	357454	0.534268
cynR	357791	358690	0.55
cynT	358799	359458	0.572727
cynS	359489	359959	0.505308
cynX	359992	361146	0.587013
lacA	361249	361860	0.428105
lacY	361926	363179	0.463317
lacZ	363231	366305	0.562602
lacI	366428	367510	0.56325
mhpR	367587	368420	0.557554
mhpA	368611	370275	0.56997
mhpB	370277	371221	0.577778
mhpC	371239	372105	0.546713
mhpD	372115	372924	0.551852
mhpF	372921	373871	0.54469
mhpE	373868	374881	0.565089
mhpT	375459	376670	0.574257
yaiL	376772	377311	0.481481
frmB	377535	378368	0.485612
frmA	378462	379571	0.536937
frmR	379606	379881	0.532609
yaiO	380069	380842	0.501292
yaiX	380844	382872	0.452074
insC1	381351	381716	0.530055
insD1	381674	382579	0.550773
yaiP	382739	383935	0.499582
yaiS	384059	384616	0.433692
tauA	385232	386194	0.562825
tauB	386207	386974	0.559896
tauC	386971	387798	0.572464
tauD	387795	388646	0.544601
hemB	388753	389727	0.539487
yaiT	390251	394418	0.453044
insF1	391739	392605	0.551326
insE1	392602	392901	0.5
yaiV	394506	395129	0.394231
ampH	395130	396287	0.553541
sbmA	396639	397859	0.513514
yaiW	397872	398966	0.534247
yaiY	399025	399333	0.524272
yaiZ	399593	399805	0.488263
ddlA	399829	400923	0.510502
iraP	401386	401646	0.463602
phoA	401747	403162	0.533898
psiF	403281	403601	0.476636
yaiC	403703	404818	0.536738
proC	404835	405644	0.545679
yaiI	405764	406222	0.56427
aroL	406405	406929	0.521905
yaiA	406979	407170	0.484375
aroM	407428	408105	0.464602
yaiE	408177	408461	0.519298
ykiA	408609	408950	0.473684
rdgC	409108	410019	0.515351
mak	410144	411052	0.556656
araJ	411297	412481	0.507173
sbcC	412607	415753	0.537973
sbcD	415750	416952	0.532835
phoB	417142	417831	0.544928
phoR	417889	419184	0.530093
brnQ	419591	420910	0.556061
proY	420986	422359	0.529112
malZ	422518	424332	0.546006
acpH	424337	424918	0.530928
queA	425011	426081	0.54155
tgt	426137	427264	0.513298
yajC	427287	427619	0.495495
secD	427647	429494	0.531926
secF	429505	430476	0.516461
yajD	430605	430952	0.471264
tsx	431129	432013	0.505085
yajI	432312	432851	0.475926
nrdR	433002	433451	0.513333
ribD	433455	434558	0.553442
ribE	434647	435117	0.522293
nusB	435137	435556	0.538095
thiL	435634	436611	0.543967
pgpA	436589	437107	0.531792
yajO	437161	438135	0.530256
dxs	438315	440177	0.542673
ispA	440202	441101	0.542222
xseB	441101	441343	0.55144
thiI	441549	442997	0.521739
yajL	443051	443641	0.565144
panE	443604	444515	0.51864
yajQ	444683	445174	0.5
yajR	445302	446666	0.526007
cyoE	446815	447705	0.537598
cyoD	447717	448046	0.49697
cyoC	448046	448660	0.534959
cyoB	448650	450641	0.529618
cyoA	450663	451610	0.509494
ampG	452070	453545	0.536585
yajG	453589	454167	0.512953
bolA	454472	454789	0.484277
tig	455133	456431	0.511932
clpP	456677	457300	0.511218
clpX	457426	458700	0.515294
lon	458888	461242	0.523142
hupB	461451	461723	0.490842
ppiD	461915	463786	0.523504
ybaV	463937	464308	0.548387
fadM	464402	464800	0.461153
queC	464852	465547	0.517241
ybaE	465612	467312	0.529688
cof	467412	468230	0.514042
ybaO	468383	468841	0.518519
mdlA	468871	470643	0.540327
mdlB	470636	472417	0.562851
glnK	472598	472936	0.507375
amtB	472966	474252	0.561772
tesB	474301	475161	0.524971
ybaY	475379	475951	0.539267
ybaZ	475982	476371	0.541026
ybaA	476672	477025	0.49435
ylaB	477067	478617	0.480335
ylaC	478781	479251	0.471338
maa	479367	479918	0.483696
hha	480090	480308	0.406393
tomB	480334	480708	0.405333
acrB	481254	484403	0.539683
acrA	484426	485619	0.538526
acrR	485761	486408	0.453704
mscK	486536	489898	0.518882
ybaM	490110	490271	0.481481
priC	490285	490812	0.589015
ybaN	490882	491259	0.521164
apt	491412	491963	0.543478
dnaX	492092	494023	0.576605
ybaB	494076	494405	0.527273
recR	494405	495010	0.577558
htpG	495120	496994	0.528533
adk	497175	497819	0.517829
hemH	498055	499017	0.538941
aes	499014	499973	0.520833
gsk	500125	501429	0.518774
ybaL	501562	503238	0.554562
fsr	503476	504696	0.524161
ushA	504914	506566	0.508772
ybaK	506603	507082	0.508333
ybaP	507286	508080	0.540881
ybaQ	508218	508559	0.447368
copA	508875	511379	0.582834
glsA	511641	512573	0.531618
ybaT	512576	513868	0.532869
cueR	513993	514400	0.585784
ybbJ	514401	514859	0.572985
qmcA	514856	515773	0.528322
fetA	515919	516596	0.454277
fetB	516583	517362	0.461538
ybbN	517425	518279	0.559064
ybbO	518340	519149	0.54321
tesA	519139	519765	0.527911
ybbA	519733	520419	0.56623
ybbP	520416	522830	0.575983
rhsD	523261	527541	0.601261
ybbC	527581	527949	0.306233
rhsH	527952	528659	0.446328
ybbD	528640	529130	0.327902
ylbI	529500	529592	0.655914
ylbG	529595	530016	0.486998
mnmH	530132	531226	0.556164
allS	531295	532221	0.524272
allA	532451	532933	0.511387
allR	533011	533826	0.525735
gcl	533916	535697	0.529181
hyi	535710	536486	0.446589
glxR	536586	537464	0.507395
ybbW	537633	539087	0.470103
allB	539147	540508	0.516153
ybbY	540565	541866	0.512289
glxK	541888	543033	0.555846
allE	543261	544046	0.461832
allC	544057	545292	0.513754
allD	545314	546363	0.52381
fdrA	546680	548347	0.555755
ylbE	548357	549616	0.572222
ylbF	549627	550442	0.568627
ybcF	550439	551332	0.569351
purK	551527	552594	0.564607
purE	552591	553100	0.590196
lpxH	553218	553940	0.544952
ppiB	553943	554437	0.478788
cysS	554611	555996	0.544733
ybcI	556032	556553	0.530651
ybcJ	556661	556873	0.549296
folD	556875	557741	0.543253
sfmA	558212	558754	0.445672
sfmC	558974	559666	0.425685
sfmD	559697	562300	0.478111
sfmH	562336	563319	0.455285
sfmF	563330	563845	0.5
sfmZ	563848	564480	0.366509
intD	564815	565978	0.469072
xisD	565858	566079	0.531532
exoD	566098	566376	0.501792
peaD	566376	566687	0.509615
renD	566684	568247	0.5
insE1	566842	567141	0.5
insF1	567138	568004	0.551326
emrE	568315	568647	0.411411
ybcK	568902	570428	0.355599
ybcL	570893	571444	0.423913
ybcM	571454	572251	0.362155
ylcH	572368	572469	0.490196
ybcN	572466	572921	0.504386
ninE	572921	573091	0.48538
ybcO	573084	573374	0.532646
rusA	573371	573733	0.53168
ylcG	573730	573870	0.475177
quuD	573956	574339	0.429688
nmpC	574529	576825	0.441712
insH1	574737	575753	0.546706
essD	577398	577613	0.476852
rrrD	577613	578110	0.475904
rzpD	578107	578568	0.512987
rzoD	578327	578509	0.568306
borD	578600	578893	0.414966
ybcV	579184	579594	0.316302
ybcW	579880	580086	0.396135
ylcI	580251	580445	0.435897
nohD	580834	581379	0.525641
aaaD	581354	581662	0.530744
tfaD	581660	582097	0.488584
ybcY	582152	582806	0.410959
tfaX	582953	583135	0.469945
appY	583681	584430	0.317333
ompT	584680	585633	0.433962
envY	586147	586908	0.463255
ybcH	587091	587981	0.523008
nfrA	587982	590954	0.550622
nfrB	590941	593178	0.525022
cusS	593328	594770	0.520444
cusR	594760	595443	0.538012
cusC	595600	596973	0.512373
cusF	597131	597463	0.453453
cusB	597479	598702	0.55719
cusA	598714	601857	0.556934
pheP	601959	603335	0.525054
ybdG	603416	604663	0.47516
nfsB	604771	605424	0.515291
ybdF	605518	605886	0.471545
ybdJ	605951	606199	0.506024
ybdK	606265	607383	0.519214
hokE	607836	607988	0.477124
insL1	608065	609177	0.519317
entD	609459	610079	0.47504
fepA	610254	612494	0.54083
fes	612737	613939	0.54946
ybdZ	613942	614160	0.557078
entF	614157	618038	0.56543
fepE	618254	619387	0.449735
fepC	619384	620199	0.539216
fepG	620196	621188	0.582075
fepD	621185	622189	0.60995
entS	622300	623550	0.580336
fepB	623554	624510	0.550679
entC	624885	626060	0.564626
entE	626070	627680	0.560521
entB	627694	628551	0.553613
entA	628551	629297	0.579652
entH	629300	629713	0.567633
cstA	629894	631999	0.572175
ybdD	632182	632379	0.520202
ybdH	632389	633477	0.551882
ybdL	633586	634746	0.538329
ybdM	634747	635376	0.468254
ybdN	635349	636569	0.475839
ybdO	636716	637618	0.386489
dsbG	637827	638573	0.468541
ahpC	638945	639508	0.5
ahpF	639753	641318	0.53129
uspG	641439	641867	0.498834
ybdR	642088	643326	0.501211
rnk	643557	643967	0.547445
rna	644197	645003	0.511772
citT	645117	646580	0.506148
citG	646631	647509	0.547213
citX	647484	648035	0.583333
citF	648039	649571	0.563601
citE	649582	650490	0.575358
citD	650487	650783	0.558923
citC	650798	651856	0.508971
citA	652235	653893	0.500904
citB	653862	654542	0.50514
dcuC	654583	655968	0.50938
pagP	656557	657117	0.468806
cspE	657292	657501	0.438095
flc	657555	657938	0.484375
ybeM	658031	658818	0.542459
tatE	658947	659150	0.5
lipA	659251	660216	0.534161
ybeF	660425	661378	0.448637
lipB	661637	662278	0.476636
ybeD	662379	662642	0.462121
dacA	662752	663963	0.493399
rlpA	664102	665190	0.573003
mrdB	665201	666313	0.520216
mrdA	666316	668217	0.525237
rlmH	668248	668715	0.583333
rsfS	668719	669036	0.512579
cobC	669296	669907	0.511438
nadD	669931	670572	0.5
holA	670574	671605	0.523256
lptE	671605	672186	0.522337
leuS	672201	674783	0.533488
ybeL	675018	675500	0.52588
ybeQ	675570	676547	0.470348
ybeR	676711	677418	0.457627
djlB	677415	678842	0.47479
ybeT	678852	679406	0.427027
ybeU	679508	680215	0.475989
djlC	680212	681663	0.477273
hscC	681723	683393	0.500299
rihA	683477	684412	0.508547
gltL	684530	685255	0.523416
gltK	685255	685929	0.502222
gltJ	685929	686669	0.524966
gltI	686839	687747	0.487349
insH1	687997	689013	0.546706
lnt	689343	690881	0.556855
ybeX	690906	691784	0.515358
ybeY	691874	692341	0.517094
ybeZ	692338	693378	0.543708
miaB	693531	694955	0.541754
ubiF	695101	696276	0.571429
asnB	697513	699177	0.521321
umpH	699574	700326	0.52988
nagC	700374	701594	0.529894
nagA	701603	702751	0.517842
nagB	702811	703611	0.48814
nagE	703944	705890	0.547509
glnS	706093	707757	0.524925
chiP	708334	709740	0.512438
chiQ	709790	710116	0.480122
fur	710200	710646	0.478747
uof	710639	710725	0.402299
fldA	710935	711465	0.489642
ybfE	711605	711898	0.537415
ybfF	712038	712802	0.508497
seqA	712987	713532	0.496337
pgm	713558	715198	0.552712
ybfP	715412	715906	0.454545
ybfG	715947	716597	0.44086
ybfI	716721	716870	0.473333
potE	716946	718265	0.506061
speF	718262	720460	0.493406
ybfK	720583	720840	0.44186
kdpE	721056	721733	0.566372
kdpD	721730	724414	0.575791
kdpC	724407	724979	0.535777
kdpB	724988	727036	0.562225
kdpA	727059	728732	0.554958
kdpF	728732	728821	0.488889
ybfA	729134	729340	0.502415
rhsC	729583	733776	0.591559
ybfB	733776	734102	0.311927
rhsO	734133	735653	0.552268
ybfC	735650	736219	0.366667
ybfQ	736445	736684	0.379167
ybfL	736825	737961	0.412489
ybfD	738092	738853	0.396325
ybgA	739001	739510	0.503922
phr	739507	740925	0.534884
dtpD	741075	742556	0.524291
ybgI	742827	743570	0.534946
ybgJ	743593	744249	0.578387
ybgK	744243	745175	0.555198
ybgL	745165	745899	0.576871
nei	745935	746726	0.52399
abrB	746723	747769	0.561605
ybgO	747921	748982	0.449153
ybgP	748979	749707	0.477366
ybgQ	749722	752169	0.499592
ybgD	752229	752795	0.467372
gltA	753185	754468	0.507009
sdhC	755177	755566	0.492308
sdhD	755560	755907	0.511494
sdhA	755907	757673	0.563101
sdhB	757689	758405	0.516039
sucA	758706	761507	0.556745
sucB	761522	762739	0.559113
sucC	763014	764180	0.543273
sucD	764180	765049	0.537931
mngR	765153	765875	0.481328
mngA	765984	767960	0.545776
mngB	767978	770611	0.493546
cydA	771458	773026	0.528999
cydB	773042	774181	0.538596
cydX	774196	774309	0.517544
ybgE	774309	774602	0.496599
ybgC	774752	775156	0.496296
tolQ	775153	775845	0.505051
tolR	775849	776277	0.517483
tolA	776342	777607	0.522907
tolB	777740	779032	0.531323
pal	779067	779588	0.51341
ybgF	779598	780389	0.494949
nadA	782085	783128	0.501916
pnuC	783166	783885	0.481944
zitB	783882	784823	0.530786
ybgS	784937	785317	0.503937
aroG	785633	786685	0.521368
gpmA	786843	787595	0.50996
galM	787797	788837	0.556196
galK	788831	789979	0.529156
galT	789983	791029	0.557784
galE	791039	792055	0.543756
modF	792316	793788	0.526816
modE	793856	794644	0.525982
acrZ	794773	794922	0.413333
modA	795089	795862	0.509044
modB	795862	796551	0.54058
modC	796554	797612	0.535411
ybhA	797613	798431	0.515263
pgl	798586	799581	0.551205
ybhD	799622	800575	0.447589
ybhH	800759	801811	0.488129
ybhI	801887	803320	0.497908
ybhJ	803503	805764	0.514589
ybhC	805998	807281	0.533489
ybhB	807433	807909	0.524109
bioA	807968	809257	0.562791
bioB	809344	810384	0.555235
bioF	810381	811535	0.580087
bioC	811522	812277	0.564815
bioD	812270	812947	0.536873
uvrB	813526	815547	0.535608
ybhK	815739	816647	0.513751
moaA	817044	818033	0.541414
moaB	818055	818567	0.520468
moaC	818570	819055	0.559671
moaD	819048	819293	0.556911
moaE	819295	819747	0.567329
ybhL	819884	820588	0.486525
ybhM	820793	821506	0.422969
ybhN	821542	822498	0.523511
clsB	822498	823739	0.544283
ybhP	823736	824497	0.555118
ybhQ	824630	825040	0.545012
ybhR	825002	826108	0.523035
ybhS	826119	827252	0.551146
ybhF	827245	828981	0.555556
ybhG	828974	829972	0.570571
ybiH	829972	830643	0.541667
rhlE	830872	832236	0.567033
ybiA	832468	832950	0.503106
dinG	833070	835220	0.540679
ybiB	835248	836210	0.556594
ybiC	836351	837436	0.556169
ybiJ	837665	837925	0.505747
ybiI	838190	838456	0.520599
ybiX	838530	839207	0.529499
fiu	839249	841531	0.538327
mcbA	841796	842056	0.524904
rlmF	842332	843258	0.541532
ybiO	843255	845480	0.533243
glnQ	845741	846463	0.539419
glnP	846460	847119	0.534848
glnH	847258	848004	0.487282
dps	848408	848911	0.490079
rhtA	849210	850097	0.53491
ompX	850450	850965	0.513566
opgE	851014	852597	0.483586
mntS	852869	852997	0.410853
mntR	853183	853650	0.540598
ybiR	853647	854765	0.522788
ldtB	854824	855744	0.529859
ybiT	855963	857555	0.527935
ybiU	857796	859061	0.556082
ybiV	859213	860028	0.466912
ybiW	860174	862606	0.549938
ybiY	862612	863511	0.541111
fsaA	863642	864304	0.541478
moeB	864380	865129	0.552
moeA	865129	866364	0.563916
iaaA	866568	867533	0.565217
gsiA	867520	869391	0.540064
gsiB	869411	870949	0.522417
gsiC	870967	871887	0.535288
gsiD	871890	872801	0.530702
yliE	872979	875327	0.415922
yliF	875335	876663	0.434913
rimO	876710	878035	0.526395
bssR	878248	878631	0.486979
yliI	878742	879857	0.517025
gstB	879854	880480	0.519936
dacC	880727	881929	0.517041
deoR	881976	882734	0.507246
ybjG	882792	883388	0.515913
mdfA	883673	884905	0.523925
ybjH	884946	885230	0.529825
ybjI	885316	886131	0.455882
ybjJ	886131	887339	0.549214
rcdA	887423	887959	0.515829
ybjL	888134	889819	0.515421
ybjM	890089	890466	0.497354
grxA	890496	890753	0.449612
ybjC	890913	891200	0.503472
nfsA	891184	891906	0.525588
rimK	891967	892869	0.562569
ybjN	892957	893433	0.484277
potF	893784	894896	0.508535
potG	894991	896124	0.552028
potH	896134	897087	0.509434
potI	897084	897929	0.547281
ybjO	897989	898477	0.521472
rlmC	898518	899645	0.546099
artJ	899844	900575	0.448087
artM	900866	901534	0.521674
artQ	901534	902250	0.549512
artI	902257	902988	0.502732
artP	903006	903734	0.526749
ybjP	903952	904467	0.53876
ybjQ	904593	904916	0.540123
amiD	904913	905743	0.56077
ybjS	905740	906753	0.544379
ybjT	906852	908282	0.549965
ltaE	908293	909294	0.561876
poxB	909331	911049	0.54043
hcr	911182	912150	0.55418
hcp	912162	913814	0.547489
ybjE	913958	914857	0.482222
aqpZ	915352	916047	0.522989
ybjD	916473	918131	0.531043
ybjX	918128	919120	0.499496
macA	919235	920350	0.530466
macB	920347	922293	0.539291
cspD	922366	922590	0.484444
clpS	922913	923233	0.451713
clpA	923264	925540	0.526131
infA	926225	926443	0.484018
aat	926728	927432	0.540426
cydC	927474	929195	0.537747
cydD	929196	930962	0.536503
trxB	931085	932050	0.536232
lrp	932595	933089	0.478788
ftsK	933224	937213	0.5401
lolA	937372	937983	0.509804
rarA	937994	939337	0.535714
serS	939428	940720	0.526682
dmsA	940959	943403	0.527198
dmsB	943414	944031	0.517799
dmsC	944033	944896	0.546296
ycaC	944931	945557	0.46252
ycaD	945871	947019	0.520453
ycaM	947229	948659	0.471698
ycaN	948660	949568	0.466447
ycaK	949668	950258	0.428088
pflA	950340	951080	0.503374
pflB	951272	953554	0.512046
focA	953609	954466	0.48951
ycaO	954872	956632	0.515616
ycaP	956762	957454	0.47619
serC	957653	958741	0.501377
aroA	958812	960095	0.507788
ycaL	960264	961028	0.499346
cmk	961201	961884	0.53655
rpsA	961995	963668	0.511947
ihfB	963828	964112	0.491228
ycaI	964320	966584	0.494923
msbA	966621	968369	0.508862
lpxK	968366	969352	0.547112
ycaQ	969389	970621	0.523114
ycaR	970673	970855	0.480874
kdsB	970852	971598	0.527443
ycbJ	971752	972645	0.524609
elyC	972622	973401	0.521795
smtA	973537	974322	0.515267
mukF	974319	975641	0.528345
mukE	975622	976326	0.516312
mukB	976326	980786	0.556602
ldtD	981047	982894	0.531385
ycbK	983075	983623	0.497268
ycbL	983650	984297	0.515432
aspC	984519	985709	0.52225
ompF	985894	986982	0.477502
asnS	987585	988985	0.523911
pncB	989154	990356	0.512053
pepN	990622	993234	0.534635
ssuB	993277	994044	0.55599
ssuC	994041	994832	0.558081
ssuD	994843	995988	0.569808
ssuA	995985	996944	0.523958
ssuE	996937	997512	0.541667
elfA	997868	998407	0.424074
elfD	998490	999191	0.450142
elfC	999216	1001816	0.478662
elfG	1001807	1002877	0.482726
ycbU	1002889	1003431	0.471455
ycbV	1003439	1003954	0.472868
ycbF	1003947	1004657	0.517581
pyrD	1004768	1005778	0.469832
zapC	1005952	1006494	0.493554
ycbX	1006491	1007600	0.504505
rlmL	1007844	1009952	0.542437
uup	1009964	1011871	0.524109
pqiA	1012001	1013254	0.522329
pqiB	1013259	1014899	0.502133
pqiC	1014896	1015459	0.521277
rmf	1015715	1015882	0.541667
fabA	1015952	1016470	0.531792
ycbZ	1016539	1018299	0.517888
matP	1018485	1018937	0.461369
ompA	1019013	1020053	0.537944
sulA	1020410	1020919	0.482353
sxy	1021138	1021767	0.480952
yccS	1021730	1023883	0.522284
yccF	1023902	1024348	0.483221
helD	1024471	1026525	0.530414
mgsA	1026557	1027015	0.527233
yccT	1027111	1027773	0.506787
yccU	1027946	1028359	0.543478
hspQ	1028404	1028721	0.556604
rlmI	1028779	1029969	0.518052
yccX	1030064	1030342	0.523297
tusE	1030339	1030668	0.466667
yccA	1030759	1031418	0.512121
hyaA	1032139	1033257	0.561215
hyaB	1033254	1035047	0.565217
hyaC	1035066	1035773	0.518362
hyaD	1035770	1036357	0.588435
hyaE	1036354	1036752	0.566416
hyaF	1036749	1037606	0.548951
cbdA	1037740	1039284	0.540453
cbdB	1039296	1040432	0.532102
cbdX	1040445	1040537	0.462366
appA	1040617	1041915	0.538876
etk	1042030	1044210	0.505273
etp	1044230	1044676	0.52349
gfcE	1044664	1045803	0.509649
gfcD	1045849	1047945	0.51979
gfcC	1047945	1048691	0.523427
gfcB	1048688	1049332	0.475969
gfcA	1049439	1049744	0.575163
insA	1049833	1050108	0.528986
insB1	1050027	1050530	0.547619
cspH	1050963	1051175	0.469484
cspG	1051461	1051673	0.441315
ymcE	1051847	1052077	0.415584
gnsA	1052067	1052240	0.396552
yccM	1052289	1053362	0.49162
torS	1053434	1056178	0.537705
torT	1056261	1057289	0.5345
torR	1057262	1057954	0.52381
torC	1058084	1059256	0.512361
torA	1059256	1061802	0.5532
torD	1061799	1062398	0.533333
cbpM	1062550	1062855	0.542484
cbpA	1062855	1063775	0.528773
yccE	1064036	1065292	0.341289
agp	1065585	1066826	0.516103
yccJ	1066864	1067091	0.469298
wrbA	1067112	1067708	0.539363
ymdF	1068081	1068254	0.511494
rutG	1068511	1069839	0.540256
rutF	1069860	1070354	0.589899
rutE	1070365	1070955	0.571912
rutD	1070965	1071765	0.579276
rutC	1071773	1072159	0.540052
rutB	1072171	1072863	0.554113
rutA	1072863	1074011	0.550914
rutR	1074242	1074880	0.513302
putA	1074920	1078882	0.56977
putP	1079305	1080813	0.536779
efeU	1081356	1082185	0.541516
efeO	1082243	1083370	0.513298
efeB	1083376	1084647	0.537736
phoH	1084992	1086056	0.522066
pgaD	1086106	1086519	0.442029
pgaC	1086521	1087846	0.466817
pgaB	1087839	1089857	0.444279
pgaA	1089866	1092289	0.473185
ycdT	1092876	1094234	0.385578
insF1	1094275	1095141	0.551326
insE1	1095138	1095437	0.5
ymdE	1095505	1095846	0.435673
ycdU	1095843	1096829	0.405268
ghrA	1097886	1098824	0.512247
ycdX	1098879	1099616	0.48374
ycdY	1099640	1100194	0.535135
ycdZ	1100296	1100787	0.538618
csgG	1100851	1101684	0.501199
csgF	1101711	1102127	0.42446
csgE	1102152	1102541	0.430769
csgD	1102546	1103196	0.417819
csgB	1103951	1104406	0.41886
csgA	1104447	1104902	0.510965
csgC	1104961	1105293	0.426426
ymdA	1105414	1105725	0.435897
ymdB	1105820	1106353	0.516854
clsC	1106355	1107776	0.507032
opgC	1107784	1108941	0.438687
opgG	1109335	1110870	0.498698
opgH	1110863	1113406	0.549528
yceK	1113579	1113806	0.504386
msyB	1113807	1114181	0.501333
mdtG	1114264	1115490	0.524857
lpxL	1115662	1116582	0.529859
yceA	1116807	1117859	0.497626
yceI	1117901	1118476	0.473958
yceJ	1118480	1119046	0.511464
yceO	1119307	1119447	0.375887
solA	1119468	1120586	0.524576
bssS	1120701	1120955	0.45098
dinI	1121242	1121487	0.479675
pyrC	1121561	1122607	0.531041
yceB	1122713	1123273	0.468806
grxB	1123407	1124054	0.490741
mdtH	1124118	1125326	0.55335
rimJ	1125562	1126146	0.494017
yceH	1126157	1126804	0.518519
yceM	1126806	1127729	0.55303
murJ	1127839	1129374	0.537109
flgN	1129414	1129830	0.482014
flgM	1129835	1130128	0.527211
flgA	1130204	1130863	0.522727
flgB	1131018	1131434	0.534772
flgC	1131438	1131842	0.528395
flgD	1131854	1132549	0.545977
flgE	1132574	1133782	0.515302
flgF	1133802	1134557	0.59127
flgG	1134729	1135511	0.537676
flgH	1135564	1136262	0.53505
flgI	1136274	1137371	0.541894
flgJ	1137371	1138312	0.546709
flgK	1138378	1140021	0.518248
flgL	1140033	1140986	0.507338
rne	1141182	1144367	0.556497
yceQ	1144502	1144822	0.445483
rluC	1144940	1145899	0.514583
yceF	1146011	1146595	0.500855
yceD	1146794	1147315	0.496169
rpmF	1147367	1147540	0.54023
plsX	1147621	1148691	0.521008
fabH	1148759	1149712	0.54717
fabD	1149728	1150657	0.551613
fabG	1150670	1151404	0.515646
acpP	1151615	1151851	0.481013
fabF	1151939	1153180	0.533011
pabC	1153300	1154109	0.506173
yceG	1154112	1155134	0.507331
tmk	1155124	1155765	0.540498
holB	1155762	1156766	0.540299
ycfH	1156777	1157574	0.508772
ptsG	1157869	1159302	0.526499
fhuE	1159362	1161551	0.5
hinT	1161885	1162244	0.505556
ycfL	1162247	1162624	0.494709
lpoB	1162638	1163279	0.563863
thiK	1163260	1164084	0.533333
nagZ	1164095	1165120	0.530214
ycfP	1165143	1165685	0.46593
ndh	1166085	1167389	0.529502
ycfJ	1167599	1168138	0.537037
ycfQ	1168200	1168832	0.511848
bhsA	1169073	1169330	0.472868
ldtC	1169412	1170374	0.53271
mfd	1170518	1173964	0.547723
ycfT	1174092	1175165	0.495345
lolC	1175427	1176626	0.541667
lolD	1176619	1177320	0.551282
lolE	1177320	1178564	0.518876
nagK	1178593	1179504	0.527412
cobB	1179631	1180359	0.51989
ycfZ	1180479	1181267	0.425856
ymfA	1181264	1181725	0.435065
potD	1181783	1182829	0.508118
potC	1182826	1183620	0.501887
potB	1183617	1184444	0.508454
potA	1184458	1185594	0.508355
pepT	1185844	1187070	0.498778
roxA	1187119	1188240	0.540107
phoQ	1188316	1189776	0.513347
phoP	1189776	1190447	0.477679
purB	1190616	1191986	0.522976
hflD	1191990	1192631	0.571651
mnmA	1192667	1193773	0.537489
nudJ	1193827	1194288	0.502165
rluE	1194298	1194951	0.512232
icd	1195123	1196373	0.501998
ymfD	1196867	1197532	0.348348
ymfE	1197533	1198237	0.30922
lit	1198695	1199588	0.368009
intE	1199679	1200806	0.447695
xisE	1200787	1201032	0.443089
ymfI	1201497	1201838	0.385965
ymfJ	1201776	1202084	0.469256
cohE	1202259	1202933	0.444444
croE	1203024	1203224	0.427861
ymfL	1203268	1203825	0.496416
ymfM	1203822	1204160	0.498525
oweE	1204170	1204403	0.542735
aaaE	1204404	1205537	0.54321
ymfR	1205549	1205731	0.601093
beeE	1205731	1206142	0.555825
jayE	1206143	1206922	0.578205
ymfQ	1206913	1207497	0.57265
stfP	1207501	1208130	0.503175
tfaP	1208132	1208545	0.42029
tfaE	1208517	1209119	0.477612
stfE	1209119	1209619	0.467066
pinE	1209685	1210239	0.488288
mcrA	1210346	1211179	0.383693
icdC	1211413	1211577	0.466667
iraM	1211680	1212003	0.339506
ycgX	1212703	1213107	0.367901
bluR	1213328	1214059	0.487705
bluF	1214264	1215475	0.435644
ycgZ	1215789	1216025	0.417722
ymgA	1216068	1216340	0.369963
ariR	1216369	1216635	0.348315
ymgC	1216748	1216996	0.35743
ycgG	1217328	1218851	0.446194
ymgF	1218983	1219201	0.401826
ycgH	1219601	1222248	0.432616
ymgD	1222305	1222634	0.451515
ymgG	1222644	1222988	0.521739
ymgI	1222990	1223163	0.321839
ymgJ	1223264	1223449	0.38172
ycgI	1223564	1223907	0.501449
minE	1224279	1224545	0.434457
minD	1224549	1225361	0.499385
minC	1225385	1226080	0.510057
ycgJ	1226600	1226968	0.422764
pliG	1227071	1227472	0.430348
ycgL	1227714	1228007	0.438776
ycgM	1228079	1228738	0.519697
ycgN	1228815	1229276	0.47619
hlyE	1229483	1230394	0.411184
umuD	1230767	1231186	0.480952
umuC	1231186	1232454	0.50985
dsbB	1232500	1233030	0.527307
nhaB	1233176	1234717	0.528534
fadR	1234938	1235657	0.5125
ycgB	1235709	1237241	0.498369
dadA	1237571	1238869	0.562741
dadX	1238879	1239949	0.579832
cvrA	1240335	1242071	0.523316
ldcA	1242166	1243080	0.530055
emtA	1243180	1243791	0.519608
ycgR	1243793	1244527	0.507483
ymgE	1244728	1244982	0.533333
ycgY	1245160	1245600	0.414966
treA	1245679	1247376	0.522968
dhaM	1247696	1249114	0.501762
dhaL	1249125	1249757	0.535545
dhaK	1249768	1250838	0.530345
dhaR	1251066	1252985	0.514583
ycgV	1253085	1255952	0.497908
ychF	1256721	1257812	0.510073
pth	1257929	1258513	0.497436
ychH	1258791	1259069	0.530466
dauA	1259124	1260803	0.546429
prs	1260928	1261875	0.525316
ispE	1262026	1262877	0.534038
lolB	1262877	1263500	0.514423
hemA	1263714	1264970	0.543357
prfA	1265012	1266094	0.530009
prmC	1266094	1266927	0.551559
ychQ	1266924	1267316	0.475827
ychA	1267320	1268129	0.464198
kdsA	1268165	1269019	0.515789
ldrA	1269168	1269275	0.555556
ldrB	1269703	1269810	0.583333
ldrC	1270238	1270345	0.555556
chaA	1270749	1271849	0.487738
chaB	1272119	1272349	0.454545
chaC	1272507	1273202	0.547414
ychN	1273246	1273599	0.516949
ychO	1273784	1275178	0.505376
narL	1275179	1275829	0.517665
narX	1275822	1277618	0.533667
narK	1277957	1279348	0.536638
narG	1279864	1283607	0.549412
narH	1283604	1285142	0.537362
narJ	1285139	1285849	0.563994
narI	1285849	1286526	0.558997
tpr	1287087	1287176	0.644444
purU	1287782	1288624	0.472123
ychJ	1288674	1289132	0.464052
rssA	1289245	1290150	0.502208
rssB	1290242	1291255	0.486193
galU	1291457	1292365	0.469747
hns	1292509	1292922	0.466184
tdk	1293527	1294144	0.42233
insZ	1294426	1295322	0.553333
adhE	1295446	1298121	0.506353
ychE	1298598	1299245	0.478395
oppA	1301182	1302813	0.477328
oppB	1302899	1303819	0.457112
oppC	1303834	1304742	0.523652
oppD	1304754	1305767	0.517751
oppF	1305764	1306768	0.515423
yciU	1306821	1307150	0.472727
clsA	1307185	1308645	0.516769
yciY	1308788	1308961	0.505747
kch	1309016	1310269	0.423445
yciI	1310569	1310865	0.488215
tonB	1311089	1311808	0.544444
yciA	1311848	1312246	0.483709
yciB	1312351	1312890	0.464815
yciC	1312920	1313663	0.49328
ompW	1314020	1314658	0.500782
yciE	1314718	1315224	0.406312
yciF	1315270	1315770	0.431138
yciG	1315856	1316035	0.511111
trpA	1316416	1317222	0.535316
trpB	1317222	1318415	0.546901
trpC	1318427	1319788	0.5279
trpD	1319789	1321384	0.56391
trpE	1321384	1322946	0.543826
trpL	1323038	1323082	0.444444
yciV	1323220	1324101	0.540816
yciO	1324098	1324718	0.481481
yciQ	1324746	1326641	0.469937
rluB	1326852	1327727	0.537671
btuR	1327767	1328357	0.502538
yciK	1328354	1329112	0.524374
sohB	1329332	1330381	0.505714
yciN	1330417	1330668	0.472222
topA	1331048	1333645	0.517706
cysB	1333855	1334829	0.483077
ymiA	1335124	1335288	0.472727
yciX	1335291	1335458	0.458333
acnA	1335831	1338506	0.529148
ribA	1338570	1339160	0.500846
pgpB	1339330	1340094	0.505882
yciS	1340243	1340551	0.501618
yciM	1340558	1341727	0.518803
pyrF	1341921	1342658	0.52981
yciH	1342658	1342984	0.498471
osmB	1343110	1343328	0.520548
yciT	1343597	1344346	0.488
yciZ	1344436	1344609	0.477011
gmr	1344757	1346742	0.484894
ymiB	1346796	1346900	0.304762
rnb	1346978	1348912	0.5323
yciW	1348980	1350107	0.507979
fabI	1350251	1351039	0.532319
ycjD	1351407	1351760	0.497175
sapF	1351828	1352634	0.511772
sapD	1352636	1353628	0.513595
sapC	1353628	1354518	0.569024
sapB	1354505	1355470	0.514493
sapA	1355467	1357110	0.542579
ymjA	1357423	1357668	0.48374
puuP	1357802	1359187	0.533189
puuA	1359490	1360908	0.534884
puuD	1361120	1361884	0.522876
puuR	1361911	1362468	0.508961
puuC	1362743	1364230	0.573253
puuB	1364232	1365512	0.582358
puuE	1365550	1366815	0.576619
pspF	1366935	1367912	0.517382
pspA	1368079	1368747	0.493274
pspB	1368801	1369025	0.475556
pspC	1369025	1369384	0.502778
pspD	1369393	1369614	0.545045
pspE	1369689	1370003	0.507937
ycjM	1370216	1371895	0.43869
ycjN	1371909	1373201	0.500387
ycjO	1373222	1374103	0.536281
ycjP	1374090	1374932	0.527877
ycjQ	1374963	1376015	0.557455
ycjR	1376034	1376822	0.536122
ycjS	1376832	1377887	0.547348
ycjT	1377884	1380151	0.537478
ycjU	1380148	1380807	0.565152
ycjV	1380821	1381902	0.491228
ompG	1381947	1382852	0.498896
ycjW	1382963	1383961	0.454454
ycjX	1384117	1385514	0.544349
ycjF	1385511	1386572	0.563089
tyrR	1386720	1388261	0.521401
tpx	1388305	1388811	0.512821
ycjG	1388930	1389895	0.546584
mpaA	1389870	1390598	0.548697
ymjC	1390725	1390862	0.413043
ymjD	1390868	1390933	0.363636
ycjY	1390933	1391853	0.479913
pgrR	1391991	1392890	0.465556
mppA	1393227	1394840	0.479554
ynaI	1394891	1395922	0.432171
insH1	1396076	1397092	0.546706
ynaJ	1397365	1397622	0.453488
uspE	1397672	1398622	0.505783
fnr	1398774	1399526	0.5166
ogt	1399721	1400236	0.531008
abgT	1400247	1401773	0.492469
abgB	1401810	1403255	0.525588
abgA	1403255	1404565	0.55225
abgR	1404741	1405649	0.49615
smrA	1405979	1406542	0.542553
ydaM	1406563	1407795	0.476886
ydaN	1408050	1409033	0.519309
dbpA	1409511	1410884	0.519651
ttcA	1411013	1411948	0.486111
intR	1412000	1413235	0.429612
ydaQ	1413237	1413452	0.449074
ydaC	1413531	1413740	0.347619
ralR	1413733	1413927	0.405128
recT	1413984	1414793	0.471605
recE	1414786	1417386	0.494041
racC	1417488	1417763	0.391304
ydaE	1417838	1418008	0.368421
kilR	1418008	1418229	0.418919
sieB	1418671	1419159	0.372188
ydaF	1419156	1419311	0.49359
ydaG	1419322	1419456	0.474074
racR	1419765	1420241	0.419287
ydaS	1420365	1420661	0.434343
ydaT	1420684	1421106	0.508274
ydaU	1421119	1421976	0.479021
ydaV	1421983	1422729	0.527443
ydaW	1422701	1423200	0.478
rzpR	1423201	1423644	0.524775
rzoR	1423400	1423585	0.569892
trkG	1423782	1425239	0.380658
ynaK	1425377	1425640	0.481061
ydaY	1425630	1426082	0.490066
tmpR	1426454	1427386	0.460879
lomR	1427389	1428984	0.566416
insH1	1427746	1428726	0.554536
stfR	1429049	1432411	0.533452
tfaR	1432411	1432986	0.480903
pinR	1433084	1433674	0.446701
ynaE	1433991	1434224	0.358974
ttcC	1434958	1435008	0.313725
uspF	1435185	1435619	0.485057
ompN	1435760	1436893	0.46649
pfo	1437260	1440784	0.532482
ydbJ	1441058	1441324	0.546816
hslJ	1441321	1441743	0.468085
ldhA	1441854	1442843	0.50101
ydbH	1443051	1445690	0.521212
ynbE	1445687	1445872	0.430108
ydbL	1445880	1446206	0.449541
feaR	1446378	1447283	0.485651
feaB	1447519	1449018	0.534
tynA	1449076	1451349	0.506157
paaZ	1451597	1453642	0.542033
paaA	1453927	1454856	0.521505
paaB	1454868	1455155	0.496528
paaC	1455164	1455910	0.53012
paaD	1455925	1456422	0.558233
paaE	1456430	1457500	0.533147
paaF	1457497	1458264	0.545573
paaG	1458264	1459052	0.544994
paaH	1459054	1460481	0.532213
paaI	1460471	1460893	0.515366
paaJ	1460893	1462098	0.559701
paaK	1462125	1463438	0.518265
paaX	1463539	1464489	0.50368
paaY	1464471	1465061	0.505922
ynbG	1465165	1465230	0.136364
ydbA	1465392	1474013	0.495794
insD1	1467921	1468826	0.550773
insC1	1468784	1469149	0.530055
insI1	1469358	1470509	0.458333
ydbC	1474221	1475081	0.530778
ydbD	1475144	1477450	0.434764
ynbA	1477621	1478226	0.465347
ynbB	1478226	1479122	0.435897
ynbC	1479138	1480895	0.509101
ynbD	1480909	1482201	0.5058
azoR	1482255	1482860	0.519802
hrpA	1483061	1486963	0.534461
ydcF	1487235	1488035	0.51186
aldA	1488232	1489671	0.509722
gapC	1489713	1490713	0.481038
cybB	1490902	1491432	0.47646
ydcA	1491677	1491850	0.442529
hokB	1491922	1492071	0.533333
mokB	1491962	1492129	0.511905
trg	1492470	1494110	0.512492
ydcI	1494148	1495071	0.505411
ydcJ	1495288	1496631	0.526786
opgD	1496856	1498511	0.50785
ydcH	1498651	1498875	0.413333
rimL	1498938	1499477	0.433333
ydcK	1499469	1500449	0.4842
tehA	1500573	1501565	0.531722
tehB	1501562	1502155	0.459596
ydcL	1502457	1503125	0.446936
insP	1503218	1503649	0.458333
insQ	1503717	1504865	0.518712
ydcO	1504905	1506080	0.529762
ydcN	1506172	1506708	0.493482
ydcP	1506781	1508742	0.510703
yncJ	1508834	1509064	0.489177
hicA	1509286	1509462	0.491525
hicB	1509508	1509924	0.455635
ydcR	1510003	1511409	0.513859
ydcS	1511654	1512799	0.527923
ydcT	1512817	1513830	0.544379
ydcU	1513831	1514772	0.529724
ydcV	1514762	1515556	0.539623
patD	1515578	1517002	0.53193
yncL	1517099	1517194	0.333333
ydcX	1517389	1517562	0.448276
ydcY	1517648	1517881	0.542735
ydcZ	1517882	1518331	0.517778
mnaT	1518328	1518846	0.531792
curA	1519027	1520064	0.523121
mcbR	1520262	1520927	0.436937
yncD	1520963	1523065	0.510699
yncE	1523307	1524368	0.506591
ansP	1524481	1525980	0.52
yncG	1526247	1526864	0.47411
yncH	1526940	1527152	0.314554
rhsE	1527902	1529938	0.581738
ydcD	1529922	1530404	0.273292
yncI	1530586	1531639	0.377968
ydcC	1531816	1532952	0.417766
pptA	1533052	1533285	0.431624
yddH	1533282	1533851	0.512281
nhoA	1534024	1534869	0.514184
yddE	1534965	1535858	0.520134
narV	1535937	1536617	0.527166
narW	1536614	1537309	0.563218
narY	1537309	1538853	0.543042
narZ	1538850	1542590	0.550388
narU	1542672	1544060	0.489561
yddK	1544384	1545714	0.33033
yddL	1545750	1546028	0.422939
yddG	1546288	1547169	0.496599
fdnG	1547401	1550448	0.541667
fdnH	1550461	1551345	0.550282
fdnI	1551338	1551991	0.496942
yddM	1552398	1552682	0.512281
adhP	1552828	1553838	0.524233
maeA	1553972	1555669	0.520024
sra	1555826	1555963	0.442029
bdm	1556065	1556280	0.453704
osmC	1556625	1557056	0.5
ddpF	1557112	1558038	0.545847
ddpD	1558031	1559017	0.541033
ddpC	1559014	1559910	0.530658
ddpB	1559907	1560929	0.549365
ddpA	1560931	1562481	0.503546
ddpX	1562495	1563076	0.52921
dosP	1563334	1565733	0.502083
dosC	1565758	1567140	0.443962
yddW	1567504	1568823	0.523485
gadC	1568954	1570489	0.48112
gadB	1570645	1572045	0.533191
pqqL	1572407	1575202	0.466381
yddB	1575247	1577619	0.459756
yddA	1577657	1579342	0.436536
ydeM	1579633	1580790	0.386874
ydeN	1580842	1582524	0.440879
ydeO	1582926	1583687	0.395013
safA	1583762	1583959	0.373737
ydeP	1584207	1586486	0.50307
ydeQ	1586820	1587734	0.446995
ydeR	1587793	1588296	0.448413
ydeS	1588309	1588839	0.448211
ydeT	1588853	1590079	0.445803
yneL	1590334	1590536	0.465686
hipA	1590854	1592176	0.480726
hipB	1592176	1592442	0.445693
yneO	1592665	1597987	0.505261
lsrK	1598617	1600209	0.522285
lsrR	1600288	1601241	0.507338
lsrA	1601490	1603025	0.533203
lsrC	1603019	1604047	0.537415
lsrD	1604047	1605039	0.532729
lsrB	1605051	1606073	0.496579
lsrF	1606100	1606975	0.496575
lsrG	1606999	1607289	0.463918
tam	1607346	1608104	0.538867
yneE	1608108	1609022	0.479781
uxaB	1609229	1610680	0.519972
yneF	1610907	1611854	0.504219
yneG	1611966	1612325	0.527778
glsB	1612325	1613251	0.519957
sad	1613315	1614703	0.530598
yneJ	1614804	1615685	0.535147
yneK	1615763	1616878	0.397849
ydeA	1617028	1618218	0.513014
marC	1618243	1618908	0.510511
marR	1619120	1619554	0.494253
marA	1619574	1619957	0.458333
marB	1619989	1620207	0.502283
eamA	1620238	1621137	0.497778
ydeE	1621332	1622519	0.498316
yneM	1622646	1622741	0.385417
dgcZ	1622960	1623850	0.448934
ydeI	1624105	1624497	0.475827
ydeJ	1624773	1625291	0.493256
dcp	1625335	1627380	0.499511
ydfG	1627517	1628263	0.506024
rspR	1628352	1629038	0.500728
ydfZ	1629215	1629418	0.519608
ydfI	1629453	1630913	0.494867
ydfJ	1631002	1652838	0.467836
ydfK	1633072	1633305	0.354701
pinQ	1633622	1634212	0.448393
tfaQ	1634310	1634885	0.482639
stfQ	1634885	1635847	0.52648
nohQ	1635840	1636367	0.532197
ynfO	1636756	1636989	0.444444
ydfO	1637047	1637457	0.316302
gnsB	1637609	1637782	0.298851
ynfN	1637954	1638109	0.435897
cspI	1638455	1638667	0.403756
rzpQ	1639030	1639527	0.457831
rzoQ	1639080	1639334	0.494118
rrrQ	1639524	1640057	0.505618
ydfR	1640054	1640365	0.435897
essQ	1640370	1640585	0.462963
cspB	1641339	1641554	0.351852
cspF	1641855	1642067	0.483568
quuQ	1642489	1643241	0.479416
ydfU	1643255	1644304	0.521905
rem	1644651	1644902	0.404762
hokD	1645119	1645274	0.519231
relE	1645346	1645633	0.46875
relB	1645633	1645872	0.470833
ydfV	1645897	1646202	0.460784
flxA	1646405	1646737	0.429429
intK	1647174	1647356	0.437158
ydfX	1647358	1647636	0.505376
dicC	1647620	1647850	0.467532
dicA	1647934	1648341	0.436275
ydfA	1648508	1648663	0.480769
ydfB	1648665	1648793	0.465116
ydfC	1648823	1649041	0.479452
dicB	1649609	1649797	0.359788
ydfD	1649794	1649985	0.432292
ydfE	1650078	1650842	0.486275
insD1	1650845	1651537	0.545455
intQ	1651551	1652708	0.42228
rspB	1652896	1653915	0.44902
rspA	1653927	1655141	0.506996
ynfA	1655347	1655673	0.51682
ynfB	1655808	1656149	0.511696
speG	1656184	1656744	0.468806
ynfC	1656747	1657457	0.437412
ynfD	1657565	1657870	0.562092
ynfE	1658069	1660495	0.507623
ynfF	1660556	1662979	0.511964
ynfG	1662990	1663607	0.529126
ynfH	1663609	1664463	0.526316
dmsD	1664506	1665120	0.533333
clcB	1665315	1666571	0.542562
ynfK	1666524	1667219	0.521552
mlc	1667344	1668564	0.522523
ynfL	1668699	1669592	0.526846
ynfM	1669699	1670952	0.529506
asr	1671376	1671684	0.511327
ydgU	1671777	1671860	0.428571
ydgD	1671960	1672781	0.520681
mdtI	1672820	1673149	0.515152
mdtJ	1673136	1673501	0.423497
tqsA	1673913	1674947	0.502415
pntB	1674972	1676360	0.526278
pntA	1676371	1677903	0.524462
ydgH	1678427	1679371	0.511111
ydgI	1679557	1680939	0.535069
folM	1680976	1681698	0.50899
ydgC	1681695	1682030	0.473214
rstA	1682159	1682878	0.493056
rstB	1682882	1684183	0.506912
tus	1684259	1685188	0.507527
fumC	1685185	1686588	0.537749
fumA	1686731	1688377	0.515483
manA	1688576	1689751	0.507653
ydgA	1689852	1691360	0.490391
uidC	1691586	1692851	0.471564
uidB	1692890	1694263	0.518195
uidA	1694260	1696071	0.522627
uidR	1696462	1697052	0.509306
hdhA	1697273	1698040	0.472656
malI	1698152	1699180	0.539359
malX	1699355	1700947	0.527307
malY	1700957	1702129	0.509804
add	1702233	1703234	0.538922
ydgJ	1703268	1704308	0.533141
blr	1704551	1704676	0.428571
cnu	1704949	1705164	0.472222
ydgK	1705250	1705690	0.487528
rsxA	1705767	1706348	0.515464
rsxB	1706348	1706926	0.545769
rsxC	1706919	1709141	0.553756
rsxD	1709142	1710200	0.525968
rsxG	1710204	1710824	0.531401
rsxE	1710828	1711523	0.527299
nth	1711523	1712158	0.492138
dtpA	1712769	1714271	0.516301
gstA	1714377	1714982	0.50495
pdxY	1715026	1715889	0.530093
tyrS	1715948	1717222	0.515294
pdxH	1717351	1718007	0.519026
mliC	1718066	1718395	0.457576
anmK	1718493	1719602	0.545946
slyB	1719876	1720343	0.512821
slyA	1720390	1720824	0.482759
ydhI	1721025	1721261	0.489451
ydhJ	1721264	1722121	0.502331
ydhK	1722121	1724133	0.527571
sodC	1724134	1724655	0.528736
ydhF	1724736	1725632	0.523969
ydhL	1725681	1725920	0.516667
nemR	1726023	1726622	0.523333
nemA	1726659	1727756	0.534608
gloA	1727837	1728244	0.514706
rnt	1728347	1728994	0.541667
lhr	1729087	1733703	0.568984
grxD	1733754	1734101	0.525862
mepH	1734435	1735250	0.477941
sodB	1735378	1735959	0.501718
ydhP	1736121	1737290	0.533333
ynhF	1737456	1737545	0.5
purR	1737844	1738869	0.538012
ydhB	1738866	1739798	0.536977
ydhC	1739911	1741122	0.533828
cfa	1741413	1742561	0.479547
ribC	1742601	1743242	0.475078
mdtK	1743457	1744830	0.52984
ydhQ	1744871	1746127	0.513922
ydhR	1746700	1747005	0.447712
ydhS	1747131	1748735	0.478505
ydhT	1748747	1749559	0.528905
ydhU	1749563	1750348	0.492366
ydhX	1750345	1751013	0.503737
ydhW	1751077	1751724	0.523148
ydhV	1751728	1753830	0.479791
ydhY	1753851	1754477	0.494418
ydhZ	1754932	1755141	0.466667
pykF	1755698	1757110	0.498938
lpp	1757421	1757657	0.506329
ldtE	1757721	1758725	0.518408
sufE	1758874	1759290	0.486811
sufS	1759303	1760523	0.548731
sufD	1760520	1761791	0.533019
sufC	1761766	1762512	0.504685
sufB	1762522	1764009	0.515457
sufA	1764018	1764386	0.533875
ydiH	1764934	1765122	0.444444
menI	1765222	1765632	0.515815
ydiJ	1765629	1768685	0.538109
ydiK	1769074	1770186	0.548967
ydiL	1770615	1770971	0.456583
ydiM	1771071	1772285	0.449383
ydiN	1772512	1773777	0.453397
ydiB	1773789	1774655	0.477509
aroD	1774686	1775444	0.504611
ydiF	1775587	1777182	0.474937
ydiO	1777196	1778347	0.519097
ydiP	1778390	1779301	0.419956
ydiQ	1779617	1780381	0.513725
ydiR	1780401	1781339	0.535676
ydiS	1781395	1782684	0.546512
ydiT	1782681	1782974	0.479592
fadK	1783031	1784677	0.496053
ppsA	1784734	1787112	0.546448
ppsR	1787445	1788278	0.513189
aroH	1788435	1789481	0.531041
ydiE	1789613	1789804	0.505208
ydiU	1789808	1791244	0.528184
ydiV	1791307	1792020	0.422969
nlpC	1792267	1792731	0.496774
btuD	1792809	1793558	0.552
btuE	1793558	1794109	0.494565
btuC	1794172	1795152	0.554536
ihfA	1795253	1795552	0.5
pheT	1795557	1797944	0.543551
pheS	1797959	1798942	0.538618
pheM	1799226	1799270	0.355556
rplT	1799393	1799749	0.481793
rpmI	1799802	1799999	0.5
infC	1800096	1800638	0.486188
thrS	1800642	1802570	0.495594
arpB	1803094	1804993	0.390116
yniD	1805165	1805272	0.481481
ydiY	1805325	1806083	0.494071
pfkB	1806370	1807299	0.54086
ydiZ	1807400	1807690	0.43299
yniA	1807796	1808656	0.519164
yniB	1808697	1809233	0.439479
yniC	1809380	1810048	0.51719
ydjM	1810211	1810801	0.51269
ydjN	1810934	1812325	0.524425
ydjO	1812329	1813132	0.350746
cedA	1813421	1813663	0.522634
katE	1813867	1816128	0.520778
chbG	1816386	1817135	0.514667
chbF	1817148	1818500	0.467849
chbR	1818605	1819447	0.415184
chbA	1819455	1819805	0.498575
chbC	1819856	1821214	0.492274
chbB	1821299	1821619	0.439252
osmE	1821918	1822256	0.495575
nadE	1822458	1823285	0.495169
cho	1823515	1824402	0.515766
ves	1824362	1824937	0.519097
spy	1825140	1825625	0.50823
astE	1825955	1826923	0.53354
astB	1826916	1828259	0.555804
astD	1828256	1829734	0.580798
astA	1829731	1830765	0.560386
astC	1830762	1831982	0.550369
xthA	1832428	1833234	0.534077
ydjX	1833401	1834111	0.481013
ydjY	1834116	1834793	0.483776
ydjZ	1834808	1835515	0.515537
ynjA	1835515	1836063	0.562842
ynjB	1836073	1837239	0.563839
ynjC	1837212	1838747	0.567708
ynjD	1838747	1839400	0.510703
ynjE	1839467	1840774	0.535168
ynjF	1840783	1841403	0.534622
nudG	1841490	1841897	0.54902
ynjH	1841863	1842135	0.505495
gdhA	1842371	1843714	0.532738
ynjI	1843831	1844871	0.413064
topB	1844999	1846960	0.551478
selD	1846965	1848008	0.549808
ydjA	1848125	1848676	0.559783
sppA	1848837	1850693	0.517501
ansA	1850860	1851876	0.511308
pncA	1851887	1852528	0.531153
ydjE	1852621	1853979	0.451067
ydjF	1854096	1854854	0.422925
ydjG	1854991	1855971	0.478084
ydjH	1855981	1856928	0.453586
ydjI	1856933	1857769	0.454002
ydjJ	1857790	1858833	0.467433
ydjK	1858850	1860229	0.492029
ydjL	1860256	1861332	0.497679
yeaC	1861702	1861974	0.450549
msrB	1862016	1862429	0.485507
gapA	1862771	1863766	0.5
yeaD	1863850	1864734	0.498305
yeaE	1864782	1865636	0.505263
mipA	1865726	1866472	0.522088
yeaG	1866908	1868842	0.501292
yeaH	1868955	1870238	0.491433
yeaI	1870385	1871860	0.384824
yeaJ	1872041	1873531	0.460094
yeaK	1873574	1874077	0.513889
yoaI	1874078	1874182	0.428571
yeaL	1874352	1874798	0.548098
yeaM	1874755	1875576	0.498783
yeaN	1875673	1876854	0.527073
yeaO	1876909	1877256	0.525862
yoaF	1877278	1877532	0.52549
yeaP	1877715	1878740	0.480507
yoaK	1878773	1878871	0.424242
yoaJ	1878874	1878948	0.426667
yeaQ	1879007	1879255	0.461847
yoaG	1879403	1879585	0.459016
yeaR	1879589	1879948	0.483333
leuE	1880121	1880759	0.452269
dmlR	1880886	1881809	0.52381
dmlA	1881912	1882997	0.536832
yeaV	1883188	1884633	0.512448
yeaW	1884665	1885789	0.517333
yeaX	1885845	1886810	0.501035
rnd	1886864	1887991	0.54078
fadD	1888061	1889746	0.511862
yeaY	1889951	1890532	0.536082
tsaB	1890572	1891267	0.556034
yoaA	1891325	1893235	0.552067
yoaB	1893367	1893711	0.515942
yoaC	1894133	1894432	0.446667
yoaH	1894552	1894731	0.561111
pabB	1894805	1896166	0.509545
nudL	1896170	1896748	0.549223
sdaA	1896932	1898296	0.539927
yoaD	1898427	1900025	0.505316
yoaE	1900029	1901585	0.538857
manX	1902048	1903019	0.503086
manY	1903082	1903882	0.515605
manZ	1903895	1904746	0.526995
yobD	1904801	1905259	0.45098
mntP	1905688	1906254	0.516755
rlmA	1906251	1907060	0.51358
cspC	1907226	1907435	0.466667
yobF	1907448	1907591	0.423611
yebO	1908261	1908548	0.434028
mgrB	1908623	1908766	0.465278
yobH	1908925	1909164	0.4375
kdgR	1909308	1910099	0.497475
yebQ	1910276	1911649	0.52329
htpX	1911695	1912576	0.535147
prc	1912768	1914816	0.50366
proQ	1914836	1915534	0.529328
msrC	1915631	1916128	0.491968
yebS	1916258	1917541	0.500779
yebT	1917510	1920143	0.536446
rsmF	1920223	1921662	0.518056
yebV	1921780	1922016	0.485232
yebW	1922121	1922312	0.458333
pphA	1922313	1922969	0.47793
yebY	1923365	1923706	0.459064
yebZ	1923719	1924591	0.531501
yobA	1924595	1924969	0.498667
holE	1925108	1925338	0.484848
yobB	1925440	1926096	0.520548
exoX	1926120	1926782	0.518854
ptrB	1926779	1928839	0.498302
yebE	1929048	1929707	0.527273
yebF	1930034	1930390	0.492997
yebG	1930457	1930747	0.494845
purT	1930881	1932059	0.537744
eda	1932115	1932756	0.562305
edd	1932793	1934604	0.536424
zwf	1934839	1936314	0.516938
yebK	1936652	1937521	0.489655
pykA	1937649	1939091	0.528067
lpxM	1939222	1940193	0.515432
mepM	1940313	1941635	0.524565
znuA	1941651	1942583	0.49089
znuC	1942662	1943417	0.492063
znuB	1943414	1944199	0.519084
ruvB	1944346	1945356	0.527201
ruvA	1945365	1945976	0.53268
yobI	1946115	1946180	0.19697
yebB	1946251	1946853	0.441128
ruvC	1946855	1947376	0.559387
yebC	1947411	1948151	0.522267
nudB	1948180	1948632	0.525386
aspS	1948750	1950522	0.537507
yecD	1950832	1951398	0.530864
yecE	1951395	1952213	0.510379
yecN	1952266	1952661	0.507576
cmoA	1952702	1953445	0.50672
cmoB	1953442	1954413	0.520576
torZ	1954578	1957007	0.513169
torY	1957032	1958132	0.474114
cutC	1958520	1959266	0.519411
yecM	1959280	1959846	0.507937
argS	1960062	1961795	0.532872
yecT	1961972	1962460	0.388548
flhE	1962580	1962972	0.526718
flhA	1962972	1965050	0.548822
flhB	1965043	1966191	0.549173
cheZ	1966393	1967037	0.534884
cheY	1967048	1967437	0.492308
cheB	1967452	1968501	0.542857
cheR	1968504	1969364	0.542393
tap	1969383	1970984	0.535581
tar	1971030	1972691	0.527677
cheW	1972836	1973339	0.519841
cheA	1973360	1975324	0.531298
motB	1975329	1976255	0.531823
motA	1976252	1977139	0.513514
flhC	1977266	1977844	0.490501
flhD	1977847	1978197	0.464387
insB1	1978518	1979021	0.545635
insA	1978940	1979215	0.528986
uspC	1979753	1980181	0.449883
otsA	1980188	1981612	0.49193
otsB	1981587	1982387	0.505618
araH	1982554	1983540	0.511651
araG	1983555	1985069	0.522772
araF	1985139	1986128	0.518182
ftnB	1986925	1987428	0.478175
yecJ	1987507	1987758	0.484127
azuC	1987873	1987959	0.390805
yecR	1988222	1988545	0.503086
ftnA	1988716	1989213	0.427711
yecH	1989251	1989490	0.470833
tyrP	1989681	1990892	0.512376
yecA	1990954	1991619	0.53003
pgsA	1992269	1992817	0.52459
uvrC	1992874	1994706	0.517185
uvrY	1994703	1995359	0.497717
yecF	1995818	1996042	0.48
sdiA	1996110	1996832	0.467497
yecC	1997062	1997814	0.543161
yecS	1997811	1998479	0.527653
dcyD	1998494	1999480	0.54002
fliY	1999585	2000385	0.498127
fliZ	2000473	2001024	0.46558
fliA	2001070	2001789	0.541667
fliC	2002110	2003606	0.47495
fliD	2003872	2005278	0.522388
fliS	2005303	2005713	0.498783
fliT	2005713	2006078	0.516393
amyA	2006156	2007643	0.497984
yedD	2007677	2008090	0.570048
yedE	2008277	2009482	0.548922
yedF	2009479	2009712	0.482906
yedK	2009821	2010489	0.518685
yedL	2010600	2011079	0.470833
yedN	2011223	2012351	0.337778
intG	2012502	2012663	0.5
fliE	2012700	2013014	0.539683
fliF	2013229	2014887	0.546112
fliG	2014880	2015875	0.556225
fliH	2015868	2016554	0.570597
fliI	2016554	2017927	0.585881
fliJ	2017946	2018389	0.515766
fliK	2018386	2019513	0.548759
fliL	2019618	2020082	0.533333
fliM	2020087	2021091	0.533333
fliN	2021088	2021501	0.550725
fliO	2021504	2021869	0.546448
fliP	2021869	2022606	0.531165
fliQ	2022616	2022885	0.503704
fliR	2022893	2023678	0.474555
rcsA	2023968	2024591	0.38141
dsrB	2024635	2024823	0.513228
yodD	2024986	2025213	0.486842
yedP	2025511	2026326	0.520833
yedQ	2026323	2028017	0.513864
yodC	2028188	2028370	0.530055
yedI	2028449	2029366	0.530501
yedA	2029539	2030459	0.536374
vsr	2030448	2030918	0.56051
dcm	2030899	2032317	0.521494
yedJ	2032384	2033079	0.54454
yedR	2033119	2033484	0.5
yedS	2034051	2035243	0.456449
hchA	2035835	2036686	0.485915
yedV	2036794	2038152	0.396615
yedW	2038152	2038823	0.447917
hiuH	2038956	2039369	0.417874
yedY	2039478	2040482	0.521393
yedZ	2040483	2041118	0.47956
zinT	2041375	2042025	0.382488
yodB	2042368	2042898	0.421846
mtfA	2043651	2044448	0.458647
yeeJ	2044938	2052014	0.499929
yeeL	2052276	2053328	0.387464
shiA	2053643	2054959	0.504176
amn	2055061	2056515	0.502405
yeeN	2056858	2057574	0.398884
yeeO	2058203	2059690	0.493952
cbl	2059964	2060914	0.48265
nac	2061016	2061933	0.481481
ldtA	2062391	2063323	0.496249
cobT	2063388	2064467	0.512963
cobS	2064479	2065222	0.534946
cobU	2065219	2065764	0.505495
yeeH	2066068	2066154	0.413793
insH1	2066305	2067321	0.546706
yoeG	2067360	2067892	0.41573
yoeH	2068261	2068419	0.402516
yoeA	2068635	2070474	0.456349
insD1	2068952	2069857	0.550773
insC1	2069815	2070180	0.530055
yeeP	2070660	2071211	0.583333
flu	2071539	2074658	0.582372
yeeR	2074779	2076311	0.502935
yeeS	2076308	2076754	0.581655
yeeT	2076817	2077038	0.527027
cbeA	2077112	2077480	0.571816
cbtA	2077569	2077943	0.530667
yeeW	2077940	2078107	0.488095
yoeD	2078549	2078677	0.527132
yoeF	2078746	2078931	0.430108
yeeX	2079032	2079361	0.478788
yeeA	2079533	2080591	0.508026
sbmC	2080789	2081262	0.472574
dacD	2081381	2082547	0.492716
sbcB	2082756	2084183	0.5007
yeeD	2084226	2084453	0.504386
yeeE	2084467	2085525	0.504249
plaP	2085704	2087062	0.526858
yoeI	2087052	2087114	0.444444
yeeY	2087329	2088258	0.504301
[truncated: 2,320 more rows]

## Sheet: fig_S15B-F_data
strain	env	lineage_no	lineage_name	gene_name	genomic_posn	gene_start	gene_end	gc_content	gc_category	mut_type	cod_or_ncod	syn_or_nsyn	ts_or_tv	at_gc	a_t	a_g	a_c	t_a	t_c	t_g	c_a	c_g	c_t	g_a	g_t	g_c	orig_base	mut_base	bps_type	lb_s
muts	lb	s252	S252_S304_L002	yjfZ	4426956	4426628	4427422	0.423899	low	bps	cod	syn	ts	1	0	1	0	0	0	0	0	0	0	0	0	0	A	G	4	0.005
muts	lb	s249	S249_S301_L002	phoE	259399	259045	260100	0.44697	low	bps	cod	nsyn	ts	1	0	1	0	0	0	0	0	0	0	0	0	0	A	G	4	0.0514
muts	lb	s150	S150_S153_L001	yfcV	2455256	2455083	2455646	0.460993	low	bps	cod	syn	ts	1	0	0	0	0	1	0	0	0	0	0	0	0	T	C	2	-0.0145
muts	lb	s238	S238_S290_L002	envY	586745	586147	586908	0.463255	low	bps	cod	syn	ts	1	0	1	0	0	0	0	0	0	0	0	0	0	A	G	4	-0.0128
muts	lb	s331	Ss2_31_S31_L001	tdcB	3265346	3265039	3266028	0.463636	low	bps	cod	nsyn	ts	1	0	0	0	0	1	0	0	0	0	0	0	0	T	C	2	-0.0563
muts	lb	s197	S197_S249_L002	yajD	430758	430605	430952	0.471264	low	bps	cod	nsyn	ts	1	0	1	0	0	0	0	0	0	0	0	0	0	A	G	4	0.0389
muts	lb	s003	S3_S127	quuQ	1643044	1642489	1643241	0.479416	low	bps	cod	nsyn	ts	1	0	0	0	0	1	0	0	0	0	0	0	0	T	C	2	-0.0019
muts	lb	s301	Ss2_01_S1_L001	ygcE	2903196	2901896	2903374	0.490196	low	bps	cod	nsyn	ts	1	0	0	0	0	1	0	0	0	0	0	0	0	T	C	2	-0.0137
muts	lb	s245	S245_S297_L002	fucA	2933613	2933041	2933688	0.490741	low	bps	cod	syn	ts	1	0	0	0	0	1	0	0	0	0	0	0	0	T	C	2	0.0493
muts	lb	s299	S299_S351_L002	ypjA	2781768	2778146	2782726	0.492032	low	bps	cod	syn	ts	1	0	0	0	0	1	0	0	0	0	0	0	0	T	C	2	0.0368
muts	lb	s176	S176_S179_L001	ybjM	890277	890089	890466	0.497354	low	bps	cod	syn	ts	1	0	1	0	0	0	0	0	0	0	0	0	0	A	G	4	-0.0506
muts	lb	s232	S232_S284_L002	ydfG	1627842	1627517	1628263	0.506024	low	bps	cod	nsyn	ts	2	0	0	0	0	0	0	0	0	0	1	0	0	G	A	3	0.054
muts	lb	s198	S198_S250_L002	yncE	1523437	1523307	1524368	0.506591	low	bps	cod	nsyn	ts	1	0	1	0	0	0	0	0	0	0	0	0	0	A	G	4	0.0284
muts	lb	s042	S42_S120	rspA	1654117	1653927	1655141	0.506996	low	bps	cod	nsyn	ts	1	0	0	0	0	1	0	0	0	0	0	0	0	T	C	2	-0.0484
muts	lb	s167	S167_S170_L001	yfeY	2551138	2550641	2551216	0.508681	low	bps	cod	syn	ts	1	0	1	0	0	0	0	0	0	0	0	0	0	A	G	4	-0.0273
muts	lb	s093	S93_S96_L001	ydcP	1506935	1506781	1508742	0.510703	low	bps	cod	nsyn	ts	2	0	0	0	0	0	0	0	0	1	0	0	0	C	T	1	0.0225
muts	lb	s193	S193_S245_L002	ptrA	2956500	2955996	2958884	0.511596	low	bps	cod	nsyn	ts	1	0	0	0	0	1	0	0	0	0	0	0	0	T	C	2	-0.0544
muts	lb	s050	S50_S53_L001	yqjG	3251183	3251024	3252010	0.511651	low	bps	cod	nsyn	ts	2	0	0	0	0	0	0	0	0	1	0	0	0	C	T	1	-0.0076
muts	lb	s334	Ss2_34_S34_L001	yeaV	1884360	1883188	1884633	0.512448	low	bps	cod	syn	ts	1	0	0	0	0	1	0	0	0	0	0	0	0	T	C	2	-0.055
muts	lb	s322	Ss2_22_S22_L001	rlmD	2914504	2913699	2915000	0.514593	low	bps	cod	nsyn	ts	2	0	0	0	0	0	0	0	0	0	1	0	0	G	A	3	-0.0339
muts	lb	s021	S21_S153	preT	2234514	2234033	2235271	0.514931	low	bps	cod	nsyn	ts	2	0	0	0	0	0	0	0	0	0	1	0	0	G	A	3	-0.0011
muts	lb	s279	S279_S331_L002	ascB	2841849	2840990	2842414	0.515088	low	bps	cod	syn	ts	1	0	0	0	0	1	0	0	0	0	0	0	0	T	C	2	0.0256
muts	lb	s343	Ss2_43_S43_L001	rpoA	3440116	3440040	3441029	0.522222	low	bps	cod	nsyn	ts	1	0	0	0	0	1	0	0	0	0	0	0	0	T	C	2	-0.0308
muts	lb	s219	S219_S271_L002	nrfA	4288188	4287764	4289200	0.522617	low	bps	cod	nsyn	ts	1	0	1	0	0	0	0	0	0	0	0	0	0	A	G	4	0.0063
muts	lb	s019	S19_S129	ygiS	3166963	3166111	3167718	0.52301	low	bps	cod	syn	ts	2	0	0	0	0	0	0	0	0	0	1	0	0	G	A	3	-0.054
muts	lb	s281	S281_S333_L002	ssuA	996490	995985	996944	0.523958	low	bps	cod	nsyn	ts	2	0	0	0	0	0	0	0	0	1	0	0	0	C	T	1	0.0834
muts	lb	s077	S77_S80_L001	aaeB	3386958	3386221	3388188	0.525915	low	bps	cod	syn	ts	1	0	0	0	0	1	0	0	0	0	0	0	0	T	C	2	-0.0062
muts	lb	s173	S173_S176_L001	ssnA	3019787	3019161	3020489	0.526712	low	bps	cod	syn	ts	1	0	0	0	0	1	0	0	0	0	0	0	0	T	C	2	-0.0649
muts	lb	s333	Ss2_33_S33_L001	uhpT	3847127	3845776	3847167	0.528736	low	bps	cod	nsyn	ts	1	0	0	0	0	1	0	0	0	0	0	0	0	T	C	2	-0.0887
muts	lb	s181	S181_S184_L001	xdhD	3022279	3021316	3024186	0.529432	low	bps	cod	nsyn	ts	2	0	0	0	0	0	0	0	0	0	1	0	0	G	A	3	0.0239
muts	lb	s039	S39_S179	glsA	512484	511641	512573	0.531618	high	bps	cod	nsyn	ts	2	0	0	0	0	0	0	0	0	1	0	0	0	C	T	1	-0.0863
muts	lb	s006	S6_S163	yhjJ	3681301	3680444	3681940	0.534402	high	bps	cod	syn	ts	1	0	0	0	0	1	0	0	0	0	0	0	0	T	C	2	0.0392
muts	lb	s088	S88_S91_L001	fucO	2932118	2931865	2933013	0.535248	high	bps	cod	nsyn	ts	1	0	0	0	0	1	0	0	0	0	0	0	0	T	C	2	-0.0819
muts	lb	s218	S218_S270_L002	cydD	929372	929196	930962	0.536503	high	bps	cod	nsyn	ts	2	0	0	0	0	0	0	0	0	1	0	0	0	C	T	1	0.0877
muts	lb	s206	S206_S258_L002	nrdA	2346828	2344865	2347150	0.536745	high	bps	cod	nsyn	ts	1	0	0	0	0	1	0	0	0	0	0	0	0	T	C	2	-0.242
muts	lb	s224	S224_S276_L002	narH	1284138	1283604	1285142	0.537362	high	bps	cod	nsyn	ts	1	0	0	0	0	1	0	0	0	0	0	0	0	T	C	2	0.0006
muts	lb	s114	S114_S117_L001	rffG	3973297	3972522	3973589	0.537453	high	bps	cod	nsyn	ts	1	0	1	0	0	0	0	0	0	0	0	0	0	A	G	4	-0.0479
muts	lb	s170	S170_S173_L001	treR	4467005	4466299	4467246	0.537975	high	bps	cod	nsyn	ts	1	0	1	0	0	0	0	0	0	0	0	0	0	A	G	4	0.0399
muts	lb	s098	S98_S101_L001	codB	355155	354922	356181	0.538889	high	bps	cod	nsyn	ts	2	0	0	0	0	0	0	0	0	1	0	0	0	C	T	1	-0.0234
muts	lb	s123	S123_S126_L001	argK	3063185	3062987	3063982	0.539157	high	bps	cod	nsyn	ts	1	0	1	0	0	0	0	0	0	0	0	0	0	A	G	4	0.0106
muts	lb	s144	S144_S147_L001	fepC	619857	619384	620199	0.539216	high	bps	cod	syn	ts	2	0	0	0	0	0	0	0	0	0	1	0	0	G	A	3	0.0491
muts	lb	s255	S255_S307_L002	wrbA	1067593	1067112	1067708	0.539363	high	bps	cod	syn	ts	1	0	1	0	0	0	0	0	0	0	0	0	0	A	G	4	0.0696
muts	lb	s311	Ss2_11_S11_L001	rlmF	843218	842332	843258	0.541532	high	bps	cod	nsyn	ts	1	0	1	0	0	0	0	0	0	0	0	0	0	A	G	4	-0.0576
muts	lb	s136	S136_S139_L001	tas	2971760	2971597	2972637	0.543708	high	bps	cod	nsyn	ts	1	0	0	0	0	1	0	0	0	0	0	0	0	T	C	2	-0.0126
muts	lb	s084	S84_S87_L001	livJ	3598741	3598555	3599658	0.544384	high	bps	cod	nsyn	ts	2	0	0	0	0	0	0	0	0	1	0	0	0	C	T	1	-0.0021
muts	lb	s065	S65_S68_L001	sgrR	77148	75644	77299	0.548913	high	bps	cod	nsyn	ts	2	0	0	0	0	0	0	0	0	1	0	0	0	C	T	1	0.0175
muts	lb	s155	S155_S158_L001	hemL	173771	173602	174882	0.555035	high	bps	cod	syn	ts	1	0	1	0	0	0	0	0	0	0	0	0	0	A	G	4	-0.1557
muts	lb	s089	S89_S92_L001	entF	616648	614157	618038	0.56543	high	bps	cod	nsyn	ts	2	0	0	0	0	0	0	0	0	1	0	0	0	C	T	1	0.0407
muts	lb	s043	S43_S132	yfcJ	2439760	2438942	2440120	0.565734	high	bps	cod	syn	ts	1	0	0	0	0	1	0	0	0	0	0	0	0	T	C	2	-0.1258
muts	lb	s326	Ss2_26_S26_L001	glcD	3127519	3126522	3128021	0.566667	high	bps	cod	nsyn	ts	1	0	0	0	0	1	0	0	0	0	0	0	0	T	C	2	-0.0337
muts	lb	s018	S18_S117	ynjC	1837290	1837212	1838747	0.567708	high	bps	cod	nsyn	ts	2	0	0	0	0	0	0	0	0	0	1	0	0	G	A	3	-0.0426
muts	lb	s324	Ss2_24_S24_L001	gltB	3354831	3354725	3359185	0.568931	high	bps	cod	nsyn	ts	1	0	0	0	0	1	0	0	0	0	0	0	0	T	C	2	0.0188
muts	lb	s174	S174_S177_L001	cbeA	2077124	2077112	2077480	0.571816	high	bps	cod	nsyn	ts	2	0	0	0	0	0	0	0	0	1	0	0	0	C	T	1	0.0852
muts	lb	s156	S156_S159_L001	ylbE	549182	548357	549616	0.572222	high	bps	cod	nsyn	ts	1	0	1	0	0	0	0	0	0	0	0	0	0	A	G	4	-0.0101
muts	lb	s094	S94_S97_L001	yfjR	2770274	2769703	2770404	0.57265	high	bps	cod	nsyn	ts	1	0	1	0	0	0	0	0	0	0	0	0	0	A	G	4	-0.0577
muts	lb	s160	S160_S163_L001	ybbP	522158	520416	522830	0.575983	high	bps	cod	syn	ts	1	0	1	0	0	0	0	0	0	0	0	0	0	A	G	4	0.0272
mutl	lb	l188	L188_S847_L004	glf	2108189	2107226	2108329	0.355978	low	bps	cod	nsyn	ts	1	0	1	0	0	0	0	0	0	0	0	0	0	A	G	4	0.167914
mutl	lb	l306	Ls2_6_S108	ydeM	1580467	1579633	1580790	0.386874	low	bps	cod	nsyn	ts	1	0	0	0	0	1	0	0	0	0	0	0	0	T	C	2	0.0959004
mutl	lb	l055	L55_S810_L004	rimL	1499003	1498938	1499477	0.433333	low	bps	cod	syn	ts	1	0	1	0	0	0	0	0	0	0	0	0	0	A	G	4	-0.0978831
mutl	lb	l094	L94_S705_L003	yliF	876431	875335	876663	0.434913	low	bps	cod	nsyn	ts	1	0	1	0	0	0	0	0	0	0	0	0	0	A	G	4	-0.0345854
mutl	lb	l085	L85_S696_L003	ydeQ	1586857	1586820	1587734	0.446995	low	bps	cod	nsyn	ts	1	0	1	0	0	0	0	0	0	0	0	0	0	A	G	4	-0.0925955
mutl	lb	l143	L143_S946_L004	ybhD	800374	799622	800575	0.447589	low	bps	cod	syn	ts	2	0	0	0	0	0	0	0	0	0	1	0	0	G	A	3	0.0516752
mutl	lb	l071	L71_S682_L003	rclA	318751	318676	320001	0.455505	low	bps	cod	nsyn	ts	2	0	0	0	0	0	0	0	0	0	1	0	0	G	A	3	-0.0869778
mutl	lb	l125	L125_S928_L004	yhcN	3385610	3385538	3385801	0.484848	low	bps	cod	nsyn	ts	1	0	0	0	0	1	0	0	0	0	0	0	0	T	C	2	0.0411778
mutl	lb	l024	L24_S93	xanQ	3025438	3024351	3025751	0.488936	low	bps	cod	nsyn	ts	1	0	0	0	0	1	0	0	0	0	0	0	0	T	C	2	-0.0338097
mutl	lb	l175	L175_S834_L004	gspA	3455302	3453929	3455398	0.489796	low	bps	cod	syn	ts	2	0	0	0	0	0	0	0	0	1	0	0	0	C	T	1	-0.0288191
mutl	lb	l159	L159_S818_L004	sdhC	755407	755177	755566	0.492308	low	bps	cod	syn	tv	2	0	0	0	0	0	0	1	0	0	0	0	0	C	A	4	0.0633318
mutl	lb	l279	L279_S139	ydcN	1506393	1506172	1506708	0.493482	low	bps	cod	syn	ts	2	0	0	0	0	0	0	0	0	0	1	0	0	G	A	3	0.0804243
mutl	lb	l010	L10_S20	cyoD	448009	447717	448046	0.49697	low	bps	cod	nsyn	ts	2	0	0	0	0	0	0	0	0	1	0	0	0	C	T	1	-0.0108802
mutl	lb	l139	L139_S942_L004	cmtA	3077916	3077471	3078859	0.4982	low	bps	cod	syn	ts	2	0	0	0	0	0	0	0	0	0	1	0	0	G	A	3	-0.00856789
mutl	lb	l113	L113_S916_L004	yeeJ	2047641	2044938	2052014	0.499929	low	bps	cod	nsyn	ts	1	0	1	0	0	0	0	0	0	0	0	0	0	A	G	4	-0.0664372
mutl	lb	l042	L42_S24	mioC	3926328	3926012	3926455	0.5	low	bps	cod	nsyn	ts	1	0	0	0	0	1	0	0	0	0	0	0	0	T	C	2	-0.118469
mutl	lb	l050	L50_S805_L004	exuR	3246852	3246652	3247428	0.505792	low	bps	cod	syn	ts	1	0	0	0	0	1	0	0	0	0	0	0	0	T	C	2	-0.0149662
mutl	lb	l145	L145_S948_L004	ytfL	4440706	4439872	4441215	0.50744	low	bps	cod	nsyn	ts	1	0	0	0	0	1	0	0	0	0	0	0	0	T	C	2	0.0369084
mutl	lb	l307	Ls2_7_S109	aroA	959517	958812	960095	0.507788	low	bps	cod	nsyn	ts	1	0	1	0	0	0	0	0	0	0	0	0	0	A	G	4	0.128173
mutl	lb	l277	L277_S137	clpP	456940	456677	457300	0.511218	low	bps	cod	nsyn	ts	2	0	0	0	0	0	0	0	0	0	1	0	0	G	A	3	-0.212427
mutl	lb	l137	L137_S940_L004	ppx	2626286	2625115	2626656	0.511673	low	bps	cod	nsyn	ts	1	0	1	0	0	0	0	0	0	0	0	0	0	A	G	4	-0.0362156
mutl	lb	l116	L116_S919_L004	ynfF	1661409	1660556	1662979	0.511964	low	bps	cod	nsyn	ts	1	0	0	0	0	1	0	0	0	0	0	0	0	T	C	2	-0.0144038
mutl	lb	l201	L201_S61	ompX	850898	850450	850965	0.513566	low	bps	cod	nsyn	ts	1	0	1	0	0	0	0	0	0	0	0	0	0	A	G	4	-0.0590347
mutl	lb	l058	L58_S813_L004	ygeY	3009299	3008764	3009975	0.514851	low	bps	cod	nsyn	ts	1	0	1	0	0	0	0	0	0	0	0	0	0	A	G	4	-0.0293594
mutl	lb	l027	L27_S34	allB	539879	539147	540508	0.516153	low	bps	cod	nsyn	ts	1	0	1	0	0	0	0	0	0	0	0	0	0	A	G	4	-0.0319484
mutl	lb	l232	L232_S92	znuB	1943490	1943414	1944199	0.519084	low	bps	cod	nsyn	ts	1	0	0	0	0	1	0	0	0	0	0	0	0	T	C	2	-0.0598826
mutl	lb	l043	L43_S36	yacL	134575	134388	134750	0.520661	low	bps	cod	nsyn	ts	1	0	1	0	0	0	0	0	0	0	0	0	0	A	G	4	-0.0138359
mutl	lb	l141	L141_S944_L004	hybG	3139939	3139716	3139964	0.522088	low	bps	cod	nsyn	ts	1	0	1	0	0	0	0	0	0	0	0	0	0	A	G	4	0.0120147
mutl	lb	l191	L191_S850_L004	nlpE	215834	215269	215979	0.523207	low	bps	cod	nsyn	ts	1	0	1	0	0	0	0	0	0	0	0	0	0	A	G	4	0.179609
mutl	lb	l332	Ls2_32_S134	nfrB	592387	590941	593178	0.525022	low	bps	cod	syn	ts	1	0	1	0	0	0	0	0	0	0	0	0	0	A	G	4	-0.0720973
mutl	lb	l305	Ls2_5_S107	ydcS	1512403	1511654	1512799	0.527923	low	bps	cod	syn	ts	1	0	0	0	0	1	0	0	0	0	0	0	0	T	C	2	0.000796899
mutl	lb	l321	Ls2_21_S123	yghQ	3131482	3131341	3132408	0.52809	low	bps	cod	nsyn	ts	1	0	0	0	0	1	0	0	0	0	0	0	0	T	C	2	-0.0226885
mutl	lb	l029	L29_S58	cydA	772336	771458	773026	0.528999	low	bps	cod	nsyn	ts	2	0	0	0	0	0	0	0	0	1	0	0	0	C	T	1	-0.033879
mutl	lb	l300	L300_S160	rpoD	3213533	3213047	3214888	0.529859	low	bps	cod	nsyn	ts	1	0	1	0	0	0	0	0	0	0	0	0	0	A	G	4	-0.0605115
mutl	lb	l106	L106_S717_L003	slmA	3814628	3814494	3815090	0.530988	low	bps	cod	syn	ts	1	0	1	0	0	0	0	0	0	0	0	0	0	A	G	4	-0.0166457
mutl	lb	l258	L258_S118	secD	428580	427647	429494	0.531926	high	bps	cod	nsyn	ts	2	0	0	0	0	0	0	0	0	1	0	0	0	C	T	1	-0.0949773
mutl	lb	l099	L99_S710_L003	yfaZ	2364198	2363733	2364275	0.532228	high	bps	cod	nsyn	tv	1	0	0	1	0	0	0	0	0	0	0	0	0	A	C	12	0.00244693
mutl	lb	l006	L6_S67	hrpA	1483549	1483061	1486963	0.534461	high	bps	cod	nsyn	ts	2	0	0	0	0	0	0	0	0	1	0	0	0	C	T	1	0.00769521
mutl	lb	l270	L270_S130	hrpA	1486806	1483061	1486963	0.534461	high	bps	cod	nsyn	ts	1	0	1	0	0	0	0	0	0	0	0	0	0	A	G	4	0.0372419
mutl	lb	l082	L82_S693_L003	glcA	3119754	3119597	3121279	0.534759	high	bps	cod	nsyn	ts	2	0	0	0	0	0	0	0	0	0	1	0	0	G	A	3	-0.0497968
mutl	lb	l308	Ls2_8_S110	rhtA	849264	849210	850097	0.53491	high	bps	cod	nsyn	ts	2	0	0	0	0	0	0	0	0	1	0	0	0	C	T	1	0.0436592
mutl	lb	l156	L156_S959_L004	waaF	3794946	3794929	3795975	0.536772	high	bps	cod	nsyn	ts	2	0	0	0	0	0	0	0	0	1	0	0	0	C	T	1	0.0976233
mutl	lb	l012	L12_S44	lpxB	203945	203348	204496	0.537859	high	bps	cod	nsyn	ts	1	0	1	0	0	0	0	0	0	0	0	0	0	A	G	4	-0.0063107
mutl	lb	l045	L45_S60	hemH	498802	498055	499017	0.538941	high	bps	cod	nsyn	ts	1	0	1	0	0	0	0	0	0	0	0	0	0	A	G	4	-0.0116231
mutl	lb	l110	L110_S721_L003	ptsP	2966716	2966188	2968434	0.538941	high	bps	cod	nsyn	ts	1	0	0	0	0	1	0	0	0	0	0	0	0	T	C	2	-0.0399721
mutl	lb	l083	L83_S694_L003	mrp	2194092	2193059	2194168	0.53964	high	bps	cod	nsyn	ts	1	0	0	0	0	1	0	0	0	0	0	0	0	T	C	2	-0.0507649
mutl	lb	l260	L260_S120	acrB	484071	481254	484403	0.539683	high	bps	cod	nsyn	ts	2	0	0	0	0	0	0	0	0	1	0	0	0	C	T	1	0.112566
mutl	lb	l130	L130_S933_L004	holB	1156118	1155762	1156766	0.540299	high	bps	cod	syn	ts	1	0	1	0	0	0	0	0	0	0	0	0	0	A	G	4	0.0289469
mutl	lb	l036	L36_S47	dusC	2229470	2229438	2230385	0.542194	high	bps	cod	nsyn	ts	2	0	0	0	0	0	0	0	0	1	0	0	0	C	T	1	-0.0465935
mutl	lb	l136	L136_S939_L004	bglX	2220267	2219692	2221989	0.542211	high	bps	cod	nsyn	ts	1	0	0	0	0	1	0	0	0	0	0	0	0	T	C	2	-0.025748
mutl	lb	l054	L54_S809_L004	dxs	438641	438315	440177	0.542673	high	bps	cod	nsyn	ts	1	0	0	0	0	1	0	0	0	0	0	0	0	T	C	2	-0.0384445
mutl	lb	l289	L289_S149	dxs	439227	438315	440177	0.542673	high	bps	cod	syn	ts	1	0	1	0	0	0	0	0	0	0	0	0	0	A	G	4	-0.0654732
mutl	lb	l251	L251_S111	yecC	1997792	1997062	1997814	0.543161	high	bps	cod	nsyn	ts	1	0	0	0	0	1	0	0	0	0	0	0	0	T	C	2	0.0862701
mutl	lb	l070	L70_S681_L003	gntR	3577892	3577731	3578726	0.544177	high	bps	cod	syn	ts	1	0	0	0	0	1	0	0	0	0	0	0	0	T	C	2	-0.01636
mutl	lb	l063	L63_S674_L003	wzb	2135783	2135655	2136098	0.545045	high	bps	cod	syn	ts	2	0	0	0	0	0	0	0	0	0	1	0	0	G	A	3	-0.00652098
mutl	lb	l014	L14_S68	ysgA	4015472	4015354	4016169	0.545343	high	bps	cod	nsyn	ts	1	0	0	0	0	1	0	0	0	0	0	0	0	T	C	2	7.79e-05
mutl	lb	l105	L105_S716_L003	rnk	643571	643557	643967	0.547445	high	bps	cod	nsyn	ts	2	0	0	0	0	0	0	0	0	1	0	0	0	C	T	1	-0.0228412
mutl	lb	l291	L291_S151	glrR	2688534	2687469	2688803	0.547566	high	bps	cod	nsyn	ts	2	0	0	0	0	0	0	0	0	0	1	0	0	G	A	3	-0.0797304
mutl	lb	l011	L11_S32	aer	3218067	3217556	3219076	0.547666	high	bps	cod	nsyn	tv	1	0	0	1	0	0	0	0	0	0	0	0	0	A	C	12	-0.0173145
mutl	lb	l309	Ls2_9_S111	glgA	3567658	3566600	3568033	0.549512	high	bps	cod	syn	ts	2	0	0	0	0	0	0	0	0	0	1	0	0	G	A	3	0.0628569
mutl	lb	l312	Ls2_12_S114	metB	4129766	4128672	4129832	0.549526	high	bps	cod	syn	ts	1	0	0	0	0	1	0	0	0	0	0	0	0	T	C	2	0.109605
mutl	lb	l234	L234_S94	alaC	2498025	2497057	2498295	0.549637	high	bps	cod	syn	ts	1	0	1	0	0	0	0	0	0	0	0	0	0	A	G	4	-0.108245
mutl	lb	l230	L230_S90	malQ	3548340	3547986	3550070	0.551559	high	bps	cod	nsyn	ts	2	0	0	0	0	0	0	0	0	0	1	0	0	G	A	3	0.0234723
mutl	lb	l283	L283_S143	proB	261257	260388	261491	0.5625	high	bps	cod	syn	ts	1	0	1	0	0	0	0	0	0	0	0	0	0	A	G	4	-0.0720987
mutl	lb	l280	L280_S140	ypdF	2506359	2505547	2506632	0.56814	high	bps	cod	syn	ts	1	0	0	0	0	1	0	0	0	0	0	0	0	T	C	2	-0.0651507
mutl	lb	l056	L56_S811_L004	ybbP	522075	520416	522830	0.575983	high	bps	cod	nsyn	ts	1	0	1	0	0	0	0	0	0	0	0	0	0	A	G	4	-0.0414644
mutl	lb	l073	L73_S684_L003	puuE	1366431	1365550	1366815	0.576619	high	bps	cod	syn	ts	2	0	0	0	0	0	0	0	0	1	0	0	0	C	T	1	-0.0135467
mutl	lb	l095	L95_S706_L003	araB	70031	68348	70048	0.580247	high	bps	cod	nsyn	ts	2	0	0	0	0	0	0	0	0	0	1	0	0	G	A	3	0.00223995
muth	lb	h084	H84_S208_L001	yneK	1616001	1615763	1616878	0.397849	low	bps	cod	nsyn	ts	1	0	1	0	0	0	0	0	0	0	0	0	0	A	G	4	-0.0316
muth	lb	h203	H203_S658_L003	hsdS	4580849	4580068	4581462	0.404301	low	bps	cod	nsyn	tv	2	0	0	0	0	0	0	0	0	0	0	1	0	G	T	6	-0.0129
muth	lb	h263	H263_S766_L004	ppiB	554168	553943	554437	0.478788	low	bps	cod	syn	ts	1	0	0	0	0	1	0	0	0	0	0	0	0	T	C	2	-0.0098
muth	lb	h074	H74_S198_L001	tdcD	3262526	3262452	3263660	0.483044	low	bps	cod	nsyn	ts	1	0	1	0	0	0	0	0	0	0	0	0	0	A	G	4	-0.223
muth	lb	h112	H112_S235_L001	ydhU	1749764	1749563	1750348	0.492366	low	bps	cod	nsyn	ts	2	0	0	0	0	0	0	0	0	0	1	0	0	G	A	3	-0.0188
muth	lb	h187	H187_S642_L003	mngB	768037	767978	770611	0.493546	low	bps	cod	nsyn	ts	2	0	0	0	0	0	0	0	0	1	0	0	0	C	T	1	0.0157
muth	lb	h345	Hs2_45_S45	fliS	2005682	2005303	2005713	0.498783	low	bps	cod	syn	ts	1	0	0	0	0	1	0	0	0	0	0	0	0	T	C	2	-0.0112
muth	lb	h202	H202_S657_L003	nadK	2751144	2750831	2751709	0.499431	low	bps	cod	nsyn	ts	1	0	0	0	0	1	0	0	0	0	0	0	0	T	C	2	-0.0148
muth	lb	h186	H186_S641_L003	ivy	240575	240343	240816	0.5	low	bps	cod	nsyn	ts	1	0	1	0	0	0	0	0	0	0	0	0	0	A	G	4	0.0801
muth	lb	h043	H43_S30	yhbO	3299076	3298974	3299492	0.50289	low	bps	cod	syn	ts	1	0	0	0	0	1	0	0	0	0	0	0	0	T	C	2	0.0028
muth	lb	h316	Hs2_16_S16	gspO	3465661	3465543	3466220	0.504425	low	bps	cod	nsyn	ts	1	0	1	0	0	0	0	0	0	0	0	0	0	A	G	4	-0.1332
muth	lb	h151	H151_S606_L003	rbsR	3938987	3938227	3939219	0.506546	low	bps	cod	syn	ts	1	0	1	0	0	0	0	0	0	0	0	0	0	A	G	4	0.0017
muth	lb	h260	H260_S763_L004	rspA	1654591	1653927	1655141	0.506996	low	bps	cod	nsyn	ts	1	0	0	0	0	1	0	0	0	0	0	0	0	T	C	2	-0.2239
muth	lb	h041	H41_S6	potD	1181841	1181783	1182829	0.508118	low	bps	cod	nsyn	ts	2	0	0	0	0	0	0	0	0	1	0	0	0	C	T	1	0.0251
muth	lb	h038	H38_S65	frr	193188	192872	193429	0.508961	low	bps	cod	nsyn	tv	2	0	0	0	0	0	0	1	0	0	0	0	0	C	A	8	0.1223
muth	lb	h055	H55_S561_L003	ychF	1257245	1256721	1257812	0.510073	low	bps	cod	nsyn	ts	1	0	1	0	0	0	0	0	0	0	0	0	0	A	G	4	-0.2058
muth	lb	h090	H90_S214_L001	dnaK	12839	12163	14079	0.511215	low	bps	cod	nsyn	ts	1	0	0	0	0	1	0	0	0	0	0	0	0	T	C	2	0.1162
muth	lb	h189	H189_S644_L003	ptrA	2958875	2955996	2958884	0.511596	low	bps	cod	nsyn	ts	1	0	1	0	0	0	0	0	0	0	0	0	0	A	G	4	-0.0118
muth	lb	h042	H42_S18	pflB	952124	951272	953554	0.512046	low	bps	cod	syn	ts	1	0	1	0	0	0	0	0	0	0	0	0	0	A	G	4	0.1151
muth	lb	h181	H181_S636_L003	pflB	953488	951272	953554	0.512046	low	bps	cod	syn	ts	1	0	0	0	0	1	0	0	0	0	0	0	0	T	C	2	-0.0552
muth	lb	h227	H227_S730_L004	rclR	320272	320227	321081	0.512281	low	bps	cod	nsyn	ts	2	0	0	0	0	0	0	0	0	1	0	0	0	C	T	1	-0.0096
muth	lb	h209	H209_S664_L003	torZ	1956366	1954578	1957007	0.513169	low	bps	cod	nsyn	ts	1	0	1	0	0	0	0	0	0	0	0	0	0	A	G	4	-0.1701
muth	lb	h025	H25_S4	phoQ	1189009	1188316	1189776	0.513347	low	bps	cod	nsyn	ts	1	0	1	0	0	0	0	0	0	0	0	0	0	A	G	4	-0.2242
muth	lb	h248	H248_S751_L004	iscA	2659775	2659563	2659886	0.515432	low	bps	cod	nsyn	ts	2	0	0	0	0	0	0	0	0	1	0	0	0	C	T	1	-0.1734
muth	lb	h270	H270_S773_L004	rplP	3448972	3448759	3449169	0.518248	low	bps	cod	nsyn	ts	2	0	0	0	0	0	0	0	0	0	1	0	0	G	A	3	0.0196
muth	lb	h288	H288_S791_L004	mscK	487209	486536	489898	0.518882	low	bps	cod	nsyn	ts	2	0	0	0	0	0	0	0	0	0	1	0	0	G	A	3	0.082
muth	lb	h095	H95_S219_L001	ampE	119544	119281	120135	0.520468	low	bps	cod	nsyn	ts	1	0	1	0	0	0	0	0	0	0	0	0	0	A	G	4	-0.1253
muth	lb	h027	H27_S28	cytR	4123890	4123431	4124456	0.520468	low	bps	cod	nsyn	ts	1	0	1	0	0	0	0	0	0	0	0	0	0	A	G	4	-0.1847
muth	lb	h297	H297_S800_L004	argI	4477702	4477307	4478311	0.521393	low	bps	cod	nsyn	ts	1	0	1	0	0	0	0	0	0	0	0	0	0	A	G	4	-0.0096
muth	lb	h336	Hs2_36_S36	pgk	3071579	3071459	3072622	0.523196	low	bps	cod	nsyn	ts	1	0	0	0	0	1	0	0	0	0	0	0	0	T	C	2	-0.0553
muth	lb	h182	H182_S637_L003	yfiP	2719486	2719223	2719921	0.523605	low	bps	cod	syn	ts	1	0	0	0	0	1	0	0	0	0	0	0	0	T	C	2	-0.1957
muth	lb	h162	H162_S617_L003	uup	1010351	1009964	1011871	0.524109	low	bps	cod	syn	ts	1	0	0	0	0	1	0	0	0	0	0	0	0	T	C	2	0.1114
muth	lb	h224	H224_S727_L004	ydhT	1748912	1748747	1749559	0.528905	low	bps	cod	nsyn	ts	1	0	1	0	0	0	0	0	0	0	0	0	0	A	G	4	-0.0163
muth	lb	h171	H171_S626_L003	ytfE	4431656	4431321	4431983	0.53092	low	bps	cod	nsyn	ts	1	0	0	0	0	1	0	0	0	0	0	0	0	T	C	2	0.0273
muth	lb	h218	H218_S673_L003	galP	3088650	3088284	3089678	0.531183	high	bps	cod	syn	ts	2	0	0	0	0	0	0	0	0	1	0	0	0	C	T	1	-0.1569
muth	lb	h108	H108_S232_L001	fabI	1350817	1350251	1351039	0.532319	high	bps	cod	nsyn	ts	2	0	0	0	0	0	0	0	0	0	1	0	0	G	A	3	-0.0406
muth	lb	h131	H131_S586_L003	gdhA	1842478	1842371	1843714	0.532738	high	bps	cod	nsyn	ts	1	0	0	0	0	1	0	0	0	0	0	0	0	T	C	2	-0.2297
muth	lb	h334	Hs2_34_S34	chpB	4448723	4448692	4449042	0.538462	high	bps	cod	nsyn	tv	2	0	0	0	0	0	0	0	0	0	0	1	0	G	T	6	-0.0069
muth	lb	h219	H219_S722_L004	degP	181330	180884	182308	0.539649	high	bps	cod	nsyn	ts	1	0	1	0	0	0	0	0	0	0	0	0	0	A	G	4	0.1074
muth	lb	h266	H266_S769_L004	yhfW	3509264	3508587	3509813	0.541157	high	bps	cod	nsyn	ts	1	0	0	0	0	1	0	0	0	0	0	0	0	T	C	2	-0.1353
muth	lb	h129	H129_S584_L003	glpG	3561429	3560622	3561452	0.541516	high	bps	cod	nsyn	ts	1	0	1	0	0	0	0	0	0	0	0	0	0	A	G	4	-0.0063
muth	lb	h085	H85_S209_L001	kbl	3792507	3791355	3792551	0.542189	high	bps	cod	syn	ts	2	0	0	0	0	0	0	0	0	0	1	0	0	G	A	3	0.0069
muth	lb	h117	H117_S240_L001	recB	2955612	2952461	2956003	0.545583	high	bps	cod	syn	ts	1	0	1	0	0	0	0	0	0	0	0	0	0	A	G	4	-0.1854
muth	lb	h113	H113_S236_L001	gcvT	3050183	3049573	3050667	0.546119	high	bps	cod	syn	ts	1	0	0	0	0	1	0	0	0	0	0	0	0	T	C	2	-0.0356
muth	lb	h340	Hs2_40_S40	ettA	4629217	4628855	4630522	0.547362	high	bps	cod	nsyn	ts	2	0	0	0	0	0	0	0	0	1	0	0	0	C	T	1	-0.0401
muth	lb	h044	H44_S42	hisS	2640268	2639301	2640575	0.547451	high	bps	cod	nsyn	tv	1	0	0	1	0	0	0	0	0	0	0	0	0	A	C	12	-0.1829
muth	lb	h156	H156_S611_L003	xanP	3829018	3828945	3830336	0.548851	high	bps	cod	nsyn	ts	1	0	1	0	0	0	0	0	0	0	0	0	0	A	G	4	0.0141
muth	lb	h322	Hs2_22_S22	creB	4636498	4636007	4636696	0.552174	high	bps	cod	nsyn	ts	1	0	0	0	0	1	0	0	0	0	0	0	0	T	C	2	-0.0018
muth	lb	h123	H123_S578_L003	yahF	337256	336778	338325	0.555556	high	bps	cod	syn	ts	2	0	0	0	0	0	0	0	0	0	1	0	0	G	A	3	0.1145
muth	lb	h294	H294_S797_L004	tsaB	1891163	1890572	1891267	0.556034	high	bps	cod	syn	ts	1	0	0	0	0	1	0	0	0	0	0	0	0	T	C	2	-0.0065
muth	lb	h299	H299_S802_L004	brnQ	419964	419591	420910	0.556061	high	bps	cod	nsyn	ts	1	0	0	0	0	1	0	0	0	0	0	0	0	T	C	2	0.1071
muth	lb	h143	H143_S598_L003	nuoC	2403250	2402055	2403845	0.558906	high	bps	cod	syn	ts	1	0	0	0	0	1	0	0	0	0	0	0	0	T	C	2	-0.2131
muth	lb	h184	H184_S639_L003	yjiY	4589276	4589129	4591279	0.560669	high	bps	cod	nsyn	ts	2	0	0	0	0	0	0	0	0	1	0	0	0	C	T	1	-0.057
muth	lb	h238	H238_S741_L004	metE	4014375	4013053	4015314	0.562334	high	bps	cod	nsyn	ts	2	0	0	0	0	0	0	0	0	1	0	0	0	C	T	1	-0.1742
muth	lb	h271	H271_S774_L004	ynjB	1837161	1836073	1837239	0.563839	high	bps	cod	nsyn	ts	2	0	0	0	0	0	0	0	0	1	0	0	0	C	T	1	0.0049
muth	lb	h039	H39_S77	yhbU	3302232	3301485	3302480	0.568273	high	bps	cod	syn	ts	1	0	0	0	0	1	0	0	0	0	0	0	0	T	C	2	0.0022
muth	lb	h103	H103_S227_L001	thiQ	72418	72229	72927	0.570815	high	bps	cod	syn	ts	1	0	1	0	0	0	0	0	0	0	0	0	0	A	G	4	0.1302
muth	lb	h176	H176_S631_L003	thiQ	72494	72229	72927	0.570815	high	bps	cod	nsyn	ts	2	0	0	0	0	0	0	0	0	1	0	0	0	C	T	1	0.1232
muth	lb	h177	H177_S632_L003	ccmF	2293765	2292961	2294904	0.570988	high	bps	cod	nsyn	ts	2	0	0	0	0	0	0	0	0	1	0	0	0	C	T	1	-0.1726
muth	lb	h067	H67_S573_L003	fadH	3233445	3231665	3233683	0.572065	high	bps	cod	syn	ts	2	0	0	0	0	0	0	0	0	0	1	0	0	G	A	3	-0.246
muth	lb	h169	H169_S624_L003	hypF	2836007	2835173	2837425	0.576121	high	bps	cod	nsyn	tv	1	0	0	1	0	0	0	0	0	0	0	0	0	A	C	12	-0.1795
muth	lb	h343	Hs2_43_S43	dnaX	492903	492092	494023	0.576605	high	bps	cod	nsyn	ts	1	0	1	0	0	0	0	0	0	0	0	0	0	A	G	4	0.0417
muth	lb	h204	H204_S659_L003	cynX	360112	359992	361146	0.587013	high	bps	cod	syn	ts	1	0	0	0	0	1	0	0	0	0	0	0	0	T	C	2	0.0137
muth	lb	h133	H133_S588_L003	mmuM	277433	276715	277647	0.60343	high	bps	cod	nsyn	ts	1	0	0	0	0	1	0	0	0	0	0	0	0	T	C	2	0.0838
nn	lb	nn219	NN_s2_139_S171	rcsA	2024472	2023968	2024591	0.38141	low	bps	cod	nsyn	tv	2	0	0	0	0	0	0	0	0	0	0	1	0	G	T	6	0.0058
nn	lb	nn028	NN28_S879_L004	ymcE	1051987	1051847	1052077	0.415584	low	bps	cod	nsyn	ts	2	0	0	0	0	0	0	0	0	0	1	0	0	G	A	3	0.0719
nn	lb	nn018	NN18_S869_L004	yagN	295149	295139	295579	0.435374	low	bps	cod	nsyn	ts	1	0	1	0	0	0	0	0	0	0	0	0	0	A	G	4	0.0368
nn	lb	nn222	NN_s2_142_S174	ybaQ	508358	508218	508559	0.447368	low	bps	cod	nsyn	ts	2	0	0	0	0	0	0	0	0	0	1	0	0	G	A	3	-0.0303
nn	lb	nn051	NN51_S902_L004	dinD	3818224	3817760	3818584	0.458182	low	bps	cod	nsyn	ts	2	0	0	0	0	0	0	0	0	0	1	0	0	G	A	3	-0.034
nn	lb	nn226	NN_s2_146_S178	ychA	1267998	1267320	1268129	0.464198	low	bps	cod	syn	tv	2	0	0	0	0	0	0	1	0	0	0	0	0	C	A	8	0.0274
nn	lb	nn044	NN44_S895_L004	ydiB	1773972	1773789	1774655	0.477509	low	bps	cod	nsyn	ts	2	0	0	0	0	0	0	0	0	0	1	0	0	G	A	3	0.0149
nn	lb	nn090	NN_s2_10_S42	casD	2880538	2880374	2881048	0.481481	low	bps	cod	nsyn	tv	2	0	0	0	0	0	0	0	0	0	0	1	0	G	T	6	-0.0214
nn	lb	nn067	NN67_S1036_L005	ttcA	1411534	1411013	1411948	0.486111	low	bps	cod	nsyn	ts	2	0	0	0	0	0	0	0	0	1	0	0	0	C	T	1	-0.0042
nn	lb	nn137	NN_s2_57_S89	thrS	1802078	1800642	1802570	0.495594	low	bps	cod	nsyn	ts	2	0	0	0	0	0	0	0	0	1	0	0	0	C	T	1	-0.0083
nn	lb	nn190	NN_s2_110_S142	barA	2916883	2915057	2917813	0.498368	low	bps	cod	nsyn	ts	2	0	0	0	0	0	0	0	0	1	0	0	0	C	T	1	-0.0043
nn	lb	nn157	NN_s2_77_S109	sufC	1762112	1761766	1762512	0.504685	low	bps	cod	nsyn	ts	1	0	0	0	0	1	0	0	0	0	0	0	0	T	C	2	-0.0716
nn	lb	nn238	NN_s2_158_S190	minC	1225619	1225385	1226080	0.510057	low	bps	cod	nsyn	ts	2	0	0	0	0	0	0	0	0	1	0	0	0	C	T	1	0.0449
nn	lb	nn270	NN_s2_190_S222	ygdH	2927665	2926308	2927672	0.513553	low	bps	cod	nsyn	ts	2	0	0	0	0	0	0	0	0	0	1	0	0	G	A	3	-0.0091
nn	lb	nn061	NN61_S912_L004	sapD	1353583	1352636	1353628	0.513595	low	bps	cod	nsyn	tv	1	0	0	0	0	0	1	0	0	0	0	0	0	T	G	9	0.0257
nn	lb	nn282	NN_s2_202_S234	yfaL	2340496	2340417	2344169	0.513722	low	bps	cod	nsyn	ts	2	0	0	0	0	0	0	0	0	1	0	0	0	C	T	1	0.0752
nn	lb	nn191	NN_s2_111_S143	yedQ	2027557	2026323	2028017	0.513864	low	bps	cod	nsyn	ts	2	0	0	0	0	0	0	0	0	1	0	0	0	C	T	1	0.0088
nn	lb	nn108	NN_s2_28_S60	loiP	3082308	3081913	3082671	0.515152	low	bps	cod	nsyn	tv	1	0	0	0	0	1	0	0	0	0	0	0	0	T	C	2	-0.0467
nn	lb	nn102	NN_s2_22_S54	oppF	1306689	1305764	1306768	0.515423	low	bps	cod	syn	ts	2	0	0	0	0	0	0	0	0	0	1	0	0	G	A	3	0.0333
nn	lb	nn150	NN_s2_70_S102	fabG	1151258	1150670	1151404	0.515646	low	bps	cod	syn	ts	2	0	0	0	0	0	0	0	0	0	1	0	0	G	A	3	0.0161
nn	lb	nn100	NN_s2_20_S52	yeiQ	2266362	2266245	2267711	0.520109	low	bps	cod	nsyn	ts	2	0	0	0	0	0	0	0	0	0	1	0	0	G	A	3	-0.0087
nn	lb	nn252	NN_s2_172_S204	ymgG	1222704	1222644	1222988	0.521739	low	bps	cod	nsyn	ts	2	0	0	0	0	0	0	0	0	1	0	0	0	C	T	1	-0.0117
nn	lb	nn019	NN19_S870_L004	ygfK	3018930	3016060	3019158	0.522104	low	bps	cod	nsyn	ts	2	0	0	0	0	0	0	0	0	1	0	0	0	C	T	1	-0.1566
nn	lb	nn020	NN20_S871_L004	puuD	1361453	1361120	1361884	0.522876	low	bps	cod	nsyn	ts	2	0	0	0	0	0	0	0	0	1	0	0	0	C	T	1	0.0032
nn	lb	nn118	NN_s2_38_S70	alsC	4308868	4308489	4309469	0.524975	low	bps	cod	nsyn	ts	2	0	0	0	0	0	0	0	0	0	1	0	0	G	A	3	0.0048
nn	lb	nn089	NN_s2_09_S41	ydcJ	1496531	1495288	1496631	0.526786	low	bps	cod	nsyn	ts	2	0	0	0	0	0	0	0	0	1	0	0	0	C	T	1	0.0574
nn	lb	nn043	NN43_S894_L004	rluD	2735715	2735031	2736011	0.528033	low	bps	cod	nsyn	ts	2	0	0	0	0	0	0	0	0	0	1	0	0	G	A	3	-0.0537
nn	lb	nn047	NN47_S898_L004	yidE	3865559	3864612	3866273	0.528881	low	bps	cod	nsyn	ts	2	0	0	0	0	0	0	0	0	1	0	0	0	C	T	1	-0.0293
nn	lb	nn134	NN_s2_54_S86	lsrD	1604941	1604047	1605039	0.532729	high	bps	cod	nsyn	ts	2	0	0	0	0	0	0	0	0	0	1	0	0	G	A	3	0.0048
nn	lb	nn048	NN48_S899_L004	fliM	2020929	2020087	2021091	0.533333	high	bps	cod	nsyn	ts	2	0	0	0	0	0	0	0	0	0	1	0	0	G	A	3	0.0284
nn	lb	nn283	NN_s2_203_S235	nikA	3613756	3613667	3615241	0.533333	high	bps	cod	nsyn	ts	2	0	0	0	0	0	0	0	0	1	0	0	0	C	T	1	0.0491
nn	lb	nn021	NN21_S872_L004	yhjC	3672867	3672414	3673313	0.533333	high	bps	cod	nsyn	ts	2	0	0	0	0	0	0	0	0	1	0	0	0	C	T	1	0.0554
nn	lb	nn206	NN_s2_126_S158	yhaK	3254634	3254319	3255020	0.534188	high	bps	cod	syn	ts	2	0	0	0	0	0	0	0	0	0	1	0	0	G	A	3	0.0086
nn	lb	nn074	NN74_S1043_L005	yhaK	3254880	3254319	3255020	0.534188	high	bps	cod	syn	tv	2	0	0	0	0	0	0	0	1	0	0	0	0	C	G	7	0.0423
nn	lb	nn189	NN_s2_109_S141	alaS	2821213	2819381	2822011	0.536298	high	bps	cod	nsyn	ts	2	0	0	0	0	0	0	0	0	1	0	0	0	C	T	1	-0.0004
nn	lb	nn008	NN8_S859_L004	argK	3063627	3062987	3063982	0.539157	high	bps	cod	syn	ts	2	0	0	0	0	0	0	0	0	0	1	0	0	G	A	3	0.0111
nn	lb	nn079	NN79_S31	wzxC	2118692	2118680	2120158	0.540906	high	bps	cod	nsyn	ts	2	0	0	0	0	0	0	0	0	1	0	0	0	C	T	1	-0.0269
nn	lb	nn121	NN_s2_41_S73	wzxC	2119536	2118680	2120158	0.540906	high	bps	cod	nsyn	ts	2	0	0	0	0	0	0	0	0	0	1	0	0	G	A	3	-0.0113
nn	lb	nn293	NN_s2_213_S245	ffh	2747367	2746434	2747795	0.54185	high	bps	cod	nsyn	ts	2	0	0	0	0	0	0	0	0	1	0	0	0	C	T	1	-0.0385
nn	lb	nn209	NN_s2_129_S161	nirB	3495031	3494011	3496554	0.542846	high	bps	cod	nsyn	tv	2	0	0	0	0	0	0	1	0	0	0	0	0	C	A	8	0.0269
nn	lb	nn032	NN32_S883_L004	deoB	4619941	4619603	4620826	0.543301	high	bps	cod	syn	ts	2	0	0	0	0	0	0	0	0	0	1	0	0	G	A	3	0.001
nn	lb	nn140	NN_s2_60_S92	hemA	1264829	1263714	1264970	0.543357	high	bps	cod	nsyn	ts	2	0	0	0	0	0	0	0	0	0	1	0	0	G	A	3	0.0942
nn	lb	nn128	NN_s2_48_S80	yfjZ	2777345	2777115	2777432	0.544025	high	bps	cod	nsyn	ts	2	0	0	0	0	0	0	0	0	0	1	0	0	G	A	3	-0.0476
nn	lb	nn193	NN_s2_113_S145	yhbQ	3300229	3299966	3300268	0.544554	high	bps	cod	nsyn	ts	2	0	0	0	0	0	0	0	0	1	0	0	0	C	T	1	0.0672
nn	lb	nn106	NN_s2_26_S58	fumB	4346694	4345680	4347326	0.546448	high	bps	cod	nsyn	ts	2	0	0	0	0	0	0	0	0	1	0	0	0	C	T	1	0.0706
nn	lb	nn249	NN_s2_169_S201	tcdA	2945700	2945036	2945842	0.546468	high	bps	cod	nsyn	ts	2	0	0	0	0	0	0	0	0	1	0	0	0	C	T	1	-0.0401
nn	lb	nn080	NN80_S32	guaB	2633933	2632604	2634070	0.546694	high	bps	cod	nsyn	ts	2	0	0	0	0	0	0	0	0	0	1	0	0	G	A	3	0.0071
nn	lb	nn002	NN2_S853_L004	mhpC	371587	371239	372105	0.546713	high	bps	cod	nsyn	ts	2	0	0	0	0	0	0	0	0	0	1	0	0	G	A	3	-0.0382
nn	lb	nn234	NN_s2_154_S186	atpD	3916773	3915993	3917375	0.547361	high	bps	cod	nsyn	ts	2	0	0	0	0	0	0	0	0	1	0	0	0	C	T	1	-0.0003
nn	lb	nn299	NN_s2_219_S251	atpD	3916883	3915993	3917375	0.547361	high	bps	cod	nsyn	ts	2	0	0	0	0	0	0	0	0	0	1	0	0	G	A	3	0.001
nn	lb	nn297	NN_s2_217_S249	rutA	1073539	1072863	1074011	0.550914	high	bps	cod	syn	ts	2	0	0	0	0	0	0	0	0	0	1	0	0	G	A	3	0.012
nn	lb	nn036	NN36_S887_L004	mltB	2824964	2824491	2825576	0.551565	high	bps	cod	nsyn	tv	2	0	0	0	0	0	0	1	0	0	0	0	0	C	A	8	-0.0541
nn	lb	nn029	NN29_S880_L004	prpR	347637	346857	348443	0.551985	high	bps	cod	nsyn	ts	2	0	0	0	0	0	0	0	0	1	0	0	0	C	T	1	-0.0444
nn	lb	nn248	NN_s2_168_S200	ttdT	3208798	3208024	3209487	0.552596	high	bps	cod	nsyn	ts	2	0	0	0	0	0	0	0	0	0	1	0	0	G	A	3	-0.0006
nn	lb	nn011	NN11_S862_L004	rnr	4407236	4406654	4409095	0.552826	high	bps	cod	nsyn	ts	2	0	0	0	0	0	0	0	0	1	0	0	0	C	T	1	0.0708
nn	lb	nn115	NN_s2_35_S67	ccmC	2295919	2295583	2296320	0.552846	high	bps	cod	nsyn	ts	2	0	0	0	0	0	0	0	0	1	0	0	0	C	T	1	-0.1043
nn	lb	nn101	NN_s2_21_S53	ygiF	3200820	3199664	3200965	0.553763	high	bps	cod	nsyn	ts	2	0	0	0	0	0	0	0	0	1	0	0	0	C	T	1	0.0054
nn	lb	nn139	NN_s2_59_S91	mrcA	3524234	3522871	3525423	0.555425	high	bps	cod	nsyn	tv	2	0	0	0	0	0	0	0	1	0	0	0	0	C	G	7	0.1008
nn	lb	nn083	NN_s2_03_S35	ahr	4495205	4495190	4496209	0.555882	high	bps	cod	nsyn	ts	2	0	0	0	0	0	0	0	0	1	0	0	0	C	T	1	0.0085
nn	lb	nn184	NN_s2_104_S136	pdhR	122842	122092	122856	0.55817	high	bps	cod	nsyn	ts	2	0	0	0	0	0	0	0	0	0	1	0	0	G	A	3	-0.0749
nn	lb	nn057	NN57_S908_L004	cca	3202306	3201891	3203129	0.56255	high	bps	cod	syn	ts	2	0	0	0	0	0	0	0	0	0	1	0	0	G	A	3	0.0005
nn	lb	nn167	NN_s2_87_S119	sdhA	756079	755907	757673	0.563101	high	bps	cod	syn	ts	2	0	0	0	0	0	0	0	0	0	1	0	0	G	A	3	0.0465
nn	lb	nn202	NN_s2_122_S154	ugpQ	3587471	3587370	3588113	0.564516	high	bps	cod	nsyn	ts	2	0	0	0	0	0	0	0	0	0	1	0	0	G	A	3	0.0613
nn	lb	nn296	NN_s2_216_S248	pbpC	2645382	2645013	2647325	0.567229	high	bps	cod	nsyn	ts	2	0	0	0	0	0	0	0	0	1	0	0	0	C	T	1	-0.02
nn	lb	nn099	NN_s2_19_S51	dedD	2431550	2431022	2431684	0.570136	high	bps	cod	nsyn	ts	2	0	0	0	0	0	0	0	0	1	0	0	0	C	T	1	0.001
nn	lb	nn039	NN39_S890_L004	hisA	2095607	2095125	2095862	0.571816	high	bps	cod	nsyn	ts	2	0	0	0	0	0	0	0	0	1	0	0	0	C	T	1	-0.0686
nn	lb	nn040	NN40_S891_L004	hisA	2095607	2095125	2095862	0.571816	high	bps	cod	nsyn	ts	2	0	0	0	0	0	0	0	0	1	0	0	0	C	T	1	-0.0503
nn	lb	nn166	NN_s2_86_S118	purD	4205413	4204642	4205931	0.582171	high	bps	cod	nsyn	ts	2	0	0	0	0	0	0	0	0	1	0	0	0	C	T	1	-0.0127
nn	lb	nn205	NN_s2_125_S157	copA	509788	508875	511379	0.582834	high	bps	cod	nsyn	ts	2	0	0	0	0	0	0	0	0	1	0	0	0	C	T	1	-0.022
nn	lb	nn055	NN55_S906_L004	argF	290186	289301	290305	0.58806	high	bps	cod	nsyn	ts	2	0	0	0	0	0	0	0	0	0	1	0	0	G	A	3	-0.0072
nn	lb	nn033	NN33_S884_L004	rutF	1070097	1069860	1070354	0.589899	high	bps	cod	nsyn	ts	2	0	0	0	0	0	0	0	0	1	0	0	0	C	T	1	0.0686
nn	lb	nn182	NN_s2_102_S134	fecR	4517395	4516764	4517717	0.590147	high	bps	cod	nsyn	ts	2	0	0	0	0	0	0	0	0	1	0	0	0	C	T	1	0.0186
nn	lb	nn187	NN_s2_107_S139	rhsC	733601	729583	733776	0.591559	high	bps	cod	nsyn	ts	2	0	0	0	0	0	0	0	0	1	0	0	0	C	T	1	0.0432
nn	lb	nn185	NN_s2_105_S137	phnP	4314532	4314344	4315102	0.592885	high	bps	cod	nsyn	ts	2	0	0	0	0	0	0	0	0	1	0	0	0	C	T	1	0.3363
nn	lb	nn112	NN_s2_32_S64	yagE	283047	282278	283186	0.616062	high	bps	cod	nsyn	ts	2	0	0	0	0	0	0	0	0	0	1	0	0	G	A	3	-0.0155
nn	lb	nn276	NN_s2_196_S228	phnI	4319773	4319599	4320663	0.626291	high	bps	cod	nsyn	ts	2	0	0	0	0	0	0	0	0	1	0	0	0	C	T	1	0.0319
wt	lb	wm23	T104	yjgL	4477161	4475437	4477251	0.321763	low	bps	cod	nsyn	ts	1	0	1	0	0	0	0	0	0	0	0	0	0	A	G	4	0.0222
wt	lb	wm72	T300	yhhH	3623402	3623399	3623782	0.333333	low	bps	cod	nsyn	tv	1	0	0	0	0	0	1	0	0	0	0	0	0	T	G	9	-0.0407
wt	lb	wm04	T39	yehD	2192106	2191680	2192222	0.405157	low	bps	cod	nsyn	tv	2	0	0	1	0	0	0	0	0	0	0	0	0	A	C	12	-0.0211
wt	lb	wm45	T200	ycdU	1095896	1095843	1096829	0.405268	low	bps	cod	syn	tv	1	0	0	1	0	0	0	0	0	0	0	0	0	A	C	12	-0.0575
wt	lb	wm71	T300	yciF	1315309	1315270	1315770	0.431138	low	bps	cod	syn	tv	3	0	0	0	1	0	0	0	0	0	0	0	0	T	A	10	-0.0911
wt	lb	wm24	T104	mocA	3015276	3015160	3015738	0.431779	low	bps	cod	syn	ts	2	0	0	0	0	0	0	0	0	1	0	0	0	C	T	1	0.3075
wt	lb	wm21	T104	ynbB	1478849	1478226	1479122	0.435897	low	bps	cod	syn	ts	2	0	0	0	0	0	0	0	0	0	1	0	0	G	A	3	-0.1363
wt	lb	wm26	T140	tehB	1501923	1501562	1502155	0.459596	low	bps	cod	nsyn	ts	1	0	1	0	0	0	0	0	0	0	0	0	0	A	G	4	0.0208
wt	lb	wm48	T200	yddB	1577320	1575247	1577619	0.459756	low	bps	cod	syn	tv	2	0	0	0	0	0	0	1	0	0	0	0	0	C	A	8	-0.0508
wt	lb	wm60	T250	insJ	3720877	3720680	3721201	0.461686	low	bps	cod	nsyn	ts	2	0	0	0	0	0	0	0	0	1	0	0	0	C	T	1	-0.0327
wt	lb	wm16	T104	xapB	2523469	2522729	2523985	0.480509	low	bps	cod	syn	tv	3	0	0	0	0	0	0	0	1	0	0	0	0	C	G	7	0.206
wt	lb	wm54	T250	nlpI	3308103	3308040	3308924	0.482486	low	bps	cod	syn	ts	2	0	0	0	0	0	0	0	0	0	1	0	0	G	A	3	-0.1322
wt	lb	wm75	T300	rplU	3333314	3333140	3333451	0.483974	low	bps	cod	syn	ts	2	0	0	0	0	0	0	0	0	0	1	0	0	G	A	3	-0.1847
wt	lb	wm12	T39	ydcK	1500032	1499469	1500449	0.4842	low	bps	cod	nsyn	tv	3	1	0	0	0	0	0	0	0	0	0	0	0	A	T	11	0.0401
wt	lb	wm15	T104	efp	4375729	4375699	4376265	0.493827	low	bps	cod	nsyn	tv	1	0	0	0	0	0	1	0	0	0	0	0	0	T	G	9	0.2375
wt	lb	wm42	T200	btuB	4165312	4163639	4165483	0.502439	low	bps	cod	nsyn	tv	1	0	0	0	0	1	0	0	0	0	0	0	0	T	C	2	-0.058
wt	lb	wm29	T140	yffS	2564985	2564523	2565332	0.504938	low	bps	cod	nsyn	tv	3	0	0	0	0	0	0	0	0	0	0	0	1	G	C	5	0.3025
wt	lb	wm33	T140	citT	645203	645117	646580	0.506148	low	bps	cod	nsyn	ts	2	0	0	0	0	0	0	0	0	1	0	0	0	C	T	1	-0.0569
wt	lb	wm43	T200	metC	3152737	3152236	3153423	0.510101	low	bps	cod	nsyn	tv	1	0	0	1	0	0	0	0	0	0	0	0	0	A	C	12	-0.2308
wt	lb	wm46	T200	csgA	1104523	1104447	1104902	0.510965	low	bps	cod	nsyn	tv	1	0	0	1	0	0	0	0	0	0	0	0	0	A	C	12	0.0666
wt	lb	wm52	T250	ppx	2626631	2625115	2626656	0.511673	low	bps	cod	nsyn	ts	2	0	0	0	0	0	0	0	0	0	1	0	0	G	A	3	0.0743
wt	lb	wm08	T39	rpsA	962840	961995	963668	0.511947	low	bps	cod	nsyn	ts	1	0	1	0	0	0	0	0	0	0	0	0	0	A	G	4	-0.1437
wt	lb	wm20	T104	narQ	2586266	2585731	2587431	0.516167	low	bps	cod	syn	ts	2	0	0	0	0	0	0	0	0	0	1	0	0	G	A	3	0.407
wt	lb	wm06	T39	cutC	1958858	1958520	1959266	0.519411	low	bps	cod	nsyn	ts	2	0	0	0	0	0	0	0	0	0	1	0	0	G	A	3	0.1721
wt	lb	wm05	T39	sslE	3117626	3114550	3119112	0.520272	low	bps	cod	syn	ts	2	0	0	0	0	0	0	0	0	0	1	0	0	G	A	3	0.3838
wt	lb	wm55	T250	mraZ	90068	89634	90092	0.520697	low	bps	cod	nsyn	tv	2	0	0	0	0	0	0	0	0	0	0	1	0	G	T	6	-0.0623
wt	lb	wm76	T300	dld	2223086	2222185	2223900	0.522145	low	bps	cod	nsyn	ts	1	0	1	0	0	0	0	0	0	0	0	0	0	A	G	4	0.3179
wt	lb	wm66	T300	oppC	1304077	1303834	1304742	0.523652	low	bps	cod	nsyn	ts	2	0	0	0	0	0	0	0	0	1	0	0	0	C	T	1	-0.1682
wt	lb	wm56	T250	ygjR	3237736	3237311	3238297	0.525836	low	bps	cod	syn	tv	1	0	0	0	0	0	1	0	0	0	0	0	0	T	G	9	-0.0284
wt	lb	wm77	T300	clpA	924078	923264	925540	0.526131	low	bps	cod	nsyn	ts	2	0	0	0	0	0	0	0	0	1	0	0	0	C	T	1	-0.025
wt	lb	wm49	T200	purM	2621481	2621197	2622234	0.528902	low	bps	cod	nsyn	tv	3	1	0	0	0	0	0	0	0	0	0	0	0	A	T	11	0.0979
wt	lb	wm09	T39	rplD	3452197	3451681	3452286	0.529703	low	bps	cod	nsyn	tv	1	0	0	0	0	0	1	0	0	0	0	0	0	T	G	9	0.0177
wt	lb	wm36	T200	helD	1025228	1024471	1026525	0.530414	low	bps	cod	nsyn	tv	2	0	0	0	0	0	0	0	0	0	0	1	0	G	T	6	-0.1181
wt	lb	wm11	T39	paaH	1459992	1459054	1460481	0.532213	high	bps	cod	nsyn	tv	1	0	0	0	0	0	1	0	0	0	0	0	0	T	G	9	0.1301
wt	lb	wm19	T104	yhjC	3673083	3672414	3673313	0.533333	high	bps	cod	nsyn	ts	2	0	0	0	0	0	0	0	0	1	0	0	0	C	T	1	0.1623
wt	lb	wm27	T140	yhdP	3396206	3392458	3396258	0.533544	high	bps	cod	nsyn	tv	2	0	0	0	0	0	0	0	0	0	0	1	0	G	T	6	-0.0969
wt	lb	wm57	T250	bioD	812909	812270	812947	0.536873	high	bps	cod	nsyn	ts	1	0	0	0	0	1	0	0	0	0	0	0	0	T	C	2	-0.0491
wt	lb	wm10	T39	torS	1054882	1053434	1056178	0.537705	high	bps	cod	nsyn	tv	2	0	0	0	0	0	0	0	0	0	0	1	0	G	T	6	-0.0005
wt	lb	wm44	T200	hyfF	2607918	2606917	2608497	0.538899	high	bps	cod	syn	tv	1	0	0	1	0	0	0	0	0	0	0	0	0	A	C	12	0.2466
wt	lb	wm34	T200	fecE	4511282	4510690	4511457	0.540365	high	bps	cod	nsyn	ts	2	0	0	0	0	0	0	0	0	0	1	0	0	G	A	3	-0.1221
wt	lb	wm51	T200	yhfX	3509829	3509813	3510976	0.545533	high	bps	cod	nsyn	tv	2	0	0	0	0	0	0	0	0	0	0	1	0	G	T	6	-0.1663
wt	lb	wm14	T104	glcG	3124224	3123827	3124231	0.545679	high	bps	cod	nsyn	ts	1	0	0	0	0	1	0	0	0	0	0	0	0	T	C	2	0.3392
wt	lb	wm68	T300	panB	149469	148807	149601	0.545912	high	bps	cod	nsyn	tv	2	0	0	0	0	0	0	0	0	0	0	1	0	G	T	6	-0.0524
wt	lb	wm28	T140	yfaQ	2329132	2328148	2329797	0.546061	high	bps	cod	nsyn	ts	2	0	0	0	0	0	0	0	0	1	0	0	0	C	T	1	0.2299
wt	lb	wm13	T104	cysG	3499194	3497828	3499201	0.546579	high	bps	cod	syn	ts	2	0	0	0	0	0	0	0	0	0	1	0	0	G	A	3	-0.1135
wt	lb	wm17	T104	rapA	60607	60358	63264	0.54902	high	bps	cod	syn	ts	1	0	1	0	0	0	0	0	0	0	0	0	0	A	G	4	-0.0054
wt	lb	wm79	T300	fryA	2503377	2501990	2504485	0.552083	high	bps	cod	NA	ts	1	0	1	0	0	0	0	0	0	0	0	0	0	A	G	4	0.283
wt	lb	wm22	T104	pta	2415357	2414747	2416891	0.555245	high	bps	cod	nsyn	tv	2	0	0	0	0	0	0	1	0	0	0	0	0	C	A	8	0.3641
wt	lb	wm61	T250	ybbN	517978	517425	518279	0.559064	high	bps	cod	syn	ts	2	0	0	0	0	0	0	0	0	1	0	0	0	C	T	1	0.0551
wt	lb	wm47	T200	rlmB	4409668	4409275	4410006	0.562842	high	bps	cod	nsyn	tv	1	0	0	1	0	0	0	0	0	0	0	0	0	A	C	12	0.0618
wt	lb	wm38	T200	ilvD	3954779	3953478	3955328	0.563479	high	bps	cod	nsyn	ts	2	0	0	0	0	0	0	0	0	0	1	0	0	G	A	3	-0.0367
wt	lb	wm53	T250	putA	1077364	1074920	1078882	0.56977	high	bps	cod	nsyn	tv	1	0	0	1	0	0	0	0	0	0	0	0	0	A	C	12	0.0726
wt	lb	wm58	T250	fadH	3232163	3231665	3233683	0.572065	high	bps	cod	nsyn	tv	2	0	0	0	0	0	0	0	0	0	0	1	0	G	T	6	-0.1414
wt	lb	wm37	T200	glpA	2353553	2352647	2354275	0.573358	high	bps	cod	nsyn	ts	2	0	0	0	0	0	0	0	0	0	1	0	0	G	A	3	0.2709
wt	lb	wm63	T250	puuB	1364279	1364232	1365512	0.582358	high	bps	cod	nsyn	ts	1	0	0	0	0	1	0	0	0	0	0	0	0	T	C	2	-0.1198
wt	lb	wm70	T300	prpE	353929	352706	354592	0.583996	high	bps	cod	syn	ts	1	0	0	0	0	1	0	0	0	0	0	0	0	T	C	2	-0.0064
wt	lb	wm39	T200	rrlC	3946228	NA	NA	NA	NA	bps	cod	syn	ts	1	0	0	0	0	1	0	0	0	0	0	0	0	T	C	2	0.1753
wt	lb	w083	WT03_S7	NA	NA	NA	NA	NA	NA	bps	cod	syn	tv	2	0	0	0	0	0	0	0	0	0	0	0	0	NA	NA	NA	0.982
wt	lb	w084	WT04_S8	NA	NA	NA	NA	NA	NA	bps	cod	syn	tv	2	0	0	0	0	0	0	0	0	0	0	0	0	NA	NA	NA	0.9936
wt	lb	w086	WT06_S10	NA	NA	NA	NA	NA	NA	bps	cod	syn	tv	2	0	0	0	0	0	0	0	0	0	0	0	0	NA	NA	NA	0.9209
wt	lb	w088	WT08_S12	NA	NA	NA	NA	NA	NA	bps	cod	syn	ts	2	0	0	0	0	0	0	0	0	0	1	0	0	G	A	3	0
wt	lb	w103	WT23_S15	NA	NA	NA	NA	NA	NA	bps	cod	syn	ts	2	0	0	0	0	0	0	0	0	1	0	0	0	C	T	1	0.9885
wt	lb	w107	WT27_S19	NA	NA	NA	NA	NA	NA	bps	cod	syn	tv	1	0	0	1	0	0	0	0	0	0	0	0	0	A	C	12	1.0199
wt	lb	w116	WT36_S28	NA	NA	NA	NA	NA	NA	bps	cod	syn	tv	3	0	0	0	1	0	0	0	0	0	0	0	0	T	A	10	0.8708
wt	lb	w127	WT48_S40	NA	NA	NA	NA	NA	NA	bps	cod	syn	ts	2	0	0	0	0	0	0	0	0	0	1	0	0	G	A	3	1.0539
wt	lb	w128	WT49_S41	NA	NA	NA	NA	NA	NA	bps	cod	syn	ts	2	0	0	0	0	0	0	0	0	0	1	0	0	G	A	3	1.0745
wt	lb	w132	WT53_S45	NA	NA	NA	NA	NA	NA	bps	cod	syn	ts	2	0	0	0	0	0	0	0	0	1	0	0	0	C	T	1	1.0515
muty	lb	ym13	Y041_S636_L005	yedV	2038120	2036794	2038152	0.396615	low	bps	cod	nsyn	tv	2	0	0	0	0	0	0	1	0	0	0	0	0	C	A	8	0.1042
muty	lb	ym43	Y139_S734_L005	yliE	874161	872979	875327	0.415922	low	bps	cod	nsyn	tv	2	0	0	0	0	0	0	1	0	0	0	0	0	C	A	8	0.0485
muty	lb	ym79	Y292_S887_L006	sfmC	559548	558974	559666	0.425685	low	bps	cod	nsyn	tv	2	0	0	0	0	0	0	1	0	0	0	0	0	C	A	8	-0.1118
muty	lb	ym49	Y159_S754_L006	ygcB	2887003	2884553	2887219	0.446944	low	bps	cod	nsyn	tv	2	0	0	0	0	0	0	0	0	0	0	1	0	G	T	6	-0.0181
muty	lb	ym50	Y160_S755_L006	mglA	2238567	2237769	2239289	0.453649	low	bps	cod	nsyn	tv	2	0	0	0	0	0	0	0	0	0	0	1	0	G	T	6	0.0734
muty	lb	ym16	Y058_S653_L005	yhcD	3364473	3362807	3365188	0.45508	low	bps	cod	nsyn	tv	2	0	0	0	0	0	0	1	0	0	0	0	0	C	A	8	0.0487
muty	lb	ym78	Y286_S881_L006	ygaP	2797752	2797520	2798044	0.459048	low	bps	cod	nsyn	tv	2	0	0	0	0	0	0	1	0	0	0	0	0	C	A	8	0.1022
muty	lb	y360	Ys2_60_S534_L003	gspB	3453696	3453508	3453927	0.459524	low	bps	cod	nsyn	tv	2	0	0	0	0	0	0	0	0	0	0	1	0	G	T	6	0.0676
muty	lb	ym09	Y025_S620_L005	setC	3837914	3836953	3838137	0.460759	low	bps	cod	nsyn	tv	2	0	0	0	0	0	0	0	0	0	0	1	0	G	T	6	0.0697
muty	lb	y321	Ys2_21_S495_L003	ycaM	948029	947229	948659	0.471698	low	bps	cod	nsyn	tv	2	0	0	0	0	0	0	0	0	0	0	1	0	G	T	6	0.0451
muty	lb	ym54	Y187_S782_L006	purU	1288080	1287782	1288624	0.472123	low	bps	cod	nsyn	tv	2	0	0	0	0	0	0	0	0	0	0	1	0	G	T	6	0.0522
muty	lb	y371	Ys2_71_S545_L003	ybeU	679624	679508	680215	0.475989	low	bps	cod	nsyn	ts	2	0	0	0	0	0	0	0	0	0	1	0	0	G	A	3	-0.0301
muty	lb	ym30	Y103_S698_L005	ydaU	1421877	1421119	1421976	0.479021	low	bps	cod	nsyn	tv	2	0	0	0	0	0	0	0	0	0	0	1	0	G	T	6	-0.1148
muty	lb	ym47	Y154_S749_L006	bax	3736595	3736353	3737177	0.482424	low	bps	cod	syn	tv	2	0	0	0	0	0	0	1	0	0	0	0	0	C	A	8	0.0847
muty	lb	ym45	Y143_S738_L005	infC	1800471	1800096	1800638	0.486188	low	bps	cod	nsyn	ts	2	0	0	0	0	0	0	0	0	1	0	0	0	C	T	1	0.1125
muty	lb	y412	Ts2_35_S86	yaiZ	399778	399593	399805	0.488263	low	bps	cod	nsyn	tv	2	0	0	0	0	0	0	0	0	0	0	1	0	G	T	6	-0.024
muty	lb	y301	Ys2_01_S475_L002	dacA	663536	662752	663963	0.493399	low	bps	cod	nsyn	tv	2	0	0	0	0	0	0	1	0	0	0	0	0	C	A	8	-0.0296
muty	lb	ym27	Y096_S691_L005	psuG	2257976	2257429	2258367	0.497338	low	bps	cod	nsyn	tv	2	0	0	0	0	0	0	1	0	0	0	0	0	C	A	8	0.0747
muty	lb	ym40	Y130_S725_L005	ybgQ	750705	749722	752169	0.499592	low	bps	cod	nsyn	tv	2	0	0	0	0	0	0	0	0	0	0	1	0	G	T	6	-0.0723
muty	lb	ym76	Y279_S874_L006	adhE	1296360	1295446	1298121	0.506353	low	bps	cod	nsyn	tv	2	0	0	0	0	0	0	1	0	0	0	0	0	C	A	8	-0.012
muty	lb	ym59	Y200_S795_L006	bamA	198067	197928	200360	0.506782	low	bps	cod	syn	tv	2	0	0	0	0	0	0	0	0	0	0	1	0	G	T	6	-0.0638
muty	lb	ym31	Y104_S699_L005	glgP	3566254	3564134	3566581	0.509804	low	bps	cod	syn	tv	2	0	0	0	0	0	0	1	0	0	0	0	0	C	A	8	0.0627
muty	lb	y313	Ys2_13_S487_L003	ykfI	263348	263328	263669	0.511696	low	bps	cod	nsyn	tv	2	0	0	0	0	0	0	0	0	0	0	1	0	G	T	6	-0.0711
muty	lb	ym77	Y285_S880_L006	clpX	457810	457426	458700	0.515294	low	bps	cod	syn	tv	2	0	0	0	0	0	0	1	0	0	0	0	0	C	A	8	-0.2483
muty	lb	y387	Ts2_7_S58	aroF	2740233	2740080	2741150	0.518207	low	bps	cod	nsyn	tv	2	0	0	0	0	0	0	0	0	0	0	1	0	G	T	6	0.0994
muty	lb	y386	Ts2_6_S57	yfeW	2548279	2548102	2549406	0.518774	low	bps	cod	nsyn	tv	2	0	0	0	0	0	0	1	0	0	0	0	0	C	A	8	0.0721
muty	lb	y403	Ts2_25_S76	yfeW	2548279	2548102	2549406	0.518774	low	bps	cod	syn	tv	2	0	0	0	0	0	0	1	0	0	0	0	0	C	A	8	0.0951
muty	lb	y354	Ys2_54_S528_L003	exoX	1926581	1926120	1926782	0.518854	low	bps	cod	nsyn	ts	2	0	0	0	0	0	0	0	0	0	1	0	0	G	A	3	-0.0392
muty	lb	ym42	Y136_S731_L005	ybdK	607287	606265	607383	0.519214	low	bps	cod	syn	tv	2	0	0	0	0	0	0	1	0	0	0	0	0	C	A	8	-0.128
muty	lb	y306	Ys2_06_S480_L002	rbsK	3937588	3937294	3938223	0.519355	low	bps	cod	nsyn	tv	2	0	0	0	0	0	0	0	0	0	0	1	0	G	T	6	0.1277
muty	lb	ym41	Y133_S728_L005	yidJ	3857334	3856911	3858404	0.52008	low	bps	cod	nsyn	tv	2	0	0	0	0	0	0	1	0	0	0	0	0	C	A	8	0.0305
muty	lb	ym34	Y111_S706_L005	yidJ	3857702	3856911	3858404	0.52008	low	bps	cod	nsyn	tv	2	0	0	0	0	0	0	0	0	0	0	1	0	G	T	6	0.0559
muty	lb	ym70	Y255_S850_L006	ydfU	1644097	1643255	1644304	0.521905	low	bps	cod	syn	tv	2	0	0	0	0	0	0	0	0	0	0	1	0	G	T	6	-0.0196
muty	lb	ym01	Y001_S596_L005	dld	2223318	2222185	2223900	0.522145	low	bps	cod	nsyn	tv	2	0	0	0	0	0	0	1	0	0	0	0	0	C	A	8	0.0158
muty	lb	ym26	Y092_S687_L005	metI	221580	220968	221621	0.522936	low	bps	cod	syn	tv	2	0	0	0	0	0	0	0	0	0	0	1	0	G	T	6	0.0184
muty	lb	y409	Ts2_31_S82	tyrA	2739840	2738948	2740069	0.523173	low	bps	cod	nsyn	tv	2	0	0	0	0	0	0	1	0	0	0	0	0	C	A	8	0.0497
muty	lb	y339	Ys2_39_S513_L003	rimO	876997	876710	878035	0.526395	low	bps	cod	nsyn	tv	2	0	0	0	0	0	0	1	0	0	0	0	0	C	A	8	0.0424
muty	lb	ym51	Y163_S758_L006	ygdB	2963054	2962749	2963156	0.526961	low	bps	cod	nsyn	tv	2	0	0	0	0	0	0	1	0	0	0	0	0	C	A	8	0.0468
muty	lb	ym48	Y155_S750_L006	upp	2620497	2620246	2620872	0.529506	low	bps	cod	syn	tv	2	0	0	0	0	0	0	0	0	0	0	1	0	G	T	6	0.0973
muty	lb	ym68	Y235_S830_L006	tamA	4442446	4442382	4444115	0.533449	high	bps	cod	syn	tv	2	0	0	0	0	0	0	1	0	0	0	0	0	C	A	8	0.1299
muty	lb	y302	Ys2_02_S476_L002	phoA	402517	401747	403162	0.533898	high	bps	cod	nsyn	tv	2	0	0	0	0	0	0	1	0	0	0	0	0	C	A	8	0.014
muty	lb	ym44	Y142_S737_L005	menA	4119794	4119423	4120349	0.533981	high	bps	cod	nsyn	tv	2	0	0	0	0	0	0	1	0	0	0	0	0	C	A	8	0.0894
muty	lb	y368	Ys2_68_S542_L003	gpmM	3786564	3785260	3786804	0.534628	high	bps	cod	syn	tv	2	0	0	0	0	0	0	1	0	0	0	0	0	C	A	8	0.1185
muty	lb	ym74	Y268_S863_L006	hofB	116300	115714	117099	0.534632	high	bps	cod	nsyn	tv	2	0	0	0	0	0	0	1	0	0	0	0	0	C	A	8	-0.2596
muty	lb	ym58	Y198_S793_L006	yjiJ	4562259	4561497	4562675	0.535199	high	bps	cod	nsyn	tv	2	0	0	0	0	0	0	1	0	0	0	0	0	C	A	8	0.1024
muty	lb	ym11	Y032_S627_L005	yohC	2225235	2225044	2225631	0.535714	high	bps	cod	nsyn	tv	2	0	0	0	0	0	0	1	0	0	0	0	0	C	A	8	0.0488
muty	lb	ym64	Y209_S804_L006	ftsH	3326405	3325001	3326935	0.535917	high	bps	cod	nsyn	tv	2	0	0	0	0	0	0	0	0	0	0	1	0	G	T	6	0.0409
muty	lb	ym72	Y257_S852_L006	ycjT	1379212	1377884	1380151	0.537478	high	bps	cod	nsyn	tv	2	0	0	0	0	0	0	1	0	0	0	0	0	C	A	8	0.0186
muty	lb	ym18	Y062_S657_L005	cyoE	447573	446815	447705	0.537598	high	bps	cod	nsyn	tv	2	0	0	0	0	0	0	1	0	0	0	0	0	C	A	8	0.0479
muty	lb	ym10	Y027_S622_L005	rlmG	3234985	3234739	3235875	0.538259	high	bps	cod	nsyn	tv	2	0	0	0	0	0	0	0	0	0	0	1	0	G	T	6	0.0619
muty	lb	ym55	Y188_S783_L006	bepA	2616814	2616094	2617557	0.538934	high	bps	cod	nsyn	tv	2	0	0	0	0	0	0	0	0	0	0	1	0	G	T	6	0.0449
muty	lb	y388	Ts2_8_S59	hemB	388757	388753	389727	0.539487	high	bps	cod	nsyn	tv	2	0	0	0	0	0	0	1	0	0	0	0	0	C	A	8	-0.0923
muty	lb	ym20	Y066_S661_L005	dcyD	1998934	1998494	1999480	0.54002	high	bps	cod	nsyn	tv	2	0	0	0	0	0	0	1	0	0	0	0	0	C	A	8	-0.1366
muty	lb	ym17	Y060_S655_L005	bglX	2220771	2219692	2221989	0.542211	high	bps	cod	nsyn	tv	2	0	0	0	0	0	0	0	0	0	0	1	0	G	T	6	0.0135
muty	lb	ym56	Y191_S786_L006	dxs	440152	438315	440177	0.542673	high	bps	cod	nsyn	tv	2	0	0	0	0	0	0	1	0	0	0	0	0	C	A	8	-0.0013
muty	lb	ym15	Y054_S649_L005	hybO	3145779	3145143	3146261	0.543342	high	bps	cod	nsyn	tv	2	0	0	0	0	0	0	1	0	0	0	0	0	C	A	8	0.0691
muty	lb	ym62	Y203_S798_L006	yhfX	3509818	3509813	3510976	0.545533	high	bps	cod	nsyn	tv	2	0	0	0	0	0	0	0	0	0	0	1	0	G	T	6	0.1615
muty	lb	ym60	Y201_S796_L006	tldD	3391485	3390583	3392028	0.545643	high	bps	cod	nsyn	tv	2	0	0	0	0	0	0	0	0	0	0	1	0	G	T	6	0.0303
muty	lb	ym66	Y218_S813_L006	panB	149161	148807	149601	0.545912	high	bps	cod	nsyn	tv	2	0	0	0	0	0	0	1	0	0	0	0	0	C	A	8	-0.342
muty	lb	ym28	Y097_S692_L005	ppsA	1785120	1784734	1787112	0.546448	high	bps	cod	nsyn	tv	2	0	0	0	0	0	0	1	0	0	0	0	0	C	A	8	-0.0076
muty	lb	ym57	Y194_S789_L006	cueO	138274	137083	138633	0.546744	high	bps	cod	nsyn	tv	2	0	0	0	0	0	0	0	0	0	0	1	0	G	T	6	-0.2517
muty	lb	ym25	Y087_S682_L005	nuoK	2395301	2395043	2395345	0.547855	high	bps	cod	nsyn	tv	2	0	0	0	0	0	0	1	0	0	0	0	0	C	A	8	0.0541
muty	lb	ym38	Y122_S717_L005	frlC	3502522	3502340	3503170	0.548736	high	bps	cod	syn	tv	2	0	0	0	0	0	0	1	0	0	0	0	0	C	A	8	0.0292
muty	lb	y307	Ys2_07_S481_L002	sgrR	75691	75644	77299	0.548913	high	bps	cod	syn	tv	2	0	0	0	0	0	0	1	0	0	0	0	0	C	A	8	-0.2212
muty	lb	ym04	Y008_S603_L005	yfcH	2422544	2421708	2422601	0.549217	high	bps	cod	nsyn	ts	2	0	0	0	0	0	0	0	0	0	1	0	0	G	A	3	0.054
muty	lb	ym24	Y082_S677_L005	narG	1281386	1279864	1283607	0.549412	high	bps	cod	syn	tv	2	0	0	0	0	0	0	0	0	0	0	1	0	G	T	6	0.0572
muty	lb	ym12	Y035_S630_L005	gyrB	3878979	3877705	3880119	0.549896	high	bps	cod	syn	tv	2	0	0	0	0	0	0	1	0	0	0	0	0	C	A	8	0.0792
muty	lb	y362	Ys2_62_S536_L003	cynR	358529	357791	358690	0.55	high	bps	cod	nsyn	ts	2	0	0	0	0	0	0	0	0	1	0	0	0	C	T	1	0.0409
muty	lb	ym63	Y206_S801_L006	recF	3880213	3880148	3881221	0.550279	high	bps	cod	nsyn	tv	2	0	0	0	0	0	0	1	0	0	0	0	0	C	A	8	0.1524
muty	lb	ym71	Y256_S851_L006	yohF	2226656	2226509	2227270	0.551181	high	bps	cod	nsyn	tv	2	0	0	0	0	0	0	0	0	0	0	1	0	G	T	6	0.0702
muty	lb	ym67	Y234_S829_L006	pgl	799207	798586	799581	0.551205	high	bps	cod	nsyn	tv	2	0	0	0	0	0	0	0	0	0	0	1	0	G	T	6	-0.2455
muty	lb	y315	Ys2_15_S489_L003	sstT	3240481	3239944	3241188	0.551807	high	bps	cod	nsyn	tv	2	0	0	0	0	0	0	0	0	0	0	1	0	G	T	6	0.0131
muty	lb	y319	Ys2_19_S493_L003	araA	67423	66835	68337	0.55489	high	bps	cod	syn	ts	2	0	0	0	0	0	0	0	0	0	1	0	0	G	A	3	-0.2619
muty	lb	y340	Ys2_40_S514_L003	ybdZ	614049	613942	614160	0.557078	high	bps	cod	nsyn	tv	2	0	0	0	0	0	0	1	0	0	0	0	0	C	A	8	-0.0915
muty	lb	y413	Ts2_36_S87	hyfI	2611353	2610706	2611464	0.557312	high	bps	cod	syn	tv	2	0	0	0	0	0	0	0	0	0	0	1	0	G	T	6	0.0728
muty	lb	y324	Ys2_24_S498_L003	mscM	4387450	4386047	4389370	0.557461	high	bps	cod	nsyn	tv	2	0	0	0	0	0	0	1	0	0	0	0	0	C	A	8	0.0805
muty	lb	ym23	Y080_S675_L005	acnB	132782	131615	134212	0.558891	high	bps	cod	nsyn	tv	2	0	0	0	0	0	0	1	0	0	0	0	0	C	A	8	-0.2605
muty	lb	ym53	Y171_S766_L006	acnB	134037	131615	134212	0.558891	high	bps	cod	nsyn	ts	2	0	0	0	0	0	0	0	0	0	1	0	0	G	A	3	-0.2547
muty	lb	y357	Ys2_57_S531_L003	ruvC	1946873	1946855	1947376	0.559387	high	bps	cod	nsyn	tv	2	0	0	0	0	0	0	0	0	0	0	1	0	G	T	6	-0.1138
muty	lb	y358	Ys2_58_S532_L003	ruvC	1946873	1946855	1947376	0.559387	high	bps	cod	nsyn	tv	2	0	0	0	0	0	0	0	0	0	0	1	0	G	T	6	-0.0608
muty	lb	ym03	Y006_S601_L005	thrB	3208	2801	3733	0.562701	high	bps	cod	syn	tv	2	0	0	0	0	0	0	0	0	0	0	1	0	G	T	6	-0.3708
muty	lb	y342	Ys2_42_S516_L003	thrB	3301	2801	3733	0.562701	high	bps	cod	syn	tv	2	0	0	0	0	0	0	1	0	0	0	0	0	C	A	8	-0.1648
muty	lb	y369	Ys2_69_S543_L003	lacI	366454	366428	367510	0.56325	high	bps	cod	NA	ts	1	0	0	0	0	1	0	0	0	0	0	0	0	T	C	2	-0.1582
muty	lb	ym33	Y107_S702_L005	mnmE	3886905	3886828	3888192	0.56337	high	bps	cod	nsyn	tv	2	0	0	0	0	0	0	1	0	0	0	0	0	C	A	8	0.1271
muty	lb	y396	Ts2_18_S69	cpdA	3176105	3176006	3176833	0.565217	high	bps	cod	nsyn	tv	2	0	0	0	0	0	0	0	0	0	0	1	0	G	T	6	0.0654
muty	lb	ym37	Y120_S715_L005	gltB	3355728	3354725	3359185	0.568931	high	bps	cod	nsyn	tv	2	0	0	0	0	0	0	0	0	0	0	1	0	G	T	6	0.1318
muty	lb	y329	Ys2_29_S503_L003	hycE	2845655	2844762	2846471	0.569006	high	bps	cod	nsyn	tv	2	0	0	0	0	0	0	1	0	0	0	0	0	C	A	8	0.0543
muty	lb	ym06	Y021_S616_L005	ylbE	548548	548357	549616	0.572222	high	bps	cod	syn	tv	2	0	0	0	0	0	0	1	0	0	0	0	0	C	A	8	-0.1475
muty	lb	ym69	Y252_S847_L006	tauC	387451	386971	387798	0.572464	high	bps	cod	nsyn	tv	2	0	0	0	0	0	0	0	0	0	0	1	0	G	T	6	-0.0367
muty	lb	ym61	Y202_S797_L006	hypE	2853475	2853254	2854264	0.5727	high	bps	cod	nsyn	tv	2	0	0	0	0	0	0	0	0	0	0	1	0	G	T	6	0.0991
muty	lb	ym36	Y119_S714_L005	tilS	213331	212331	213629	0.580446	high	bps	cod	NA	ts	1	0	1	0	0	0	0	0	0	0	0	0	0	A	G	4	-0.0536
muty	lb	ym08	Y023_S618_L005	fliI	2016840	2016554	2017927	0.585881	high	bps	cod	syn	tv	2	0	0	0	0	0	0	1	0	0	0	0	0	C	A	8	-0.0129
muty	lb	ym29	Y099_S694_L005	hyaD	1036141	1035770	1036357	0.588435	high	bps	cod	nsyn	ts	2	0	0	0	0	0	0	0	0	1	0	0	0	C	T	1	-0.0987
muty	lb	ym46	Y148_S743_L005	fecR	4516862	4516764	4517717	0.590147	high	bps	cod	syn	tv	2	0	0	0	0	0	0	1	0	0	0	0	0	C	A	8	0.1325
muty	lb	y334	Ys2_34_S508_L003	paoC	300873	298736	300934	0.594361	high	bps	cod	nsyn	tv	2	0	0	0	0	0	0	1	0	0	0	0	0	C	A	8	-0.0142
muty	lb	y332	Ys2_32_S506_L003	fhuB	172151	171462	173444	0.597579	high	bps	cod	nsyn	tv	2	0	0	0	0	0	0	1	0	0	0	0	0	C	A	8	-0.2078
muty	lb	ym07	Y022_S617_L005	yagF	283972	283201	285168	0.667175	high	bps	cod	nsyn	tv	2	0	0	0	0	0	0	0	0	0	0	1	0	G	T	6	-0.0142
muty	lb	ym75	Y275_S870_L006	insH6	2066623	NA	NA	NA	NA	bps	cod	nsyn	tv	2	0	0	0	0	0	0	0	0	0	0	1	0	G	T	6	0.0133
muty	lb	ym21	Y071_S666_L005	rrsD	3428558	NA	NA	NA	NA	bps	cod	nsyn	tv	2	0	0	0	0	0	0	0	0	0	0	1	0	G	T	6	0.0174
muty	lb	ym14	Y053_S648_L005	rrlC	3944115	NA	NA	NA	NA	bps	cod	nsyn	tv	2	0	0	0	0	0	0	1	0	0	0	0	0	C	A	8	0.0729
mutt	lb	t002	T2_S109	elaD	2383105	2382713	2383924	0.35396	low	bps	cod	nsyn	tv	1	0	0	1	0	0	0	0	0	0	0	0	0	A	C	12	0.012
mutt	lb	t193	T193_S417_L002	yjhB	4504957	4504058	4505275	0.36289	low	bps	cod	syn	tv	1	0	0	1	0	0	0	0	0	0	0	0	0	A	C	12	0.0527
mutt	lb	t086	T86_S192	arpA	4222114	4220301	4222487	0.376315	low	bps	cod	syn	tv	1	0	0	0	0	0	1	0	0	0	0	0	0	T	G	9	0.0643
mutt	lb	t022	T22_S159	mcrB	4578112	4577958	4579337	0.403623	low	bps	cod	syn	tv	1	0	0	0	0	0	1	0	0	0	0	0	0	T	G	9	0.0267
mutt	lb	t109	T109_S215	pphB	2860368	2859760	2860416	0.423135	low	bps	cod	nsyn	tv	1	0	0	0	0	0	1	0	0	0	0	0	0	T	G	9	-0.099
mutt	lb	t090	T90_S196	yhcF	3367052	3366926	3367642	0.435146	low	bps	cod	syn	tv	1	0	0	1	0	0	0	0	0	0	0	0	0	A	C	12	0.0285
mutt	lb	t010	T10_S110	yiaM	3744443	3744328	3744801	0.440928	low	bps	cod	syn	tv	1	0	0	0	0	0	1	0	0	0	0	0	0	T	G	9	-0.0383
mutt	lb	t087	T87_S193	yggM	3098583	3098558	3099565	0.445437	low	bps	cod	nsyn	tv	1	0	0	1	0	0	0	0	0	0	0	0	0	A	C	12	0.023
mutt	lb	t162	T162_S386_L002	waaQ	3807900	3807064	3808098	0.446377	low	bps	cod	nsyn	tv	1	0	0	1	0	0	0	0	0	0	0	0	0	A	C	12	-0.017
mutt	lb	t026	T26_S112	yjjQ	4603759	4603477	4604202	0.450413	low	bps	cod	nsyn	tv	1	0	0	1	0	0	0	0	0	0	0	0	0	A	C	12	0.0581
mutt	lb	t267	T267_S441_L002	ydjJ	1858005	1857790	1858833	0.467433	low	bps	cod	nsyn	tv	1	0	0	1	0	0	0	0	0	0	0	0	0	A	C	12	0.0092
mutt	lb	t058	T58_S164	intD	565090	564815	565978	0.469072	low	bps	cod	nsyn	tv	1	0	0	0	0	0	1	0	0	0	0	0	0	T	G	9	0.1301
mutt	lb	t204	T204_S426_L002	yhdZ	3422444	3422436	3423194	0.470356	low	bps	cod	nsyn	tv	1	0	0	1	0	0	0	0	0	0	0	0	0	A	C	12	0.0058
mutt	lb	t125	T125_S231	intA	2756506	2756159	2757400	0.475845	low	bps	cod	nsyn	tv	1	0	0	0	0	0	1	0	0	0	0	0	0	T	G	9	-0.0447
mutt	lb	t192	T192_S416_L002	ydcK	1500218	1499469	1500449	0.4842	low	bps	cod	nsyn	tv	1	0	0	0	0	0	1	0	0	0	0	0	0	T	G	9	0.0469
mutt	lb	t063	T63_S169	rraB	4478564	4478473	4478889	0.489209	low	bps	cod	nsyn	tv	1	0	0	0	0	0	1	0	0	0	0	0	0	T	G	9	0.0269
mutt	lb	t085	T85_S191	sdhC	755186	755177	755566	0.492308	low	bps	cod	nsyn	tv	1	0	0	0	0	0	1	0	0	0	0	0	0	T	G	9	0.1519
mutt	lb	t044	T44_S138	fadK	1784103	1783031	1784677	0.496053	low	bps	cod	nsyn	tv	1	0	0	1	0	0	0	0	0	0	0	0	0	A	C	12	0.041
mutt	lb	t212	T212_S193_L001	gntK	3577205	3577065	3577592	0.496212	low	bps	cod	nsyn	tv	1	0	0	1	0	0	0	0	0	0	0	0	0	A	C	12	0.0109
mutt	lb	t227	T227_S13	nlpC	1792505	1792267	1792731	0.496774	low	bps	cod	syn	tv	1	0	0	1	0	0	0	0	0	0	0	0	0	A	C	12	0.0048
mutt	lb	t025	T25_S100	dcuS	4350672	4350031	4351662	0.499387	low	bps	cod	nsyn	tv	1	0	0	0	0	0	1	0	0	0	0	0	0	T	G	9	-0.039
mutt	lb	t146	T146_S370_L002	ubiB	4021334	4020226	4021866	0.499695	low	bps	cod	syn	tv	1	0	0	0	0	0	1	0	0	0	0	0	0	T	G	9	0.0307
mutt	lb	t024	T24_S183	fhuE	1160407	1159362	1161551	0.5	low	bps	cod	nsyn	tv	1	0	0	1	0	0	0	0	0	0	0	0	0	A	C	12	0.1272
mutt	lb	t285	T285_S459_L002	yeaG	1867945	1866908	1868842	0.501292	low	bps	cod	syn	tv	1	0	0	0	0	0	1	0	0	0	0	0	0	T	G	9	-0.0165
mutt	lb	t028	T28_S136	srlA	2826298	2825832	2826395	0.501773	low	bps	cod	syn	ts	1	0	0	0	0	1	0	0	0	0	0	0	0	T	C	2	0.0442
mutt	lb	t036	T36_S137	shiA	2054351	2053643	2054959	0.504176	low	bps	cod	nsyn	tv	1	0	0	1	0	0	0	0	0	0	0	0	0	A	C	12	0.0222
mutt	lb	t177	T177_S401_L002	ygbA	2856788	2856453	2856806	0.50565	low	bps	cod	syn	tv	1	0	0	0	0	0	1	0	0	0	0	0	0	T	G	9	0.0447
mutt	lb	t009	T9_S98	sohB	1330053	1329332	1330381	0.505714	low	bps	cod	nsyn	tv	1	0	0	0	0	0	1	0	0	0	0	0	0	T	G	9	0.0831
mutt	lb	t060	T60_S166	potB	1183744	1183617	1184444	0.508454	low	bps	cod	syn	tv	1	0	0	0	0	0	1	0	0	0	0	0	0	T	G	9	0.1239
mutt	lb	t023	T23_S171	gmhA	244096	243543	244121	0.509499	low	bps	cod	nsyn	tv	1	0	0	0	0	0	1	0	0	0	0	0	0	T	G	9	0.1204
mutt	lb	t180	T180_S404_L002	lolA	937935	937372	937983	0.509804	low	bps	cod	nsyn	tv	1	0	0	0	0	0	1	0	0	0	0	0	0	T	G	9	0.1061
mutt	lb	t110	T110_S216	metC	3153374	3152236	3153423	0.510101	low	bps	cod	nsyn	tv	1	0	0	0	0	0	1	0	0	0	0	0	0	T	G	9	0.032
mutt	lb	t145	T145_S369_L002	rluC	1145773	1144940	1145899	0.514583	low	bps	cod	syn	tv	1	0	0	0	0	0	1	0	0	0	0	0	0	T	G	9	0.1251
mutt	lb	t027	T27_S124	ybeX	690946	690906	691784	0.515358	low	bps	cod	syn	tv	1	0	0	0	0	0	1	0	0	0	0	0	0	T	G	9	0.1156
mutt	lb	t129	T129_S353_L002	wcaN	2113605	2113434	2114327	0.516779	low	bps	cod	nsyn	tv	1	0	0	1	0	0	0	0	0	0	0	0	0	A	C	12	0.0379
mutt	lb	t069	T69_S175	nrdE	2803127	2801348	2803492	0.518415	low	bps	cod	nsyn	tv	1	0	0	1	0	0	0	0	0	0	0	0	0	A	C	12	0.0453
mutt	lb	t139	T139_S363_L002	gsk	500523	500125	501429	0.518774	low	bps	cod	nsyn	tv	1	0	0	0	0	0	1	0	0	0	0	0	0	T	G	9	0.0762
mutt	lb	t088	T88_S194	opgB	4599329	4597150	4599441	0.52007	low	bps	cod	nsyn	tv	1	0	0	1	0	0	0	0	0	0	0	0	0	A	C	12	0.0563
mutt	lb	t210	T210_S432_L002	ybaN	491126	490882	491259	0.521164	low	bps	cod	nsyn	tv	1	0	0	0	0	0	1	0	0	0	0	0	0	T	G	9	0.0977
mutt	lb	t013	T13_S146	pqiC	1015061	1014896	1015459	0.521277	low	bps	cod	nsyn	tv	1	0	0	1	0	0	0	0	0	0	0	0	0	A	C	12	0.0996
mutt	lb	t112	T112_S218	lon	460254	458888	461242	0.523142	low	bps	cod	nsyn	tv	1	0	0	0	0	0	1	0	0	0	0	0	0	T	G	9	0.0827
mutt	lb	t142	T142_S366_L002	melA	4343029	4341911	4343266	0.524336	low	bps	cod	nsyn	tv	1	0	0	1	0	0	0	0	0	0	0	0	0	A	C	12	0.0225
mutt	lb	t089	T89_S195	yhjK	3685591	3683630	3685618	0.52539	low	bps	cod	syn	tv	1	0	0	1	0	0	0	0	0	0	0	0	0	A	C	12	-0.015
mutt	lb	t179	T179_S403_L002	proX	2807687	2807132	2808124	0.52568	low	bps	cod	nsyn	tv	1	0	0	1	0	0	0	0	0	0	0	0	0	A	C	12	0.0367
mutt	lb	t150	T150_S374_L002	yajR	446148	445302	446666	0.526007	low	bps	cod	nsyn	tv	1	0	0	1	0	0	0	0	0	0	0	0	0	A	C	12	0.124
mutt	lb	t165	T165_S389_L002	malS	3738668	3737497	3739527	0.528311	low	bps	cod	nsyn	tv	1	0	0	1	0	0	0	0	0	0	0	0	0	A	C	12	0.0103
mutt	lb	t078	T78_S184	lgt	2965563	2965162	2966037	0.528539	low	bps	cod	nsyn	tv	1	0	0	1	0	0	0	0	0	0	0	0	0	A	C	12	-0.0933
mutt	lb	t005	T5_S145	hcaE	2669381	2669032	2670393	0.529369	low	bps	cod	nsyn	tv	1	0	0	1	0	0	0	0	0	0	0	0	0	A	C	12	-0.0361
mutt	lb	t017	T17_S99	mdtF	3661988	3660414	3663527	0.530186	low	bps	cod	nsyn	tv	1	0	0	1	0	0	0	0	0	0	0	0	0	A	C	12	-0.017
mutt	lb	t211	T211_S433_L002	rsmE	3091580	3091134	3091865	0.531421	high	bps	cod	nsyn	tv	1	0	0	0	0	0	1	0	0	0	0	0	0	T	G	9	0.0126
mutt	lb	t141	T141_S365_L002	secD	428201	427647	429494	0.531926	high	bps	cod	nsyn	tv	1	0	0	1	0	0	0	0	0	0	0	0	0	A	C	12	0.049
mutt	lb	t284	T284_S458_L002	aslA	3985736	3984352	3986007	0.532005	high	bps	cod	syn	tv	1	0	0	1	0	0	0	0	0	0	0	0	0	A	C	12	0.0103
mutt	lb	t001	T1_S97	fabI	1350554	1350251	1351039	0.532319	high	bps	cod	nsyn	tv	1	0	0	0	0	0	1	0	0	0	0	0	0	T	G	9	0.088
mutt	lb	t065	T65_S171	menF	2379474	2379348	2380643	0.533951	high	bps	cod	nsyn	tv	1	0	0	0	0	0	1	0	0	0	0	0	0	T	G	9	0.0059
mutt	lb	t203	T203_S425_L002	hofB	116065	115714	117099	0.534632	high	bps	cod	nsyn	tv	1	0	0	1	0	0	0	0	0	0	0	0	0	A	C	12	0.1052
mutt	lb	t029	T29_S148	torS	1054166	1053434	1056178	0.537705	high	bps	cod	nsyn	tv	1	0	0	1	0	0	0	0	0	0	0	0	0	A	C	12	0.1053
mutt	lb	t131	T131_S355_L002	purA	4405807	4404687	4405985	0.538876	high	bps	cod	nsyn	tv	1	0	0	1	0	0	0	0	0	0	0	0	0	A	C	12	0.0292
mutt	lb	t076	T76_S182	argK	3063300	3062987	3063982	0.539157	high	bps	cod	nsyn	tv	1	0	0	0	0	0	1	0	0	0	0	0	0	T	G	9	-0.0693
mutt	lb	t006	T6_S157	rlmF	842999	842332	843258	0.541532	high	bps	cod	syn	tv	1	0	0	0	0	0	1	0	0	0	0	0	0	T	G	9	0.1349
mutt	lb	t097	T97_S203	dsbD	4363851	4363345	4365042	0.54417	high	bps	cod	nsyn	tv	1	0	0	1	0	0	0	0	0	0	0	0	0	A	C	12	0.0086
mutt	lb	t121	T121_S227	dsbD	4363851	4363345	4365042	0.54417	high	bps	cod	nsyn	tv	1	0	0	0	0	0	1	0	0	0	0	0	0	T	G	9	0.0119
mutt	lb	t143	T143_S367_L002	ydcT	1513012	1512817	1513830	0.544379	high	bps	cod	nsyn	tv	1	0	0	1	0	0	0	0	0	0	0	0	0	A	C	12	-0.025
mutt	lb	t219	T219_S5	ydcT	1513012	1512817	1513830	0.544379	high	bps	cod	nsyn	tv	1	0	0	0	0	0	1	0	0	0	0	0	0	T	G	9	-0.021
mutt	lb	t270	T270_S444_L002	ydcT	1513012	1512817	1513830	0.544379	high	bps	cod	syn	tv	1	0	0	0	0	0	1	0	0	0	0	0	0	T	G	9	0.0132
mutt	lb	t092	T92_S198	acrD	2587877	2587595	2590708	0.544637	high	bps	cod	nsyn	tv	1	0	0	0	0	0	1	0	0	0	0	0	0	T	G	9	0.0222
mutt	lb	t294	T294_S468_L002	acrD	2587877	2587595	2590708	0.544637	high	bps	cod	nsyn	tv	1	0	0	0	0	0	1	0	0	0	0	0	0	T	G	9	-0.0101
mutt	lb	t189	T189_S413_L002	hcp	913511	912162	913814	0.547489	high	bps	cod	nsyn	tv	1	0	0	0	0	0	1	0	0	0	0	0	0	T	G	9	0.1085
mutt	lb	t195	T195_S419_L002	murD	97488	97087	98403	0.548975	high	bps	cod	nsyn	tv	1	0	0	1	0	0	0	0	0	0	0	0	0	A	C	12	0.1054
mutt	lb	t173	T173_S397_L002	dnaE	207574	205126	208608	0.549526	high	bps	cod	nsyn	tv	1	0	0	0	0	0	1	0	0	0	0	0	0	T	G	9	0.1467
mutt	lb	t166	T166_S390_L002	metB	4129219	4128672	4129832	0.549526	high	bps	cod	syn	tv	1	0	0	0	0	0	1	0	0	0	0	0	0	T	G	9	0.0235
mutt	lb	t198	T198_S420_L002	lldP	3778887	3777399	3779054	0.551329	high	bps	cod	syn	tv	1	0	0	0	0	0	1	0	0	0	0	0	0	T	G	9	-0.0545
mutt	lb	t185	T185_S409_L002	betT	330103	329463	331496	0.553097	high	bps	cod	nsyn	tv	1	0	0	1	0	0	0	0	0	0	0	0	0	A	C	12	0.1182
mutt	lb	t055	T55_S161	torA	1061181	1059256	1061802	0.5532	high	bps	cod	nsyn	tv	1	0	0	1	0	0	0	0	0	0	0	0	0	A	C	12	0.0944
mutt	lb	t107	T107_S213	hyfD	2605827	2604811	2606250	0.553472	high	bps	cod	nsyn	tv	1	0	0	1	0	0	0	0	0	0	0	0	0	A	C	12	-0.0035
mutt	lb	t295	T295_S469_L002	yihV	4074063	4073739	4074635	0.556299	high	bps	cod	nsyn	tv	1	0	0	0	0	0	1	0	0	0	0	0	0	T	G	9	0.071
mutt	lb	t011	T11_S122	ppc	4151058	4150447	4153098	0.556561	high	bps	cod	nsyn	tv	1	0	0	1	0	0	0	0	0	0	0	0	0	A	C	12	0.0468
mutt	lb	t155	T155_S379_L002	cusA	601373	598714	601857	0.556934	high	bps	cod	syn	tv	1	0	0	1	0	0	0	0	0	0	0	0	0	A	C	12	0.1097
mutt	lb	t099	T99_S205	folC	2431846	2431674	2432942	0.560284	high	bps	cod	syn	tv	1	0	0	0	0	0	1	0	0	0	0	0	0	T	G	9	0.0192
mutt	lb	t007	T7_S169	livH	3595477	3595477	3596403	0.562028	high	bps	cod	nsyn	tv	1	0	0	1	0	0	0	0	0	0	0	0	0	A	C	12	-0.0358
mutt	lb	t106	T106_S212	carB	30919	30817	34038	0.562694	high	bps	cod	syn	tv	1	0	0	0	0	0	1	0	0	0	0	0	0	T	G	9	0.1144
mutt	lb	t187	T187_S411_L002	rlmB	4409498	4409275	4410006	0.562842	high	bps	cod	nsyn	tv	1	0	0	1	0	0	0	0	0	0	0	0	0	A	C	12	0.0406
mutt	lb	t061	T61_S167	glpA	2352757	2352647	2354275	0.573358	high	bps	cod	nsyn	tv	1	0	0	1	0	0	0	0	0	0	0	0	0	A	C	12	-0.0213
mutt	lb	t072	T72_S178	puuE	1365673	1365550	1366815	0.576619	high	bps	cod	nsyn	tv	1	0	0	0	0	0	1	0	0	0	0	0	0	T	G	9	-0.0038
mutt	lb	t174	T174_S398_L002	fecD	4512074	4511458	4512414	0.597701	high	bps	cod	nsyn	tv	1	0	0	1	0	0	0	0	0	0	0	0	0	A	C	12	0.0272
muts	glu	s252	S252_S304_L002	yjfZ	4426956	4426628	4427422	0.423899	low	bps	cod	syn	ts	1	0	1	0	0	0	0	0	0	0	0	0	0	A	G	4	-0.1183
muts	glu	s249	S249_S301_L002	phoE	259399	259045	260100	0.44697	low	bps	cod	nsyn	ts	1	0	1	0	0	0	0	0	0	0	0	0	0	A	G	4	-0.1709
muts	glu	s150	S150_S153_L001	yfcV	2455256	2455083	2455646	0.460993	low	bps	cod	syn	ts	1	0	0	0	0	1	0	0	0	0	0	0	0	T	C	2	0.3229
muts	glu	s238	S238_S290_L002	envY	586745	586147	586908	0.463255	low	bps	cod	syn	ts	1	0	1	0	0	0	0	0	0	0	0	0	0	A	G	4	0.1001
muts	glu	s331	Ss2_31_S31_L001	tdcB	3265346	3265039	3266028	0.463636	low	bps	cod	nsyn	ts	1	0	0	0	0	1	0	0	0	0	0	0	0	T	C	2	0.091
muts	glu	s197	S197_S249_L002	yajD	430758	430605	430952	0.471264	low	bps	cod	nsyn	ts	1	0	1	0	0	0	0	0	0	0	0	0	0	A	G	4	-0.1607
muts	glu	s003	S3_S127	quuQ	1643044	1642489	1643241	0.479416	low	bps	cod	nsyn	ts	1	0	0	0	0	1	0	0	0	0	0	0	0	T	C	2	-0.1206
muts	glu	s301	Ss2_01_S1_L001	ygcE	2903196	2901896	2903374	0.490196	low	bps	cod	nsyn	ts	1	0	0	0	0	1	0	0	0	0	0	0	0	T	C	2	0.0426
muts	glu	s245	S245_S297_L002	fucA	2933613	2933041	2933688	0.490741	low	bps	cod	syn	ts	1	0	0	0	0	1	0	0	0	0	0	0	0	T	C	2	-0.0145
muts	glu	s299	S299_S351_L002	ypjA	2781768	2778146	2782726	0.492032	low	bps	cod	syn	ts	1	0	0	0	0	1	0	0	0	0	0	0	0	T	C	2	-0.0675
muts	glu	s176	S176_S179_L001	ybjM	890277	890089	890466	0.497354	low	bps	cod	syn	ts	1	0	1	0	0	0	0	0	0	0	0	0	0	A	G	4	0.0404
muts	glu	s232	S232_S284_L002	ydfG	1627842	1627517	1628263	0.506024	low	bps	cod	nsyn	ts	2	0	0	0	0	0	0	0	0	0	1	0	0	G	A	3	0.0385
muts	glu	s198	S198_S250_L002	yncE	1523437	1523307	1524368	0.506591	low	bps	cod	nsyn	ts	1	0	1	0	0	0	0	0	0	0	0	0	0	A	G	4	-0.1136
muts	glu	s042	S42_S120	rspA	1654117	1653927	1655141	0.506996	low	bps	cod	nsyn	ts	1	0	0	0	0	1	0	0	0	0	0	0	0	T	C	2	-0.1989
muts	glu	s167	S167_S170_L001	yfeY	2551138	2550641	2551216	0.508681	low	bps	cod	syn	ts	1	0	1	0	0	0	0	0	0	0	0	0	0	A	G	4	-0.1839
muts	glu	s093	S93_S96_L001	ydcP	1506935	1506781	1508742	0.510703	low	bps	cod	nsyn	ts	2	0	0	0	0	0	0	0	0	1	0	0	0	C	T	1	0.05
muts	glu	s193	S193_S245_L002	ptrA	2956500	2955996	2958884	0.511596	low	bps	cod	nsyn	ts	1	0	0	0	0	1	0	0	0	0	0	0	0	T	C	2	-0.1877
muts	glu	s050	S50_S53_L001	yqjG	3251183	3251024	3252010	0.511651	low	bps	cod	nsyn	ts	2	0	0	0	0	0	0	0	0	1	0	0	0	C	T	1	-0.0084
muts	glu	s334	Ss2_34_S34_L001	yeaV	1884360	1883188	1884633	0.512448	low	bps	cod	syn	ts	1	0	0	0	0	1	0	0	0	0	0	0	0	T	C	2	0.1387
muts	glu	s322	Ss2_22_S22_L001	rlmD	2914504	2913699	2915000	0.514593	low	bps	cod	nsyn	ts	2	0	0	0	0	0	0	0	0	0	1	0	0	G	A	3	0.0121
muts	glu	s021	S21_S153	preT	2234514	2234033	2235271	0.514931	low	bps	cod	nsyn	ts	2	0	0	0	0	0	0	0	0	0	1	0	0	G	A	3	-0.0952
muts	glu	s279	S279_S331_L002	ascB	2841849	2840990	2842414	0.515088	low	bps	cod	syn	ts	1	0	0	0	0	1	0	0	0	0	0	0	0	T	C	2	-0.0224
muts	glu	s343	Ss2_43_S43_L001	rpoA	3440116	3440040	3441029	0.522222	low	bps	cod	nsyn	ts	1	0	0	0	0	1	0	0	0	0	0	0	0	T	C	2	0.0204
muts	glu	s219	S219_S271_L002	nrfA	4288188	4287764	4289200	0.522617	low	bps	cod	nsyn	ts	1	0	1	0	0	0	0	0	0	0	0	0	0	A	G	4	-0.0868
muts	glu	s019	S19_S129	ygiS	3166963	3166111	3167718	0.52301	low	bps	cod	syn	ts	2	0	0	0	0	0	0	0	0	0	1	0	0	G	A	3	0.0201
muts	glu	s281	S281_S333_L002	ssuA	996490	995985	996944	0.523958	low	bps	cod	nsyn	ts	2	0	0	0	0	0	0	0	0	1	0	0	0	C	T	1	0.0606
muts	glu	s077	S77_S80_L001	aaeB	3386958	3386221	3388188	0.525915	low	bps	cod	syn	ts	1	0	0	0	0	1	0	0	0	0	0	0	0	T	C	2	-0.0242
muts	glu	s173	S173_S176_L001	ssnA	3019787	3019161	3020489	0.526712	low	bps	cod	syn	ts	1	0	0	0	0	1	0	0	0	0	0	0	0	T	C	2	-0.1482
muts	glu	s333	Ss2_33_S33_L001	uhpT	3847127	3845776	3847167	0.528736	low	bps	cod	nsyn	ts	1	0	0	0	0	1	0	0	0	0	0	0	0	T	C	2	0.076
muts	glu	s181	S181_S184_L001	xdhD	3022279	3021316	3024186	0.529432	low	bps	cod	nsyn	ts	2	0	0	0	0	0	0	0	0	0	1	0	0	G	A	3	-0.0607
muts	glu	s039	S39_S179	glsA	512484	511641	512573	0.531618	high	bps	cod	nsyn	ts	2	0	0	0	0	0	0	0	0	1	0	0	0	C	T	1	0.0179
muts	glu	s006	S6_S163	yhjJ	3681301	3680444	3681940	0.534402	high	bps	cod	syn	ts	1	0	0	0	0	1	0	0	0	0	0	0	0	T	C	2	-0.2859
muts	glu	s088	S88_S91_L001	fucO	2932118	2931865	2933013	0.535248	high	bps	cod	nsyn	ts	1	0	0	0	0	1	0	0	0	0	0	0	0	T	C	2	-0.0017
muts	glu	s218	S218_S270_L002	cydD	929372	929196	930962	0.536503	high	bps	cod	nsyn	ts	2	0	0	0	0	0	0	0	0	1	0	0	0	C	T	1	-0.0437
muts	glu	s206	S206_S258_L002	nrdA	2346828	2344865	2347150	0.536745	high	bps	cod	nsyn	ts	1	0	0	0	0	1	0	0	0	0	0	0	0	T	C	2	-0.0475
muts	glu	s224	S224_S276_L002	narH	1284138	1283604	1285142	0.537362	high	bps	cod	nsyn	ts	1	0	0	0	0	1	0	0	0	0	0	0	0	T	C	2	0.0335
muts	glu	s114	S114_S117_L001	rffG	3973297	3972522	3973589	0.537453	high	bps	cod	nsyn	ts	1	0	1	0	0	0	0	0	0	0	0	0	0	A	G	4	0.1131
muts	glu	s170	S170_S173_L001	treR	4467005	4466299	4467246	0.537975	high	bps	cod	nsyn	ts	1	0	1	0	0	0	0	0	0	0	0	0	0	A	G	4	0.1405
muts	glu	s098	S98_S101_L001	codB	355155	354922	356181	0.538889	high	bps	cod	nsyn	ts	2	0	0	0	0	0	0	0	0	1	0	0	0	C	T	1	-0.1319
muts	glu	s123	S123_S126_L001	argK	3063185	3062987	3063982	0.539157	high	bps	cod	nsyn	ts	1	0	1	0	0	0	0	0	0	0	0	0	0	A	G	4	-0.0052
muts	glu	s144	S144_S147_L001	fepC	619857	619384	620199	0.539216	high	bps	cod	syn	ts	2	0	0	0	0	0	0	0	0	0	1	0	0	G	A	3	-0.1422
muts	glu	s255	S255_S307_L002	wrbA	1067593	1067112	1067708	0.539363	high	bps	cod	syn	ts	1	0	1	0	0	0	0	0	0	0	0	0	0	A	G	4	0.0329
muts	glu	s311	Ss2_11_S11_L001	rlmF	843218	842332	843258	0.541532	high	bps	cod	nsyn	ts	1	0	1	0	0	0	0	0	0	0	0	0	0	A	G	4	0.0568
muts	glu	s136	S136_S139_L001	tas	2971760	2971597	2972637	0.543708	high	bps	cod	nsyn	ts	1	0	0	0	0	1	0	0	0	0	0	0	0	T	C	2	0.0217
muts	glu	s084	S84_S87_L001	livJ	3598741	3598555	3599658	0.544384	high	bps	cod	nsyn	ts	2	0	0	0	0	0	0	0	0	1	0	0	0	C	T	1	-0.0717
muts	glu	s065	S65_S68_L001	sgrR	77148	75644	77299	0.548913	high	bps	cod	nsyn	ts	2	0	0	0	0	0	0	0	0	1	0	0	0	C	T	1	-0.0886
muts	glu	s155	S155_S158_L001	hemL	173771	173602	174882	0.555035	high	bps	cod	syn	ts	1	0	1	0	0	0	0	0	0	0	0	0	0	A	G	4	0.0114
muts	glu	s089	S89_S92_L001	entF	616648	614157	618038	0.56543	high	bps	cod	nsyn	ts	2	0	0	0	0	0	0	0	0	1	0	0	0	C	T	1	-0.0582
muts	glu	s043	S43_S132	yfcJ	2439760	2438942	2440120	0.565734	high	bps	cod	syn	ts	1	0	0	0	0	1	0	0	0	0	0	0	0	T	C	2	-0.1527
muts	glu	s326	Ss2_26_S26_L001	glcD	3127519	3126522	3128021	0.566667	high	bps	cod	nsyn	ts	1	0	0	0	0	1	0	0	0	0	0	0	0	T	C	2	-0.002
muts	glu	s018	S18_S117	ynjC	1837290	1837212	1838747	0.567708	high	bps	cod	nsyn	ts	2	0	0	0	0	0	0	0	0	0	1	0	0	G	A	3	-0.0514
muts	glu	s324	Ss2_24_S24_L001	gltB	3354831	3354725	3359185	0.568931	high	bps	cod	nsyn	ts	1	0	0	0	0	1	0	0	0	0	0	0	0	T	C	2	0.012
muts	glu	s174	S174_S177_L001	cbeA	2077124	2077112	2077480	0.571816	high	bps	cod	nsyn	ts	2	0	0	0	0	0	0	0	0	1	0	0	0	C	T	1	-0.1017
muts	glu	s156	S156_S159_L001	ylbE	549182	548357	549616	0.572222	high	bps	cod	nsyn	ts	1	0	1	0	0	0	0	0	0	0	0	0	0	A	G	4	-0.0605
muts	glu	s094	S94_S97_L001	yfjR	2770274	2769703	2770404	0.57265	high	bps	cod	nsyn	ts	1	0	1	0	0	0	0	0	0	0	0	0	0	A	G	4	-0.1279
muts	glu	s160	S160_S163_L001	ybbP	522158	520416	522830	0.575983	high	bps	cod	syn	ts	1	0	1	0	0	0	0	0	0	0	0	0	0	A	G	4	-0.1377
mutl	glu	l188	L188_S847_L004	glf	2108189	2107226	2108329	0.355978	low	bps	cod	nsyn	ts	1	0	1	0	0	0	0	0	0	0	0	0	0	A	G	4	0.0117
mutl	glu	l306	Ls2_6_S108	ydeM	1580467	1579633	1580790	0.386874	low	bps	cod	nsyn	ts	1	0	0	0	0	1	0	0	0	0	0	0	0	T	C	2	0.1709
mutl	glu	l055	L55_S810_L004	rimL	1499003	1498938	1499477	0.433333	low	bps	cod	syn	ts	1	0	1	0	0	0	0	0	0	0	0	0	0	A	G	4	0.1423
mutl	glu	l094	L94_S705_L003	yliF	876431	875335	876663	0.434913	low	bps	cod	nsyn	ts	1	0	1	0	0	0	0	0	0	0	0	0	0	A	G	4	0.0015
mutl	glu	l085	L85_S696_L003	ydeQ	1586857	1586820	1587734	0.446995	low	bps	cod	nsyn	ts	1	0	1	0	0	0	0	0	0	0	0	0	0	A	G	4	-0.0067
mutl	glu	l143	L143_S946_L004	ybhD	800374	799622	800575	0.447589	low	bps	cod	syn	ts	2	0	0	0	0	0	0	0	0	0	1	0	0	G	A	3	0.0401
mutl	glu	l071	L71_S682_L003	rclA	318751	318676	320001	0.455505	low	bps	cod	nsyn	ts	2	0	0	0	0	0	0	0	0	0	1	0	0	G	A	3	0.1012
mutl	glu	l125	L125_S928_L004	yhcN	3385610	3385538	3385801	0.484848	low	bps	cod	nsyn	ts	1	0	0	0	0	1	0	0	0	0	0	0	0	T	C	2	-0.0217
mutl	glu	l024	L24_S93	xanQ	3025438	3024351	3025751	0.488936	low	bps	cod	nsyn	ts	1	0	0	0	0	1	0	0	0	0	0	0	0	T	C	2	0.1158
mutl	glu	l175	L175_S834_L004	gspA	3455302	3453929	3455398	0.489796	low	bps	cod	syn	ts	2	0	0	0	0	0	0	0	0	1	0	0	0	C	T	1	-0.0403
mutl	glu	l159	L159_S818_L004	sdhC	755407	755177	755566	0.492308	low	bps	cod	syn	tv	2	0	0	0	0	0	0	1	0	0	0	0	0	C	A	4	-0.025
mutl	glu	l279	L279_S139	ydcN	1506393	1506172	1506708	0.493482	low	bps	cod	syn	ts	2	0	0	0	0	0	0	0	0	0	1	0	0	G	A	3	-0.0569
mutl	glu	l010	L10_S20	cyoD	448009	447717	448046	0.49697	low	bps	cod	nsyn	ts	2	0	0	0	0	0	0	0	0	1	0	0	0	C	T	1	0.1764
mutl	glu	l139	L139_S942_L004	cmtA	3077916	3077471	3078859	0.4982	low	bps	cod	syn	ts	2	0	0	0	0	0	0	0	0	0	1	0	0	G	A	3	-0.0176
mutl	glu	l113	L113_S916_L004	yeeJ	2047641	2044938	2052014	0.499929	low	bps	cod	nsyn	ts	1	0	1	0	0	0	0	0	0	0	0	0	0	A	G	4	-0.0472
mutl	glu	l042	L42_S24	mioC	3926328	3926012	3926455	0.5	low	bps	cod	nsyn	ts	1	0	0	0	0	1	0	0	0	0	0	0	0	T	C	2	0.0043
mutl	glu	l050	L50_S805_L004	exuR	3246852	3246652	3247428	0.505792	low	bps	cod	syn	ts	1	0	0	0	0	1	0	0	0	0	0	0	0	T	C	2	0.064
mutl	glu	l145	L145_S948_L004	ytfL	4440706	4439872	4441215	0.50744	low	bps	cod	nsyn	ts	1	0	0	0	0	1	0	0	0	0	0	0	0	T	C	2	0.0662
mutl	glu	l307	Ls2_7_S109	aroA	959517	958812	960095	0.507788	low	bps	cod	nsyn	ts	1	0	1	0	0	0	0	0	0	0	0	0	0	A	G	4	0.1459
mutl	glu	l277	L277_S137	clpP	456940	456677	457300	0.511218	low	bps	cod	nsyn	ts	2	0	0	0	0	0	0	0	0	0	1	0	0	G	A	3	-0.0852
mutl	glu	l137	L137_S940_L004	ppx	2626286	2625115	2626656	0.511673	low	bps	cod	nsyn	ts	1	0	1	0	0	0	0	0	0	0	0	0	0	A	G	4	0.0137
mutl	glu	l116	L116_S919_L004	ynfF	1661409	1660556	1662979	0.511964	low	bps	cod	nsyn	ts	1	0	0	0	0	1	0	0	0	0	0	0	0	T	C	2	0.0159
mutl	glu	l201	L201_S61	ompX	850898	850450	850965	0.513566	low	bps	cod	nsyn	ts	1	0	1	0	0	0	0	0	0	0	0	0	0	A	G	4	0.2012
mutl	glu	l058	L58_S813_L004	ygeY	3009299	3008764	3009975	0.514851	low	bps	cod	nsyn	ts	1	0	1	0	0	0	0	0	0	0	0	0	0	A	G	4	0.0156
mutl	glu	l027	L27_S34	allB	539879	539147	540508	0.516153	low	bps	cod	nsyn	ts	1	0	1	0	0	0	0	0	0	0	0	0	0	A	G	4	0.064
mutl	glu	l232	L232_S92	znuB	1943490	1943414	1944199	0.519084	low	bps	cod	nsyn	ts	1	0	0	0	0	1	0	0	0	0	0	0	0	T	C	2	-0.0909
mutl	glu	l043	L43_S36	yacL	134575	134388	134750	0.520661	low	bps	cod	nsyn	ts	1	0	1	0	0	0	0	0	0	0	0	0	0	A	G	4	0.0024
mutl	glu	l141	L141_S944_L004	hybG	3139939	3139716	3139964	0.522088	low	bps	cod	nsyn	ts	1	0	1	0	0	0	0	0	0	0	0	0	0	A	G	4	0.0185
mutl	glu	l191	L191_S850_L004	nlpE	215834	215269	215979	0.523207	low	bps	cod	nsyn	ts	1	0	1	0	0	0	0	0	0	0	0	0	0	A	G	4	0.0181
mutl	glu	l332	Ls2_32_S134	nfrB	592387	590941	593178	0.525022	low	bps	cod	syn	ts	1	0	1	0	0	0	0	0	0	0	0	0	0	A	G	4	0.0638
mutl	glu	l305	Ls2_5_S107	ydcS	1512403	1511654	1512799	0.527923	low	bps	cod	syn	ts	1	0	0	0	0	1	0	0	0	0	0	0	0	T	C	2	0.075
mutl	glu	l321	Ls2_21_S123	yghQ	3131482	3131341	3132408	0.52809	low	bps	cod	nsyn	ts	1	0	0	0	0	1	0	0	0	0	0	0	0	T	C	2	0.1132
mutl	glu	l029	L29_S58	cydA	772336	771458	773026	0.528999	low	bps	cod	nsyn	ts	2	0	0	0	0	0	0	0	0	1	0	0	0	C	T	1	0.0645
mutl	glu	l300	L300_S160	rpoD	3213533	3213047	3214888	0.529859	low	bps	cod	nsyn	ts	1	0	1	0	0	0	0	0	0	0	0	0	0	A	G	4	-0.0041
mutl	glu	l106	L106_S717_L003	slmA	3814628	3814494	3815090	0.530988	low	bps	cod	syn	ts	1	0	1	0	0	0	0	0	0	0	0	0	0	A	G	4	0.0092
mutl	glu	l258	L258_S118	secD	428580	427647	429494	0.531926	high	bps	cod	nsyn	ts	2	0	0	0	0	0	0	0	0	1	0	0	0	C	T	1	-0.0298
mutl	glu	l099	L99_S710_L003	yfaZ	2364198	2363733	2364275	0.532228	high	bps	cod	nsyn	tv	1	0	0	1	0	0	0	0	0	0	0	0	0	A	C	12	0.0163
mutl	glu	l006	L6_S67	hrpA	1483549	1483061	1486963	0.534461	high	bps	cod	nsyn	ts	2	0	0	0	0	0	0	0	0	1	0	0	0	C	T	1	0.1738
mutl	glu	l270	L270_S130	hrpA	1486806	1483061	1486963	0.534461	high	bps	cod	nsyn	ts	1	0	1	0	0	0	0	0	0	0	0	0	0	A	G	4	-0.0029
mutl	glu	l082	L82_S693_L003	glcA	3119754	3119597	3121279	0.534759	high	bps	cod	nsyn	ts	2	0	0	0	0	0	0	0	0	0	1	0	0	G	A	3	0.0032
mutl	glu	l308	Ls2_8_S110	rhtA	849264	849210	850097	0.53491	high	bps	cod	nsyn	ts	2	0	0	0	0	0	0	0	0	1	0	0	0	C	T	1	0.1532
mutl	glu	l156	L156_S959_L004	waaF	3794946	3794929	3795975	0.536772	high	bps	cod	nsyn	ts	2	0	0	0	0	0	0	0	0	1	0	0	0	C	T	1	0.0606
mutl	glu	l012	L12_S44	lpxB	203945	203348	204496	0.537859	high	bps	cod	nsyn	ts	1	0	1	0	0	0	0	0	0	0	0	0	0	A	G	4	0.1478
mutl	glu	l045	L45_S60	hemH	498802	498055	499017	0.538941	high	bps	cod	nsyn	ts	1	0	1	0	0	0	0	0	0	0	0	0	0	A	G	4	0.1055
mutl	glu	l110	L110_S721_L003	ptsP	2966716	2966188	2968434	0.538941	high	bps	cod	nsyn	ts	1	0	0	0	0	1	0	0	0	0	0	0	0	T	C	2	-0.0097
mutl	glu	l083	L83_S694_L003	mrp	2194092	2193059	2194168	0.53964	high	bps	cod	nsyn	ts	1	0	0	0	0	1	0	0	0	0	0	0	0	T	C	2	0.0166
mutl	glu	l260	L260_S120	acrB	484071	481254	484403	0.539683	high	bps	cod	nsyn	ts	2	0	0	0	0	0	0	0	0	1	0	0	0	C	T	1	0.0017
mutl	glu	l130	L130_S933_L004	holB	1156118	1155762	1156766	0.540299	high	bps	cod	syn	ts	1	0	1	0	0	0	0	0	0	0	0	0	0	A	G	4	0.0066
mutl	glu	l036	L36_S47	dusC	2229470	2229438	2230385	0.542194	high	bps	cod	nsyn	ts	2	0	0	0	0	0	0	0	0	1	0	0	0	C	T	1	0.0383
mutl	glu	l136	L136_S939_L004	bglX	2220267	2219692	2221989	0.542211	high	bps	cod	nsyn	ts	1	0	0	0	0	1	0	0	0	0	0	0	0	T	C	2	0.009
mutl	glu	l054	L54_S809_L004	dxs	438641	438315	440177	0.542673	high	bps	cod	nsyn	ts	1	0	0	0	0	1	0	0	0	0	0	0	0	T	C	2	0.0774
mutl	glu	l289	L289_S149	dxs	439227	438315	440177	0.542673	high	bps	cod	syn	ts	1	0	1	0	0	0	0	0	0	0	0	0	0	A	G	4	0.0572
mutl	glu	l251	L251_S111	yecC	1997792	1997062	1997814	0.543161	high	bps	cod	nsyn	ts	1	0	0	0	0	1	0	0	0	0	0	0	0	T	C	2	0.0327
mutl	glu	l070	L70_S681_L003	gntR	3577892	3577731	3578726	0.544177	high	bps	cod	syn	ts	1	0	0	0	0	1	0	0	0	0	0	0	0	T	C	2	0.2508
mutl	glu	l063	L63_S674_L003	wzb	2135783	2135655	2136098	0.545045	high	bps	cod	syn	ts	2	0	0	0	0	0	0	0	0	0	1	0	0	G	A	3	0.0088
mutl	glu	l014	L14_S68	ysgA	4015472	4015354	4016169	0.545343	high	bps	cod	nsyn	ts	1	0	0	0	0	1	0	0	0	0	0	0	0	T	C	2	0.0691
mutl	glu	l105	L105_S716_L003	rnk	643571	643557	643967	0.547445	high	bps	cod	nsyn	ts	2	0	0	0	0	0	0	0	0	1	0	0	0	C	T	1	0.0088
mutl	glu	l291	L291_S151	glrR	2688534	2687469	2688803	0.547566	high	bps	cod	nsyn	ts	2	0	0	0	0	0	0	0	0	0	1	0	0	G	A	3	-0.0208
mutl	glu	l011	L11_S32	aer	3218067	3217556	3219076	0.547666	high	bps	cod	nsyn	tv	1	0	0	1	0	0	0	0	0	0	0	0	0	A	C	12	0.0898
mutl	glu	l309	Ls2_9_S111	glgA	3567658	3566600	3568033	0.549512	high	bps	cod	syn	ts	2	0	0	0	0	0	0	0	0	0	1	0	0	G	A	3	0.1674
mutl	glu	l312	Ls2_12_S114	metB	4129766	4128672	4129832	0.549526	high	bps	cod	syn	ts	1	0	0	0	0	1	0	0	0	0	0	0	0	T	C	2	0.0573
mutl	glu	l234	L234_S94	alaC	2498025	2497057	2498295	0.549637	high	bps	cod	syn	ts	1	0	1	0	0	0	0	0	0	0	0	0	0	A	G	4	-0.178
mutl	glu	l230	L230_S90	malQ	3548340	3547986	3550070	0.551559	high	bps	cod	nsyn	ts	2	0	0	0	0	0	0	0	0	0	1	0	0	G	A	3	-0.1415
mutl	glu	l283	L283_S143	proB	261257	260388	261491	0.5625	high	bps	cod	syn	ts	1	0	1	0	0	0	0	0	0	0	0	0	0	A	G	4	0
mutl	glu	l280	L280_S140	ypdF	2506359	2505547	2506632	0.56814	high	bps	cod	syn	ts	1	0	0	0	0	1	0	0	0	0	0	0	0	T	C	2	0.0705
mutl	glu	l056	L56_S811_L004	ybbP	522075	520416	522830	0.575983	high	bps	cod	nsyn	ts	1	0	1	0	0	0	0	0	0	0	0	0	0	A	G	4	0.0527
mutl	glu	l073	L73_S684_L003	puuE	1366431	1365550	1366815	0.576619	high	bps	cod	syn	ts	2	0	0	0	0	0	0	0	0	1	0	0	0	C	T	1	0.0226
mutl	glu	l095	L95_S706_L003	araB	70031	68348	70048	0.580247	high	bps	cod	nsyn	ts	2	0	0	0	0	0	0	0	0	0	1	0	0	G	A	3	0.0111
muth	glu	h084	H84_S208_L001	yneK	1616001	1615763	1616878	0.397849	low	bps	cod	nsyn	ts	1	0	1	0	0	0	0	0	0	0	0	0	0	A	G	4	-0.0014
muth	glu	h203	H203_S658_L003	hsdS	4580849	4580068	4581462	0.404301	low	bps	cod	nsyn	tv	2	0	0	0	0	0	0	0	0	0	0	1	0	G	T	6	-0.0716
muth	glu	h263	H263_S766_L004	ppiB	554168	553943	554437	0.478788	low	bps	cod	syn	ts	1	0	0	0	0	1	0	0	0	0	0	0	0	T	C	2	-0.0602
muth	glu	h074	H74_S198_L001	tdcD	3262526	3262452	3263660	0.483044	low	bps	cod	nsyn	ts	1	0	1	0	0	0	0	0	0	0	0	0	0	A	G	4	0.0773
muth	glu	h112	H112_S235_L001	ydhU	1749764	1749563	1750348	0.492366	low	bps	cod	nsyn	ts	2	0	0	0	0	0	0	0	0	0	1	0	0	G	A	3	-0.0471
muth	glu	h187	H187_S642_L003	mngB	768037	767978	770611	0.493546	low	bps	cod	nsyn	ts	2	0	0	0	0	0	0	0	0	1	0	0	0	C	T	1	-0.0611
muth	glu	h345	Hs2_45_S45	fliS	2005682	2005303	2005713	0.498783	low	bps	cod	syn	ts	1	0	0	0	0	1	0	0	0	0	0	0	0	T	C	2	-0.0405
muth	glu	h202	H202_S657_L003	nadK	2751144	2750831	2751709	0.499431	low	bps	cod	nsyn	ts	1	0	0	0	0	1	0	0	0	0	0	0	0	T	C	2	-0.0057
muth	glu	h186	H186_S641_L003	ivy	240575	240343	240816	0.5	low	bps	cod	nsyn	ts	1	0	1	0	0	0	0	0	0	0	0	0	0	A	G	4	-0.024
muth	glu	h043	H43_S30	yhbO	3299076	3298974	3299492	0.50289	low	bps	cod	syn	ts	1	0	0	0	0	1	0	0	0	0	0	0	0	T	C	2	-0.0239
muth	glu	h316	Hs2_16_S16	gspO	3465661	3465543	3466220	0.504425	low	bps	cod	nsyn	ts	1	0	1	0	0	0	0	0	0	0	0	0	0	A	G	4	0.0755
muth	glu	h151	H151_S606_L003	rbsR	3938987	3938227	3939219	0.506546	low	bps	cod	syn	ts	1	0	1	0	0	0	0	0	0	0	0	0	0	A	G	4	-0.0979
muth	glu	h260	H260_S763_L004	rspA	1654591	1653927	1655141	0.506996	low	bps	cod	nsyn	ts	1	0	0	0	0	1	0	0	0	0	0	0	0	T	C	2	-0.0811
muth	glu	h041	H41_S6	potD	1181841	1181783	1182829	0.508118	low	bps	cod	nsyn	ts	2	0	0	0	0	0	0	0	0	1	0	0	0	C	T	1	-0.1074
muth	glu	h038	H38_S65	frr	193188	192872	193429	0.508961	low	bps	cod	nsyn	tv	2	0	0	0	0	0	0	1	0	0	0	0	0	C	A	8	-0.0372
muth	glu	h055	H55_S561_L003	ychF	1257245	1256721	1257812	0.510073	low	bps	cod	nsyn	ts	1	0	1	0	0	0	0	0	0	0	0	0	0	A	G	4	-0.0161
muth	glu	h090	H90_S214_L001	dnaK	12839	12163	14079	0.511215	low	bps	cod	nsyn	ts	1	0	0	0	0	1	0	0	0	0	0	0	0	T	C	2	-0.0344
muth	glu	h189	H189_S644_L003	ptrA	2958875	2955996	2958884	0.511596	low	bps	cod	nsyn	ts	1	0	1	0	0	0	0	0	0	0	0	0	0	A	G	4	-0.0336
muth	glu	h042	H42_S18	pflB	952124	951272	953554	0.512046	low	bps	cod	syn	ts	1	0	1	0	0	0	0	0	0	0	0	0	0	A	G	4	-0.0324
muth	glu	h181	H181_S636_L003	pflB	953488	951272	953554	0.512046	low	bps	cod	syn	ts	1	0	0	0	0	1	0	0	0	0	0	0	0	T	C	2	-0.0841
muth	glu	h227	H227_S730_L004	rclR	320272	320227	321081	0.512281	low	bps	cod	nsyn	ts	2	0	0	0	0	0	0	0	0	1	0	0	0	C	T	1	-0.0525
muth	glu	h209	H209_S664_L003	torZ	1956366	1954578	1957007	0.513169	low	bps	cod	nsyn	ts	1	0	1	0	0	0	0	0	0	0	0	0	0	A	G	4	0.1139
muth	glu	h025	H25_S4	phoQ	1189009	1188316	1189776	0.513347	low	bps	cod	nsyn	ts	1	0	1	0	0	0	0	0	0	0	0	0	0	A	G	4	-0.072
muth	glu	h248	H248_S751_L004	iscA	2659775	2659563	2659886	0.515432	low	bps	cod	nsyn	ts	2	0	0	0	0	0	0	0	0	1	0	0	0	C	T	1	0.078
muth	glu	h270	H270_S773_L004	rplP	3448972	3448759	3449169	0.518248	low	bps	cod	nsyn	ts	2	0	0	0	0	0	0	0	0	0	1	0	0	G	A	3	0.0736
muth	glu	h288	H288_S791_L004	mscK	487209	486536	489898	0.518882	low	bps	cod	nsyn	ts	2	0	0	0	0	0	0	0	0	0	1	0	0	G	A	3	-0.0726
muth	glu	h095	H95_S219_L001	ampE	119544	119281	120135	0.520468	low	bps	cod	nsyn	ts	1	0	1	0	0	0	0	0	0	0	0	0	0	A	G	4	-0.0928
muth	glu	h027	H27_S28	cytR	4123890	4123431	4124456	0.520468	low	bps	cod	nsyn	ts	1	0	1	0	0	0	0	0	0	0	0	0	0	A	G	4	0.0043
muth	glu	h297	H297_S800_L004	argI	4477702	4477307	4478311	0.521393	low	bps	cod	nsyn	ts	1	0	1	0	0	0	0	0	0	0	0	0	0	A	G	4	-0.0409
muth	glu	h336	Hs2_36_S36	pgk	3071579	3071459	3072622	0.523196	low	bps	cod	nsyn	ts	1	0	0	0	0	1	0	0	0	0	0	0	0	T	C	2	-0.0264
muth	glu	h182	H182_S637_L003	yfiP	2719486	2719223	2719921	0.523605	low	bps	cod	syn	ts	1	0	0	0	0	1	0	0	0	0	0	0	0	T	C	2	0.0869
muth	glu	h162	H162_S617_L003	uup	1010351	1009964	1011871	0.524109	low	bps	cod	syn	ts	1	0	0	0	0	1	0	0	0	0	0	0	0	T	C	2	-0.0262
muth	glu	h224	H224_S727_L004	ydhT	1748912	1748747	1749559	0.528905	low	bps	cod	nsyn	ts	1	0	1	0	0	0	0	0	0	0	0	0	0	A	G	4	-0.0552
muth	glu	h171	H171_S626_L003	ytfE	4431656	4431321	4431983	0.53092	low	bps	cod	nsyn	ts	1	0	0	0	0	1	0	0	0	0	0	0	0	T	C	2	0.022
muth	glu	h218	H218_S673_L003	galP	3088650	3088284	3089678	0.531183	high	bps	cod	syn	ts	2	0	0	0	0	0	0	0	0	1	0	0	0	C	T	1	0.098
muth	glu	h108	H108_S232_L001	fabI	1350817	1350251	1351039	0.532319	high	bps	cod	nsyn	ts	2	0	0	0	0	0	0	0	0	0	1	0	0	G	A	3	0.0175
muth	glu	h131	H131_S586_L003	gdhA	1842478	1842371	1843714	0.532738	high	bps	cod	nsyn	ts	1	0	0	0	0	1	0	0	0	0	0	0	0	T	C	2	0.0821
muth	glu	h334	Hs2_34_S34	chpB	4448723	4448692	4449042	0.538462	high	bps	cod	nsyn	tv	2	0	0	0	0	0	0	0	0	0	0	1	0	G	T	6	0.0176
muth	glu	h219	H219_S722_L004	degP	181330	180884	182308	0.539649	high	bps	cod	nsyn	ts	1	0	1	0	0	0	0	0	0	0	0	0	0	A	G	4	-0.0369
muth	glu	h266	H266_S769_L004	yhfW	3509264	3508587	3509813	0.541157	high	bps	cod	nsyn	ts	1	0	0	0	0	1	0	0	0	0	0	0	0	T	C	2	0.0421
muth	glu	h129	H129_S584_L003	glpG	3561429	3560622	3561452	0.541516	high	bps	cod	nsyn	ts	1	0	1	0	0	0	0	0	0	0	0	0	0	A	G	4	0.0006
muth	glu	h085	H85_S209_L001	kbl	3792507	3791355	3792551	0.542189	high	bps	cod	syn	ts	2	0	0	0	0	0	0	0	0	0	1	0	0	G	A	3	0.0938
muth	glu	h117	H117_S240_L001	recB	2955612	2952461	2956003	0.545583	high	bps	cod	syn	ts	1	0	1	0	0	0	0	0	0	0	0	0	0	A	G	4	0.0925
muth	glu	h113	H113_S236_L001	gcvT	3050183	3049573	3050667	0.546119	high	bps	cod	syn	ts	1	0	0	0	0	1	0	0	0	0	0	0	0	T	C	2	-0.0707
muth	glu	h340	Hs2_40_S40	ettA	4629217	4628855	4630522	0.547362	high	bps	cod	nsyn	ts	2	0	0	0	0	0	0	0	0	1	0	0	0	C	T	1	-0.04
muth	glu	h044	H44_S42	hisS	2640268	2639301	2640575	0.547451	high	bps	cod	nsyn	tv	1	0	0	1	0	0	0	0	0	0	0	0	0	A	C	12	0.0863
muth	glu	h156	H156_S611_L003	xanP	3829018	3828945	3830336	0.548851	high	bps	cod	nsyn	ts	1	0	1	0	0	0	0	0	0	0	0	0	0	A	G	4	0.0407
muth	glu	h322	Hs2_22_S22	creB	4636498	4636007	4636696	0.552174	high	bps	cod	nsyn	ts	1	0	0	0	0	1	0	0	0	0	0	0	0	T	C	2	-0.086
muth	glu	h123	H123_S578_L003	yahF	337256	336778	338325	0.555556	high	bps	cod	syn	ts	2	0	0	0	0	0	0	0	0	0	1	0	0	G	A	3	-0.0541
muth	glu	h294	H294_S797_L004	tsaB	1891163	1890572	1891267	0.556034	high	bps	cod	syn	ts	1	0	0	0	0	1	0	0	0	0	0	0	0	T	C	2	-0.0832
muth	glu	h299	H299_S802_L004	brnQ	419964	419591	420910	0.556061	high	bps	cod	nsyn	ts	1	0	0	0	0	1	0	0	0	0	0	0	0	T	C	2	-0.0796
muth	glu	h143	H143_S598_L003	nuoC	2403250	2402055	2403845	0.558906	high	bps	cod	syn	ts	1	0	0	0	0	1	0	0	0	0	0	0	0	T	C	2	0.1154
muth	glu	h184	H184_S639_L003	yjiY	4589276	4589129	4591279	0.560669	high	bps	cod	nsyn	ts	2	0	0	0	0	0	0	0	0	1	0	0	0	C	T	1	-0.0727
muth	glu	h238	H238_S741_L004	metE	4014375	4013053	4015314	0.562334	high	bps	cod	nsyn	ts	2	0	0	0	0	0	0	0	0	1	0	0	0	C	T	1	0.0281
muth	glu	h271	H271_S774_L004	ynjB	1837161	1836073	1837239	0.563839	high	bps	cod	nsyn	ts	2	0	0	0	0	0	0	0	0	1	0	0	0	C	T	1	-0.0744
muth	glu	h039	H39_S77	yhbU	3302232	3301485	3302480	0.568273	high	bps	cod	syn	ts	1	0	0	0	0	1	0	0	0	0	0	0	0	T	C	2	-0.0028
muth	glu	h103	H103_S227_L001	thiQ	72418	72229	72927	0.570815	high	bps	cod	syn	ts	1	0	1	0	0	0	0	0	0	0	0	0	0	A	G	4	-0.0368
muth	glu	h176	H176_S631_L003	thiQ	72494	72229	72927	0.570815	high	bps	cod	nsyn	ts	2	0	0	0	0	0	0	0	0	1	0	0	0	C	T	1	0.043
muth	glu	h177	H177_S632_L003	ccmF	2293765	2292961	2294904	0.570988	high	bps	cod	nsyn	ts	2	0	0	0	0	0	0	0	0	1	0	0	0	C	T	1	0.0979
muth	glu	h067	H67_S573_L003	fadH	3233445	3231665	3233683	0.572065	high	bps	cod	syn	ts	2	0	0	0	0	0	0	0	0	0	1	0	0	G	A	3	0.0809
muth	glu	h169	H169_S624_L003	hypF	2836007	2835173	2837425	0.576121	high	bps	cod	nsyn	tv	1	0	0	1	0	0	0	0	0	0	0	0	0	A	C	12	0.0946
muth	glu	h343	Hs2_43_S43	dnaX	492903	492092	494023	0.576605	high	bps	cod	nsyn	ts	1	0	1	0	0	0	0	0	0	0	0	0	0	A	G	4	-0.058
muth	glu	h204	H204_S659_L003	cynX	360112	359992	361146	0.587013	high	bps	cod	syn	ts	1	0	0	0	0	1	0	0	0	0	0	0	0	T	C	2	0.053
muth	glu	h133	H133_S588_L003	mmuM	277433	276715	277647	0.60343	high	bps	cod	nsyn	ts	1	0	0	0	0	1	0	0	0	0	0	0	0	T	C	2	-0.0216
nn	glu	nn219	NN_s2_139_S171	rcsA	2024472	2023968	2024591	0.38141	low	bps	cod	nsyn	tv	2	0	0	0	0	0	0	0	0	0	0	1	0	G	T	6	0.0317
nn	glu	nn028	NN28_S879_L004	ymcE	1051987	1051847	1052077	0.415584	low	bps	cod	nsyn	ts	2	0	0	0	0	0	0	0	0	0	1	0	0	G	A	3	0.0481
nn	glu	nn018	NN18_S869_L004	yagN	295149	295139	295579	0.435374	low	bps	cod	nsyn	ts	1	0	1	0	0	0	0	0	0	0	0	0	0	A	G	4	0.0305
nn	glu	nn222	NN_s2_142_S174	ybaQ	508358	508218	508559	0.447368	low	bps	cod	nsyn	ts	2	0	0	0	0	0	0	0	0	0	1	0	0	G	A	3	-0.0458
nn	glu	nn051	NN51_S902_L004	dinD	3818224	3817760	3818584	0.458182	low	bps	cod	nsyn	ts	2	0	0	0	0	0	0	0	0	0	1	0	0	G	A	3	0.0346
nn	glu	nn226	NN_s2_146_S178	ychA	1267998	1267320	1268129	0.464198	low	bps	cod	syn	tv	2	0	0	0	0	0	0	1	0	0	0	0	0	C	A	8	0.039
nn	glu	nn044	NN44_S895_L004	ydiB	1773972	1773789	1774655	0.477509	low	bps	cod	nsyn	ts	2	0	0	0	0	0	0	0	0	0	1	0	0	G	A	3	0.0374
nn	glu	nn090	NN_s2_10_S42	casD	2880538	2880374	2881048	0.481481	low	bps	cod	nsyn	tv	2	0	0	0	0	0	0	0	0	0	0	1	0	G	T	6	0.0062
nn	glu	nn067	NN67_S1036_L005	ttcA	1411534	1411013	1411948	0.486111	low	bps	cod	nsyn	ts	2	0	0	0	0	0	0	0	0	1	0	0	0	C	T	1	-0.0477
nn	glu	nn137	NN_s2_57_S89	thrS	1802078	1800642	1802570	0.495594	low	bps	cod	nsyn	ts	2	0	0	0	0	0	0	0	0	1	0	0	0	C	T	1	0.0253
nn	glu	nn190	NN_s2_110_S142	barA	2916883	2915057	2917813	0.498368	low	bps	cod	nsyn	ts	2	0	0	0	0	0	0	0	0	1	0	0	0	C	T	1	0.0086
nn	glu	nn157	NN_s2_77_S109	sufC	1762112	1761766	1762512	0.504685	low	bps	cod	nsyn	ts	1	0	0	0	0	1	0	0	0	0	0	0	0	T	C	2	0.0007
nn	glu	nn238	NN_s2_158_S190	minC	1225619	1225385	1226080	0.510057	low	bps	cod	nsyn	ts	2	0	0	0	0	0	0	0	0	1	0	0	0	C	T	1	0.0274
nn	glu	nn270	NN_s2_190_S222	ygdH	2927665	2926308	2927672	0.513553	low	bps	cod	nsyn	ts	2	0	0	0	0	0	0	0	0	0	1	0	0	G	A	3	0.0054
nn	glu	nn061	NN61_S912_L004	sapD	1353583	1352636	1353628	0.513595	low	bps	cod	nsyn	tv	1	0	0	0	0	0	1	0	0	0	0	0	0	T	G	9	-0.0873
nn	glu	nn282	NN_s2_202_S234	yfaL	2340496	2340417	2344169	0.513722	low	bps	cod	nsyn	ts	2	0	0	0	0	0	0	0	0	1	0	0	0	C	T	1	0.0277
nn	glu	nn191	NN_s2_111_S143	yedQ	2027557	2026323	2028017	0.513864	low	bps	cod	nsyn	ts	2	0	0	0	0	0	0	0	0	1	0	0	0	C	T	1	0.0013
nn	glu	nn108	NN_s2_28_S60	loiP	3082308	3081913	3082671	0.515152	low	bps	cod	nsyn	tv	1	0	0	0	0	1	0	0	0	0	0	0	0	T	C	2	0.0235
nn	glu	nn102	NN_s2_22_S54	oppF	1306689	1305764	1306768	0.515423	low	bps	cod	syn	ts	2	0	0	0	0	0	0	0	0	0	1	0	0	G	A	3	0.0191
nn	glu	nn150	NN_s2_70_S102	fabG	1151258	1150670	1151404	0.515646	low	bps	cod	syn	ts	2	0	0	0	0	0	0	0	0	0	1	0	0	G	A	3	-0.1173
nn	glu	nn100	NN_s2_20_S52	yeiQ	2266362	2266245	2267711	0.520109	low	bps	cod	nsyn	ts	2	0	0	0	0	0	0	0	0	0	1	0	0	G	A	3	-0.0155
nn	glu	nn252	NN_s2_172_S204	ymgG	1222704	1222644	1222988	0.521739	low	bps	cod	nsyn	ts	2	0	0	0	0	0	0	0	0	1	0	0	0	C	T	1	-0.0791
nn	glu	nn019	NN19_S870_L004	ygfK	3018930	3016060	3019158	0.522104	low	bps	cod	nsyn	ts	2	0	0	0	0	0	0	0	0	1	0	0	0	C	T	1	0.0319
nn	glu	nn020	NN20_S871_L004	puuD	1361453	1361120	1361884	0.522876	low	bps	cod	nsyn	ts	2	0	0	0	0	0	0	0	0	1	0	0	0	C	T	1	-0.057
nn	glu	nn118	NN_s2_38_S70	alsC	4308868	4308489	4309469	0.524975	low	bps	cod	nsyn	ts	2	0	0	0	0	0	0	0	0	0	1	0	0	G	A	3	0.0408
nn	glu	nn089	NN_s2_09_S41	ydcJ	1496531	1495288	1496631	0.526786	low	bps	cod	nsyn	ts	2	0	0	0	0	0	0	0	0	1	0	0	0	C	T	1	0.0304
nn	glu	nn043	NN43_S894_L004	rluD	2735715	2735031	2736011	0.528033	low	bps	cod	nsyn	ts	2	0	0	0	0	0	0	0	0	0	1	0	0	G	A	3	0.0213
nn	glu	nn047	NN47_S898_L004	yidE	3865559	3864612	3866273	0.528881	low	bps	cod	nsyn	ts	2	0	0	0	0	0	0	0	0	1	0	0	0	C	T	1	-0.0171
nn	glu	nn134	NN_s2_54_S86	lsrD	1604941	1604047	1605039	0.532729	high	bps	cod	nsyn	ts	2	0	0	0	0	0	0	0	0	0	1	0	0	G	A	3	0.0411
nn	glu	nn048	NN48_S899_L004	fliM	2020929	2020087	2021091	0.533333	high	bps	cod	nsyn	ts	2	0	0	0	0	0	0	0	0	0	1	0	0	G	A	3	0.0284
nn	glu	nn283	NN_s2_203_S235	nikA	3613756	3613667	3615241	0.533333	high	bps	cod	nsyn	ts	2	0	0	0	0	0	0	0	0	1	0	0	0	C	T	1	0.036
nn	glu	nn021	NN21_S872_L004	yhjC	3672867	3672414	3673313	0.533333	high	bps	cod	nsyn	ts	2	0	0	0	0	0	0	0	0	1	0	0	0	C	T	1	-0.043
nn	glu	nn206	NN_s2_126_S158	yhaK	3254634	3254319	3255020	0.534188	high	bps	cod	syn	ts	2	0	0	0	0	0	0	0	0	0	1	0	0	G	A	3	0.0516
nn	glu	nn074	NN74_S1043_L005	yhaK	3254880	3254319	3255020	0.534188	high	bps	cod	syn	tv	2	0	0	0	0	0	0	0	1	0	0	0	0	C	G	7	0.024
nn	glu	nn189	NN_s2_109_S141	alaS	2821213	2819381	2822011	0.536298	high	bps	cod	nsyn	ts	2	0	0	0	0	0	0	0	0	1	0	0	0	C	T	1	0.0305
nn	glu	nn008	NN8_S859_L004	argK	3063627	3062987	3063982	0.539157	high	bps	cod	syn	ts	2	0	0	0	0	0	0	0	0	0	1	0	0	G	A	3	0.0063
nn	glu	nn079	NN79_S31	wzxC	2118692	2118680	2120158	0.540906	high	bps	cod	nsyn	ts	2	0	0	0	0	0	0	0	0	1	0	0	0	C	T	1	0.0087
nn	glu	nn121	NN_s2_41_S73	wzxC	2119536	2118680	2120158	0.540906	high	bps	cod	nsyn	ts	2	0	0	0	0	0	0	0	0	0	1	0	0	G	A	3	0.0481
nn	glu	nn293	NN_s2_213_S245	ffh	2747367	2746434	2747795	0.54185	high	bps	cod	nsyn	ts	2	0	0	0	0	0	0	0	0	1	0	0	0	C	T	1	0.0108
nn	glu	nn209	NN_s2_129_S161	nirB	3495031	3494011	3496554	0.542846	high	bps	cod	nsyn	tv	2	0	0	0	0	0	0	1	0	0	0	0	0	C	A	8	-0.1736
nn	glu	nn032	NN32_S883_L004	deoB	4619941	4619603	4620826	0.543301	high	bps	cod	syn	ts	2	0	0	0	0	0	0	0	0	0	1	0	0	G	A	3	0.0304
nn	glu	nn140	NN_s2_60_S92	hemA	1264829	1263714	1264970	0.543357	high	bps	cod	nsyn	ts	2	0	0	0	0	0	0	0	0	0	1	0	0	G	A	3	0.0232
nn	glu	nn128	NN_s2_48_S80	yfjZ	2777345	2777115	2777432	0.544025	high	bps	cod	nsyn	ts	2	0	0	0	0	0	0	0	0	0	1	0	0	G	A	3	0.0068
nn	glu	nn193	NN_s2_113_S145	yhbQ	3300229	3299966	3300268	0.544554	high	bps	cod	nsyn	ts	2	0	0	0	0	0	0	0	0	1	0	0	0	C	T	1	0.0075
nn	glu	nn106	NN_s2_26_S58	fumB	4346694	4345680	4347326	0.546448	high	bps	cod	nsyn	ts	2	0	0	0	0	0	0	0	0	1	0	0	0	C	T	1	-0.0579
nn	glu	nn249	NN_s2_169_S201	tcdA	2945700	2945036	2945842	0.546468	high	bps	cod	nsyn	ts	2	0	0	0	0	0	0	0	0	1	0	0	0	C	T	1	-0.007
nn	glu	nn080	NN80_S32	guaB	2633933	2632604	2634070	0.546694	high	bps	cod	nsyn	ts	2	0	0	0	0	0	0	0	0	0	1	0	0	G	A	3	0.0456
nn	glu	nn002	NN2_S853_L004	mhpC	371587	371239	372105	0.546713	high	bps	cod	nsyn	ts	2	0	0	0	0	0	0	0	0	0	1	0	0	G	A	3	0.023
nn	glu	nn234	NN_s2_154_S186	atpD	3916773	3915993	3917375	0.547361	high	bps	cod	nsyn	ts	2	0	0	0	0	0	0	0	0	1	0	0	0	C	T	1	-0.0077
nn	glu	nn299	NN_s2_219_S251	atpD	3916883	3915993	3917375	0.547361	high	bps	cod	nsyn	ts	2	0	0	0	0	0	0	0	0	0	1	0	0	G	A	3	0.0354
nn	glu	nn297	NN_s2_217_S249	rutA	1073539	1072863	1074011	0.550914	high	bps	cod	syn	ts	2	0	0	0	0	0	0	0	0	0	1	0	0	G	A	3	-0.0154
nn	glu	nn036	NN36_S887_L004	mltB	2824964	2824491	2825576	0.551565	high	bps	cod	nsyn	tv	2	0	0	0	0	0	0	1	0	0	0	0	0	C	A	8	-0.0015
nn	glu	nn029	NN29_S880_L004	prpR	347637	346857	348443	0.551985	high	bps	cod	nsyn	ts	2	0	0	0	0	0	0	0	0	1	0	0	0	C	T	1	-0.0761
nn	glu	nn248	NN_s2_168_S200	ttdT	3208798	3208024	3209487	0.552596	high	bps	cod	nsyn	ts	2	0	0	0	0	0	0	0	0	0	1	0	0	G	A	3	0.056
nn	glu	nn011	NN11_S862_L004	rnr	4407236	4406654	4409095	0.552826	high	bps	cod	nsyn	ts	2	0	0	0	0	0	0	0	0	1	0	0	0	C	T	1	0.0222
nn	glu	nn115	NN_s2_35_S67	ccmC	2295919	2295583	2296320	0.552846	high	bps	cod	nsyn	ts	2	0	0	0	0	0	0	0	0	1	0	0	0	C	T	1	0.0506
nn	glu	nn101	NN_s2_21_S53	ygiF	3200820	3199664	3200965	0.553763	high	bps	cod	nsyn	ts	2	0	0	0	0	0	0	0	0	1	0	0	0	C	T	1	0.0007
nn	glu	nn139	NN_s2_59_S91	mrcA	3524234	3522871	3525423	0.555425	high	bps	cod	nsyn	tv	2	0	0	0	0	0	0	0	1	0	0	0	0	C	G	7	0.0017
nn	glu	nn083	NN_s2_03_S35	ahr	4495205	4495190	4496209	0.555882	high	bps	cod	nsyn	ts	2	0	0	0	0	0	0	0	0	1	0	0	0	C	T	1	-0.0218
nn	glu	nn184	NN_s2_104_S136	pdhR	122842	122092	122856	0.55817	high	bps	cod	nsyn	ts	2	0	0	0	0	0	0	0	0	0	1	0	0	G	A	3	-0.0776
nn	glu	nn057	NN57_S908_L004	cca	3202306	3201891	3203129	0.56255	high	bps	cod	syn	ts	2	0	0	0	0	0	0	0	0	0	1	0	0	G	A	3	0.0014
nn	glu	nn167	NN_s2_87_S119	sdhA	756079	755907	757673	0.563101	high	bps	cod	syn	ts	2	0	0	0	0	0	0	0	0	0	1	0	0	G	A	3	0.0502
nn	glu	nn202	NN_s2_122_S154	ugpQ	3587471	3587370	3588113	0.564516	high	bps	cod	nsyn	ts	2	0	0	0	0	0	0	0	0	0	1	0	0	G	A	3	0.02
nn	glu	nn296	NN_s2_216_S248	pbpC	2645382	2645013	2647325	0.567229	high	bps	cod	nsyn	ts	2	0	0	0	0	0	0	0	0	1	0	0	0	C	T	1	0.0317
nn	glu	nn099	NN_s2_19_S51	dedD	2431550	2431022	2431684	0.570136	high	bps	cod	nsyn	ts	2	0	0	0	0	0	0	0	0	1	0	0	0	C	T	1	0.071
nn	glu	nn039	NN39_S890_L004	hisA	2095607	2095125	2095862	0.571816	high	bps	cod	nsyn	ts	2	0	0	0	0	0	0	0	0	1	0	0	0	C	T	1	0.0327
nn	glu	nn040	NN40_S891_L004	hisA	2095607	2095125	2095862	0.571816	high	bps	cod	nsyn	ts	2	0	0	0	0	0	0	0	0	1	0	0	0	C	T	1	0.031
nn	glu	nn166	NN_s2_86_S118	purD	4205413	4204642	4205931	0.582171	high	bps	cod	nsyn	ts	2	0	0	0	0	0	0	0	0	1	0	0	0	C	T	1	0.0278
nn	glu	nn205	NN_s2_125_S157	copA	509788	508875	511379	0.582834	high	bps	cod	nsyn	ts	2	0	0	0	0	0	0	0	0	1	0	0	0	C	T	1	-0.072
nn	glu	nn055	NN55_S906_L004	argF	290186	289301	290305	0.58806	high	bps	cod	nsyn	ts	2	0	0	0	0	0	0	0	0	0	1	0	0	G	A	3	-0.0702
nn	glu	nn033	NN33_S884_L004	rutF	1070097	1069860	1070354	0.589899	high	bps	cod	nsyn	ts	2	0	0	0	0	0	0	0	0	1	0	0	0	C	T	1	0.0363
nn	glu	nn182	NN_s2_102_S134	fecR	4517395	4516764	4517717	0.590147	high	bps	cod	nsyn	ts	2	0	0	0	0	0	0	0	0	1	0	0	0	C	T	1	0.003
nn	glu	nn187	NN_s2_107_S139	rhsC	733601	729583	733776	0.591559	high	bps	cod	nsyn	ts	2	0	0	0	0	0	0	0	0	1	0	0	0	C	T	1	0.0194
nn	glu	nn185	NN_s2_105_S137	phnP	4314532	4314344	4315102	0.592885	high	bps	cod	nsyn	ts	2	0	0	0	0	0	0	0	0	1	0	0	0	C	T	1	0.1009
nn	glu	nn112	NN_s2_32_S64	yagE	283047	282278	283186	0.616062	high	bps	cod	nsyn	ts	2	0	0	0	0	0	0	0	0	0	1	0	0	G	A	3	-0.0004
nn	glu	nn276	NN_s2_196_S228	phnI	4319773	4319599	4320663	0.626291	high	bps	cod	nsyn	ts	2	0	0	0	0	0	0	0	0	1	0	0	0	C	T	1	0.0269
wt	glu	wm23	T104	yjgL	4477161	4475437	4477251	0.321763	low	bps	cod	nsyn	ts	1	0	1	0	0	0	0	0	0	0	0	0	0	A	G	4	-0.0915
wt	glu	wm72	T300	yhhH	3623402	3623399	3623782	0.333333	low	bps	cod	nsyn	tv	1	0	0	0	0	0	1	0	0	0	0	0	0	T	G	9	0.1023
wt	glu	wm04	T39	yehD	2192106	2191680	2192222	0.405157	low	bps	cod	nsyn	tv	2	0	0	1	0	0	0	0	0	0	0	0	0	A	C	12	0.0928
wt	glu	wm45	T200	ycdU	1095896	1095843	1096829	0.405268	low	bps	cod	syn	tv	1	0	0	1	0	0	0	0	0	0	0	0	0	A	C	12	0.0354
wt	glu	wm71	T300	yciF	1315309	1315270	1315770	0.431138	low	bps	cod	syn	tv	3	0	0	0	1	0	0	0	0	0	0	0	0	T	A	10	0.017
wt	glu	wm24	T104	mocA	3015276	3015160	3015738	0.431779	low	bps	cod	syn	ts	2	0	0	0	0	0	0	0	0	1	0	0	0	C	T	1	-0.084
wt	glu	wm21	T104	ynbB	1478849	1478226	1479122	0.435897	low	bps	cod	syn	ts	2	0	0	0	0	0	0	0	0	0	1	0	0	G	A	3	-0.0215
wt	glu	wm26	T140	tehB	1501923	1501562	1502155	0.459596	low	bps	cod	nsyn	ts	1	0	1	0	0	0	0	0	0	0	0	0	0	A	G	4	0.0409
wt	glu	wm48	T200	yddB	1577320	1575247	1577619	0.459756	low	bps	cod	syn	tv	2	0	0	0	0	0	0	1	0	0	0	0	0	C	A	8	0.0729
wt	glu	wm60	T250	insJ	3720877	3720680	3721201	0.461686	low	bps	cod	nsyn	ts	2	0	0	0	0	0	0	0	0	1	0	0	0	C	T	1	-1
wt	glu	wm16	T104	xapB	2523469	2522729	2523985	0.480509	low	bps	cod	syn	tv	3	0	0	0	0	0	0	0	1	0	0	0	0	C	G	7	-0.0294
wt	glu	wm54	T250	nlpI	3308103	3308040	3308924	0.482486	low	bps	cod	syn	ts	2	0	0	0	0	0	0	0	0	0	1	0	0	G	A	3	0.0241
wt	glu	wm75	T300	rplU	3333314	3333140	3333451	0.483974	low	bps	cod	syn	ts	2	0	0	0	0	0	0	0	0	0	1	0	0	G	A	3	0.0362
wt	glu	wm12	T39	ydcK	1500032	1499469	1500449	0.4842	low	bps	cod	nsyn	tv	3	1	0	0	0	0	0	0	0	0	0	0	0	A	T	11	0.026
wt	glu	wm15	T104	efp	4375729	4375699	4376265	0.493827	low	bps	cod	nsyn	tv	1	0	0	0	0	0	1	0	0	0	0	0	0	T	G	9	-0.1042
wt	glu	wm42	T200	btuB	4165312	4163639	4165483	0.502439	low	bps	cod	nsyn	tv	1	0	0	0	0	1	0	0	0	0	0	0	0	T	C	2	0.0745
wt	glu	wm29	T140	yffS	2564985	2564523	2565332	0.504938	low	bps	cod	nsyn	tv	3	0	0	0	0	0	0	0	0	0	0	0	1	G	C	5	0.0451
wt	glu	wm33	T140	citT	645203	645117	646580	0.506148	low	bps	cod	nsyn	ts	2	0	0	0	0	0	0	0	0	1	0	0	0	C	T	1	-0.0075
wt	glu	wm43	T200	metC	3152737	3152236	3153423	0.510101	low	bps	cod	nsyn	tv	1	0	0	1	0	0	0	0	0	0	0	0	0	A	C	12	0.0294
wt	glu	wm46	T200	csgA	1104523	1104447	1104902	0.510965	low	bps	cod	nsyn	tv	1	0	0	1	0	0	0	0	0	0	0	0	0	A	C	12	0.0671
wt	glu	wm52	T250	ppx	2626631	2625115	2626656	0.511673	low	bps	cod	nsyn	ts	2	0	0	0	0	0	0	0	0	0	1	0	0	G	A	3	-0.0338
wt	glu	wm08	T39	rpsA	962840	961995	963668	0.511947	low	bps	cod	nsyn	ts	1	0	1	0	0	0	0	0	0	0	0	0	0	A	G	4	0.0356
wt	glu	wm20	T104	narQ	2586266	2585731	2587431	0.516167	low	bps	cod	syn	ts	2	0	0	0	0	0	0	0	0	0	1	0	0	G	A	3	-0.014
wt	glu	wm06	T39	cutC	1958858	1958520	1959266	0.519411	low	bps	cod	nsyn	ts	2	0	0	0	0	0	0	0	0	0	1	0	0	G	A	3	0.0665
wt	glu	wm05	T39	sslE	3117626	3114550	3119112	0.520272	low	bps	cod	syn	ts	2	0	0	0	0	0	0	0	0	0	1	0	0	G	A	3	0.0193
wt	glu	wm55	T250	mraZ	90068	89634	90092	0.520697	low	bps	cod	nsyn	tv	2	0	0	0	0	0	0	0	0	0	0	1	0	G	T	6	-0.0264
wt	glu	wm76	T300	dld	2223086	2222185	2223900	0.522145	low	bps	cod	nsyn	ts	1	0	1	0	0	0	0	0	0	0	0	0	0	A	G	4	-0.0054
wt	glu	wm66	T300	oppC	1304077	1303834	1304742	0.523652	low	bps	cod	nsyn	ts	2	0	0	0	0	0	0	0	0	1	0	0	0	C	T	1	-0.0179
wt	glu	wm56	T250	ygjR	3237736	3237311	3238297	0.525836	low	bps	cod	syn	tv	1	0	0	0	0	0	1	0	0	0	0	0	0	T	G	9	0.1413
wt	glu	wm77	T300	clpA	924078	923264	925540	0.526131	low	bps	cod	nsyn	ts	2	0	0	0	0	0	0	0	0	1	0	0	0	C	T	1	0.0323
wt	glu	wm49	T200	purM	2621481	2621197	2622234	0.528902	low	bps	cod	nsyn	tv	3	1	0	0	0	0	0	0	0	0	0	0	0	A	T	11	-0.0603
wt	glu	wm09	T39	rplD	3452197	3451681	3452286	0.529703	low	bps	cod	nsyn	tv	1	0	0	0	0	0	1	0	0	0	0	0	0	T	G	9	0.3458
wt	glu	wm36	T200	helD	1025228	1024471	1026525	0.530414	low	bps	cod	nsyn	tv	2	0	0	0	0	0	0	0	0	0	0	1	0	G	T	6	0.0064
wt	glu	wm11	T39	paaH	1459992	1459054	1460481	0.532213	high	bps	cod	nsyn	tv	1	0	0	0	0	0	1	0	0	0	0	0	0	T	G	9	0.068
wt	glu	wm19	T104	yhjC	3673083	3672414	3673313	0.533333	high	bps	cod	nsyn	ts	2	0	0	0	0	0	0	0	0	1	0	0	0	C	T	1	0.0301
wt	glu	wm27	T140	yhdP	3396206	3392458	3396258	0.533544	high	bps	cod	nsyn	tv	2	0	0	0	0	0	0	0	0	0	0	1	0	G	T	6	0.1145
wt	glu	wm57	T250	bioD	812909	812270	812947	0.536873	high	bps	cod	nsyn	ts	1	0	0	0	0	1	0	0	0	0	0	0	0	T	C	2	0.002
wt	glu	wm10	T39	torS	1054882	1053434	1056178	0.537705	high	bps	cod	nsyn	tv	2	0	0	0	0	0	0	0	0	0	0	1	0	G	T	6	0.0006
wt	glu	wm44	T200	hyfF	2607918	2606917	2608497	0.538899	high	bps	cod	syn	tv	1	0	0	1	0	0	0	0	0	0	0	0	0	A	C	12	-0.0269
wt	glu	wm34	T200	fecE	4511282	4510690	4511457	0.540365	high	bps	cod	nsyn	ts	2	0	0	0	0	0	0	0	0	0	1	0	0	G	A	3	-0.0776
wt	glu	wm51	T200	yhfX	3509829	3509813	3510976	0.545533	high	bps	cod	nsyn	tv	2	0	0	0	0	0	0	0	0	0	0	1	0	G	T	6	0.1204
wt	glu	wm14	T104	glcG	3124224	3123827	3124231	0.545679	high	bps	cod	nsyn	ts	1	0	0	0	0	1	0	0	0	0	0	0	0	T	C	2	0.0153
wt	glu	wm68	T300	panB	149469	148807	149601	0.545912	high	bps	cod	nsyn	tv	2	0	0	0	0	0	0	0	0	0	0	1	0	G	T	6	-0.0161
wt	glu	wm28	T140	yfaQ	2329132	2328148	2329797	0.546061	high	bps	cod	nsyn	ts	2	0	0	0	0	0	0	0	0	1	0	0	0	C	T	1	-1
wt	glu	wm13	T104	cysG	3499194	3497828	3499201	0.546579	high	bps	cod	syn	ts	2	0	0	0	0	0	0	0	0	0	1	0	0	G	A	3	0.0886
wt	glu	wm17	T104	rapA	60607	60358	63264	0.54902	high	bps	cod	syn	ts	1	0	1	0	0	0	0	0	0	0	0	0	0	A	G	4	-0.0334
wt	glu	wm79	T300	fryA	2503377	2501990	2504485	0.552083	high	bps	cod	NA	ts	1	0	1	0	0	0	0	0	0	0	0	0	0	A	G	4	-0.0212
wt	glu	wm22	T104	pta	2415357	2414747	2416891	0.555245	high	bps	cod	nsyn	tv	2	0	0	0	0	0	0	1	0	0	0	0	0	C	A	8	-0.0149
wt	glu	wm61	T250	ybbN	517978	517425	518279	0.559064	high	bps	cod	syn	ts	2	0	0	0	0	0	0	0	0	1	0	0	0	C	T	1	0.0169
wt	glu	wm47	T200	rlmB	4409668	4409275	4410006	0.562842	high	bps	cod	nsyn	tv	1	0	0	1	0	0	0	0	0	0	0	0	0	A	C	12	-0.2022
wt	glu	wm38	T200	ilvD	3954779	3953478	3955328	0.563479	high	bps	cod	nsyn	ts	2	0	0	0	0	0	0	0	0	0	1	0	0	G	A	3	-0.0345
wt	glu	wm53	T250	putA	1077364	1074920	1078882	0.56977	high	bps	cod	nsyn	tv	1	0	0	1	0	0	0	0	0	0	0	0	0	A	C	12	0.0509
wt	glu	wm58	T250	fadH	3232163	3231665	3233683	0.572065	high	bps	cod	nsyn	tv	2	0	0	0	0	0	0	0	0	0	0	1	0	G	T	6	0.0408
wt	glu	wm37	T200	glpA	2353553	2352647	2354275	0.573358	high	bps	cod	nsyn	ts	2	0	0	0	0	0	0	0	0	0	1	0	0	G	A	3	0.0061
wt	glu	wm63	T250	puuB	1364279	1364232	1365512	0.582358	high	bps	cod	nsyn	ts	1	0	0	0	0	1	0	0	0	0	0	0	0	T	C	2	-0.0204
wt	glu	wm70	T300	prpE	353929	352706	354592	0.583996	high	bps	cod	syn	ts	1	0	0	0	0	1	0	0	0	0	0	0	0	T	C	2	-0.0197
wt	glu	wm39	T200	rrlC	3946228	NA	NA	NA	NA	bps	cod	syn	ts	1	0	0	0	0	1	0	0	0	0	0	0	0	T	C	2	-0.0304
wt	glu	w083	WT03_S7	NA	NA	NA	NA	NA	NA	bps	cod	syn	tv	2	0	0	0	0	0	0	0	0	0	0	0	0	NA	NA	NA	-0.018
wt	glu	w084	WT04_S8	NA	NA	NA	NA	NA	NA	bps	cod	syn	tv	2	0	0	0	0	0	0	0	0	0	0	0	0	NA	NA	NA	-0.0064
wt	glu	w086	WT06_S10	NA	NA	NA	NA	NA	NA	bps	cod	syn	tv	2	0	0	0	0	0	0	0	0	0	0	0	0	NA	NA	NA	-0.0791
wt	glu	w088	WT08_S12	NA	NA	NA	NA	NA	NA	bps	cod	syn	ts	2	0	0	0	0	0	0	0	0	0	1	0	0	G	A	3	-1
wt	glu	w103	WT23_S15	NA	NA	NA	NA	NA	NA	bps	cod	syn	ts	2	0	0	0	0	0	0	0	0	1	0	0	0	C	T	1	-0.0115
wt	glu	w107	WT27_S19	NA	NA	NA	NA	NA	NA	bps	cod	syn	tv	1	0	0	1	0	0	0	0	0	0	0	0	0	A	C	12	0.0199
wt	glu	w116	WT36_S28	NA	NA	NA	NA	NA	NA	bps	cod	syn	tv	3	0	0	0	1	0	0	0	0	0	0	0	0	T	A	10	-0.1292
wt	glu	w127	WT48_S40	NA	NA	NA	NA	NA	NA	bps	cod	syn	ts	2	0	0	0	0	0	0	0	0	0	1	0	0	G	A	3	0.0539
wt	glu	w128	WT49_S41	NA	NA	NA	NA	NA	NA	bps	cod	syn	ts	2	0	0	0	0	0	0	0	0	0	1	0	0	G	A	3	0.0745
wt	glu	w132	WT53_S45	NA	NA	NA	NA	NA	NA	bps	cod	syn	ts	2	0	0	0	0	0	0	0	0	1	0	0	0	C	T	1	0.0515
muty	glu	ym13	Y041_S636_L005	yedV	2038120	2036794	2038152	0.396615	low	bps	cod	nsyn	tv	2	0	0	0	0	0	0	1	0	0	0	0	0	C	A	8	-0.0295
muty	glu	ym43	Y139_S734_L005	yliE	874161	872979	875327	0.415922	low	bps	cod	nsyn	tv	2	0	0	0	0	0	0	1	0	0	0	0	0	C	A	8	0.0227
muty	glu	ym79	Y292_S887_L006	sfmC	559548	558974	559666	0.425685	low	bps	cod	nsyn	tv	2	0	0	0	0	0	0	1	0	0	0	0	0	C	A	8	-0.0036
muty	glu	ym49	Y159_S754_L006	ygcB	2887003	2884553	2887219	0.446944	low	bps	cod	nsyn	tv	2	0	0	0	0	0	0	0	0	0	0	1	0	G	T	6	0.0076
muty	glu	ym50	Y160_S755_L006	mglA	2238567	2237769	2239289	0.453649	low	bps	cod	nsyn	tv	2	0	0	0	0	0	0	0	0	0	0	1	0	G	T	6	0.1485
muty	glu	ym16	Y058_S653_L005	yhcD	3364473	3362807	3365188	0.45508	low	bps	cod	nsyn	tv	2	0	0	0	0	0	0	1	0	0	0	0	0	C	A	8	0.0238
muty	glu	ym78	Y286_S881_L006	ygaP	2797752	2797520	2798044	0.459048	low	bps	cod	nsyn	tv	2	0	0	0	0	0	0	1	0	0	0	0	0	C	A	8	0.0607
muty	glu	y360	Ys2_60_S534_L003	gspB	3453696	3453508	3453927	0.459524	low	bps	cod	nsyn	tv	2	0	0	0	0	0	0	0	0	0	0	1	0	G	T	6	0.0106
muty	glu	ym09	Y025_S620_L005	setC	3837914	3836953	3838137	0.460759	low	bps	cod	nsyn	tv	2	0	0	0	0	0	0	0	0	0	0	1	0	G	T	6	0.0454
muty	glu	y321	Ys2_21_S495_L003	ycaM	948029	947229	948659	0.471698	low	bps	cod	nsyn	tv	2	0	0	0	0	0	0	0	0	0	0	1	0	G	T	6	0.0433
muty	glu	ym54	Y187_S782_L006	purU	1288080	1287782	1288624	0.472123	low	bps	cod	nsyn	tv	2	0	0	0	0	0	0	0	0	0	0	1	0	G	T	6	0.1849
muty	glu	y371	Ys2_71_S545_L003	ybeU	679624	679508	680215	0.475989	low	bps	cod	nsyn	ts	2	0	0	0	0	0	0	0	0	0	1	0	0	G	A	3	0.0113
muty	glu	ym30	Y103_S698_L005	ydaU	1421877	1421119	1421976	0.479021	low	bps	cod	nsyn	tv	2	0	0	0	0	0	0	0	0	0	0	1	0	G	T	6	0.176
muty	glu	ym47	Y154_S749_L006	bax	3736595	3736353	3737177	0.482424	low	bps	cod	syn	tv	2	0	0	0	0	0	0	1	0	0	0	0	0	C	A	8	0.0334
muty	glu	ym45	Y143_S738_L005	infC	1800471	1800096	1800638	0.486188	low	bps	cod	nsyn	ts	2	0	0	0	0	0	0	0	0	1	0	0	0	C	T	1	0.0819
muty	glu	y412	Ts2_35_S86	yaiZ	399778	399593	399805	0.488263	low	bps	cod	nsyn	tv	2	0	0	0	0	0	0	0	0	0	0	1	0	G	T	6	-0.0299
muty	glu	y301	Ys2_01_S475_L002	dacA	663536	662752	663963	0.493399	low	bps	cod	nsyn	tv	2	0	0	0	0	0	0	1	0	0	0	0	0	C	A	8	0.1273
muty	glu	ym27	Y096_S691_L005	psuG	2257976	2257429	2258367	0.497338	low	bps	cod	nsyn	tv	2	0	0	0	0	0	0	1	0	0	0	0	0	C	A	8	0.1478
muty	glu	ym40	Y130_S725_L005	ybgQ	750705	749722	752169	0.499592	low	bps	cod	nsyn	tv	2	0	0	0	0	0	0	0	0	0	0	1	0	G	T	6	0.0497
muty	glu	ym76	Y279_S874_L006	adhE	1296360	1295446	1298121	0.506353	low	bps	cod	nsyn	tv	2	0	0	0	0	0	0	1	0	0	0	0	0	C	A	8	0.0734
muty	glu	ym59	Y200_S795_L006	bamA	198067	197928	200360	0.506782	low	bps	cod	syn	tv	2	0	0	0	0	0	0	0	0	0	0	1	0	G	T	6	-0.0281
muty	glu	ym31	Y104_S699_L005	glgP	3566254	3564134	3566581	0.509804	low	bps	cod	syn	tv	2	0	0	0	0	0	0	1	0	0	0	0	0	C	A	8	0.0458
muty	glu	y313	Ys2_13_S487_L003	ykfI	263348	263328	263669	0.511696	low	bps	cod	nsyn	tv	2	0	0	0	0	0	0	0	0	0	0	1	0	G	T	6	0.0916
muty	glu	ym77	Y285_S880_L006	clpX	457810	457426	458700	0.515294	low	bps	cod	syn	tv	2	0	0	0	0	0	0	1	0	0	0	0	0	C	A	8	0.0523
muty	glu	y387	Ts2_7_S58	aroF	2740233	2740080	2741150	0.518207	low	bps	cod	nsyn	tv	2	0	0	0	0	0	0	0	0	0	0	1	0	G	T	6	-0.0349
muty	glu	y386	Ts2_6_S57	yfeW	2548279	2548102	2549406	0.518774	low	bps	cod	nsyn	tv	2	0	0	0	0	0	0	1	0	0	0	0	0	C	A	8	0.1291
muty	glu	y403	Ts2_25_S76	yfeW	2548279	2548102	2549406	0.518774	low	bps	cod	syn	tv	2	0	0	0	0	0	0	1	0	0	0	0	0	C	A	8	0.1238
muty	glu	y354	Ys2_54_S528_L003	exoX	1926581	1926120	1926782	0.518854	low	bps	cod	nsyn	ts	2	0	0	0	0	0	0	0	0	0	1	0	0	G	A	3	-0.0667
muty	glu	ym42	Y136_S731_L005	ybdK	607287	606265	607383	0.519214	low	bps	cod	syn	tv	2	0	0	0	0	0	0	1	0	0	0	0	0	C	A	8	-0.4221
muty	glu	y306	Ys2_06_S480_L002	rbsK	3937588	3937294	3938223	0.519355	low	bps	cod	nsyn	tv	2	0	0	0	0	0	0	0	0	0	0	1	0	G	T	6	0.0695
muty	glu	ym41	Y133_S728_L005	yidJ	3857334	3856911	3858404	0.52008	low	bps	cod	nsyn	tv	2	0	0	0	0	0	0	1	0	0	0	0	0	C	A	8	0.0172
muty	glu	ym34	Y111_S706_L005	yidJ	3857702	3856911	3858404	0.52008	low	bps	cod	nsyn	tv	2	0	0	0	0	0	0	0	0	0	0	1	0	G	T	6	0.0227
muty	glu	ym70	Y255_S850_L006	ydfU	1644097	1643255	1644304	0.521905	low	bps	cod	syn	tv	2	0	0	0	0	0	0	0	0	0	0	1	0	G	T	6	0.1034
muty	glu	ym01	Y001_S596_L005	dld	2223318	2222185	2223900	0.522145	low	bps	cod	nsyn	tv	2	0	0	0	0	0	0	1	0	0	0	0	0	C	A	8	0.0765
muty	glu	ym26	Y092_S687_L005	metI	221580	220968	221621	0.522936	low	bps	cod	syn	tv	2	0	0	0	0	0	0	0	0	0	0	1	0	G	T	6	0.0603
muty	glu	y409	Ts2_31_S82	tyrA	2739840	2738948	2740069	0.523173	low	bps	cod	nsyn	tv	2	0	0	0	0	0	0	1	0	0	0	0	0	C	A	8	-0.0512
muty	glu	y339	Ys2_39_S513_L003	rimO	876997	876710	878035	0.526395	low	bps	cod	nsyn	tv	2	0	0	0	0	0	0	1	0	0	0	0	0	C	A	8	-0.0492
muty	glu	ym51	Y163_S758_L006	ygdB	2963054	2962749	2963156	0.526961	low	bps	cod	nsyn	tv	2	0	0	0	0	0	0	1	0	0	0	0	0	C	A	8	0.0609
muty	glu	ym48	Y155_S750_L006	upp	2620497	2620246	2620872	0.529506	low	bps	cod	syn	tv	2	0	0	0	0	0	0	0	0	0	0	1	0	G	T	6	-0.0855
muty	glu	ym68	Y235_S830_L006	tamA	4442446	4442382	4444115	0.533449	high	bps	cod	syn	tv	2	0	0	0	0	0	0	1	0	0	0	0	0	C	A	8	0.0936
muty	glu	y302	Ys2_02_S476_L002	phoA	402517	401747	403162	0.533898	high	bps	cod	nsyn	tv	2	0	0	0	0	0	0	1	0	0	0	0	0	C	A	8	0.084
muty	glu	ym44	Y142_S737_L005	menA	4119794	4119423	4120349	0.533981	high	bps	cod	nsyn	tv	2	0	0	0	0	0	0	1	0	0	0	0	0	C	A	8	0.0858
muty	glu	y368	Ys2_68_S542_L003	gpmM	3786564	3785260	3786804	0.534628	high	bps	cod	syn	tv	2	0	0	0	0	0	0	1	0	0	0	0	0	C	A	8	0.0512
muty	glu	ym74	Y268_S863_L006	hofB	116300	115714	117099	0.534632	high	bps	cod	nsyn	tv	2	0	0	0	0	0	0	1	0	0	0	0	0	C	A	8	0.0579
muty	glu	ym58	Y198_S793_L006	yjiJ	4562259	4561497	4562675	0.535199	high	bps	cod	nsyn	tv	2	0	0	0	0	0	0	1	0	0	0	0	0	C	A	8	0.0525
muty	glu	ym11	Y032_S627_L005	yohC	2225235	2225044	2225631	0.535714	high	bps	cod	nsyn	tv	2	0	0	0	0	0	0	1	0	0	0	0	0	C	A	8	0.0899
muty	glu	ym64	Y209_S804_L006	ftsH	3326405	3325001	3326935	0.535917	high	bps	cod	nsyn	tv	2	0	0	0	0	0	0	0	0	0	0	1	0	G	T	6	0.0111
muty	glu	ym72	Y257_S852_L006	ycjT	1379212	1377884	1380151	0.537478	high	bps	cod	nsyn	tv	2	0	0	0	0	0	0	1	0	0	0	0	0	C	A	8	0.0921
muty	glu	ym18	Y062_S657_L005	cyoE	447573	446815	447705	0.537598	high	bps	cod	nsyn	tv	2	0	0	0	0	0	0	1	0	0	0	0	0	C	A	8	0.0879
muty	glu	ym10	Y027_S622_L005	rlmG	3234985	3234739	3235875	0.538259	high	bps	cod	nsyn	tv	2	0	0	0	0	0	0	0	0	0	0	1	0	G	T	6	0.0787
muty	glu	ym55	Y188_S783_L006	bepA	2616814	2616094	2617557	0.538934	high	bps	cod	nsyn	tv	2	0	0	0	0	0	0	0	0	0	0	1	0	G	T	6	0.1331
muty	glu	y388	Ts2_8_S59	hemB	388757	388753	389727	0.539487	high	bps	cod	nsyn	tv	2	0	0	0	0	0	0	1	0	0	0	0	0	C	A	8	0.1846
muty	glu	ym20	Y066_S661_L005	dcyD	1998934	1998494	1999480	0.54002	high	bps	cod	nsyn	tv	2	0	0	0	0	0	0	1	0	0	0	0	0	C	A	8	0.104
muty	glu	ym17	Y060_S655_L005	bglX	2220771	2219692	2221989	0.542211	high	bps	cod	nsyn	tv	2	0	0	0	0	0	0	0	0	0	0	1	0	G	T	6	-0.0342
muty	glu	ym56	Y191_S786_L006	dxs	440152	438315	440177	0.542673	high	bps	cod	nsyn	tv	2	0	0	0	0	0	0	1	0	0	0	0	0	C	A	8	0.0437
muty	glu	ym15	Y054_S649_L005	hybO	3145779	3145143	3146261	0.543342	high	bps	cod	nsyn	tv	2	0	0	0	0	0	0	1	0	0	0	0	0	C	A	8	-0.0055
muty	glu	ym62	Y203_S798_L006	yhfX	3509818	3509813	3510976	0.545533	high	bps	cod	nsyn	tv	2	0	0	0	0	0	0	0	0	0	0	1	0	G	T	6	0.0668
muty	glu	ym60	Y201_S796_L006	tldD	3391485	3390583	3392028	0.545643	high	bps	cod	nsyn	tv	2	0	0	0	0	0	0	0	0	0	0	1	0	G	T	6	-0.0087
muty	glu	ym66	Y218_S813_L006	panB	149161	148807	149601	0.545912	high	bps	cod	nsyn	tv	2	0	0	0	0	0	0	1	0	0	0	0	0	C	A	8	-0.0718
muty	glu	ym28	Y097_S692_L005	ppsA	1785120	1784734	1787112	0.546448	high	bps	cod	nsyn	tv	2	0	0	0	0	0	0	1	0	0	0	0	0	C	A	8	0.0282
muty	glu	ym57	Y194_S789_L006	cueO	138274	137083	138633	0.546744	high	bps	cod	nsyn	tv	2	0	0	0	0	0	0	0	0	0	0	1	0	G	T	6	-0.013
muty	glu	ym25	Y087_S682_L005	nuoK	2395301	2395043	2395345	0.547855	high	bps	cod	nsyn	tv	2	0	0	0	0	0	0	1	0	0	0	0	0	C	A	8	0.0421
muty	glu	ym38	Y122_S717_L005	frlC	3502522	3502340	3503170	0.548736	high	bps	cod	syn	tv	2	0	0	0	0	0	0	1	0	0	0	0	0	C	A	8	0.0437
muty	glu	y307	Ys2_07_S481_L002	sgrR	75691	75644	77299	0.548913	high	bps	cod	syn	tv	2	0	0	0	0	0	0	1	0	0	0	0	0	C	A	8	0.0089
muty	glu	ym04	Y008_S603_L005	yfcH	2422544	2421708	2422601	0.549217	high	bps	cod	nsyn	ts	2	0	0	0	0	0	0	0	0	0	1	0	0	G	A	3	0.0507
muty	glu	ym24	Y082_S677_L005	narG	1281386	1279864	1283607	0.549412	high	bps	cod	syn	tv	2	0	0	0	0	0	0	0	0	0	0	1	0	G	T	6	0.0169
muty	glu	ym12	Y035_S630_L005	gyrB	3878979	3877705	3880119	0.549896	high	bps	cod	syn	tv	2	0	0	0	0	0	0	1	0	0	0	0	0	C	A	8	0.0497
muty	glu	y362	Ys2_62_S536_L003	cynR	358529	357791	358690	0.55	high	bps	cod	nsyn	ts	2	0	0	0	0	0	0	0	0	1	0	0	0	C	T	1	0.1854
muty	glu	ym63	Y206_S801_L006	recF	3880213	3880148	3881221	0.550279	high	bps	cod	nsyn	tv	2	0	0	0	0	0	0	1	0	0	0	0	0	C	A	8	0.0714
muty	glu	ym71	Y256_S851_L006	yohF	2226656	2226509	2227270	0.551181	high	bps	cod	nsyn	tv	2	0	0	0	0	0	0	0	0	0	0	1	0	G	T	6	0.0713
muty	glu	ym67	Y234_S829_L006	pgl	799207	798586	799581	0.551205	high	bps	cod	nsyn	tv	2	0	0	0	0	0	0	0	0	0	0	1	0	G	T	6	-0.2309
muty	glu	y315	Ys2_15_S489_L003	sstT	3240481	3239944	3241188	0.551807	high	bps	cod	nsyn	tv	2	0	0	0	0	0	0	0	0	0	0	1	0	G	T	6	0.0434
muty	glu	y319	Ys2_19_S493_L003	araA	67423	66835	68337	0.55489	high	bps	cod	syn	ts	2	0	0	0	0	0	0	0	0	0	1	0	0	G	A	3	0.0507
muty	glu	y340	Ys2_40_S514_L003	ybdZ	614049	613942	614160	0.557078	high	bps	cod	nsyn	tv	2	0	0	0	0	0	0	1	0	0	0	0	0	C	A	8	-0.1137
muty	glu	y413	Ts2_36_S87	hyfI	2611353	2610706	2611464	0.557312	high	bps	cod	syn	tv	2	0	0	0	0	0	0	0	0	0	0	1	0	G	T	6	0.0731
muty	glu	y324	Ys2_24_S498_L003	mscM	4387450	4386047	4389370	0.557461	high	bps	cod	nsyn	tv	2	0	0	0	0	0	0	1	0	0	0	0	0	C	A	8	0.0378
muty	glu	ym23	Y080_S675_L005	acnB	132782	131615	134212	0.558891	high	bps	cod	nsyn	tv	2	0	0	0	0	0	0	1	0	0	0	0	0	C	A	8	0.0089
muty	glu	ym53	Y171_S766_L006	acnB	134037	131615	134212	0.558891	high	bps	cod	nsyn	ts	2	0	0	0	0	0	0	0	0	0	1	0	0	G	A	3	0.1139
muty	glu	y357	Ys2_57_S531_L003	ruvC	1946873	1946855	1947376	0.559387	high	bps	cod	nsyn	tv	2	0	0	0	0	0	0	0	0	0	0	1	0	G	T	6	-0.0045
muty	glu	y358	Ys2_58_S532_L003	ruvC	1946873	1946855	1947376	0.559387	high	bps	cod	nsyn	tv	2	0	0	0	0	0	0	0	0	0	0	1	0	G	T	6	0.0623
muty	glu	ym03	Y006_S601_L005	thrB	3208	2801	3733	0.562701	high	bps	cod	syn	tv	2	0	0	0	0	0	0	0	0	0	0	1	0	G	T	6	0.0045
muty	glu	y342	Ys2_42_S516_L003	thrB	3301	2801	3733	0.562701	high	bps	cod	syn	tv	2	0	0	0	0	0	0	1	0	0	0	0	0	C	A	8	0.0132
muty	glu	y369	Ys2_69_S543_L003	lacI	366454	366428	367510	0.56325	high	bps	cod	NA	ts	1	0	0	0	0	1	0	0	0	0	0	0	0	T	C	2	-0.0641
muty	glu	ym33	Y107_S702_L005	mnmE	3886905	3886828	3888192	0.56337	high	bps	cod	nsyn	tv	2	0	0	0	0	0	0	1	0	0	0	0	0	C	A	8	0.069
muty	glu	y396	Ts2_18_S69	cpdA	3176105	3176006	3176833	0.565217	high	bps	cod	nsyn	tv	2	0	0	0	0	0	0	0	0	0	0	1	0	G	T	6	0.0218
muty	glu	ym37	Y120_S715_L005	gltB	3355728	3354725	3359185	0.568931	high	bps	cod	nsyn	tv	2	0	0	0	0	0	0	0	0	0	0	1	0	G	T	6	0.0459
muty	glu	y329	Ys2_29_S503_L003	hycE	2845655	2844762	2846471	0.569006	high	bps	cod	nsyn	tv	2	0	0	0	0	0	0	1	0	0	0	0	0	C	A	8	0.0909
muty	glu	ym06	Y021_S616_L005	ylbE	548548	548357	549616	0.572222	high	bps	cod	syn	tv	2	0	0	0	0	0	0	1	0	0	0	0	0	C	A	8	0.0006
muty	glu	ym69	Y252_S847_L006	tauC	387451	386971	387798	0.572464	high	bps	cod	nsyn	tv	2	0	0	0	0	0	0	0	0	0	0	1	0	G	T	6	0.106
muty	glu	ym61	Y202_S797_L006	hypE	2853475	2853254	2854264	0.5727	high	bps	cod	nsyn	tv	2	0	0	0	0	0	0	0	0	0	0	1	0	G	T	6	0.0122
muty	glu	ym36	Y119_S714_L005	tilS	213331	212331	213629	0.580446	high	bps	cod	NA	ts	1	0	1	0	0	0	0	0	0	0	0	0	0	A	G	4	0.1087
muty	glu	ym08	Y023_S618_L005	fliI	2016840	2016554	2017927	0.585881	high	bps	cod	syn	tv	2	0	0	0	0	0	0	1	0	0	0	0	0	C	A	8	0.0813
muty	glu	ym29	Y099_S694_L005	hyaD	1036141	1035770	1036357	0.588435	high	bps	cod	nsyn	ts	2	0	0	0	0	0	0	0	0	1	0	0	0	C	T	1	0.1082
muty	glu	ym46	Y148_S743_L005	fecR	4516862	4516764	4517717	0.590147	high	bps	cod	syn	tv	2	0	0	0	0	0	0	1	0	0	0	0	0	C	A	8	0.0639
muty	glu	y334	Ys2_34_S508_L003	paoC	300873	298736	300934	0.594361	high	bps	cod	nsyn	tv	2	0	0	0	0	0	0	1	0	0	0	0	0	C	A	8	-0.0427
muty	glu	y332	Ys2_32_S506_L003	fhuB	172151	171462	173444	0.597579	high	bps	cod	nsyn	tv	2	0	0	0	0	0	0	1	0	0	0	0	0	C	A	8	-0.0869
muty	glu	ym07	Y022_S617_L005	yagF	283972	283201	285168	0.667175	high	bps	cod	nsyn	tv	2	0	0	0	0	0	0	0	0	0	0	1	0	G	T	6	-0.0586
muty	glu	ym75	Y275_S870_L006	insH6	2066623	NA	NA	NA	NA	bps	cod	nsyn	tv	2	0	0	0	0	0	0	0	0	0	0	1	0	G	T	6	0.06
muty	glu	ym21	Y071_S666_L005	rrsD	3428558	NA	NA	NA	NA	bps	cod	nsyn	tv	2	0	0	0	0	0	0	0	0	0	0	1	0	G	T	6	-0.0078
muty	glu	ym14	Y053_S648_L005	rrlC	3944115	NA	NA	NA	NA	bps	cod	nsyn	tv	2	0	0	0	0	0	0	1	0	0	0	0	0	C	A	8	-0.0346
mutt	glu	t002	T2_S109	elaD	2383105	2382713	2383924	0.35396	low	bps	cod	nsyn	tv	1	0	0	1	0	0	0	0	0	0	0	0	0	A	C	12	0.0216
mutt	glu	t193	T193_S417_L002	yjhB	4504957	4504058	4505275	0.36289	low	bps	cod	syn	tv	1	0	0	1	0	0	0	0	0	0	0	0	0	A	C	12	0.032
mutt	glu	t086	T86_S192	arpA	4222114	4220301	4222487	0.376315	low	bps	cod	syn	tv	1	0	0	0	0	0	1	0	0	0	0	0	0	T	G	9	0.1248
mutt	glu	t022	T22_S159	mcrB	4578112	4577958	4579337	0.403623	low	bps	cod	syn	tv	1	0	0	0	0	0	1	0	0	0	0	0	0	T	G	9	-0.0718
mutt	glu	t109	T109_S215	pphB	2860368	2859760	2860416	0.423135	low	bps	cod	nsyn	tv	1	0	0	0	0	0	1	0	0	0	0	0	0	T	G	9	0.0337
mutt	glu	t090	T90_S196	yhcF	3367052	3366926	3367642	0.435146	low	bps	cod	syn	tv	1	0	0	1	0	0	0	0	0	0	0	0	0	A	C	12	0.0114
mutt	glu	t010	T10_S110	yiaM	3744443	3744328	3744801	0.440928	low	bps	cod	syn	tv	1	0	0	0	0	0	1	0	0	0	0	0	0	T	G	9	0.0463
mutt	glu	t087	T87_S193	yggM	3098583	3098558	3099565	0.445437	low	bps	cod	nsyn	tv	1	0	0	1	0	0	0	0	0	0	0	0	0	A	C	12	-0.0418
mutt	glu	t162	T162_S386_L002	waaQ	3807900	3807064	3808098	0.446377	low	bps	cod	nsyn	tv	1	0	0	1	0	0	0	0	0	0	0	0	0	A	C	12	0.008
mutt	glu	t026	T26_S112	yjjQ	4603759	4603477	4604202	0.450413	low	bps	cod	nsyn	tv	1	0	0	1	0	0	0	0	0	0	0	0	0	A	C	12	0.021
mutt	glu	t267	T267_S441_L002	ydjJ	1858005	1857790	1858833	0.467433	low	bps	cod	nsyn	tv	1	0	0	1	0	0	0	0	0	0	0	0	0	A	C	12	0.0793
mutt	glu	t058	T58_S164	intD	565090	564815	565978	0.469072	low	bps	cod	nsyn	tv	1	0	0	0	0	0	1	0	0	0	0	0	0	T	G	9	0.0554
mutt	glu	t204	T204_S426_L002	yhdZ	3422444	3422436	3423194	0.470356	low	bps	cod	nsyn	tv	1	0	0	1	0	0	0	0	0	0	0	0	0	A	C	12	-0.0399
mutt	glu	t125	T125_S231	intA	2756506	2756159	2757400	0.475845	low	bps	cod	nsyn	tv	1	0	0	0	0	0	1	0	0	0	0	0	0	T	G	9	0.007
mutt	glu	t192	T192_S416_L002	ydcK	1500218	1499469	1500449	0.4842	low	bps	cod	nsyn	tv	1	0	0	0	0	0	1	0	0	0	0	0	0	T	G	9	0.0941
mutt	glu	t063	T63_S169	rraB	4478564	4478473	4478889	0.489209	low	bps	cod	nsyn	tv	1	0	0	0	0	0	1	0	0	0	0	0	0	T	G	9	0.0456
mutt	glu	t085	T85_S191	sdhC	755186	755177	755566	0.492308	low	bps	cod	nsyn	tv	1	0	0	0	0	0	1	0	0	0	0	0	0	T	G	9	0.0747
mutt	glu	t044	T44_S138	fadK	1784103	1783031	1784677	0.496053	low	bps	cod	nsyn	tv	1	0	0	1	0	0	0	0	0	0	0	0	0	A	C	12	0.0268
mutt	glu	t212	T212_S193_L001	gntK	3577205	3577065	3577592	0.496212	low	bps	cod	nsyn	tv	1	0	0	1	0	0	0	0	0	0	0	0	0	A	C	12	0.0449
mutt	glu	t227	T227_S13	nlpC	1792505	1792267	1792731	0.496774	low	bps	cod	syn	tv	1	0	0	1	0	0	0	0	0	0	0	0	0	A	C	12	0.0576
mutt	glu	t025	T25_S100	dcuS	4350672	4350031	4351662	0.499387	low	bps	cod	nsyn	tv	1	0	0	0	0	0	1	0	0	0	0	0	0	T	G	9	0.0258
mutt	glu	t146	T146_S370_L002	ubiB	4021334	4020226	4021866	0.499695	low	bps	cod	syn	tv	1	0	0	0	0	0	1	0	0	0	0	0	0	T	G	9	0.0382
mutt	glu	t024	T24_S183	fhuE	1160407	1159362	1161551	0.5	low	bps	cod	nsyn	tv	1	0	0	1	0	0	0	0	0	0	0	0	0	A	C	12	0.204
mutt	glu	t285	T285_S459_L002	yeaG	1867945	1866908	1868842	0.501292	low	bps	cod	syn	tv	1	0	0	0	0	0	1	0	0	0	0	0	0	T	G	9	0.0622
mutt	glu	t028	T28_S136	srlA	2826298	2825832	2826395	0.501773	low	bps	cod	syn	ts	1	0	0	0	0	1	0	0	0	0	0	0	0	T	C	2	0.0385
mutt	glu	t036	T36_S137	shiA	2054351	2053643	2054959	0.504176	low	bps	cod	nsyn	tv	1	0	0	1	0	0	0	0	0	0	0	0	0	A	C	12	0.0329
mutt	glu	t177	T177_S401_L002	ygbA	2856788	2856453	2856806	0.50565	low	bps	cod	syn	tv	1	0	0	0	0	0	1	0	0	0	0	0	0	T	G	9	-0.002
mutt	glu	t009	T9_S98	sohB	1330053	1329332	1330381	0.505714	low	bps	cod	nsyn	tv	1	0	0	0	0	0	1	0	0	0	0	0	0	T	G	9	0.0506
mutt	glu	t060	T60_S166	potB	1183744	1183617	1184444	0.508454	low	bps	cod	syn	tv	1	0	0	0	0	0	1	0	0	0	0	0	0	T	G	9	0.1236
mutt	glu	t023	T23_S171	gmhA	244096	243543	244121	0.509499	low	bps	cod	nsyn	tv	1	0	0	0	0	0	1	0	0	0	0	0	0	T	G	9	0.1214
mutt	glu	t180	T180_S404_L002	lolA	937935	937372	937983	0.509804	low	bps	cod	nsyn	tv	1	0	0	0	0	0	1	0	0	0	0	0	0	T	G	9	0.1311
mutt	glu	t110	T110_S216	metC	3153374	3152236	3153423	0.510101	low	bps	cod	nsyn	tv	1	0	0	0	0	0	1	0	0	0	0	0	0	T	G	9	0.0197
mutt	glu	t145	T145_S369_L002	rluC	1145773	1144940	1145899	0.514583	low	bps	cod	syn	tv	1	0	0	0	0	0	1	0	0	0	0	0	0	T	G	9	0.1445
mutt	glu	t027	T27_S124	ybeX	690946	690906	691784	0.515358	low	bps	cod	syn	tv	1	0	0	0	0	0	1	0	0	0	0	0	0	T	G	9	0.0906
mutt	glu	t129	T129_S353_L002	wcaN	2113605	2113434	2114327	0.516779	low	bps	cod	nsyn	tv	1	0	0	1	0	0	0	0	0	0	0	0	0	A	C	12	0.0537
mutt	glu	t069	T69_S175	nrdE	2803127	2801348	2803492	0.518415	low	bps	cod	nsyn	tv	1	0	0	1	0	0	0	0	0	0	0	0	0	A	C	12	-0.018
mutt	glu	t139	T139_S363_L002	gsk	500523	500125	501429	0.518774	low	bps	cod	nsyn	tv	1	0	0	0	0	0	1	0	0	0	0	0	0	T	G	9	0.1993
mutt	glu	t088	T88_S194	opgB	4599329	4597150	4599441	0.52007	low	bps	cod	nsyn	tv	1	0	0	1	0	0	0	0	0	0	0	0	0	A	C	12	0.0597
mutt	glu	t210	T210_S432_L002	ybaN	491126	490882	491259	0.521164	low	bps	cod	nsyn	tv	1	0	0	0	0	0	1	0	0	0	0	0	0	T	G	9	0.0532
mutt	glu	t013	T13_S146	pqiC	1015061	1014896	1015459	0.521277	low	bps	cod	nsyn	tv	1	0	0	1	0	0	0	0	0	0	0	0	0	A	C	12	0.1931
mutt	glu	t112	T112_S218	lon	460254	458888	461242	0.523142	low	bps	cod	nsyn	tv	1	0	0	0	0	0	1	0	0	0	0	0	0	T	G	9	0.2299
mutt	glu	t142	T142_S366_L002	melA	4343029	4341911	4343266	0.524336	low	bps	cod	nsyn	tv	1	0	0	1	0	0	0	0	0	0	0	0	0	A	C	12	0.0159
mutt	glu	t089	T89_S195	yhjK	3685591	3683630	3685618	0.52539	low	bps	cod	syn	tv	1	0	0	1	0	0	0	0	0	0	0	0	0	A	C	12	0.0555
mutt	glu	t179	T179_S403_L002	proX	2807687	2807132	2808124	0.52568	low	bps	cod	nsyn	tv	1	0	0	1	0	0	0	0	0	0	0	0	0	A	C	12	0.0817
mutt	glu	t150	T150_S374_L002	yajR	446148	445302	446666	0.526007	low	bps	cod	nsyn	tv	1	0	0	1	0	0	0	0	0	0	0	0	0	A	C	12	0.1959
mutt	glu	t165	T165_S389_L002	malS	3738668	3737497	3739527	0.528311	low	bps	cod	nsyn	tv	1	0	0	1	0	0	0	0	0	0	0	0	0	A	C	12	0.0294
mutt	glu	t078	T78_S184	lgt	2965563	2965162	2966037	0.528539	low	bps	cod	nsyn	tv	1	0	0	1	0	0	0	0	0	0	0	0	0	A	C	12	-0.035
mutt	glu	t005	T5_S145	hcaE	2669381	2669032	2670393	0.529369	low	bps	cod	nsyn	tv	1	0	0	1	0	0	0	0	0	0	0	0	0	A	C	12	0.0299
mutt	glu	t017	T17_S99	mdtF	3661988	3660414	3663527	0.530186	low	bps	cod	nsyn	tv	1	0	0	1	0	0	0	0	0	0	0	0	0	A	C	12	-0.0068
mutt	glu	t211	T211_S433_L002	rsmE	3091580	3091134	3091865	0.531421	high	bps	cod	nsyn	tv	1	0	0	0	0	0	1	0	0	0	0	0	0	T	G	9	0.0311
mutt	glu	t141	T141_S365_L002	secD	428201	427647	429494	0.531926	high	bps	cod	nsyn	tv	1	0	0	1	0	0	0	0	0	0	0	0	0	A	C	12	-1
mutt	glu	t284	T284_S458_L002	aslA	3985736	3984352	3986007	0.532005	high	bps	cod	syn	tv	1	0	0	1	0	0	0	0	0	0	0	0	0	A	C	12	0.0296
mutt	glu	t001	T1_S97	fabI	1350554	1350251	1351039	0.532319	high	bps	cod	nsyn	tv	1	0	0	0	0	0	1	0	0	0	0	0	0	T	G	9	0.0622
mutt	glu	t065	T65_S171	menF	2379474	2379348	2380643	0.533951	high	bps	cod	nsyn	tv	1	0	0	0	0	0	1	0	0	0	0	0	0	T	G	9	0.0245
mutt	glu	t203	T203_S425_L002	hofB	116065	115714	117099	0.534632	high	bps	cod	nsyn	tv	1	0	0	1	0	0	0	0	0	0	0	0	0	A	C	12	-0.0046
mutt	glu	t029	T29_S148	torS	1054166	1053434	1056178	0.537705	high	bps	cod	nsyn	tv	1	0	0	1	0	0	0	0	0	0	0	0	0	A	C	12	0.1781
mutt	glu	t131	T131_S355_L002	purA	4405807	4404687	4405985	0.538876	high	bps	cod	nsyn	tv	1	0	0	1	0	0	0	0	0	0	0	0	0	A	C	12	0.0518
mutt	glu	t076	T76_S182	argK	3063300	3062987	3063982	0.539157	high	bps	cod	nsyn	tv	1	0	0	0	0	0	1	0	0	0	0	0	0	T	G	9	0.0485
mutt	glu	t006	T6_S157	rlmF	842999	842332	843258	0.541532	high	bps	cod	syn	tv	1	0	0	0	0	0	1	0	0	0	0	0	0	T	G	9	0.0252
mutt	glu	t097	T97_S203	dsbD	4363851	4363345	4365042	0.54417	high	bps	cod	nsyn	tv	1	0	0	1	0	0	0	0	0	0	0	0	0	A	C	12	0.0242
mutt	glu	t121	T121_S227	dsbD	4363851	4363345	4365042	0.54417	high	bps	cod	nsyn	tv	1	0	0	0	0	0	1	0	0	0	0	0	0	T	G	9	0.0046
mutt	glu	t143	T143_S367_L002	ydcT	1513012	1512817	1513830	0.544379	high	bps	cod	nsyn	tv	1	0	0	1	0	0	0	0	0	0	0	0	0	A	C	12	0.0755
mutt	glu	t219	T219_S5	ydcT	1513012	1512817	1513830	0.544379	high	bps	cod	nsyn	tv	1	0	0	0	0	0	1	0	0	0	0	0	0	T	G	9	0.0636
mutt	glu	t270	T270_S444_L002	ydcT	1513012	1512817	1513830	0.544379	high	bps	cod	syn	tv	1	0	0	0	0	0	1	0	0	0	0	0	0	T	G	9	0.2204
mutt	glu	t092	T92_S198	acrD	2587877	2587595	2590708	0.544637	high	bps	cod	nsyn	tv	1	0	0	0	0	0	1	0	0	0	0	0	0	T	G	9	0.0374
mutt	glu	t294	T294_S468_L002	acrD	2587877	2587595	2590708	0.544637	high	bps	cod	nsyn	tv	1	0	0	0	0	0	1	0	0	0	0	0	0	T	G	9	0.0423
mutt	glu	t189	T189_S413_L002	hcp	913511	912162	913814	0.547489	high	bps	cod	nsyn	tv	1	0	0	0	0	0	1	0	0	0	0	0	0	T	G	9	0.4039
mutt	glu	t195	T195_S419_L002	murD	97488	97087	98403	0.548975	high	bps	cod	nsyn	tv	1	0	0	1	0	0	0	0	0	0	0	0	0	A	C	12	0.0565
mutt	glu	t173	T173_S397_L002	dnaE	207574	205126	208608	0.549526	high	bps	cod	nsyn	tv	1	0	0	0	0	0	1	0	0	0	0	0	0	T	G	9	0.2372
mutt	glu	t166	T166_S390_L002	metB	4129219	4128672	4129832	0.549526	high	bps	cod	syn	tv	1	0	0	0	0	0	1	0	0	0	0	0	0	T	G	9	0.0456
mutt	glu	t198	T198_S420_L002	lldP	3778887	3777399	3779054	0.551329	high	bps	cod	syn	tv	1	0	0	0	0	0	1	0	0	0	0	0	0	T	G	9	0.0064
mutt	glu	t185	T185_S409_L002	betT	330103	329463	331496	0.553097	high	bps	cod	nsyn	tv	1	0	0	1	0	0	0	0	0	0	0	0	0	A	C	12	0.2221
mutt	glu	t055	T55_S161	torA	1061181	1059256	1061802	0.5532	high	bps	cod	nsyn	tv	1	0	0	1	0	0	0	0	0	0	0	0	0	A	C	12	0.1057
mutt	glu	t107	T107_S213	hyfD	2605827	2604811	2606250	0.553472	high	bps	cod	nsyn	tv	1	0	0	1	0	0	0	0	0	0	0	0	0	A	C	12	0.0946
mutt	glu	t295	T295_S469_L002	yihV	4074063	4073739	4074635	0.556299	high	bps	cod	nsyn	tv	1	0	0	0	0	0	1	0	0	0	0	0	0	T	G	9	0.0634
mutt	glu	t011	T11_S122	ppc	4151058	4150447	4153098	0.556561	high	bps	cod	nsyn	tv	1	0	0	1	0	0	0	0	0	0	0	0	0	A	C	12	0.0425
mutt	glu	t155	T155_S379_L002	cusA	601373	598714	601857	0.556934	high	bps	cod	syn	tv	1	0	0	1	0	0	0	0	0	0	0	0	0	A	C	12	0.1856
mutt	glu	t099	T99_S205	folC	2431846	2431674	2432942	0.560284	high	bps	cod	syn	tv	1	0	0	0	0	0	1	0	0	0	0	0	0	T	G	9	0.0585
mutt	glu	t007	T7_S169	livH	3595477	3595477	3596403	0.562028	high	bps	cod	nsyn	tv	1	0	0	1	0	0	0	0	0	0	0	0	0	A	C	12	0.0435
mutt	glu	t106	T106_S212	carB	30919	30817	34038	0.562694	high	bps	cod	syn	tv	1	0	0	0	0	0	1	0	0	0	0	0	0	T	G	9	0.1345
mutt	glu	t187	T187_S411_L002	rlmB	4409498	4409275	4410006	0.562842	high	bps	cod	nsyn	tv	1	0	0	1	0	0	0	0	0	0	0	0	0	A	C	12	0.0562
mutt	glu	t061	T61_S167	glpA	2352757	2352647	2354275	0.573358	high	bps	cod	nsyn	tv	1	0	0	1	0	0	0	0	0	0	0	0	0	A	C	12	0.0488
mutt	glu	t072	T72_S178	puuE	1365673	1365550	1366815	0.576619	high	bps	cod	nsyn	tv	1	0	0	0	0	0	1	0	0	0	0	0	0	T	G	9	0.0334
mutt	glu	t174	T174_S398_L002	fecD	4512074	4511458	4512414	0.597701	high	bps	cod	nsyn	tv	1	0	0	1	0	0	0	0	0	0	0	0	0	A	C	12	0.0409
