# Supplementary material for: Mutation bias alters the distribution of fitness effects of mutations
Source: PLoS Biol. 2025 Jul 14;23(7):e3003282. doi: 10.1371/journal.pbio.3003282 (PMC12273949; doi:10.1371/journal.pbio.3003282)
Supplement: S1 Script — (R) [file pbio.3003282.s045.R]

## Get the list of files to work with

Fastqs <- list.files(path = "all_fastqs/", pattern = ".fastq$")
a <- Fastqs[grep("R1", Fastqs)] # All R1 read files
b <- Fastqs[grep("R2", Fastqs)] # All R2 pair files

## For all fastq files, align them, convert them to bam, generate pileup and call snps and indels using VarScan

## bwa index the genome
cat("COMMAND: bwa index -a is GCF_000005845.2_ASM584v2_genomic.fna\n")
system("bwa index -a is GCF_000005845.2_ASM584v2_genomic.fna")
#
# bwa mem for aligning longer reads
for (fileNo in 1:length(a)) {
  i <- a[fileNo]
  j <- b[fileNo]
  filename1 <- strsplit(i, split = "[.]")[[1]][1]
  filename2 <- strsplit(j, split = "[.]")[[1]][1]
  filename3 <- paste(strsplit(filename1, split = "_001")[[1]][1:2], collapse = "")
  filename3 <- strsplit(filename3, split = "_R1")[[1]]
  cat(paste0("COMMAND: bwa mem -t 8 GCF_000005845.2_ASM584v2_genomic.fna ", 
             "all_fastqs/", filename1, ".fastq", " ", # filename 1
             "all_fastqs/", filename2,".fastq",  " ", # filename 2 (mate pair file)
             "> ", filename3, ".sam",      # output filename
             "\n"
             ))
  system(paste0("bwa mem -t 15 GCF_000005845.2_ASM584v2_genomic.fna ", 
                "all_fastqs/", filename1, ".fastq", " ", # filename 1
                "all_fastqs/", filename2,".fastq", " ", # filename 2 (mate pair file)
                "> ", filename3, ".sam"       # output filename
  ))
}

## samtools view -bS
for (i in a) {
  filename <- paste(strsplit(i, split = "_001")[[1]][1:2], collapse = "")
  filename <- strsplit(filename, split = "_R1.fastq")[[1]]
  cat(paste0("COMMAND: samtools view -bS ",
             filename, ".sam > ",
             filename, ".bam\n"))
  system(paste0("samtools view -bS ",
                filename, ".sam > ",
                filename, ".bam"))
}

## samtools sort
for (i in a) {
  filename <- paste(strsplit(i, split = "_001")[[1]][1:2], collapse = "")
  filename <- strsplit(filename, split = "_R1.fastq")[[1]]
  cat(paste0("COMMAND: samtools sort ",
             filename, ".bam > ",
             filename, ".sorted.bam\n"))
  system(paste0("samtools sort ",
                filename, ".bam > ",
                filename, ".sorted.bam"))
}

## samtools view
for (i in a) {
  filename <- paste(strsplit(i, split = "_001")[[1]][1:2], collapse = "")
  filename <- strsplit(filename, split = "_R1.fastq")[[1]]
  cat(paste0("COMMAND: samtools view ",
             filename, ".sorted.bam > ",
             filename, ".sorted.sam\n"))
  system(paste0("samtools view ",
                filename, ".sorted.bam > ",
                filename, ".sorted.sam"))
}

## samtools mpileup
for (i in a) {
  filename <- paste(strsplit(i, split = "_001")[[1]][1:2], collapse = "")
  filename <- strsplit(filename, split = "_R1.fastq")[[1]]
  cat(paste0("COMMAND: samtools mpileup -f GCF_000005845.2_ASM584v2_genomic.fna -B ",
             filename, ".sorted.bam > ",
             filename, ".pileup\n"))
  system(paste0("samtools mpileup -f GCF_000005845.2_ASM584v2_genomic.fna -B ",
                filename, ".sorted.bam > ",
                filename, ".pileup"))
}

## java -jar VarScan pileup2snp
for (i in a) {
  filename <- paste(strsplit(i, split = "_001")[[1]][1:2], collapse = "")
  filename <- strsplit(filename, split = "_R1.fastq")[[1]]
  cat(paste0("COMMAND: java -jar VarScan.v2.3.8.jar pileup2snp ",
             filename, ".pileup ",
             "--min-avg-qual 30 > ",
             filename, ".snp\n"))
  system(paste0("java -jar VarScan.v2.3.8.jar pileup2snp ",
                filename, ".pileup ",
                "--min-avg-qual 30 > ",
                filename, ".snp"))
}

## java -jar VarScan pileup2indel
for (i in a) {
  filename <- paste(strsplit(i, split = "_001")[[1]][1:2], collapse = "")
  filename <- strsplit(filename, split = "_R1.fastq")[[1]]
  cat(paste0("COMMAND: java -jar VarScan.v2.3.8.jar pileup2indel ",
             filename, ".pileup ",
             "--min-avg-qual 30 > ",
             filename, ".indel\n"))
  system(paste0("java -jar VarScan.v2.3.8.jar pileup2indel ",
                filename, ".pileup ",
                "--min-avg-qual 30 > ",
                filename, ".indel"))
}

## Generate the annotation file from ptt and rnt files
print("COMMAND: Rscript annotation_from_ptt_rnt_ecoli_mod.R")
system("Rscript annotation_from_ptt_rnt_ecoli_mod.R")

## Generate the gene lengths files (gene lengths with overlapping regions removed)
print ("COMMAND: python annotation_from_ptt_rnt.py")
system ("python annotation_from_ptt_rnt_ecoli_mod.py")

## Generating snp lists and indel lists
print("COMMAND: python condense_snp_indel_info.py")
system("python condense_snp_indel_info.py")
