# Supplementary material for: Mutation bias alters the distribution of fitness effects of mutations
Source: PLoS Biol. 2025 Jul 14;23(7):e3003282. doi: 10.1371/journal.pbio.3003282 (PMC12273949; doi:10.1371/journal.pbio.3003282)
Supplement: S2 Script — (R) [file pbio.3003282.s046.R]

### Gene annotations wherever possible ##################################################################
ptt <- read.csv("GCA_000005845.2_ASM584v2_genomic_2_ptt.csv", skip = 1, header = T)  # skip first two lines
rnt <- read.csv("GCA_000005845.2_ASM584v2_genomic_2_rnt.csv", skip = 1, header = T)  # skip first two lines
annotation <- NULL
for (i in 1:nrow(ptt)) {
  temp <- unlist(strsplit(as.character(ptt[i,1]), split = "[..]")) # 1 is start 3 is stop
  temp1 <- NULL
  temp1 <- c(as.character(ptt[i,5]), temp[1], temp[3])
  annotation <- rbind(annotation, temp1)
}
for (i in 1:nrow(rnt)) {
  temp <- unlist(strsplit(as.character(rnt[i,1]), split = "[..]")) # 1 is start 3 is stop
  temp1 <- NULL
  temp1 <- c(as.character(rnt[i,5]), temp[1], temp[3])
  annotation <- rbind(annotation, temp1)
}
annotation <- cbind(as.data.frame(annotation[,1]), apply(annotation[,2:3], 2, as.numeric ))
rownames(annotation) <- NULL
annotation <- annotation[order(annotation[,2]),]
##annotation <- annotation[-(grep("^ins", annotation[,1])),] # remove all ins
write.table(annotation, file = "mg1655.annotation", quote = F, sep = "\t", row.names = F, col.names = c("Gene", "Start", "Stop"))
##########################################################################################################
