# Supplementary material for: Mutation bias alters the distribution of fitness effects of mutations
Source: PLoS Biol. 2025 Jul 14;23(7):e3003282. doi: 10.1371/journal.pbio.3003282 (PMC12273949; doi:10.1371/journal.pbio.3003282)
Supplement: S5 Script — (R) [file pbio.3003282.s049.R]

library('seqinr')


#### snp ####
all_snp_list <- read.delim("Final_snp_list.txt") ## Read in Final SNP list generated from running "1_align_and_snp_call.R"

all_snp_list <- unique(as.vector(all_snp_list$Annotation)) ## Get annotations
all_snp_posn <- sapply(1:length(all_snp_list), function(x) strsplit(all_snp_list[x], split = " ")[[1]][2]) ## get genomic positions

# Read E. coli reference FNA file and feature table
ecoli_fasta <- read.fasta("GCA_000005845.2_ASM584v2_cds_from_genomic.fna", as.string = T, seqonly = T, strip.desc = T)
ecoli_ptt_full <- read.table(file = "GCA_000005845.2_ASM584v2_feature_table.txt", sep = "\t", header = T, fill = T, strip.white = T, blank.lines.skip = T, quote = "")
ecoli_ptt <- subset(ecoli_ptt_full,ecoli_ptt_full$feature=="gene")

# read individual snp files
all_files_snp <- c()


#### SNPs loop - get SNP annotations and mutation types for each individual SNP file ####

total_snps <- NULL
how_many_noncoding <- NULL
how_many_syn <- NULL
transi <- NULL
transv <- NULL
at_gc <- NULL
gc_at <- NULL
ag_ct <- NULL
ct_ag <- NULL
for(k in 1:length(all_files_snp)) {
  print(k)
  snp_data <- read.table(paste0(all_files_snp[k],".snp"),header = T)
  snp_data$VarFreq <- as.numeric(gsub("%", "", snp_data$VarFreq))
  snp_data <- subset(snp_data, snp_data$VarFreq>=80)
  snp_data <- subset(snp_data, snp_data$Reads2Plus>=4 & snp_data$Reads2Minus>=4)
  snp_data <- subset(snp_data, snp_data$Strands2==2)
  
  total_snps[k] <- nrow(snp_data)
  
  all_snp_hits <- (sapply(1:nrow(snp_data),function(x) which(snp_data$Position[x]==all_snp_posn)[1]))
  
  how_many_noncoding[k] <- length(grep("IGR",all_snp_list[all_snp_hits]))
  if (how_many_noncoding[k]==0){
    only_coding <- all_snp_list[all_snp_hits]
  } else only_coding <- all_snp_list[all_snp_hits[-grep("IGR",all_snp_list[all_snp_hits])]]
  only_coding_genes <- sapply(1:length(only_coding),function(x) strsplit(only_coding[x],split=" ")[[1]][1])
  
  all_posns <- as.numeric(sapply(1:length(only_coding), function(x) strsplit(only_coding[x], split = " ")[[1]][2]))
  which_genes <- sapply(1:length(all_posns), function(x) {
    if(findInterval(all_posns[x], c(ecoli_ptt$start[which(ecoli_ptt$end>=all_posns[x])[1]], ecoli_ptt$end[which(ecoli_ptt$end>=all_posns[x])[1]]), rightmost.closed = T)==1) {
      which(ecoli_ptt$end>=all_posns[x])[1]
    } else print("YOU FAILED!")
  })
  
  posn_in_gene <- NULL
  orig_base <- NULL
  mut_base <- NULL
  
  for(i in 1:length(which_genes)) {
    start_posn <- as.numeric(ecoli_ptt$start[which_genes[i]])
    end_posn <- as.numeric(ecoli_ptt$end[which_genes[i]])
    strand <- as.character(ecoli_ptt$strand[which_genes[i]])
    mut_posn <- as.numeric(strsplit(only_coding[i],split=" ")[[1]][2])
    
    if(strand=="+") {
      dist_from_start <- mut_posn-start_posn-1
    } else {
      dist_from_start <- end_posn+1-mut_posn
    }
    
    
    orig_base[i] <- as.character(strsplit(only_coding[i],split=" ")[[1]][3])
    mut_base[i] <- as.character(strsplit(only_coding[i],split=" ")[[1]][5])
    posn_in_gene[i] <- as.numeric(dist_from_start)
    
  }
  
  
  mut_type <- NULL
  for(i in 1:length(which_genes)) {
    if((orig_base[i]=="A"&mut_base[i]=="G")|(orig_base[i]=="G"&mut_base[i]=="A")|(orig_base[i]=="C"&mut_base[i]=="T")|(orig_base[i]=="T"&mut_base[i]=="C")) {
      mut_type[i] <- "ts"
    } else {
      mut_type[i] <- "tv"
    }
  }
  
  
  genomic_posn <- sapply(1:length(only_coding),function(x) strsplit(only_coding[x],split=" ")[[1]][2])
  if (how_many_noncoding[k]==0){
    freq_snp <- snp_data$VarFreq
    orig_base_reads <- snp_data$Reads1
    mut_base_reads <- snp_data$Reads2
  } else {
    freq_snp <- snp_data$VarFreq[-grep("IGR", all_snp_list[all_snp_hits])]
    orig_base_reads <- snp_data$Reads1[-grep("IGR", all_snp_list[all_snp_hits])]
    mut_base_reads <- snp_data$Reads2[-grep("IGR", all_snp_list[all_snp_hits])]
  }
  
  
  igr_hits <- snp_data[grep("IGR",all_snp_list[all_snp_hits]),]
  igr_table <- cbind(rep("IGR",nrow(igr_hits)), igr_hits$Position, rep("-",nrow(igr_hits)), as.vector(igr_hits$Ref), as.vector(igr_hits$VarAllele), igr_hits$VarFreq, igr_hits$Reads1, igr_hits$Reads2, rep("NA",nrow(igr_hits)))
  
  gene_table <- cbind(only_coding_genes, genomic_posn, posn_in_gene, orig_base, mut_base, freq_snp, orig_base_reads, mut_base_reads, mut_type)
  full_table <- rbind(gene_table, igr_table)
  colnames(full_table) <- c("annotation", "genomic_posn", "posn_in_gene", "orig_base", "mut_base", "freq_snp", "orig_base_reads", "mut_base_reads", "mut_type")
  
  write.csv(full_table, file = paste0(all_files_snp[k], "_full_snp_table.csv"), row.names = F)
}  


#### indel - Similar to SNP code above ####


library(seqinr)

all_indel_list <- read.delim("Final_indel_list.txt")

all_indel_list <- unique(as.vector(all_indel_list$Annotation))
all_indel_posn <- sapply(1:length(all_indel_list),function(x) strsplit(all_indel_list[x],split=" ")[[1]][2])
ecoli_ptt <- read.table(file = "GCA_000005845.2_ASM584v2_feature_table.txt",sep = "\t",header = T,fill = T,strip.white = T,blank.lines.skip = T,quote = "")
ecoli_ptt <- subset(ecoli_ptt,ecoli_ptt$feature=="gene")


all_files_indel <- c()

total_indels <- NULL
how_many_noncoding <- NULL

for(k in 1:length(all_files_indel)) {
  print(k)
  indel_data <- read.table(paste0(all_files_indel[k], ".indel"), header = T)
  indel_data$VarFreq <- as.numeric(gsub("%", "", indel_data$VarFreq))
  indel_data <- subset(indel_data,indel_data$VarFreq>=80)
  indel_data <- subset(indel_data, indel_data$Reads2Plus>=4 & indel_data$Reads2Minus>=4)
  indel_data <- subset(indel_data, indel_data$Strands2==2)
  total_indels[k] <- nrow(indel_data)
  
  if(nrow(indel_data)==0) next
  all_indel_hits <- (sapply(1:nrow(indel_data),function(x) which(indel_data$Position[x]==all_indel_posn)[1]))
  
  how_many_noncoding[k] <- length(grep("IGR",all_indel_list[all_indel_hits]))
  
  igr_data <- c(1:nrow(indel_data))[grepl("IGR",all_indel_list[all_indel_hits])]
  coding_data <- c(1:nrow(indel_data))[!grepl("IGR",all_indel_list[all_indel_hits])]
  
  igr_data <- indel_data[igr_data,]
  coding_data <- indel_data[coding_data,]
  
  if(nrow(igr_data)>0) {
    new_allele <- as.character(igr_data$VarAllele)
    new_allele <- gsub("[-]","del ",new_allele)
    new_allele <- gsub("[+]","ins ",new_allele)
    igr_table <- cbind(rep("IGR", nrow(igr_data)), igr_data$Position, rep("NA", nrow(igr_data)), as.character(igr_data$Ref), new_allele, igr_data$VarFreq, igr_data$Reads1, igr_data$Reads2, rep("NA", nrow(igr_data)))
    colnames(igr_table) <- c("only_coding_genes", "genomic_posn", "posn_in_gene", "orig_base","mut_base","freq_snp", "orig_base_reads", "mut_base_reads", "mut_type")
  } else igr_table <- NULL
  
  if(nrow(coding_data)>0) {
    new_allele <- as.character(coding_data$VarAllele)
    new_allele <- gsub("[-]","del ",new_allele)
    new_allele <- gsub("[+]","ins ",new_allele)
    all_posns <- coding_data$Position
    which_genes <- sapply(1:length(all_posns),function(x) {
      if(findInterval(all_posns[x],c(ecoli_ptt$start[which(ecoli_ptt$end>=all_posns[x])[1]],ecoli_ptt$end[which(ecoli_ptt$end>=all_posns[x])[1]]),rightmost.closed = T)==1) {
        which(ecoli_ptt$end>=all_posns[x])[1]
      } else print("YOU FAILED!")
    })
  
    posn_in_gene <- NULL
    for(i in 1:length(which_genes)) {
      start_posn <- as.numeric(ecoli_ptt$start[which_genes[i]])
      end_posn <- as.numeric(ecoli_ptt$end[which_genes[i]])
      mut_posn <- as.numeric(all_posns[i])
      if(end_posn>start_posn) {
        posn_nos <- start_posn:end_posn
      } else {
        posn_nos <- end_posn:start_posn
      }
      
      posn_in_gene[i] <- which(posn_nos==mut_posn)
      
    }
    
    coding_table <- cbind(as.character(ecoli_ptt$symbol[which_genes]), as.numeric(coding_data$Position), as.numeric(posn_in_gene), as.character(coding_data$Ref), new_allele, coding_data$VarFreq, coding_data$Reads1, coding_data$Reads2, rep("NA", nrow(coding_data)))
    colnames(coding_table) <- c("only_coding_genes", "genomic_posn", "posn_in_gene", "orig_base","mut_base","freq_snp", "orig_base_reads", "mut_base_reads", "mut_type")
  } else coding_table <- NULL
  
  final_table <- rbind(igr_table, coding_table)
  colnames(final_table) <- c("annotation", "genomic_posn", "posn_in_gene", "orig_base","mut_base","freq_snp", "orig_base_reads", "mut_base_reads", "mut_type")
  write.csv(final_table,file = paste0(all_files_indel[k],"_full_indel_table.csv"),row.names = F)
}
