# Supplementary material for: Mutation bias alters the distribution of fitness effects of mutations
Source: PLoS Biol. 2025 Jul 14;23(7):e3003282. doi: 10.1371/journal.pbio.3003282 (PMC12273949; doi:10.1371/journal.pbio.3003282)
Supplement: S6 Script — (R) [file pbio.3003282.s050.R]

#### removing_ancestral_snps ####

all_files_snp <- c() ## Read in files generated by running "2_make_full_snp_and_indel_tables.R"

anc_mutns <- read.csv("anc_mutations_full_snp_table.csv", header = T) ## read ancestral mutations table


## Remove ancestral mutations
for(k in 1:length(all_files_snp)) {
  print(k)
  evo <- read.csv(file = paste0(all_files_snp[k],"_full_snp_table.csv"), header = T)
  
  anc_mutn_posn <- as.vector(anc_mutns$genomic_posn)
  evo_mutn_posn <- as.vector(evo$genomic_posn)
  
  anc_mut_in_evo <- as.vector(intersect(anc_mutn_posn, evo_mutn_posn))
  
  remove_these <- NULL
  for(i in 1:length(anc_mut_in_evo)) {
    remove_these[i] <- which(evo_mutn_posn==anc_mut_in_evo[i])
  }
  
  remove_these <- sapply(1:length(anc_mut_in_evo),function(i) which(evo_mutn_posn==anc_mut_in_evo[i]))
  
  new_table <- evo[-remove_these,]
  
  write.csv(new_table, file = paste0(all_files_snp[k],"_snp_table_wo_anc_mutns.csv"), row.names = rep(all_files_snp[k], nrow(new_table)))
}


####removing ancestral indels ####

all_files_indel <- c() ## Read in files generated by running "2_make_full_snp_and_indel_tables.R"

anc_mutns <- read.csv("anc_mutations_full_indel_table.csv", header = T) ## read ancestral mutations table


## Remove ancestral indels 
for(k in 1:length(all_files_indel)) {
  print(k)
  evo <- read.csv(file = paste0(all_files_indel[k],"_full_indel_table.csv"), header = T)
  
  anc_mutn_posn <- as.vector(anc_mutns$genomic_posn)
  evo_mutn_posn <- as.vector(evo$genomic_posn)
  
  anc_mut_in_evo <- as.vector(intersect(anc_mutn_posn, evo_mutn_posn))
  
  remove_these <- NULL
  for(i in 1:length(anc_mut_in_evo)) {
    remove_these[i] <- which(evo_mutn_posn==anc_mut_in_evo[i])
  }
  
  if((length(remove_these)-length(anc_mutns$genomic_posn))<=0) write.csv(as.data.frame(anc_mutns[1, 7]), file = paste0(all_files_indel[k],"_indel_table_wo_anc_mutns.csv"), row.names = rep(all_files_indel[k], nrow= 1)) 
  
  else remove_these <- sapply(1:length(anc_mut_in_evo), function(i) which(evo_mutn_posn==anc_mut_in_evo[i]))
  
  new_table <- evo[-remove_these,]
  
  write.csv(new_table, file = paste0(all_files_indel[k],"_indel_table_wo_anc_mutns.csv"), row.names = rep(all_files_indel[k], nrow(new_table)))
}
