# Supplementary material for: Mutation bias alters the distribution of fitness effects of mutations
Source: PLoS Biol. 2025 Jul 14;23(7):e3003282. doi: 10.1371/journal.pbio.3003282 (PMC12273949; doi:10.1371/journal.pbio.3003282)
Supplement: S7 Script — (R) [file pbio.3003282.s051.R]

#### Summarize SNP features for each MA line ####

library('seqinr')

## Read reference FNA and feature table files
ecoli_fasta <- read.fasta("GCA_000005845.2_ASM584v2_cds_from_genomic.fna",as.string = T,seqonly = T,strip.desc = T)
ecoli_ptt <- read.table(file = "GCA_000005845.2_ASM584v2_feature_table.txt",skip = 1 ,sep = "\t",header = F,fill = T,strip.white = T,blank.lines.skip = T,quote = "")
ecoli_ptt <- ecoli_ptt[ecoli_ptt$V1=="CDS",]


## Read all .snp files
all_files <- c()


total_snps <- NULL
how_many_noncoding <- NULL
how_many_syn <- NULL
transi <- NULL
transv <- NULL
a_t <- NULL
a_c <- NULL
a_g <- NULL
t_a <- NULL
t_c <- NULL
t_g <- NULL
c_a <- NULL
c_g <- NULL
c_t <- NULL
g_a <- NULL
g_t <- NULL
g_c <- NULL

for(k in 1:length(all_files)) {
  print(k)
  snp_data <- read.csv(paste0(all_files[k],"_snp_table_wo_anc_mutns.csv"),header = T)
 
  total_snps[k] <- nrow(snp_data)
  
  if(total_snps[k]==0) {
    how_many_noncoding[k] == "NA"
    how_many_syn[k] == 0
    transi[k] == "NA"
    transv[k] == "NA"
    a_t[k] == "NA"
    a_c[k] == "NA" 
    a_g[k] == "NA" 
    t_a[k] == "NA" 
    t_c[k] == "NA" 
    t_g[k] == "NA" 
    c_a[k] == "NA" 
    c_g[k] == "NA" 
    c_t[k] == "NA" 
    g_a[k] == "NA" 
    g_t[k] == "NA" 
    g_c[k] == "NA" 
    
  } else if (total_snps[k] > 0) {
    how_many_noncoding[k] <- length(grep("IGR",snp_data$only_coding_genes))
  if(how_many_noncoding[k]==0) {
    only_coding <- as.vector(snp_data$only_coding_genes)
  } else only_coding <- as.vector(snp_data$only_coding_genes)[-grep("IGR",snp_data$only_coding_genes)]
  only_coding_genes <- sapply(1:length(only_coding),function(x) strsplit(only_coding[x],split=" ")[[1]][1])
  which_genes <- sapply(1:length(only_coding_genes),function(x) which(as.vector(ecoli_ptt$V15)==only_coding_genes[x])[1])
  which_genes[which(sapply(which_genes,length)==0)] <- 0
  which_genes <- as.numeric(na.omit(unlist(which_genes)))
  
  is_syn <- NULL
  for(i in 1:length(which_genes)) {
    if(which_genes[i]==0) next
    start_posn <- as.numeric(ecoli_ptt$V8[which_genes[i]])
    end_posn <- as.numeric(ecoli_ptt$V9[which_genes[i]])
    
    if(end_posn>start_posn) {
      posn_nos <- start_posn:end_posn
    } else {
      posn_nos <- end_posn:start_posn
    }
    
    if(findInterval(as.numeric(snp_data$genomic_posn[i]),c(posn_nos[1],posn_nos[length(posn_nos)]),rightmost.closed = T)!=1) {
      print("There is a problem")
      break
      }
    mut_posn <- snp_data$genomic_posn[i]
    orig_gene <- s2c(ecoli_fasta[[which_genes[i]]])
    mut_gene <- s2c(ecoli_fasta[[which_genes[i]]])
    mut_gene[which(posn_nos==mut_posn)] <- as.character(snp_data$mut_base[i])
    
    if(c2s(translate(orig_gene))==c2s(translate(mut_gene))) {
      is_syn[i] <- "SYN"
    } else {
      is_syn[i] <- "NS"
    }
  }
  
  how_many_syn[k]<-length(which(is_syn=="SYN"))
  
  bases <- s2c("ACGT")
  
  base_change <- matrix(0,nrow=12,ncol=2)
  col1 <- NULL
  col2 <- NULL
  for(i in 1:length(bases)) {
    ref_base <- bases[i]
    rem_base <- bases[-i]
    for(j in 1:length(rem_base)) {
      col1 <- c(col1,paste0(ref_base,"->",rem_base[j]))
      col2 <- c(col2,length(intersect(which(snp_data$orig_base==ref_base),which(snp_data$mut_base==rem_base[j]))))
    }
  }
  base_change[,1] <- col1
  base_change[,2] <- col2
  
  a_t[k] <- length(intersect(which(snp_data$orig_base=="A"), which(snp_data$mut_base=="T")))
  a_g[k] <- length(intersect(which(snp_data$orig_base=="A"), which(snp_data$mut_base=="G")))
  a_c[k] <- length(intersect(which(snp_data$orig_base=="A"), which(snp_data$mut_base=="C")))
  t_a[k] <- length(intersect(which(snp_data$orig_base=="T"), which(snp_data$mut_base=="A")))
  t_c[k] <- length(intersect(which(snp_data$orig_base=="T"), which(snp_data$mut_base=="C")))
  t_g[k] <- length(intersect(which(snp_data$orig_base=="T"), which(snp_data$mut_base=="G")))
  c_a[k] <- length(intersect(which(snp_data$orig_base=="C"), which(snp_data$mut_base=="A")))
  c_g[k] <- length(intersect(which(snp_data$orig_base=="C"), which(snp_data$mut_base=="G")))
  c_t[k] <- length(intersect(which(snp_data$orig_base=="C"), which(snp_data$mut_base=="T")))
  g_a[k] <- length(intersect(which(snp_data$orig_base=="G"), which(snp_data$mut_base=="A")))
  g_t[k] <- length(intersect(which(snp_data$orig_base=="G"), which(snp_data$mut_base=="T")))
  g_c[k] <- length(intersect(which(snp_data$orig_base=="G"), which(snp_data$mut_base=="C")))
  
  transi[k] <- sum(as.numeric(base_change[c(2,6,7,11),2]))
  transv[k] <- sum(as.numeric(base_change[-c(2,6,7,11),2]))
  
}

final_table <- cbind(all_files, total_snps, how_many_noncoding, how_many_syn, transi, transv, a_t, a_g, a_c, t_a, t_c, t_g, c_a, c_g, c_t, g_a, g_t, g_c)

write.csv(final_table, file = "strain_name_snps_summary_repeat.csv", row.names = F)


#### Indel features summary table ####

library(seqinr)

all_indel_list <- read.delim("Final_indel_list.txt")
all_indel_list <- unique(as.vector(all_indel_list$Annotation))
all_indel_posn <- sapply(1:length(all_indel_list),function(x) strsplit(all_indel_list[x],split=" ")[[1]][2])


ecoli_ptt <- read.table(file = "GCA_000005845.2_ASM584v2_feature_table.txt",sep = "\t",header = T,fill = T,strip.white = T,blank.lines.skip = T,quote = "")
ecoli_ptt <- subset(ecoli_ptt,ecoli_ptt$feature=="gene")


all_files_indel <- c()


total_indels <- NULL
how_many_noncoding <- NULL


for(k in 1:length(all_files_indel)) {
  print(k)
  indel_data <- read.csv(paste0(all_files_indel[k],"_indel_table_wo_anc_mutns.csv"),header = T)
  indel_data$VarFreq <- as.numeric(gsub("%","",indel_data$VarFreq))
  indel_data <- subset(indel_data,indel_data$VarFreq>=80)
  indel_data <- subset(indel_data,indel_data$Reads2Plus>=4&indel_data$Reads2Minus>=4)
  indel_data <- subset(indel_data,indel_data$Strands2==2)
  total_indels[k] <- nrow(indel_data)
  if(nrow(indel_data)==0) next
  all_indel_hits <- (sapply(1:nrow(indel_data),function(x) which(indel_data$Position[x]==all_indel_posn)[1]))
  how_many_noncoding[k] <- as.numeric(length(which(indel_data$gene_name=="IGR")))
  
}

final_table <- cbind(all_files_indel, total_indels)
write.csv(final_table, "strain_name_indel_summary_table.csv", row.names = F)
